# Supplementary material for: STmiR: A Novel XGBoost-based framework for spatially resolved miRNA activity prediction in cancer transcriptomics
Source: PLoS One. 2025 Sep 9;20(9):e0322082. doi: 10.1371/journal.pone.0322082 (PMC12419590; doi:10.1371/journal.pone.0322082)
Supplement: S4 — (ZIP) [file pone.0322082.s005.zip]

Archive with 18 entries (17 files):
- data_used_for_draw_figures/
- data_used_for_draw_figures/Breast_malig_DEG.csv
- data_used_for_draw_figures/Cervical_malig_DEG.csv
- data_used_for_draw_figures/Colon_malig_DEG.csv
- data_used_for_draw_figures/Glioma_malig_DEG.csv
- data_used_for_draw_figures/Lung_malig_DEG.csv
- data_used_for_draw_figures/Melanoma_malig_DEG.csv
- data_used_for_draw_figures/Ovarian_malig_DEG.csv
- data_used_for_draw_figures/Prostate_malig_DEG.csv
- data_used_for_draw_figures/Rectal_malig_DEG.csv
- data_used_for_draw_figures/Top 30 miRNA Presence Across Different Cancers.xlsx
- data_used_for_draw_figures/Top 30 miRNA Presence of B Cell Across Different Cancers.xlsx
- data_used_for_draw_figures/Top 30 miRNA Presence of Malignant Cell Across Different Cancers.xlsx
- data_used_for_draw_figures/Top 30 miRNA Presence of Mono-Macro Across Different Cancers.xlsx
- data_used_for_draw_figures/Top 40 miRNA Presence Across Different Cancers.xlsx
- data_used_for_draw_figures/Top 40 miRNA Presence of Fibroblasts Across Different Cancers.xlsx
- data_used_for_draw_figures/top20_mirna_ranking.xlsx
- data_used_for_draw_figures/top40_mirna_ranking.xlsx
