# Supplementary material for: STmiR: A Novel XGBoost-based framework for spatially resolved miRNA activity prediction in cancer transcriptomics
Source: PLoS One. 2025 Sep 9;20(9):e0322082. doi: 10.1371/journal.pone.0322082 (PMC12419590; doi:10.1371/journal.pone.0322082)
Supplement: S4 — (ZIP) [file pone.0322082.s005.zip › data_used_for_draw_figures/Breast_malig_DEG.csv]

	group	names	scores	logfoldchanges	pvals	pvals_adj
0	Malignant	hsa-miR-141	28.48781	51.704353	1.658590157626418e-178	5.738721945387407e-176
1	Malignant	hsa-miR-184	23.49539	61.52928	4.5462798808889034e-122	7.865064193937804e-120
2	Malignant	hsa-miR-200b	22.594414	63.386936	4.918022870918446e-113	5.672119711125942e-111
3	Malignant	hsa-miR-29c	22.341347	13.886546	1.465598795164766e-110	1.2677429578175225e-108
4	Malignant	hsa-miR-190b	22.27931	104.62921	5.865362723923953e-110	4.0588310049553754e-108
5	Malignant	hsa-miR-93	19.536575	3.5471346	5.366487245812459e-85	2.3210057338138887e-83
6	Malignant	hsa-miR-200c	19.44874	14.929692	2.9868057471258217e-84	1.0334347885055343e-82
7	Malignant	hsa-miR-149	19.266605	47.394287	1.0243924143638525e-82	3.2221797760899364e-81
8	Malignant	hsa-miR-34a	19.020403	12.926728	1.1559164918210813e-80	3.076516201308416e-79
9	Malignant	hsa-miR-19b	18.942081	8.487417	5.132739928720153e-80	1.2685200109551234e-78
10	Malignant	hsa-miR-374a	18.932383	4.367974	6.170619813004584e-80	1.4233563035330574e-78
11	Malignant	hsa-miR-508	18.825123	28.371572	4.7012259884943214e-79	1.016640120011897e-77
12	Malignant	hsa-miR-205	18.442135	31.943567	6.031293667597936e-76	1.159348671660492e-74
13	Malignant	hsa-miR-107	18.184818	7.519537	6.808105769613111e-74	1.239791892782177e-72
14	Malignant	hsa-let-7g	18.120165	5.192809	2.2092868509857704e-73	3.8220662522053827e-72
15	Malignant	hsa-miR-423	18.076603	2.2759194	4.871921771766965e-73	8.02707110967319e-72
16	Malignant	hsa-miR-224	17.85035	49.078438	2.8723046978511434e-71	4.3209453280717205e-70
17	Malignant	hsa-miR-96	17.496056	20.63538	1.5354177309239928e-68	2.2135605620820897e-67
18	Malignant	hsa-miR-484	17.075077	4.4183226	2.275275939616009e-65	3.148981900428556e-64
19	Malignant	hsa-miR-15a	16.432095	1.8234204	1.1269954248655152e-60	1.444223766679512e-59
20	Malignant	hsa-miR-454	16.414946	51.398388	1.495149844042015e-60	1.8475780215662042e-59
21	Malignant	hsa-let-7a	16.00465	1.9358771	1.1857890870321191e-57	1.4147690486659076e-56
22	Malignant	hsa-miR-15b	15.817065	7.7707453	2.372976972202469e-56	2.7368334412735144e-55
23	Malignant	hsa-miR-1266	15.667318	40.57699	2.5303171482717076e-55	2.8241604300064865e-54
24	Malignant	hsa-miR-200a	15.660853	35.425655	2.801138760415437e-55	3.0287312846991915e-54
25	Malignant	hsa-miR-122	15.452211	37.18093	7.289932728176742e-54	6.817072226889602e-53
26	Malignant	hsa-miR-30b	15.285346	44.815403	9.575242971409076e-53	8.44063683005236e-52
27	Malignant	hsa-miR-892b	15.172667	13.16107	5.3651965791366544e-52	4.4199000390030537e-51
28	Malignant	hsa-miR-128	15.118236	2.1601522	1.2278867197591356e-51	9.880204768294441e-51
29	Malignant	hsa-miR-520e	15.014576	40.917442	5.893718862858079e-51	4.531614947886435e-50
30	Malignant	hsa-miR-27a	14.958668	5.693897	1.3673644140901737e-50	1.028495841902609e-49
31	Malignant	hsa-miR-29a	14.904975	8.37396	3.0592562517754333e-50	2.2521333257751063e-49
32	Malignant	hsa-miR-187	14.796975	23.769167	1.532196165397564e-49	1.1044580692240774e-48
33	Malignant	hsa-miR-452	14.791249	28.517391	1.6682946719321473e-49	1.1773917377961772e-48
34	Malignant	hsa-miR-106b	14.789925	1.3926982	1.7014331471043024e-49	1.1773917377961772e-48
35	Malignant	hsa-miR-26b	14.715944	5.2262077	5.093031548440519e-49	3.4552723838439596e-48
36	Malignant	hsa-miR-183	14.3343725	37.87505	1.3344732361636873e-46	8.71184414552143e-46
37	Malignant	hsa-miR-367	14.237856	10.767775	5.333865174354365e-46	3.417624722827056e-45
38	Malignant	hsa-miR-520b	13.869307	32.99609	9.721169137409336e-44	5.700889019565476e-43
39	Malignant	hsa-miR-25	13.4925995	39.496624	1.7289567348147424e-41	9.806869348293456e-41
40	Malignant	hsa-miR-32	12.911591	21.988836	3.8721914131022887e-38	1.786370971911189e-37
41	Malignant	hsa-miR-98	12.840473	31.655806	9.72783088089572e-38	4.371207123103791e-37
42	Malignant	hsa-miR-449b	12.835332	23.721067	1.0395691867121871e-37	4.6114222897745736e-37
43	Malignant	hsa-miR-320c	12.67096	24.811405	8.565875710600642e-37	3.614381702277832e-36
44	Malignant	hsa-let-7e	12.64981	5.4634237	1.1214535845911684e-36	4.61932071748267e-36
45	Malignant	hsa-miR-33b	12.543534	40.60078	4.313219040527077e-36	1.7557338682616103e-35
46	Malignant	hsa-miR-548d	12.400283	28.053051	2.6040198833956966e-35	1.012349302983046e-34
47	Malignant	hsa-miR-615	12.353826	25.09902	4.644886758308751e-35	1.7857009093053644e-34
48	Malignant	hsa-miR-186	12.173692	3.0858383	4.292190116652853e-34	1.6319755828152607e-33
49	Malignant	hsa-miR-31	11.891315	13.73249	1.3132181000976498e-32	4.73305690243528e-32
50	Malignant	hsa-miR-324	11.883187	11.8767	1.4474035828645197e-32	5.162903501764163e-32
51	Malignant	hsa-miR-373	11.705424	36.030193	1.1955918038041637e-31	4.136747641162406e-31
52	Malignant	hsa-miR-539	11.692956	10.411109	1.3848132149663293e-31	4.744013587904455e-31
53	Malignant	hsa-miR-301a	11.636124	25.8175	2.700111104050753e-31	9.070276135937482e-31
54	Malignant	hsa-miR-486	11.471014	6.1891418	1.8448510565294813e-30	6.021872316596231e-30
55	Malignant	hsa-miR-449a	11.43995	37.81818	2.6403786476996055e-30	8.538046842094052e-30
56	Malignant	hsa-miR-345	11.417937	24.898844	3.402125606547213e-30	1.0899402406160515e-29
57	Malignant	hsa-miR-216a	11.239866	26.058071	2.597751510228058e-29	8.171109295808255e-29
58	Malignant	hsa-let-7b	11.191777	0.7384352	4.473745645394178e-29	1.3820678511664157e-28
59	Malignant	hsa-miR-487a	11.077928	22.844492	1.605453066426224e-28	4.872690885819943e-28
60	Malignant	hsa-miR-181a	10.933876	1.2686713	7.93833764724919e-28	2.3475767743147175e-27
61	Malignant	hsa-miR-519b	10.9166975	31.643002	9.592072439369384e-28	2.8125907322218705e-27
62	Malignant	hsa-miR-376c	10.748293	11.987596	6.0368254601215455e-27	1.7552450497496256e-26
63	Malignant	hsa-miR-92b	10.726681	18.966085	7.628718436949719e-27	2.199613815987169e-26
64	Malignant	hsa-miR-592	10.676006	24.8519	1.3182202315316975e-26	3.7081642285363193e-26
65	Malignant	hsa-miR-302c	10.379745	7.690276	3.0659513379187873e-25	8.486553303359203e-25
66	Malignant	hsa-miR-490	10.358717	32.3418	3.820524095180091e-25	1.0491280451843742e-24
67	Malignant	hsa-miR-1537	10.238064	25.01769	1.3388946422321438e-24	3.64769721427025e-24
68	Malignant	hsa-miR-210	10.06889	16.700357	7.582913695128657e-24	2.0182216450111657e-23
69	Malignant	hsa-miR-890	9.895037	1.9802387	4.3744993623776164e-23	1.1295349099870561e-22
70	Malignant	hsa-miR-495	9.722384	10.401121	2.420463802200496e-22	6.184071732621001e-22
71	Malignant	hsa-miR-491	9.721953	13.290241	2.4307333977932258e-22	6.184071732621001e-22
72	Malignant	hsa-miR-331	9.646926	23.796755	5.065142391450405e-22	1.2792257426582775e-21
73	Malignant	hsa-miR-148b	9.554288	28.288788	1.2443633496493385e-21	3.119925499845443e-21
74	Malignant	hsa-miR-628	9.49838	3.3701267	2.131821181851391e-21	5.268643778004152e-21
75	Malignant	hsa-miR-362	9.442871	3.3179274	3.627034051339489e-21	8.714956817801828e-21
76	Malignant	hsa-miR-671	9.442871	3.3179274	3.627034051339489e-21	8.714956817801828e-21
77	Malignant	hsa-miR-33a	9.442871	3.3179274	3.627034051339489e-21	8.714956817801828e-21
78	Malignant	hsa-miR-196b	9.442871	3.3179274	3.627034051339489e-21	8.714956817801828e-21
79	Malignant	hsa-miR-509	9.438006	4.2129884	3.799391167877669e-21	9.066133407487404e-21
80	Malignant	hsa-miR-215	9.268155	15.3690405	1.8939255865010124e-20	4.457811244417349e-20
81	Malignant	hsa-miR-302a	9.241525	29.18737	2.430088129462088e-20	5.681151978337043e-20
82	Malignant	hsa-miR-340	9.208244	19.464396	3.315021947318877e-20	7.596010554783652e-20
83	Malignant	hsa-miR-342	8.9290695	5.782817	4.296067226282232e-19	9.52845679675418e-19
84	Malignant	hsa-miR-1248	8.833323	22.256311	1.0161147134872872e-18	2.2393356106152953e-18
85	Malignant	hsa-miR-23a	8.831906	24.30488	1.029065808810251e-18	2.253523859799664e-18
86	Malignant	hsa-miR-429	8.724584	23.776615	2.6716205606387245e-18	5.741495117894402e-18
87	Malignant	hsa-miR-503	8.586874	4.399209	8.93674818409152e-18	1.8854358973754062e-17
88	Malignant	hsa-miR-153	8.5519	11.952504	1.2107838012798715e-17	2.4936380669216402e-17
89	Malignant	hsa-miR-1254	8.53663	15.005276	1.3819317822994377e-17	2.829280453701807e-17
90	Malignant	hsa-miR-16	8.434695	0.797062	3.3206806870108116e-17	6.679973940149656e-17
91	Malignant	hsa-miR-335	8.346767	22.75556	7.015651015006464e-17	1.389988772476578e-16
92	Malignant	hsa-miR-891b	8.346521	22.535425	7.030290034202345e-17	1.389988772476578e-16
93	Malignant	hsa-miR-624	8.328634	18.588232	8.178028035700589e-17	1.6077259661093204e-16
94	Malignant	hsa-miR-19a	8.26469	16.476114	1.4005815914658056e-16	2.7378600601534956e-16
95	Malignant	hsa-miR-652	8.220141	3.072656	2.0326315882061355e-16	3.9289973716163284e-16
96	Malignant	hsa-miR-584	8.212599	6.3144507	2.1645189294482967e-16	4.1606863866061705e-16
97	Malignant	hsa-miR-489	7.862029	18.308876	3.779596375660874e-15	7.146122109173017e-15
98	Malignant	hsa-miR-194	7.8510075	15.22791	4.127079330470165e-15	7.760703523601508e-15
99	Malignant	hsa-miR-506	7.7946677	18.515476	6.45781807201037e-15	1.1960348188599206e-14
100	Malignant	hsa-miR-191	7.7945447	16.508259	6.464118818693791e-15	1.1960348188599206e-14
101	Malignant	hsa-miR-212	7.7271523	3.1973383	1.099790900162544e-14	2.02408325242681e-14
102	Malignant	hsa-miR-518d	7.7087417	18.836584	1.2706426343887022e-14	2.3139071131499525e-14
103	Malignant	hsa-miR-769	7.631775	14.500094	2.3154386029229184e-14	4.1944594586980616e-14
104	Malignant	hsa-miR-320b	7.4828897	14.3920355	7.270593379067821e-14	1.3034328026722623e-13
105	Malignant	hsa-miR-519d	7.4391418	20.714397	1.0134166922006544e-13	1.7981650025714175e-13
106	Malignant	hsa-miR-196a	7.4310446	3.9216824	1.0774333716686308e-13	1.8923449065855141e-13
107	Malignant	hsa-miR-1275	6.966225	12.471825	3.2555766241300966e-12	5.494778107068358e-12
108	Malignant	hsa-miR-105	6.940303	22.545643	3.912604169725904e-12	6.571655547209528e-12
109	Malignant	hsa-miR-18b	6.7651567	14.988539	1.3316509065181839e-11	2.1733547813928847e-11
110	Malignant	hsa-miR-135b	6.7640176	14.892398	1.3421687941589256e-11	2.1802366327652028e-11
111	Malignant	hsa-miR-23b	6.6574645	15.441178	2.7859202647196373e-11	4.483387960897649e-11
112	Malignant	hsa-miR-1306	6.457381	3.073551	1.0653060760501977e-10	1.7064625107100388e-10
113	Malignant	hsa-miR-590	6.135782	8.769385	8.474145409728359e-10	1.3267214080389194e-09
114	Malignant	hsa-miR-504	5.9966254	10.9979105	2.0146018049295814e-09	3.1257947287248217e-09
115	Malignant	hsa-miR-148a	5.986989	2.8797133	2.1376120277184297e-09	3.3018471499579313e-09
116	Malignant	hsa-miR-1226	5.913686	12.012587	3.345361420098813e-09	5.1444224504630634e-09
117	Malignant	hsa-miR-130b	5.872678	9.310957	4.288119822805407e-09	6.564997604825977e-09
118	Malignant	hsa-miR-18a	5.7894607	9.597657	7.061272937766848e-09	1.0762997517477222e-08
119	Malignant	hsa-miR-188	5.733706	11.040298	9.825966104036745e-09	1.4911334526301375e-08
120	Malignant	hsa-miR-30d	5.705382	3.1415281	1.1608244344074035e-08	1.753909407445247e-08
121	Malignant	hsa-miR-376a	5.6807833	9.96851	1.3407922809246348e-08	2.0170179530431462e-08
122	Malignant	hsa-miR-1291	5.646918	13.060342	1.6334983583304605e-08	2.446711826763374e-08
123	Malignant	hsa-miR-629	5.432457	12.959601	5.558338536413255e-08	8.254013448922687e-08
124	Malignant	hsa-miR-520f	5.3159904	12.932697	1.0607876479115756e-07	1.56851506913421e-07
125	Malignant	hsa-let-7i	5.2828636	0.27795383	1.2717998096865336e-07	1.8725222729852794e-07
126	Malignant	hsa-miR-302d	5.121787	4.506858	3.026534538230064e-07	4.437207416218653e-07
127	Malignant	hsa-miR-296	5.031305	6.7818685	4.871532706818529e-07	7.082144187223576e-07
128	Malignant	hsa-miR-135a	4.9623113	9.710541	6.965918928682135e-07	1.004253312218341e-06
129	Malignant	hsa-miR-192	4.9506125	12.351402	7.398030505233556e-07	1.0621238816642365e-06
130	Malignant	hsa-miR-574	4.7403693	2.0622942	2.133290742097533e-06	3.0127289663908017e-06
131	Malignant	hsa-miR-485	4.735905	7.5234866	2.180795501966155e-06	3.0672977385377625e-06
132	Malignant	hsa-miR-34b	4.7156167	8.055	2.4097977365740766e-06	3.3756680844317026e-06
133	Malignant	hsa-miR-520g	4.6300907	8.555662	3.655052765048685e-06	5.09938813188244e-06
134	Malignant	hsa-miR-361	4.4761877	1.5487038	7.5987726072899955e-06	1.0516701288489354e-05
135	Malignant	hsa-miR-2110	4.44851	5.6023073	8.646792838341266e-06	1.1919483354844931e-05
136	Malignant	hsa-miR-656	4.439582	10.223465	9.013374235185635e-06	1.2375505894342181e-05
137	Malignant	hsa-miR-616	4.280722	6.8863726	1.862878752109239e-05	2.547652364544651e-05
138	Malignant	hsa-miR-513a	4.00361	11.67	6.238318620746237e-05	8.39867020536264e-05
139	Malignant	hsa-miR-363	3.8615904	4.5901947	0.00011265132786832929	0.00015107503659861213
140	Malignant	hsa-miR-374b	3.8573418	4.1986747	0.00011462682508919488	0.0001531308165284225
141	Malignant	hsa-miR-1323	3.8159335	6.086552	0.00013566902944072052	0.00018054416994803577
142	Malignant	hsa-miR-27b	3.607476	1.2156067	0.00030919013978572595	0.00040522647108280754
143	Malignant	hsa-miR-770	3.151985	3.4307737	0.0016216458024701284	0.002078109065387646
144	Malignant	hsa-miR-376b	2.6350129	5.6020927	0.00841341048191241	0.01062423367423976
145	Malignant	hsa-miR-518c	2.5950208	5.9135027	0.009458520908437431	0.01190053903388855
146	Malignant	hsa-miR-346	2.5100799	5.812168	0.012070383962988845	0.015131713228964276
147	Malignant	hsa-miR-525	2.4923775	6.7921205	0.012689109229099129	0.01579292011967014
148	Malignant	hsa-miR-381	2.4858508	0.7222379	0.01292421751523988	0.016027882653308238
149	Malignant	hsa-miR-329	2.4585736	5.795369	0.013949018992587877	0.01723700204084073
150	Malignant	hsa-miR-494	2.3684914	4.582415	0.017860797864363998	0.02191431227329767
151	Malignant	hsa-miR-523	2.3479567	11.92823	0.018876723353148574	0.023078962120810623
152	Malignant	hsa-miR-30e	2.2989748	1.002464	0.0215063747398722	0.026201428380266834
153	Malignant	hsa-miR-424	2.1631434	5.7925386	0.030530160519045453	0.036806395608326575
154	Malignant	hsa-miR-195	2.1031706	3.1818857	0.035450861865585284	0.04229654553618106
155	Malignant	hsa-miR-29b	1.5146497	0.6042465	0.1298611161671192	0.14977315397941082
156	Malignant	hsa-miR-934	1.2176802	2.6770556	0.22334553962825587	0.2533690383979558
157	Malignant	hsa-miR-675	1.1784577	2.4954894	0.23861416434217464	0.26892671290681575
158	Malignant	hsa-miR-146a	0.9748337	1.3910652	0.3296427318297336	0.3691145152527114
159	Malignant	hsa-miR-937	0.9640276	-0.08745079	0.33503209888136365	0.3739390522998446
160	Malignant	hsa-miR-425	0.93671966	0.44382453	0.3489027736786099	0.3869242297846123
161	Malignant	hsa-miR-302b	0.9024847	2.812809	0.36679942746267746	0.40418026083467007
162	Malignant	hsa-miR-24	0.7486738	0.027866086	0.45405383918316133	0.49559188756269346
163	Malignant	hsa-miR-518f	0.7045871	-0.6802841	0.4810672421600337	0.5234253641112316
164	Malignant	hsa-miR-1293	0.54495746	2.9403498	0.5857827922698271	0.6314045050634274
165	Malignant	hsa-miR-217	0.5375686	1.1763285	0.5908749131165318	0.6349152793115528
166	Malignant	hsa-miR-326	0.48914093	-2.8070343	0.6247419204146174	0.6692281871933673
167	Malignant	hsa-miR-193b	0.40127537	0.4033432	0.6882173996591777	0.7282055666118517
168	Malignant	hsa-miR-379	0.39265504	1.8591738	0.6945742703803461	0.7326911510719505
169	Malignant	hsa-miR-522	0.32372338	4.736475	0.7461474733553135	0.7827887346050996
170	Malignant	hsa-miR-202	0.32313842	-0.28378648	0.7465904116175806	0.7827887346050996
171	Malignant	hsa-miR-519e	0.2604257	-0.15683411	0.7945354369319899	0.8292280084373295
172	Malignant	hsa-miR-101	0.17175965	-3.106044	0.8636264900056635	0.8893296593510702
173	Malignant	hsa-miR-497	0.121238485	0.9576959	0.9035021441399321	0.9225816394630881
174	Malignant	hsa-miR-26a	0.03481989	0.0012960171	0.9722233609087797	0.9807267722286815
175	Malignant	hsa-miR-885	0.00030786818	-0.07917622	0.999754356749665	0.999754356749665
176	Malignant	hsa-miR-520c	-0.0076351305	0.37812302	0.9939081064835564	0.9967889995458277
177	Malignant	hsa-miR-1	-0.019703563	-2.9107249	0.9842798489101452	0.9900024061712508
178	Malignant	hsa-miR-449c	-0.04513347	0.19963132	0.9640009212161379	0.9752757857917652
179	Malignant	hsa-miR-891a	-0.04873553	0.7581494	0.9611300604682612	0.9752228766041595
180	Malignant	hsa-miR-498	-0.06320533	-0.378877	0.9496029974252357	0.9663606973797987
181	Malignant	hsa-miR-133b	-0.120715104	-0.26033327	0.9039166929999621	0.9225816394630881
182	Malignant	hsa-miR-431	-0.12437874	-0.2690479	0.9010154072712657	0.9225816394630881
183	Malignant	hsa-miR-517a	-0.19555786	1.3809469	0.8449562483084517	0.8727010803424605
184	Malignant	hsa-miR-653	-0.20134577	-4.6799326	0.840428209166753	0.8706232346457979
185	Malignant	hsa-miR-124	-0.21467647	1.588101	0.8300195689086527	0.862422735262444
186	Malignant	hsa-miR-532	-0.2589479	-3.0423148	0.7956754300612525	0.8292280084373295
187	Malignant	hsa-miR-185	-0.41439053	0.96955943	0.6785881102219373	0.7202192826281911
188	Malignant	hsa-miR-1277	-0.4161146	-1.725142	0.6773261400080484	0.7202192826281911
189	Malignant	hsa-miR-551a	-0.45564488	-0.5788968	0.6486453633773692	0.6926891843474375
190	Malignant	hsa-miR-301b	-0.56413764	1.25798	0.5726604755309922	0.6191891391678853
191	Malignant	hsa-miR-651	-0.5859347	-0.9659968	0.5579194054864559	0.605141424132645
192	Malignant	hsa-miR-9	-0.8374322	-0.23958898	0.40234967759263374	0.44054743179446604
193	Malignant	hsa-miR-138	-0.88481313	-2.178466	0.37625744224566704	0.41328595243492317
194	Malignant	hsa-miR-625	-0.9179705	-0.32274836	0.35863430909278593	0.39644559407700936
195	Malignant	hsa-miR-380	-0.9495578	-3.281756	0.34233700189421	0.3808636741331083
196	Malignant	hsa-miR-99a	-1.1697758	-0.7917186	0.24209117541795788	0.27195956719030334
197	Malignant	hsa-miR-450a	-1.1870472	2.2492669	0.23520897285122477	0.26595524381216923
198	Malignant	hsa-miR-95	-1.2460349	-1.3613107	0.21275161318782798	0.24214492816772526
199	Malignant	hsa-miR-548f	-1.2989881	-1.8289849	0.19394799894995474	0.22147197239829816
200	Malignant	hsa-miR-548b	-1.351572	-2.8417633	0.17651226506824158	0.20222928381990593
201	Malignant	hsa-miR-655	-1.3866998	-2.0302732	0.16553332745145288	0.19028083487774983
202	Malignant	hsa-miR-10a	-1.5241014	-1.156328	0.12748339749162946	0.1475225937528555
203	Malignant	hsa-miR-515	-1.5539337	-6.439723	0.12020021613236233	0.13956132477113212
204	Malignant	hsa-miR-433	-1.6814835	-3.0222225	0.09266902956382501	0.10795785935718334
205	Malignant	hsa-miR-134	-1.6954916	-0.5772685	0.0899822121436432	0.10518191014088023
206	Malignant	hsa-miR-218	-1.7740903	-8.459338	0.07604821654241989	0.08919553533449925
207	Malignant	hsa-miR-21	-1.9831327	-0.36330304	0.04735260064681231	0.055727890557132856
208	Malignant	hsa-miR-92a	-2.0700748	-0.09084953	0.03844534568307434	0.04539962322984205
209	Malignant	hsa-miR-1296	-2.0777407	-2.5342805	0.037733251909898326	0.044711319043920617
210	Malignant	hsa-miR-136	-2.091995	-3.6598444	0.03643896690438865	0.04332605686913565
211	Malignant	hsa-miR-421	-2.1157932	-3.3591537	0.03436240267165735	0.041139762368143394
212	Malignant	hsa-miR-299	-2.134173	-5.03024	0.032828630638627475	0.039439952086684396
213	Malignant	hsa-miR-542	-2.1961775	-3.755186	0.028079238128821966	0.03396998738661679
214	Malignant	hsa-miR-659	-2.2900157	-3.6782408	0.022020403146424016	0.026733542065483194
215	Malignant	hsa-miR-1271	-2.394814	-2.2958903	0.01662879468993819	0.020475313034585815
216	Malignant	hsa-miR-1292	-2.4994893	-6.324641	0.012437247002578491	0.015535333801054723
217	Malignant	hsa-miR-744	-2.7118566	-2.7176516	0.00669075073818156	0.008479852583922417
218	Malignant	hsa-miR-483	-3.1016793	-4.8012595	0.0019242624550953062	0.0024477750347903526
219	Malignant	hsa-miR-206	-3.1205208	-7.337979	0.0018053147686718815	0.0023049406271604097
220	Malignant	hsa-miR-133a	-3.188652	-4.6948547	0.0014293777062805591	0.001838530432613656
221	Malignant	hsa-miR-892a	-3.315032	-9.660151	0.0009163262734413207	0.0011830182485473768
222	Malignant	hsa-miR-877	-3.4986446	-7.8784776	0.00046762945637608477	0.0006059917299854881
223	Malignant	hsa-miR-339	-3.5364816	-4.9202995	0.0004054947601301393	0.0005274480714474744
224	Malignant	hsa-miR-139	-3.5465488	-15.816743	0.00039031232714695343	0.0005096153403503619
225	Malignant	hsa-miR-660	-3.6610143	-3.253702	0.00025121877137039317	0.00033050074104241836
226	Malignant	hsa-miR-582	-3.7697532	-2.7382193	0.0001634089913795701	0.00021579966037149333
227	Malignant	hsa-miR-1179	-3.786717	-7.7874618	0.00015265089022621203	0.00020236478167919296
228	Malignant	hsa-miR-7	-4.1139193	-6.998351	3.8899778070329806e-05	5.2575481298180134e-05
229	Malignant	hsa-miR-1262	-4.1948576	-9.114953	2.730429991394327e-05	3.704818733421322e-05
230	Malignant	hsa-miR-509-3	-4.2534757	-14.34523	2.104777351601348e-05	2.8671376521813636e-05
231	Malignant	hsa-miR-150	-4.5661774	-24.059982	4.966983506804748e-06	6.901912824716638e-06
232	Malignant	hsa-miR-526b	-4.838148	-11.522817	1.310544204891313e-06	1.8583946511983373e-06
233	Malignant	hsa-miR-330	-4.8583136	-5.954135	1.183898213379978e-06	1.6857151515616148e-06
234	Malignant	hsa-miR-144	-4.895627	-18.475445	9.799269601660366e-07	1.4010525959398704e-06
235	Malignant	hsa-miR-576	-4.980014	-6.173639	6.357972789975472e-07	9.204429227328509e-07
236	Malignant	hsa-miR-155	-5.07065	-10.657422	3.9645883264936705e-07	5.787964392265021e-07
237	Malignant	hsa-let-7d	-5.4879346	-0.47803092	4.066602602895181e-08	6.064846985352295e-08
238	Malignant	hsa-miR-627	-6.038434	-12.673977	1.5561725178414185e-09	2.425385996275364e-09
239	Malignant	hsa-miR-767	-6.19206	-12.126278	5.938293444251783e-10	9.33931605323235e-10
240	Malignant	hsa-miR-935	-6.2087774	-10.688459	5.339844879883404e-10	8.436467253149122e-10
241	Malignant	hsa-miR-132	-6.2385483	-11.003472	4.416508277400486e-10	7.009687449452148e-10
242	Malignant	hsa-miR-152	-6.401041	-9.44939	1.543212069189994e-10	2.460605419077133e-10
243	Malignant	hsa-miR-328	-6.7285204	-9.6572485	1.7139711099554647e-11	2.7711869347878077e-11
244	Malignant	hsa-miR-521	-6.803517	-13.581543	1.0209546033251469e-11	1.674172003556876e-11
245	Malignant	hsa-miR-577	-6.8130302	-19.898058	9.556414129974882e-12	1.5745329947482425e-11
246	Malignant	hsa-miR-518e	-6.822389	-15.826938	8.953863294716503e-12	1.4823142105128757e-11
247	Malignant	hsa-miR-1287	-6.867985	-12.678567	6.511526696921096e-12	1.0831674216993746e-11
248	Malignant	hsa-miR-505	-6.8684773	-8.38578	6.489086525951276e-12	1.0831674216993746e-11
249	Malignant	hsa-miR-410	-7.0958686	-11.235322	1.2854159035821384e-12	2.180166189408921e-12
250	Malignant	hsa-miR-1250	-7.1576886	-15.734331	8.204872776159447e-13	1.3984660002715116e-12
251	Malignant	hsa-miR-129	-7.174929	-14.301608	7.234465834557272e-13	1.2391708805726814e-12
252	Malignant	hsa-miR-670	-7.290072	-2.0604508	3.0978985760998984e-13	5.332701031495348e-13
253	Malignant	hsa-miR-1301	-7.3722725	-16.799932	1.677435549480988e-13	2.901963500602109e-13
254	Malignant	hsa-miR-873	-7.3868656	-10.439272	1.503304565884242e-13	2.6137858281203404e-13
255	Malignant	hsa-miR-501	-7.4259033	-10.65423	1.1201285953125832e-13	1.9573964342330998e-13
256	Malignant	hsa-let-7c	-7.4332614	-12.353585	1.0595230982166379e-13	1.870382612157942e-13
257	Malignant	hsa-miR-99b	-7.4568133	-1.0007119	8.864022759083275e-14	1.5809030281663986e-13
258	Malignant	hsa-miR-383	-7.4990525	-17.07018	6.428067206444506e-14	1.1583912778280205e-13
259	Malignant	hsa-miR-320d	-7.7185626	-14.525467	1.1764876581015967e-14	2.1537816386410184e-14
260	Malignant	hsa-miR-125a	-7.8279176	-14.923828	4.960172634345701e-15	9.276863413424934e-15
261	Malignant	hsa-miR-369	-7.874806	-17.127508	3.4127248424465605e-15	6.487927447728076e-15
262	Malignant	hsa-miR-888	-8.055185	-3.708079	7.935818817145441e-16	1.517012878857637e-15
263	Malignant	hsa-miR-589	-8.261611	-18.019238	1.4371896466452e-16	2.793638301905838e-16
264	Malignant	hsa-miR-372	-8.353233	-16.51012	6.641948142956193e-17	1.3283896285912387e-16
265	Malignant	hsa-miR-520d	-8.445901	-19.959074	3.0170863954509814e-17	6.10474791126339e-17
266	Malignant	hsa-miR-1911	-8.52019	-25.225632	1.592919964900372e-17	3.2420606344442865e-17
267	Malignant	hsa-miR-524	-8.569049	-3.0905023	1.0434356640125317e-17	2.161848741008e-17
268	Malignant	hsa-miR-708	-8.57302	-19.259441	1.008059711120109e-17	2.101136506310589e-17
269	Malignant	hsa-miR-760	-8.585735	-15.16257	9.025752128129856e-18	1.8926728705048062e-17
270	Malignant	hsa-miR-766	-8.604576	-16.204412	7.659904491275333e-18	1.625967456430224e-17
271	Malignant	hsa-miR-1247	-8.721905	-21.929222	2.7355964755513587e-18	5.842693707041791e-18
272	Malignant	hsa-miR-197	-8.794254	-3.2187655	1.4400138508730785e-18	3.1140299525130323e-18
273	Malignant	hsa-miR-137	-8.822578	-16.731222	1.1185427756054435e-18	2.434061637481028e-18
274	Malignant	hsa-miR-455	-8.943508	-10.259337	3.7700608684209355e-19	8.415748777249314e-19
275	Malignant	hsa-miR-450b	-9.058713	-16.298695	1.3199895042794808e-19	2.965690704420132e-19
276	Malignant	hsa-miR-802	-9.157107	-16.815948	5.330696095086482e-20	1.2055038228104071e-19
277	Malignant	hsa-miR-516a	-9.168838	-19.574095	4.781483719201512e-20	1.0884166887129758e-19
278	Malignant	hsa-miR-487b	-9.215694	-15.165689	3.092687795045317e-20	7.133799847237865e-20
279	Malignant	hsa-miR-1180	-9.232596	-19.873472	2.6414889746885033e-20	6.133927417733034e-20
280	Malignant	hsa-miR-30c	-9.33955	-0.6406381	9.67442538503941e-21	2.2927062898792026e-20
281	Malignant	hsa-miR-154	-9.549301	-6.839395	1.3057460345372629e-21	3.250274301797791e-21
282	Malignant	hsa-miR-377	-9.913355	-20.275036	3.642068778573733e-23	9.474855619447456e-23
283	Malignant	hsa-miR-507	-9.988475	-18.391693	1.7119568147388787e-23	4.487401953785243e-23
284	Malignant	hsa-miR-654	-9.989182	-20.41716	1.6997725715114684e-23	4.487401953785243e-23
285	Malignant	hsa-miR-668	-10.07788	-23.206274	6.920338321099077e-24	1.8561527589924658e-23
286	Malignant	hsa-miR-223	-10.115747	-12.627349	4.704128097028998e-24	1.2715846262281511e-23
287	Malignant	hsa-miR-1976	-10.571084	-14.114338	4.0577520659449793e-26	1.1322437216265829e-25
288	Malignant	hsa-miR-140	-10.697156	-14.701903	1.0494955187373549e-26	2.9764381105174166e-26
289	Malignant	hsa-miR-199b	-10.724156	-7.4844356	7.839913823074132e-27	2.241826597341859e-26
290	Malignant	hsa-miR-221	-10.968665	-16.833048	5.406452677519799e-28	1.6126143331222848e-27
291	Malignant	hsa-miR-143	-11.06783	-7.5594497	1.796999681814388e-28	5.406625129632855e-28
292	Malignant	hsa-miR-338	-11.186112	-14.09638	4.768860355483932e-29	1.4601997194667615e-28
293	Malignant	hsa-miR-598	-11.192762	-16.422909	4.424303918198231e-29	1.3791073474744036e-28
294	Malignant	hsa-miR-1228	-11.264434	-27.404238	1.9661053395346795e-29	6.241031628247699e-29
295	Malignant	hsa-miR-1258	-11.610694	-27.170555	3.6365365388104844e-31	1.1983253737413598e-30
296	Malignant	hsa-miR-214	-11.63363	-22.506327	2.780187758196273e-31	9.249470810922215e-31
297	Malignant	hsa-miR-517b	-11.667557	-26.28149	1.8670829802015888e-31	6.333438344605389e-31
298	Malignant	hsa-miR-1307	-11.814318	-16.187614	3.2921098387710913e-32	1.150575761833129e-31
299	Malignant	hsa-miR-34c	-11.817273	-10.486194	3.1783429796167506e-32	1.1221496642320364e-31
300	Malignant	hsa-miR-100	-11.916991	-8.32424	9.653155009217853e-33	3.515780666515134e-32
301	Malignant	hsa-miR-512	-11.969268	-32.206493	5.1481006095676385e-33	1.894939160542982e-32
302	Malignant	hsa-miR-125b	-12.10673	-11.710393	9.729524443572682e-34	3.619801567178654e-33
303	Malignant	hsa-miR-145	-12.133084	-29.628534	7.054157098953589e-34	2.652976474171676e-33
304	Malignant	hsa-miR-513b	-12.411582	-24.779116	2.2614029611918467e-35	8.89142527923158e-35
305	Malignant	hsa-miR-412	-12.416816	-36.167778	2.1182625178910945e-35	8.424354381497916e-35
306	Malignant	hsa-miR-1251	-12.420941	-22.152723	2.0118102009318685e-35	8.094027087470076e-35
307	Malignant	hsa-let-7f	-12.666343	-1.9507246	9.085235325799156e-37	3.7873390635259135e-36
308	Malignant	hsa-miR-1283	-12.688017	-36.215244	6.890870398183966e-37	2.943507602187225e-36
309	Malignant	hsa-miR-511	-12.753161	-30.131348	2.9935382651780505e-37	1.2947052996895069e-36
310	Malignant	hsa-miR-543	-12.791583	-30.437374	1.8271259705563869e-37	8.002349187500125e-37
311	Malignant	hsa-miR-944	-12.886776	-31.668018	5.343091562876228e-38	2.4325127378357565e-37
312	Malignant	hsa-miR-496	-12.92954	-26.970728	3.066509937069309e-38	1.4338005921972716e-37
313	Malignant	hsa-miR-204	-12.99022	-26.944443	1.3902672259822696e-38	6.589485756025551e-38
314	Malignant	hsa-miR-516b	-13.147972	-28.479647	1.7480070686446472e-39	8.400145079875665e-39
315	Malignant	hsa-miR-142	-13.150866	-41.082146	1.6823721843422984e-39	8.198602475808947e-39
316	Malignant	hsa-miR-519c	-13.201171	-37.393406	8.638132545901429e-40	4.2697055155455634e-39
317	Malignant	hsa-miR-337	-13.328074	-29.896606	1.5894709576666866e-40	7.97039059931411e-40
318	Malignant	hsa-miR-30a	-13.345469	-9.216898	1.258756190060742e-40	6.404847672956128e-40
319	Malignant	hsa-miR-493	-13.364434	-26.778507	9.757461320931484e-41	5.038927786630289e-40
320	Malignant	hsa-miR-520a	-13.372931	-36.58912	8.704217904704454e-41	4.563120295496578e-40
321	Malignant	hsa-miR-375	-13.397407	-8.035601	6.261314096191646e-41	3.3329456573573997e-40
322	Malignant	hsa-miR-1197	-13.3995	-7.503856	6.08718546589529e-41	3.2908846424996412e-40
323	Malignant	hsa-miR-22	-13.469878	-6.406375	2.3525227684529235e-41	1.2920204410868437e-40
324	Malignant	hsa-miR-126	-13.477514	-15.417178	2.1213533353941594e-41	1.1838520226554504e-40
325	Malignant	hsa-miR-382	-13.796619	-28.898638	2.6708795498849207e-43	1.540207207100304e-42
326	Malignant	hsa-miR-432	-13.872848	-34.870235	9.252954562850043e-44	5.5198659978381295e-43
327	Malignant	hsa-miR-130a	-13.916257	-27.415953	5.046505104966516e-44	3.0633171338919556e-43
328	Malignant	hsa-miR-222	-14.0322	-11.512562	9.903130248543779e-45	6.118719760707407e-44
329	Malignant	hsa-miR-758	-14.194939	-26.702436	9.847212413592862e-46	6.194791809278419e-45
330	Malignant	hsa-miR-127	-14.528268	-12.524945	8.022345062638905e-48	5.337944983986655e-47
331	Malignant	hsa-miR-541	-15.038375	-38.143356	4.1153091335380514e-51	3.236129455009468e-50
332	Malignant	hsa-miR-181c	-15.274078	-22.23922	1.1382573955414738e-52	9.60578192335e-52
333	Malignant	hsa-miR-409	-15.284115	-28.866327	9.757961653239722e-53	8.44063683005236e-52
334	Malignant	hsa-miR-518b	-15.338977	-38.404335	4.197573987701679e-53	3.822001578275739e-52
335	Malignant	hsa-miR-874	-15.5006695	-29.848415	3.4329657348309285e-54	3.2994615118097257e-53
336	Malignant	hsa-miR-889	-15.505164	-35.013313	3.200968062666863e-54	3.164385570522099e-53
337	Malignant	hsa-miR-370	-15.579422	-31.426165	1.0045882266771655e-54	1.0223162542067626e-53
338	Malignant	hsa-miR-551b	-15.638132	-30.334064	4.0029565736859e-55	4.1970393166524895e-54
339	Malignant	hsa-miR-193a	-16.483847	-12.617789	4.7935686811328235e-61	6.379133706430604e-60
340	Malignant	hsa-miR-146b	-18.043476	-21.225447	8.878029182876045e-73	1.396271862397778e-71
341	Malignant	hsa-miR-320a	-18.618635	-11.470653	2.2692474375198388e-77	4.618585961069789e-76
342	Malignant	hsa-miR-10b	-19.258293	-23.693972	1.202793622593569e-82	3.468054945144791e-81
343	Malignant	hsa-miR-199a	-19.504587	-16.892776	1.0036398582779613e-84	3.858437677379718e-83
344	Malignant	hsa-miR-887	-19.827295	-27.721508	1.7310318059565552e-87	8.556242926585258e-86
345	Malignant	hsa-miR-28	-21.36168	-24.462536	3.036982031001811e-101	1.751326304544378e-99
346	Mono/Macro	hsa-miR-10b	18.52786	28.379566	1.2308215282249078e-76	4.258642487658182e-74
347	Mono/Macro	hsa-miR-28	17.616003	23.720129	1.8566632401191382e-69	3.140305504975976e-67
348	Mono/Macro	hsa-miR-146b	16.33527	25.011612	5.538724463047588e-60	4.790996660536164e-58
349	Mono/Macro	hsa-miR-320a	16.097855	13.623269	2.6410478628977107e-58	1.314342341799917e-56
350	Mono/Macro	hsa-miR-589	14.676481	43.902775	9.120199437201604e-49	2.6296575043931295e-47
351	Mono/Macro	hsa-miR-199a	13.953419	15.914886	2.998792819203728e-44	6.484889471528062e-43
352	Mono/Macro	hsa-miR-375	13.416246	10.620662	4.856950852520083e-41	8.84476313143131e-40
353	Mono/Macro	hsa-miR-142	12.804146	51.85869	1.5542582916096417e-37	2.68886684448468e-36
354	Mono/Macro	hsa-miR-1301	12.557555	37.572582	3.613272068738395e-36	5.95329588468326e-35
355	Mono/Macro	hsa-miR-193a	11.717848	11.927472	1.0326231435052531e-31	1.3741831063569906e-30
356	Mono/Macro	hsa-miR-1307	11.510236	17.751993	1.1715733314745992e-30	1.397808181690384e-29
357	Mono/Macro	hsa-miR-1976	11.505058	21.602278	1.2440518261496783e-30	1.434806439492629e-29
358	Mono/Macro	hsa-miR-887	11.161691	21.549877	6.278582047877868e-29	6.206826824473549e-28
359	Mono/Macro	hsa-miR-519c	11.057085	34.091827	2.025734916131641e-28	1.8444849499514416e-27
360	Mono/Macro	hsa-miR-512	10.909501	39.516006	1.0382467412057563e-27	8.354264475748644e-27
361	Mono/Macro	hsa-miR-518b	10.823544	35.948242	2.662792363940696e-27	2.0939230861897293e-26
362	Mono/Macro	hsa-miR-944	10.800939	36.37671	3.407031691199471e-27	2.6196288114555933e-26
363	Mono/Macro	hsa-miR-551b	10.211274	27.566715	1.7653078558255303e-24	1.1746086886839105e-23
364	Mono/Macro	hsa-miR-143	10.203992	9.400984	1.9028666877259587e-24	1.2422488187795881e-23
365	Mono/Macro	hsa-miR-802	10.120854	31.655962	4.464990369923518e-24	2.80888485089734e-23
366	Mono/Macro	hsa-miR-222	9.624262	10.229906	6.315846603905443e-22	3.767729180950489e-21
367	Mono/Macro	hsa-miR-1197	9.61134	7.348871	7.161143964003236e-22	4.061894773024786e-21
368	Mono/Macro	hsa-miR-1228	9.595638	31.257584	8.339963967066639e-22	4.6542379558146086e-21
369	Mono/Macro	hsa-miR-140	9.396951	15.756953	5.616742079707183e-21	2.989835014736439e-20
370	Mono/Macro	hsa-miR-877	9.378218	30.852873	6.709700500646546e-21	3.465009512274187e-20
371	Mono/Macro	hsa-miR-126	9.335323	14.1706915	1.0068326370158086e-20	5.048754962427098e-20
372	Mono/Macro	hsa-miR-421	8.931719	18.704094	4.194415462327293e-19	1.9611726350881667e-18
373	Mono/Macro	hsa-miR-145	8.83208	29.158651	1.027468064331689e-18	4.740052670116859e-18
374	Mono/Macro	hsa-let-7f	8.808086	1.8479561	1.2730067000857226e-18	5.795530503021842e-18
375	Mono/Macro	hsa-miR-541	8.726759	30.11572	2.6207495400522866e-18	1.1625376164847323e-17
376	Mono/Macro	hsa-miR-627	8.714762	19.699127	2.9137041660616005e-18	1.276128660072549e-17
377	Mono/Macro	hsa-miR-766	8.628257	23.189888	6.229395111990632e-18	2.6942133859359483e-17
378	Mono/Macro	hsa-miR-516b	8.480841	27.389359	2.235718997177422e-17	9.433643573455951e-17
379	Mono/Macro	hsa-miR-874	8.360492	21.710133	6.245724487045329e-17	2.603639364479137e-16
380	Mono/Macro	hsa-miR-1283	8.218127	32.817585	2.0670542661554983e-16	8.414126777527087e-16
381	Mono/Macro	hsa-miR-668	8.151744	25.552406	3.5871355532522133e-16	1.4266079326727192e-15
382	Mono/Macro	hsa-miR-7	8.10304	20.157387	5.360254679375051e-16	2.1075546807542816e-15
383	Mono/Macro	hsa-miR-181c	8.018766	15.915469	1.0681248282297725e-15	4.152485287275295e-15
384	Mono/Macro	hsa-miR-501	7.98147	19.308907	1.4460034616168166e-15	5.5590799746602065e-15
385	Mono/Macro	hsa-miR-1251	7.876907	19.257477	3.355849790731489e-15	1.262091334340321e-14
386	Mono/Macro	hsa-miR-328	7.801936	17.420042	6.09645813224866e-15	2.2203942250084592e-14
387	Mono/Macro	hsa-miR-1180	7.7781105	24.034979	7.361587012531814e-15	2.6258856766350593e-14
388	Mono/Macro	hsa-miR-1911	7.7310905	32.885174	1.0662926274182674e-14	3.7646658070073515e-14
389	Mono/Macro	hsa-miR-520a	7.6756096	28.19439	1.646340175316776e-14	5.75387576423843e-14
390	Mono/Macro	hsa-miR-543	7.6578455	23.469273	1.8907824352608505e-14	6.477333887131231e-14
391	Mono/Macro	hsa-miR-505	7.4916553	13.182818	6.801043240995033e-14	2.307020550376746e-13
392	Mono/Macro	hsa-miR-517b	7.3581305	21.829884	1.865038114028266e-13	6.204838340901731e-13
393	Mono/Macro	hsa-miR-513b	7.336199	18.867334	2.1974520454729708e-13	7.241127692701409e-13
394	Mono/Macro	hsa-miR-511	7.328159	23.67169	2.3333596699696446e-13	7.616438168014122e-13
395	Mono/Macro	hsa-miR-137	7.2568083	19.200052	3.963310633705336e-13	1.2815939058523796e-12
396	Mono/Macro	hsa-miR-670	7.2360554	3.387362	4.61922497511495e-13	1.4798628161016414e-12
397	Mono/Macro	hsa-miR-144	7.1782594	26.563875	7.060456489385456e-13	2.241209124153549e-12
398	Mono/Macro	hsa-miR-889	7.1082134	23.38145	1.1755459556935723e-12	3.6976263697270546e-12
399	Mono/Macro	hsa-miR-30a	6.9221544	6.6384583	4.448257913623209e-12	1.3620329540828588e-11
400	Mono/Macro	hsa-miR-130a	6.7267084	19.214567	1.7354417614953707e-11	5.1764038748051574e-11
401	Mono/Macro	hsa-miR-516a	6.5945725	19.510126	4.2648246419511735e-11	1.2612216462522272e-10
402	Mono/Macro	hsa-miR-125b	6.503774	8.798494	7.83294589099057e-11	2.2838634330788432e-10
403	Mono/Macro	hsa-miR-223	6.503353	10.884198	7.854906027063074e-11	2.2838634330788432e-10
404	Mono/Macro	hsa-miR-372	6.3631773	18.726355	1.9762206919821283e-10	5.698102995215137e-10
405	Mono/Macro	hsa-miR-133a	6.3529906	14.533207	2.1116866758856599e-10	6.038376775673044e-10
406	Mono/Macro	hsa-miR-197	6.2761674	3.1898613	3.4702023658806686e-10	9.761707468249685e-10
407	Mono/Macro	hsa-miR-338	6.1317825	10.361209	8.689993770218502e-10	2.4247885842706464e-09
408	Mono/Macro	hsa-miR-1287	6.1282043	14.7442045	8.887642313010701e-10	2.460099392241362e-09
409	Mono/Macro	hsa-miR-524	6.086699	3.639328	1.1526250654021688e-09	3.1651450208662733e-09
410	Mono/Macro	hsa-miR-598	6.01097	12.863686	1.8441624775032499e-09	5.024253678867122e-09
411	Mono/Macro	hsa-miR-577	5.759622	19.997728	8.430243408353556e-09	2.2266139078552142e-08
412	Mono/Macro	hsa-miR-767	5.6375895	16.830667	1.7244718285405114e-08	4.419757427222348e-08
413	Mono/Macro	hsa-miR-330	5.630433	11.983895	1.797575692027109e-08	4.573244040010144e-08
414	Mono/Macro	hsa-miR-320d	5.470894	13.879037	4.477714163253847e-08	1.1145964751696627e-07
415	Mono/Macro	hsa-miR-760	5.4419746	13.126417	5.269315262261007e-08	1.302273629101649e-07
416	Mono/Macro	hsa-miR-155	5.3965125	14.755599	6.794874271954537e-08	1.6673946795009006e-07
417	Mono/Macro	hsa-miR-100	5.3557644	5.3742275	8.519538738049319e-08	2.0758876080035664e-07
418	Mono/Macro	hsa-miR-127	5.343052	6.9689364	9.139456743189445e-08	2.1808634711334812e-07
419	Mono/Macro	hsa-miR-1258	5.212474	16.166676	1.863388595969045e-07	4.3859350626210177e-07
420	Mono/Macro	hsa-miR-22	5.046073	3.2176828	4.509830275870858e-07	1.0365687883381851e-06
421	Mono/Macro	hsa-miR-99b	5.0454836	0.82456887	4.523753960666646e-07	1.0365687883381851e-06
422	Mono/Macro	hsa-miR-132	5.022963	14.361362	5.088034819886388e-07	1.150627482144242e-06
423	Mono/Macro	hsa-miR-381	4.95157	3.4067838	7.361704993265235e-07	1.6539934595258256e-06
424	Mono/Macro	hsa-miR-154	4.937216	4.84675	7.924573424360092e-07	1.768969293437801e-06
425	Mono/Macro	hsa-miR-1277	4.8682647	13.202067	1.1258253268893283e-06	2.4654149563525798e-06
426	Mono/Macro	hsa-miR-758	4.862961	13.331973	1.156428502573487e-06	2.5165047917636884e-06
427	Mono/Macro	hsa-miR-651	4.7781396	6.7981668	1.7692453427955385e-06	3.8022291217842007e-06
428	Mono/Macro	hsa-miR-873	4.75705	7.509675	1.9644242814887156e-06	4.195622230833924e-06
429	Mono/Macro	hsa-miR-521	4.6887302	12.894565	2.7490551301215917e-06	5.79983582330531e-06
430	Mono/Macro	hsa-miR-520d	4.6364064	15.4660425	3.5451865257511316e-06	7.389364686204166e-06
431	Mono/Macro	hsa-miR-130b	4.5927963	14.157945	4.373462060814216e-06	9.061184868513286e-06
432	Mono/Macro	hsa-miR-935	4.4979568	10.782461	6.860971246166802e-06	1.3801721227754149e-05
433	Mono/Macro	hsa-miR-518e	4.4491687	14.22539	8.620329952538215e-06	1.724065990507643e-05
434	Mono/Macro	hsa-miR-891a	4.405937	8.645286	1.0532742712482416e-05	2.0944419416775376e-05
435	Mono/Macro	hsa-miR-517a	4.3594646	13.365998	1.3038102068616398e-05	2.5778190375664417e-05
436	Mono/Macro	hsa-miR-185	4.333408	12.656939	1.4681868457052461e-05	2.8700149639209897e-05
437	Mono/Macro	hsa-miR-1292	4.2852936	15.155023	1.8249802582256497e-05	3.5474335356521056e-05
438	Mono/Macro	hsa-miR-339	4.2467346	12.186787	2.169085089000607e-05	4.146427849691768e-05
439	Mono/Macro	hsa-miR-30c	4.1742473	0.39960107	2.9897262563169095e-05	5.59159613343595e-05
440	Mono/Macro	hsa-miR-410	4.0539827	8.012768	5.035296074160251e-05	9.169539166628667e-05
441	Mono/Macro	hsa-miR-937	3.983979	8.393833	6.777087963923611e-05	0.00012212877268320675
442	Mono/Macro	hsa-miR-204	3.9823372	11.545838	6.824085367271133e-05	0.00012233852523708873
443	Mono/Macro	hsa-miR-659	3.9767807	8.85706	6.985452061334121e-05	0.0001245858975887426
444	Mono/Macro	hsa-miR-370	3.9625528	12.672342	7.415263555516014e-05	0.00013157339436966877
445	Mono/Macro	hsa-miR-708	3.90181	10.869729	9.547613527667917e-05	0.00016768904977528424
446	Mono/Macro	hsa-miR-409	3.8977268	12.273086	9.709991661197628e-05	0.0001696796522613323
447	Mono/Macro	hsa-miR-496	3.8793314	10.102113	0.00010474403548075485	0.00018211777023287025
448	Mono/Macro	hsa-miR-1247	3.874743	13.127475	0.0001067373223598532	0.00018465556768254603
449	Mono/Macro	hsa-miR-221	3.8611884	8.954439	0.00011283685609479372	0.00019394217065950306
450	Mono/Macro	hsa-miR-337	3.8603466	12.735987	0.00011322635396884282	0.00019394217065950306
451	Mono/Macro	hsa-miR-493	3.8467498	11.596806	0.0001196950546779637	0.00020401226068263764
452	Mono/Macro	hsa-miR-590	3.783776	9.168902	0.000154466831802784	0.00026070987221347937
453	Mono/Macro	hsa-miR-625	3.743407	7.42706	0.00018154172992669508	0.00030491960463415775
454	Mono/Macro	hsa-miR-412	3.7177713	14.369132	0.00020098803231125462	0.00033595101052992315
455	Mono/Macro	hsa-miR-582	3.7116256	3.2350311	0.00020593249111396786	0.0003409217317006358
456	Mono/Macro	hsa-miR-1293	3.6610696	10.293275	0.0002511644418751673	0.00041382331851813283
457	Mono/Macro	hsa-miR-1271	3.4793043	4.3121486	0.0005027174149059508	0.0008090243049184139
458	Mono/Macro	hsa-miR-326	3.2409635	9.193502	0.0011912644271968114	0.0018483295596865325
459	Mono/Macro	hsa-miR-125a	3.210487	9.417394	0.001325103347928756	0.002046811421354239
460	Mono/Macro	hsa-miR-30e	3.1493652	2.1721275	0.001636255873304757	0.002516197920726426
461	Mono/Macro	hsa-miR-576	3.0976727	4.740077	0.001950466763774527	0.002986112833035338
462	Mono/Macro	hsa-miR-150	3.0432022	16.620705	0.002340750919132647	0.003552192184297789
463	Mono/Macro	hsa-miR-431	3.030279	1.6027788	0.0024432794926631195	0.003691592595901482
464	Mono/Macro	hsa-miR-455	2.8062503	6.320077	0.005012172686108611	0.007442968881517509
465	Mono/Macro	hsa-miR-18a	2.7000031	5.0352635	0.006933882961694198	0.01008035086027812
466	Mono/Macro	hsa-miR-652	2.691079	1.5325357	0.00712213267588936	0.010310702534969534
467	Mono/Macro	hsa-miR-302b	2.6700737	0.20083965	0.007583460124561081	0.01093282167957556
468	Mono/Macro	hsa-miR-21	2.6446483	0.6946826	0.008177583271246618	0.011740430754569833
469	Mono/Macro	hsa-miR-744	2.6378713	6.648201	0.008342827112492795	0.011928174301332674
470	Mono/Macro	hsa-miR-498	2.576076	6.5879045	0.00999286833861592	0.014228528580909913
471	Mono/Macro	hsa-miR-548b	2.4858248	7.1368675	0.012925161031855086	0.018194348704854205
472	Mono/Macro	hsa-miR-507	2.4268079	5.26875	0.015232323301193163	0.021251547831503365
473	Mono/Macro	hsa-miR-425	2.3195503	1.4529886	0.020365221212789913	0.02818546615850124
474	Mono/Macro	hsa-miR-301b	2.2989237	3.489373	0.021509268497303852	0.02965022669349455
475	Mono/Macro	hsa-miR-34c	2.2905047	3.9374	0.021992070287894197	0.030076111935222895
476	Mono/Macro	hsa-miR-129	2.2189858	6.1780076	0.026487695589811597	0.03594016734931299
477	Mono/Macro	hsa-miR-509-3	2.1478033	8.766013	0.03172937635051755	0.042884235223746375
478	Mono/Macro	hsa-miR-519e	2.144099	6.2268195	0.03202495016142712	0.04311530255196024
479	Mono/Macro	hsa-miR-193b	2.1256616	4.611442	0.033531451756407316	0.04496853607642221
480	Mono/Macro	hsa-miR-138	1.7991321	6.936333	0.07199778566386941	0.0943607342412834
481	Mono/Macro	hsa-miR-377	1.7528278	4.8113294	0.079631566426003	0.10397178106942279
482	Mono/Macro	hsa-miR-369	1.6856024	5.1271844	0.09187240466425799	0.11880005207090005
483	Mono/Macro	hsa-let-7d	1.680509	0.18307042	0.09285833666569128	0.11943860403839845
484	Mono/Macro	hsa-miR-199b	1.6369829	1.8996363	0.1016340412084797	0.13024214169679252
485	Mono/Macro	hsa-miR-382	1.6324366	5.7021503	0.10258753001576053	0.13097891286145072
486	Mono/Macro	hsa-miR-523	1.6058749	-1.087769	0.10830141192223615	0.1377657666363739
487	Mono/Macro	hsa-miR-628	1.5511096	0.9801753	0.12087544549313832	0.1531974510645636
488	Mono/Macro	hsa-miR-196b	1.5117508	0.9377046	0.13059725675400757	0.16312870338226218
489	Mono/Macro	hsa-miR-671	1.5117508	0.9377046	0.13059725675400757	0.16312870338226218
490	Mono/Macro	hsa-miR-33a	1.5117508	0.9377046	0.13059725675400757	0.16312870338226218
491	Mono/Macro	hsa-miR-362	1.5117508	0.9377046	0.13059725675400757	0.16312870338226218
492	Mono/Macro	hsa-miR-654	1.4117757	4.8605223	0.15801602091488443	0.19456776952508903
493	Mono/Macro	hsa-miR-299	1.3884552	3.0205336	0.1649984903128615	0.2024449561994684
494	Mono/Macro	hsa-miR-432	1.3180306	7.5833607	0.18749342336248687	0.22762359467866827
495	Mono/Macro	hsa-miR-92a	1.3145788	0.08127799	0.18865150910540363	0.22822874877786592
496	Mono/Macro	hsa-miR-487b	1.2655804	3.0616267	0.20566334235660122	0.24708165435897228
497	Mono/Macro	hsa-miR-139	1.2468482	6.3649836	0.21245315475157456	0.2543556800832
498	Mono/Macro	hsa-miR-616	1.1981866	3.0321488	0.23084437131556357	0.2726012029869795
499	Mono/Macro	hsa-miR-383	1.1786126	3.38929	0.23855249647944865	0.2807454550404396
500	Mono/Macro	hsa-miR-212	1.16771	0.70411074	0.24292376845798747	0.28492075893716495
501	Mono/Macro	hsa-miR-518c	1.1061673	4.4040246	0.2686540817293692	0.31192722241060994
502	Mono/Macro	hsa-miR-23a	1.084236	1.1375877	0.2782601832103907	0.32200007823008425
503	Mono/Macro	hsa-miR-135b	0.96460253	0.9150094	0.33474393017709125	0.3800294952642262
504	Mono/Macro	hsa-miR-629	0.95306855	4.3917494	0.3405553367861984	0.3850723742745904
505	Mono/Macro	hsa-miR-548f	0.94174504	1.936507	0.34632318330459055	0.3895811363560938
506	Mono/Macro	hsa-miR-532	0.9393036	3.5176039	0.3475749147935291	0.3895811363560938
507	Mono/Macro	hsa-miR-503	0.8079677	-0.28578833	0.4191091469674604	0.46478129759852976
508	Mono/Macro	hsa-miR-214	0.7627158	3.4868622	0.44563288640157583	0.49261654535126276
509	Mono/Macro	hsa-miR-374b	0.70837146	1.1569517	0.47871462665012066	0.5258262248283865
510	Mono/Macro	hsa-miR-769	0.66947585	0.017695209	0.5031919925858022	0.545781910453566
511	Mono/Macro	hsa-miR-188	0.6552899	2.4160342	0.5122811343102236	0.5539039764729293
512	Mono/Macro	hsa-miR-191	0.6381152	5.097394	0.5233986929761785	0.5624097756824775
513	Mono/Macro	hsa-miR-152	0.60835415	3.8869345	0.5429526005740187	0.5816148600576176
514	Mono/Macro	hsa-miR-1250	0.60511285	-0.76948446	0.5451040034874164	0.5821172382921175
515	Mono/Macro	hsa-miR-1306	0.5715633	0.819331	0.567617859547113	0.6024410411144205
516	Mono/Macro	hsa-miR-520g	0.51591396	3.6754277	0.6059144958430516	0.6391659011027313
517	Mono/Macro	hsa-miR-660	0.40175286	1.1624573	0.6878659247253633	0.7168723191414932
518	Mono/Macro	hsa-miR-218	0.18622743	0.49659052	0.85226641252847	0.8776314843299127
519	Mono/Macro	hsa-miR-1	0.13920753	0.581459	0.8892861574333301	0.9103343505086752
520	Mono/Macro	hsa-miR-1179	0.105994724	-0.55355155	0.9155865355481302	0.9317439449989796
521	Mono/Macro	hsa-miR-653	0.082590014	4.181774	0.9341775418515231	0.9466372983324345
522	Mono/Macro	hsa-miR-509	-0.001515413	0.43510503	0.9987908757468961	0.9987908757468961
523	Mono/Macro	hsa-miR-449c	-0.03670667	-0.65951926	0.9707188880481917	0.9735325659845633
524	Mono/Macro	hsa-miR-1262	-0.058890637	-0.41676715	0.9530392158076988	0.9585801414809995
525	Mono/Macro	hsa-miR-95	-0.07724398	0.11095709	0.9384294604856215	0.9466372983324345
526	Mono/Macro	hsa-miR-26a	-0.08010642	-0.0040767533	0.9361526165239793	0.9466372983324345
527	Mono/Macro	hsa-miR-1226	-0.11933878	-0.951728	0.9050069597168925	0.923694419062079
528	Mono/Macro	hsa-miR-1296	-0.1711575	-0.39615843	0.8640999316981341	0.8871767844734553
529	Mono/Macro	hsa-miR-24	-0.35477504	-0.018055111	0.7227581252930007	0.7464904816459051
530	Mono/Macro	hsa-miR-522	-0.3672772	-6.4658504	0.7134122572218687	0.7390438353256484
531	Mono/Macro	hsa-miR-146a	-0.38920859	-0.06685618	0.697121843716695	0.724336810588518
532	Mono/Macro	hsa-miR-105	-0.45933855	-8.533658	0.6459910696772901	0.6752655894511854
533	Mono/Macro	hsa-miR-520c	-0.46834683	-1.8637189	0.6395365789624788	0.6705444130939929
534	Mono/Macro	hsa-miR-345	-0.47070414	2.5060377	0.6378520226713575	0.6705444130939929
535	Mono/Macro	hsa-miR-450b	-0.5653754	-2.3939602	0.5718184730897389	0.6050433996607023
536	Mono/Macro	hsa-miR-486	-0.60052454	-0.37046397	0.5481567140764365	0.5835760709859908
537	Mono/Macro	hsa-miR-655	-0.64430314	-1.1401092	0.5193788821923742	0.5598289508989454
538	Mono/Macro	hsa-miR-19a	-0.6736853	-1.703348	0.5005114014795069	0.5445815877732999
539	Mono/Macro	hsa-miR-551a	-0.6866505	-2.3438268	0.4923029884438326	0.5373401703519435
540	Mono/Macro	hsa-miR-770	-0.6983529	-2.248294	0.4849565426454838	0.5309967207447386
541	Mono/Macro	hsa-miR-526b	-0.74541485	-2.726853	0.4560209596288862	0.5024944332216389
542	Mono/Macro	hsa-miR-101	-0.83726573	1.27946	0.40244321344954137	0.4477342503329303
543	Mono/Macro	hsa-miR-33b	-0.8894212	-3.7788503	0.3737767526614696	0.417183085228608
544	Mono/Macro	hsa-miR-885	-0.93863004	-2.6026115	0.3479207258209046	0.3895811363560938
545	Mono/Macro	hsa-miR-513a	-0.9640974	-4.488293	0.3349970984265578	0.3800294952642262
546	Mono/Macro	hsa-miR-592	-0.9880493	-4.7062035	0.3231284839441153	0.3689850014675376
547	Mono/Macro	hsa-miR-153	-1.0098965	-4.466335	0.31254485725784387	0.3580811940768675
548	Mono/Macro	hsa-miR-29b	-1.0459297	-0.53117114	0.2955934894956739	0.33978520719436267
549	Mono/Macro	hsa-miR-302d	-1.0617152	-3.5227683	0.28836497140321493	0.3325809336850412
550	Mono/Macro	hsa-miR-515	-1.1071776	-3.2463145	0.268217129060755	0.31192722241060994
551	Mono/Macro	hsa-miR-892a	-1.1463679	-3.061179	0.2516429524168885	0.29415020789271423
552	Mono/Macro	hsa-miR-363	-1.2040799	-2.0904381	0.22855869881536828	0.2708264033908131
553	Mono/Macro	hsa-miR-483	-1.2069423	-2.9238439	0.22745434861025604	0.2704440021276584
554	Mono/Macro	hsa-miR-18b	-1.233883	-4.5849743	0.21724649688705533	0.25919754456179706
555	Mono/Macro	hsa-miR-584	-1.3039287	-1.2804476	0.19225786538693956	0.23178125931665886
556	Mono/Macro	hsa-miR-324	-1.3665658	1.795136	0.17176142494876867	0.20925863743758435
557	Mono/Macro	hsa-miR-346	-1.377763	-6.330253	0.16827644935144015	0.2057372843660717
558	Mono/Macro	hsa-let-7c	-1.4776541	-1.0526164	0.1395003973954562	0.17238263392438516
559	Mono/Macro	hsa-miR-32	-1.4823687	-11.650709	0.13824222405966377	0.1714401775076834
560	Mono/Macro	hsa-miR-380	-1.5009325	-4.863734	0.13337302469855755	0.16599664225072272
561	Mono/Macro	hsa-miR-215	-1.6848447	-3.1297896	0.09201853744220004	0.11880005207090005
562	Mono/Macro	hsa-miR-888	-1.692506	-1.7277588	0.09054954491203669	0.11778249075024322
563	Mono/Macro	hsa-miR-135a	-1.8699777	-5.9454722	0.06148691869815799	0.08089153562571355
564	Mono/Macro	hsa-miR-148b	-1.8895097	-4.5962915	0.05882356936011022	0.0776830343457944
565	Mono/Macro	hsa-miR-518f	-2.0208454	-10.860657	0.043295764822855715	0.05739591811765547
566	Mono/Macro	hsa-miR-124	-2.0306957	-8.841206	0.042285877994709516	0.056272745331421126
567	Mono/Macro	hsa-miR-301a	-2.041935	-11.4029	0.04115798307619965	0.05498325152264509
568	Mono/Macro	hsa-miR-320b	-2.2210906	-5.4455633	0.026344834577235167	0.03588705812489515
569	Mono/Macro	hsa-miR-1254	-2.2936618	-5.6427407	0.0218099258703832	0.029945374409335666
570	Mono/Macro	hsa-miR-34b	-2.4079072	-5.87416	0.016044257560711612	0.022294430184763927
571	Mono/Macro	hsa-miR-2110	-2.4830465	-3.1429818	0.013026409681872885	0.018247521254769306
572	Mono/Macro	hsa-miR-525	-2.4855301	-9.375976	0.012935866420214262	0.018194348704854205
573	Mono/Macro	hsa-miR-542	-2.5072088	-7.281197	0.012168877654783826	0.017255867494078706
574	Mono/Macro	hsa-miR-202	-2.7175145	-7.9832683	0.0065774264959651335	0.009602487627020827
575	Mono/Macro	hsa-miR-206	-2.7588515	-7.6500196	0.005800486142961579	0.008504102565528417
576	Mono/Macro	hsa-miR-296	-2.7894125	-4.714717	0.0052803766883604535	0.0077745120603094344
577	Mono/Macro	hsa-miR-9	-2.8040195	-6.9479938	0.005046987240822701	0.007462639253524164
578	Mono/Macro	hsa-miR-194	-2.8754542	-4.383283	0.004034465917777266	0.00601691899806437
579	Mono/Macro	hsa-miR-934	-2.961496	-9.672702	0.0030614841936457797	0.004585599701304934
580	Mono/Macro	hsa-miR-25	-3.0109575	-14.130573	0.00260425342730688	0.003917702981948611
581	Mono/Macro	hsa-miR-302a	-3.0584824	-19.26539	0.002224610797850081	0.0033908164583970396
582	Mono/Macro	hsa-miR-136	-3.266473	-7.0562577	0.001088962157267732	0.0016972112901560148
583	Mono/Macro	hsa-miR-1323	-3.2698405	-8.595934	0.0010760813284623645	0.001684724613791756
584	Mono/Macro	hsa-miR-133b	-3.3343718	-9.902903	0.0008549227992599146	0.0013445604024724112
585	Mono/Macro	hsa-miR-675	-3.365059	-6.032106	0.0007652729899972944	0.0012090614362514332
586	Mono/Macro	hsa-miR-450a	-3.3666165	-14.392702	0.0007609643590900962	0.0012077691203907033
587	Mono/Macro	hsa-miR-192	-3.4039125	-11.694371	0.0006642803217046934	0.0010591750751604788
588	Mono/Macro	hsa-miR-624	-3.4096794	-11.062607	0.000650392681396048	0.0010418327211251508
589	Mono/Macro	hsa-miR-429	-3.5101178	-13.463916	0.000447908400973728	0.0007241883492378967
590	Mono/Macro	hsa-miR-1291	-3.546614	-10.906564	0.0003902160397942188	0.0006338720646422521
591	Mono/Macro	hsa-miR-424	-3.5491817	-9.359317	0.00038643037773995834	0.0006306835410284225
592	Mono/Macro	hsa-miR-196a	-3.5939705	-0.5960436	0.0003256766690708666	0.0005340479976233168
593	Mono/Macro	hsa-miR-23b	-3.715414	-11.369465	0.00020287120317544194	0.00033746844374376396
594	Mono/Macro	hsa-miR-217	-3.8272178	-7.643051	0.00012959979142748712	0.00021981141095054187
595	Mono/Macro	hsa-miR-518d	-3.9080398	-13.913893	9.304793790541687e-05	0.00016425809446568487
596	Mono/Macro	hsa-miR-331	-4.0353765	-12.196407	5.451476087575906e-05	9.875448828802426e-05
597	Mono/Macro	hsa-miR-98	-4.0579395	-13.130281	4.950758337783233e-05	9.063293041656077e-05
598	Mono/Macro	hsa-miR-10a	-4.0924153	-10.192806	4.269034341403456e-05	7.856839798540404e-05
599	Mono/Macro	hsa-miR-335	-4.1219234	-14.714388	3.757217650413298e-05	6.951857256914443e-05
600	Mono/Macro	hsa-miR-134	-4.154463	-14.462885	3.260524847604547e-05	6.065277404683727e-05
601	Mono/Macro	hsa-miR-16	-4.203756	-0.5268716	2.6252199883349346e-05	4.9365549780646057e-05
602	Mono/Macro	hsa-miR-210	-4.2079234	-6.857086	2.5772827957296585e-05	4.8728953405599e-05
603	Mono/Macro	hsa-miR-574	-4.2274976	-2.521989	2.3630489224718173e-05	4.492389709754114e-05
604	Mono/Macro	hsa-miR-520f	-4.2798214	-13.079539	1.8704346890226195e-05	3.595391124454591e-05
605	Mono/Macro	hsa-miR-433	-4.2800317	-12.532029	1.868666676955739e-05	3.595391124454591e-05
606	Mono/Macro	hsa-miR-376b	-4.350751	-12.635673	1.3567204422576452e-05	2.667189051256507e-05
607	Mono/Macro	hsa-miR-30d	-4.5137	-3.224082	6.370631158204635e-06	1.2890282928297097e-05
608	Mono/Macro	hsa-miR-504	-4.516478	-10.533632	6.287656574807162e-06	1.2797230440489871e-05
609	Mono/Macro	hsa-miR-361	-4.5490174	-2.132129	5.389694650609842e-06	1.1034522775804765e-05
610	Mono/Macro	hsa-miR-376a	-4.5898914	-12.428924	4.434762227212935e-06	9.133498396521879e-06
611	Mono/Macro	hsa-miR-497	-4.6585903	-16.418283	3.1838207313973146e-06	6.676375594324066e-06
612	Mono/Macro	hsa-miR-379	-4.700222	-14.328474	2.5987867866778344e-06	5.516443117733317e-06
613	Mono/Macro	hsa-miR-491	-4.8055854	-9.069006	1.542993451059993e-06	3.3367233379172346e-06
614	Mono/Macro	hsa-miR-891b	-4.887376	-18.920301	1.0218901004290146e-06	2.252063533429548e-06
615	Mono/Macro	hsa-miR-99a	-4.8925533	-19.733688	9.95361535107582e-07	2.2076608406873294e-06
616	Mono/Macro	hsa-miR-519b	-5.0392118	-19.938732	4.674534408885591e-07	1.0640716483384307e-06
617	Mono/Macro	hsa-miR-1248	-5.1822076	-18.984932	2.1927487910918013e-07	5.091886454481633e-07
618	Mono/Macro	hsa-miR-195	-5.202161	-16.690786	1.9698487822948862e-07	4.6051870180677744e-07
619	Mono/Macro	hsa-miR-454	-5.214242	-23.488491	1.8457057225678876e-07	4.374069726085542e-07
620	Mono/Macro	hsa-miR-329	-5.3454094	-16.267756	9.021299495867056e-08	2.167617795534723e-07
621	Mono/Macro	hsa-miR-183	-5.3485665	-16.108953	8.86536767363169e-08	2.1450470035500453e-07
622	Mono/Macro	hsa-miR-92b	-5.5714583	-11.494066	2.5261574954257844e-08	6.333699227661749e-08
623	Mono/Macro	hsa-miR-519d	-5.59078	-20.627438	2.2605200590800144e-08	5.709050660158285e-08
624	Mono/Macro	hsa-miR-489	-5.6394415	-18.255682	1.706026250364171e-08	4.405112556910472e-08
625	Mono/Macro	hsa-miR-15b	-5.7212315	-4.2506676	1.0575456734575624e-08	2.751209045235463e-08
626	Mono/Macro	hsa-miR-148a	-5.724894	-4.0040317	1.034983823423643e-08	2.712912143216519e-08
627	Mono/Macro	hsa-miR-548d	-5.8224277	-18.620356	5.799892571983681e-09	1.5436637153125797e-08
628	Mono/Macro	hsa-miR-615	-5.8271003	-15.5820465	5.639877705943168e-09	1.5127113846948343e-08
629	Mono/Macro	hsa-miR-520b	-6.0057926	-21.477886	1.9039946509892803e-09	5.1467355409553985e-09
630	Mono/Macro	hsa-miR-27b	-6.331943	-2.9854858	2.420926703018546e-10	6.865906879052598e-10
631	Mono/Macro	hsa-miR-96	-6.8636427	-11.248418	6.7126408702829255e-12	2.0196293401025153e-11
632	Mono/Macro	hsa-miR-495	-6.8845215	-10.291831	5.798200972770078e-12	1.7598048566477605e-11
633	Mono/Macro	hsa-miR-490	-7.020109	-30.705315	2.2169507934546335e-12	6.848794415493778e-12
634	Mono/Macro	hsa-miR-1275	-7.0503755	-19.835405	1.7843591420646736e-12	5.5620564248142085e-12
635	Mono/Macro	hsa-miR-340	-7.4713655	-19.25223	7.936690311540542e-14	2.6661115027116774e-13
636	Mono/Macro	hsa-let-7i	-7.672831	-0.5670607	1.6824084513081808e-14	5.821133241526304e-14
637	Mono/Macro	hsa-miR-449a	-7.794275	-36.334553	6.4779477709690485e-15	2.334760342453428e-14
638	Mono/Macro	hsa-miR-656	-7.81528	-24.836077	5.484097440651294e-15	2.0186145898567533e-14
639	Mono/Macro	hsa-miR-890	-7.852113	-1.9159544	4.0908571183092195e-15	1.5219747988548278e-14
640	Mono/Macro	hsa-miR-506	-7.894671	-24.446312	2.9108244877540402e-15	1.1067530469921955e-14
641	Mono/Macro	hsa-miR-452	-8.177296	-20.477278	2.902858156889868e-16	1.1678940956789471e-15
642	Mono/Macro	hsa-miR-487a	-8.286784	-24.376587	1.1635169113687034e-16	4.792581563494898e-16
643	Mono/Macro	hsa-miR-122	-8.546593	-29.35355	1.2677514224295467e-17	5.4153332365509033e-17
644	Mono/Macro	hsa-miR-1266	-8.736861	-30.65759	2.396756956601427e-18	1.0769842947845373e-17
645	Mono/Macro	hsa-miR-449b	-8.943926	-22.635885	3.7558400711542364e-19	1.780165293999131e-18
646	Mono/Macro	hsa-miR-485	-8.952303	-20.318161	3.481421550511373e-19	1.6730164673290763e-18
647	Mono/Macro	hsa-miR-1537	-9.07884	-29.863508	1.0973823520943105e-19	5.347806955276499e-19
648	Mono/Macro	hsa-miR-520e	-9.16846	-34.390064	4.798257099762154e-20	2.3717099378824363e-19
649	Mono/Macro	hsa-miR-187	-9.359822	-22.281994	7.987058440702154e-21	4.064003265416096e-20
650	Mono/Macro	hsa-miR-342	-9.390846	-8.106286	5.951989764572093e-21	3.12028554324537e-20
651	Mono/Macro	hsa-miR-149	-9.566088	-32.286957	1.1102821118290387e-21	6.002462667075741e-21
652	Mono/Macro	hsa-let-7g	-9.570128	-3.7183652	1.0677299476729407e-21	5.86404066499742e-21
653	Mono/Macro	hsa-miR-106b	-9.617359	-1.2619554	6.754320526214799e-22	3.8949915034505336e-21
654	Mono/Macro	hsa-miR-216a	-9.621484	-29.674324	6.488811705916617e-22	3.805303136012118e-21
655	Mono/Macro	hsa-miR-302c	-9.637312	-8.1733	5.562561466512663e-22	3.376572398970845e-21
656	Mono/Macro	hsa-miR-320c	-10.009556	-25.958986	1.3837200975683804e-23	8.549413459976064e-23
657	Mono/Macro	hsa-miR-494	-10.146406	-27.071749	3.437905833693303e-24	2.202806330477561e-23
658	Mono/Macro	hsa-miR-367	-10.2193985	-9.3684225	1.6234474032728896e-24	1.1013976500635682e-23
659	Mono/Macro	hsa-miR-508	-10.230428	-21.26564	1.4487832596832191e-24	1.0025580157007875e-23
660	Mono/Macro	hsa-miR-31	-10.430209	-16.655243	1.8048987627962197e-25	1.2744795345459018e-24
661	Mono/Macro	hsa-miR-30b	-10.579688	-44.93156	3.701881569634409e-26	2.6684396314448033e-25
662	Mono/Macro	hsa-miR-200a	-10.650828	-32.43939	1.7282020987775242e-26	1.2722509067596243e-25
663	Mono/Macro	hsa-miR-181a	-10.699616	-1.644971	1.0220054401184643e-26	7.687258310456276e-26
664	Mono/Macro	hsa-miR-539	-10.926339	-14.19302	8.625872206328573e-28	7.106075674737348e-27
665	Mono/Macro	hsa-miR-29a	-10.945997	-8.295738	6.944925200819117e-28	5.8608393158132056e-27
666	Mono/Macro	hsa-miR-200c	-10.971422	-11.607352	5.244081654150145e-28	4.536130630839876e-27
667	Mono/Macro	hsa-miR-190b	-11.033891	-75.26346	2.6226651872377997e-28	2.326774755857125e-27
668	Mono/Macro	hsa-miR-205	-11.096233	-25.171734	1.30842311973478e-28	1.2235524308871187e-27
669	Mono/Macro	hsa-miR-484	-11.131972	-4.0895877	8.767405946295352e-29	8.426451270606089e-28
670	Mono/Macro	hsa-miR-373	-11.234852	-49.31379	2.749549171409256e-29	2.798070627375302e-28
671	Mono/Macro	hsa-miR-892b	-11.27139	-12.842349	1.8167869710480382e-29	1.9048736120685493e-28
672	Mono/Macro	hsa-let-7e	-11.292774	-6.5836735	1.4246767224390507e-29	1.5404317061372236e-28
673	Mono/Macro	hsa-miR-186	-11.427351	-4.1702423	3.0527899568830666e-30	3.407307500263036e-29
674	Mono/Macro	hsa-miR-376c	-11.546901	-18.657045	7.653081662709152e-31	9.457022340347738e-30
675	Mono/Macro	hsa-miR-26b	-11.601456	-5.612121	4.051288487479926e-31	5.1916511728446456e-30
676	Mono/Macro	hsa-miR-107	-11.795892	-6.7253294	4.098378916836357e-32	5.6721564209015175e-31
677	Mono/Macro	hsa-let-7b	-12.007039	-1.1728774	3.263210892088199e-33	4.704462369427154e-32
678	Mono/Macro	hsa-miR-224	-12.033432	-46.08023	2.3709479662741855e-33	3.5667304188298617e-32
679	Mono/Macro	hsa-let-7a	-12.31088	-2.1046865	7.915609337355717e-35	1.2449094685113992e-33
680	Mono/Macro	hsa-miR-27a	-13.826587	-7.0678005	1.7618347197143392e-43	3.386637850117563e-42
681	Mono/Macro	hsa-miR-34a	-13.827345	-12.821883	1.7433781516185278e-43	3.386637850117563e-42
682	Mono/Macro	hsa-miR-29c	-14.092247	-11.91386	4.238551140567842e-45	9.776924630909824e-44
683	Mono/Macro	hsa-miR-128	-14.176311	-2.8855743	1.2842276817769189e-45	3.1738769849629567e-44
684	Mono/Macro	hsa-miR-200b	-14.513659	-54.985004	9.928101609497935e-48	2.6424024283740655e-46
685	Mono/Macro	hsa-miR-374a	-14.936922	-4.981887	1.895301570298974e-50	5.961584939304046e-49
686	Mono/Macro	hsa-miR-19b	-15.634517	-9.70438	4.23675424166275e-55	1.4659169676153114e-53
687	Mono/Macro	hsa-miR-93	-15.692524	-3.9600377	1.7015429962544112e-55	6.541487518933625e-54
688	Mono/Macro	hsa-miR-141	-15.858041	-40.567787	1.2369355887112307e-56	5.349746421176073e-55
689	Mono/Macro	hsa-miR-423	-16.097433	-2.953118	2.6590741019073466e-58	1.314342341799917e-56
690	Mono/Macro	hsa-miR-15a	-16.21833	-2.6717043	3.742332790639365e-59	2.5896942911224407e-57
691	Mono/Macro	hsa-miR-184	-17.594324	-70.16633	2.722808241308649e-69	3.140305504975976e-67
692	Plasma	hsa-miR-130a	8.290981	38.943806	1.1231763730296237e-16	3.886190250682498e-14
693	Plasma	hsa-miR-887	7.5955863	26.15412	3.0640200615166896e-14	3.533836470949249e-12
694	Plasma	hsa-miR-409	7.04473	32.119465	1.8582096876578742e-12	1.285881103859249e-10
695	Plasma	hsa-miR-181c	6.5560493	22.607023	5.52519409760734e-11	2.3896464472151745e-09
696	Plasma	hsa-miR-889	6.1938596	33.093784	5.870855447766593e-10	2.1302322502329794e-08
697	Plasma	hsa-miR-543	5.8426056	32.269733	5.139055083184217e-09	1.1854087058544928e-07
698	Plasma	hsa-miR-337	5.7810426	32.504887	7.42390765247212e-09	1.5408054247263273e-07
699	Plasma	hsa-miR-377	5.7777543	27.91502	7.5704312775571e-09	1.5408054247263273e-07
700	Plasma	hsa-miR-432	5.7665887	36.626278	8.089215423369463e-09	1.5549269647143523e-07
701	Plasma	hsa-miR-34c	5.7249093	12.22049	1.034890067914399e-08	1.8845892815704317e-07
702	Plasma	hsa-miR-154	5.502747	9.214034	3.739191898002799e-08	5.625045203082471e-07
703	Plasma	hsa-miR-221	5.2452526	20.730005	1.5606845873870253e-07	1.99998839717004e-06
704	Plasma	hsa-miR-204	5.213897	26.767517	1.8491381111427415e-07	2.2062130567427192e-06
705	Plasma	hsa-miR-1247	5.130156	30.925287	2.895017760599581e-07	3.130237953648297e-06
706	Plasma	hsa-miR-450b	5.0323434	23.179588	4.845199167685823e-07	4.93070268240969e-06
707	Plasma	hsa-miR-214	4.966574	24.30853	6.814595128729156e-07	6.549583095945244e-06
708	Plasma	hsa-miR-519c	4.9458494	34.334587	7.581258164374319e-07	6.919215657750005e-06
709	Plasma	hsa-miR-874	4.9290247	23.793331	8.264115491778124e-07	7.331753743987772e-06
710	Plasma	hsa-miR-541	4.9166355	29.720469	8.80442468473648e-07	7.615827352297055e-06
711	Plasma	hsa-miR-513b	4.891169	23.155136	1.002388172116348e-06	8.459178232981864e-06
712	Plasma	hsa-miR-370	4.8201227	26.754698	1.4346977026264469e-06	1.1544311746715131e-05
713	Plasma	hsa-miR-1258	4.799245	27.230349	1.5926484474727158e-06	1.2524008246035449e-05
714	Plasma	hsa-miR-518b	4.783262	28.809156	1.7247344729835483e-06	1.3261291725606839e-05
715	Plasma	hsa-miR-199a	4.776914	11.139212	1.780057934007025e-06	1.3389131416661538e-05
716	Plasma	hsa-miR-487b	4.7252927	19.10784	2.297839798629382e-06	1.6225562659709512e-05
717	Plasma	hsa-miR-382	4.702044	25.749989	2.5756976612358115e-06	1.7823827815751815e-05
718	Plasma	hsa-miR-516b	4.6379576	23.700676	3.518693477561249e-06	2.2545702652522075e-05
719	Plasma	hsa-miR-222	4.5510807	9.411471	5.3371060430272526e-06	3.357524892522599e-05
720	Plasma	hsa-miR-199b	4.446844	7.6662107	8.714103493907322e-06	4.8630319498256993e-05
721	Plasma	hsa-miR-888	4.4079943	4.07705	1.0433227336179726e-05	5.729994695743151e-05
722	Plasma	hsa-miR-30c	4.3808455	0.7854442	1.1821973607355838e-05	6.292927489454031e-05
723	Plasma	hsa-miR-127	4.360197	9.277636	1.299454634587286e-05	6.812292478290924e-05
724	Plasma	hsa-miR-126	4.3410015	12.088486	1.4183478870687044e-05	7.324602521280176e-05
725	Plasma	hsa-miR-100	4.275997	7.159327	1.9028384172766e-05	9.405458462538622e-05
726	Plasma	hsa-let-7c	4.2608547	17.643217	2.0364659762186812e-05	9.894081538419504e-05
727	Plasma	hsa-miR-125b	4.2584076	9.988788	2.058884019555504e-05	9.894081538419504e-05
728	Plasma	hsa-miR-22	4.2547364	5.139861	2.092952146986262e-05	9.920019765167763e-05
729	Plasma	hsa-miR-383	4.2506833	21.99016	2.1311923278618885e-05	9.964764127570451e-05
730	Plasma	hsa-miR-483	4.1998267	16.42538	2.6711907001523904e-05	0.00012003012756528922
731	Plasma	hsa-miR-517b	4.178949	23.924791	2.9285932058217318e-05	0.00012826496825497712
732	Plasma	hsa-miR-551b	4.174437	21.252085	2.9872394626066757e-05	0.00012919810675773874
733	Plasma	hsa-miR-30a	4.141782	7.0139093	3.446182228985134e-05	0.00014366012665407906
734	Plasma	hsa-miR-493	4.1147094	20.910614	3.8766772632431424e-05	0.00015780356859789734
735	Plasma	hsa-miR-1179	4.0630116	23.967308	4.8443630444948454e-05	0.00019266087510289845
736	Plasma	hsa-miR-512	3.934226	26.653133	8.346517255597278e-05	0.0003139016272213759
737	Plasma	hsa-miR-28	3.9232137	14.478426	8.737561527469763e-05	0.00032507486973167076
738	Plasma	hsa-miR-496	3.8240244	19.631205	0.00013129092864059563	0.0004731943886421468
739	Plasma	hsa-miR-521	3.7752328	18.585167	0.00015985833207650185	0.0005531098289846964
740	Plasma	hsa-miR-129	3.765138	17.948505	0.00016645717010834964	0.000570239414430584
741	Plasma	hsa-miR-1228	3.7361536	22.16389	0.00018685658226745403	0.0006099280892881046
742	Plasma	hsa-miR-125a	3.7326357	15.668001	0.00018948657420821946	0.0006127322866919994
743	Plasma	hsa-miR-758	3.6299286	18.149855	0.00028349969478188403	0.000883701751302089
744	Plasma	hsa-miR-507	3.5517702	19.576414	0.00038264893154988554	0.001141349399278107
745	Plasma	hsa-miR-526b	3.507414	20.900616	0.0004524843291116928	0.001338116050193553
746	Plasma	hsa-miR-140	3.4996135	11.055713	0.00046593300882037664	0.0013662103478970366
747	Plasma	hsa-miR-654	3.4761355	19.046515	0.0005086951855766482	0.0014790633126850444
748	Plasma	hsa-miR-655	3.4330795	9.452801	0.000596766920427429	0.001692470118589266
749	Plasma	hsa-miR-433	3.4151077	18.015226	0.00063756787328085	0.0017934836110176755
750	Plasma	hsa-miR-1180	3.3920121	18.725636	0.0006938139675965855	0.0019204770623073486
751	Plasma	hsa-miR-9	3.2433429	12.622592	0.001181359516039115	0.0031686076941824324
752	Plasma	hsa-miR-193a	3.2051048	6.869432	0.0013501325499074655	0.003538983805060478
753	Plasma	hsa-miR-520a	3.1752794	19.046217	0.0014969233236525059	0.0038651900745057246
754	Plasma	hsa-miR-497	3.0430524	18.564627	0.002341914778167238	0.005965682096371588
755	Plasma	hsa-miR-369	3.039611	17.582636	0.0023688383274206464	0.005982613586040465
756	Plasma	hsa-miR-1283	3.0338755	21.408094	0.002414341358956616	0.006053348624630356
757	Plasma	hsa-miR-145	3.0194213	21.088501	0.0025325796539170282	0.006259089716109226
758	Plasma	hsa-miR-136	2.8915536	13.43511	0.003833420299695201	0.009022880433296188
759	Plasma	hsa-miR-410	2.8740408	10.449392	0.004052566641557294	0.009474243634992052
760	Plasma	hsa-miR-320a	2.8270845	4.6661887	0.004697392293113019	0.010835318222780697
761	Plasma	hsa-miR-10b	2.816225	11.349221	0.00485916264532976	0.011134240233669518
762	Plasma	hsa-miR-1197	2.809954	3.7317138	0.004954858855814659	0.011278823448104422
763	Plasma	hsa-miR-511	2.793741	14.8988905	0.005210217975029756	0.011706074151690232
764	Plasma	hsa-miR-99b	2.6104283	0.77727747	0.009042891760272717	0.01919534079174454
765	Plasma	hsa-miR-515	2.606987	17.822392	0.009134285036433007	0.019271113552474513
766	Plasma	hsa-miR-1262	2.578079	14.133788	0.009935127357079914	0.020833661003331214
767	Plasma	hsa-miR-10a	2.5516949	11.357437	0.010720036534477314	0.021947530419699116
768	Plasma	hsa-miR-152	2.5230165	7.875478	0.011635298123752169	0.02344560441749315
769	Plasma	hsa-miR-99a	2.5188103	16.252245	0.011775210943090336	0.02344560441749315
770	Plasma	hsa-miR-524	2.4796546	2.104351	0.013150972570783808	0.025923359155242156
771	Plasma	hsa-miR-412	2.4775896	16.583916	0.013227315717244776	0.025923359155242156
772	Plasma	hsa-miR-197	2.476672	2.1909187	0.013261371590976479	0.025923359155242156
773	Plasma	hsa-miR-132	2.4137323	10.52908	0.01579005795220498	0.03052156453331242
774	Plasma	hsa-let-7f	2.3849008	0.94640356	0.017083722378848663	0.03283871079489799
775	Plasma	hsa-miR-195	2.3527045	15.793967	0.01863743577931301	0.035627363423438134
776	Plasma	hsa-miR-206	2.3026893	12.432331	0.021296329802771182	0.03982989249599367
777	Plasma	hsa-miR-520d	2.2818115	14.035985	0.02250047776076628	0.04185572744744695
778	Plasma	hsa-miR-494	2.1550908	10.415686	0.031154727142126047	0.0567343978482927
779	Plasma	hsa-miR-598	2.1137173	6.7516823	0.03453941411273255	0.06224290251565345
780	Plasma	hsa-miR-223	2.1105053	7.937644	0.034814848148902344	0.062414183728084
781	Plasma	hsa-miR-376b	2.0942924	9.8958845	0.03623393286998953	0.06429200396418655
782	Plasma	hsa-miR-137	2.0601077	7.8615694	0.039388239827158875	0.06953230091937229
783	Plasma	hsa-miR-485	2.0528426	8.457496	0.040087849972967174	0.07007844013295575
784	Plasma	hsa-miR-1250	2.0526896	10.720677	0.0401026911743504	0.07007844013295575
785	Plasma	hsa-miR-873	2.027988	8.761942	0.042561484352502066	0.07363136792982856
786	Plasma	hsa-miR-766	2.0240877	11.388421	0.04296113764709841	0.0739530031139107
787	Plasma	hsa-miR-146a	2.0133045	10.686724	0.044082603806523256	0.07550782632206458
788	Plasma	hsa-miR-450a	1.9766725	5.835075	0.04807865463175965	0.08036335508497024
789	Plasma	hsa-miR-146b	1.9676484	6.767669	0.049108506485933734	0.08169011175063977
790	Plasma	hsa-miR-142	1.9496001	22.267435	0.05122380266938056	0.08480112786414198
791	Plasma	hsa-miR-101	1.8790894	7.2077336	0.060232299373557396	0.09752005422825004
792	Plasma	hsa-miR-1307	1.8675414	9.090988	0.06182601399824394	0.09949674810880187
793	Plasma	hsa-miR-660	1.8574467	3.3109524	0.06324763730288155	0.10131334493887507
794	Plasma	hsa-let-7d	1.8304507	0.424325	0.06718258134840951	0.10712061357857
795	Plasma	hsa-miR-577	1.821197	13.819344	0.06857690787551977	0.1088422482794947
796	Plasma	hsa-miR-935	1.8085785	8.305989	0.07051650610123032	0.11140963977637303
797	Plasma	hsa-miR-455	1.7908361	5.951637	0.07331959648312417	0.11478995648489122
798	Plasma	hsa-miR-542	1.776841	8.252436	0.0755943982979578	0.11676634737095268
799	Plasma	hsa-miR-944	1.7690405	10.873965	0.07688711733901013	0.11823530044132224
800	Plasma	hsa-miR-934	1.76254	10.564668	0.07797809732729401	0.11938239679311384
801	Plasma	hsa-miR-144	1.7241491	14.343748	0.08468092292425149	0.12850701461311848
802	Plasma	hsa-miR-1271	1.6485909	3.5027971	0.09923146361279694	0.1486324087014188
803	Plasma	hsa-miR-217	1.6403315	6.4281793	0.10093624805574485	0.15053423201417118
804	Plasma	hsa-miR-372	1.6179241	5.328241	0.10567895221599308	0.15559539347546217
805	Plasma	hsa-miR-299	1.5934519	8.420571	0.11105886657799503	0.16145532704195917
806	Plasma	hsa-miR-1296	1.5458074	4.863181	0.12215110288353602	0.17610117332376443
807	Plasma	hsa-miR-338	1.5137639	5.321757	0.13008572086549816	0.18522493588256117
808	Plasma	hsa-miR-193b	1.5114697	7.6837816	0.1306688316293054	0.1852926874743429
809	Plasma	hsa-miR-1251	1.4647429	4.5519533	0.1429910781543281	0.20193842057713274
810	Plasma	hsa-miR-519e	1.3969088	10.815412	0.16244100734923717	0.22754894146897192
811	Plasma	hsa-miR-708	1.3266274	9.502543	0.18463196154452044	0.25759136570324226
812	Plasma	hsa-miR-516a	1.2821184	7.16789	0.19980109960121517	0.27433008119849384
813	Plasma	hsa-miR-505	1.2634584	4.5939255	0.2064245145864928	0.28113471332267
814	Plasma	hsa-miR-760	1.261317	6.103637	0.2071946586626614	0.28113471332267
815	Plasma	hsa-miR-1287	1.2354681	5.1360497	0.216656324368953	0.290554605549061
816	Plasma	hsa-miR-27b	1.2259852	1.6600298	0.2202042690557675	0.29417249842971255
817	Plasma	hsa-miR-133b	1.1953183	5.5827465	0.23196269276789339	0.3051676490406506
818	Plasma	hsa-miR-330	1.1924887	1.9084972	0.23306968240088066	0.3054625382981239
819	Plasma	hsa-miR-301b	1.1731403	1.9167135	0.24073955240294986	0.3136612313480993
820	Plasma	hsa-miR-95	1.1721461	2.7215104	0.24113840329073533	0.3136612313480993
821	Plasma	hsa-miR-375	1.1567744	1.971901	0.2473645246218541	0.32055477722532405
822	Plasma	hsa-miR-656	1.1427029	6.858147	0.2531619732445003	0.32684344306939217
823	Plasma	hsa-miR-548b	1.11846	5.2920594	0.263370572095608	0.3387591745170274
824	Plasma	hsa-miR-202	1.1128772	5.764296	0.26576113891800257	0.34056797802084776
825	Plasma	hsa-miR-328	1.0538379	1.3600376	0.2919571444968654	0.37138666174968904
826	Plasma	hsa-miR-155	1.0128468	5.6639194	0.3111333404321168	0.3894702011806376
827	Plasma	hsa-miR-329	1.0102466	4.386143	0.31237714659631455	0.3894702011806376
828	Plasma	hsa-miR-1	1.0026755	7.3956184	0.31601744971824697	0.39050727715183375
829	Plasma	hsa-miR-892a	0.9814917	6.469162	0.32635033226574317	0.40041565590052175
830	Plasma	hsa-miR-218	0.9311705	10.808631	0.351765351890199	0.4255622788601708
831	Plasma	hsa-let-7i	0.92665845	0.14343798	0.3541038882825731	0.4268987642709766
832	Plasma	hsa-miR-150	0.9141929	13.56073	0.36061549677860016	0.4332394509909571
833	Plasma	hsa-miR-346	0.9080748	4.4342036	0.36383869121018386	0.4355992635249952
834	Plasma	hsa-miR-139	0.8394759	10.62134	0.4012022840560371	0.47187194023722767
835	Plasma	hsa-miR-124	0.81821567	3.9737468	0.4132340649552898	0.48141072887047226
836	Plasma	hsa-miR-143	0.81500363	1.6299366	0.41507021833433855	0.4819271662539636
837	Plasma	hsa-miR-627	0.7733243	5.9783645	0.4393304843297424	0.5083891223347521
838	Plasma	hsa-miR-767	0.7479343	1.949727	0.4544997927286035	0.5241897609469894
839	Plasma	hsa-miR-431	0.71382606	0.9021546	0.47533475545722315	0.5374700176084942
840	Plasma	hsa-miR-802	0.6262611	-6.9198184	0.5311436732910153	0.5947434011608133
841	Plasma	hsa-miR-374b	0.6004888	1.5643055	0.5481805509145471	0.6100429672040674
842	Plasma	hsa-miR-30d	0.5861878	0.66393274	0.5577493428335374	0.6185297199371921
843	Plasma	hsa-miR-216a	0.5278367	0.9587775	0.5976127142694695	0.6606198055502762
844	Plasma	hsa-miR-518e	0.5247776	1.6260759	0.5997377924311267	0.6608575674559548
845	Plasma	hsa-miR-339	0.40884015	-4.1302023	0.6826569691577822	0.740436712628817
846	Plasma	hsa-miR-320d	0.39193898	2.6718664	0.6951032993576575	0.7515804424304672
847	Plasma	hsa-miR-92a	0.3839855	0.042714622	0.7009892032670411	0.7555833779763121
848	Plasma	hsa-miR-509-3	0.33657044	4.7597356	0.7364407496368593	0.7888808030165738
849	Plasma	hsa-miR-133a	0.3278522	-0.44199488	0.7430234329964047	0.7934756414097409
850	Plasma	hsa-miR-1911	0.30743313	2.3484628	0.7585137268656726	0.8075253830631469
851	Plasma	hsa-miR-517a	0.28579044	-0.74535286	0.7750386351885311	0.8200714610863357
852	Plasma	hsa-miR-1976	0.27332488	0.41239658	0.7846035051258284	0.8251453275791387
853	Plasma	hsa-miR-659	0.26009452	0.78390986	0.7947908555969059	0.8308085680861916
854	Plasma	hsa-miR-21	0.23761062	0.13517223	0.8121831145323283	0.8438899628474041
855	Plasma	hsa-miR-24	0.21252653	0.019649716	0.8316962880211811	0.8564491537360973
856	Plasma	hsa-miR-576	0.19057794	-0.4316998	0.848856274737851	0.8715260268821853
857	Plasma	hsa-miR-326	0.1827774	3.8758447	0.854972683387851	0.8752087232313505
858	Plasma	hsa-miR-668	0.10385427	0.8894343	0.9172849975097067	0.9307349241594092
859	Plasma	hsa-let-7b	0.09544192	0.098892026	0.9239638192583467	0.9347704136356373
860	Plasma	hsa-miR-490	0.08381759	-0.19006275	0.9332014662781821	0.941363578228137
861	Plasma	hsa-miR-551a	0.079152554	-0.22079946	0.9369112814900619	0.9423584401033762
862	Plasma	hsa-miR-363	0.048715148	1.84643	0.9611463041828648	0.9639322354993369
863	Plasma	hsa-miR-26a	0.012847951	0.0011878922	0.9897491002703067	0.9897491002703067
864	Plasma	hsa-miR-134	-0.14798087	-2.5429306	0.8823578700222877	0.8979288912579751
865	Plasma	hsa-miR-525	-0.14920448	-0.76722986	0.8813922860592339	0.8979288912579751
866	Plasma	hsa-miR-302b	-0.2179563	-1.481317	0.8274631511988061	0.8546335830292147
867	Plasma	hsa-miR-379	-0.22468619	0.4155148	0.8222234080286297	0.8517643687961254
868	Plasma	hsa-miR-589	-0.24059318	-1.3444464	0.8098704381751328	0.8438899628474041
869	Plasma	hsa-miR-501	-0.26506546	-3.7061245	0.79095903057936	0.8293085593347229
870	Plasma	hsa-miR-513a	-0.27844876	-2.2292283	0.7806679031255425	0.8235094343946271
871	Plasma	hsa-miR-670	-0.3024622	0.40235156	0.7622997600380073	0.8090666164820568
872	Plasma	hsa-miR-7	-0.35370103	-3.3260486	0.7235629488907829	0.7774931065720835
873	Plasma	hsa-miR-532	-0.43178293	0.075827114	0.6658991907340064	0.7245318238803968
874	Plasma	hsa-miR-424	-0.4407306	-3.3404024	0.6594080371462254	0.719732431711653
875	Plasma	hsa-miR-1292	-0.46489698	-0.7559944	0.6420052266852011	0.7029550899781
876	Plasma	hsa-miR-518f	-0.49892876	0.3284027	0.6178295692736376	0.6786318443450116
877	Plasma	hsa-miR-770	-0.6002593	-1.3114824	0.5483334184984536	0.6100429672040674
878	Plasma	hsa-miR-425	-0.63100266	-0.6387395	0.5280387972106617	0.5931864410223667
879	Plasma	hsa-miR-361	-0.6781118	-0.37977904	0.4977008124981056	0.5609266486135002
880	Plasma	hsa-miR-376a	-0.7229267	-3.0609012	0.46972493597708154	0.5328682880264597
881	Plasma	hsa-miR-1291	-0.72797406	-5.228557	0.46662945243637666	0.5310979952071918
882	Plasma	hsa-miR-1275	-0.7285094	-2.232297	0.4663018088425078	0.5310979952071918
883	Plasma	hsa-miR-877	-0.74074554	-6.8833895	0.4588477314391367	0.5256997188011302
884	Plasma	hsa-miR-522	-0.7453341	-9.159738	0.4560697652191932	0.5242529527104347
885	Plasma	hsa-miR-29b	-0.8296105	-1.0516806	0.40675900941477916	0.475468301545654
886	Plasma	hsa-miR-340	-0.8374876	-5.3469005	0.4023185617629542	0.47187194023722767
887	Plasma	hsa-miR-128	-0.84039366	-0.18560815	0.4006877068014345	0.47187194023722767
888	Plasma	hsa-miR-302c	-0.8424585	-2.6094017	0.3995313586378585	0.47187194023722767
889	Plasma	hsa-miR-15a	-0.8894912	-0.041823704	0.3737391613807487	0.44437714720872523
890	Plasma	hsa-miR-498	-0.90287447	-4.134162	0.3665925258369618	0.43738280668823715
891	Plasma	hsa-miR-548f	-0.94065356	-5.2752314	0.34688242686933124	0.42112743753259163
892	Plasma	hsa-miR-885	-0.94508916	-4.5919952	0.34461335986976915	0.4198458539258455
893	Plasma	hsa-miR-380	-0.9456245	-7.851423	0.34434014879156727	0.4198458539258455
894	Plasma	hsa-miR-138	-0.996328	-7.3287997	0.3190907983719885	0.3929018371413097
895	Plasma	hsa-miR-582	-1.0046638	-4.465435	0.3150587245998424	0.39050727715183375
896	Plasma	hsa-miR-2110	-1.0090995	-4.5085955	0.31292692464802674	0.3894702011806376
897	Plasma	hsa-miR-520c	-1.020112	-7.562369	0.3076753390688687	0.38711151751937656
898	Plasma	hsa-miR-185	-1.0334188	-8.707943	0.30140794217816935	0.3806100291738927
899	Plasma	hsa-miR-148a	-1.0461138	-1.2032357	0.2955084849942893	0.37452723739202964
900	Plasma	hsa-miR-520f	-1.078616	-0.3502797	0.28075891103361483	0.3584597166702241
901	Plasma	hsa-miR-891a	-1.2043425	-7.034945	0.2284572436069202	0.3017030774350931
902	Plasma	hsa-miR-744	-1.212449	-8.986651	0.22534059173088306	0.2987273744784886
903	Plasma	hsa-miR-1323	-1.2210907	-6.7109475	0.22205168908661188	0.2954995554767989
904	Plasma	hsa-miR-421	-1.2461748	-4.1684623	0.2127002387141821	0.28635907624555257
905	Plasma	hsa-miR-1301	-1.2580285	-6.0161295	0.20838143616258775	0.28164053481349755
906	Plasma	hsa-miR-890	-1.2793653	-1.1459389	0.20076844300207475	0.2745687007063947
907	Plasma	hsa-miR-504	-1.3000138	-5.2755775	0.1935962377388325	0.26686971417384875
908	Plasma	hsa-miR-574	-1.3029964	-1.223133	0.19257600255574492	0.26652518753715093
909	Plasma	hsa-miR-1277	-1.3046024	-5.8582387	0.19202828463241695	0.26652518753715093
910	Plasma	hsa-miR-381	-1.4031798	-1.4598205	0.160563231835828	0.22583283827315642
911	Plasma	hsa-miR-376c	-1.5249294	-3.543928	0.1272767020148723	0.18197412767415624
912	Plasma	hsa-miR-891b	-1.5303593	-11.538739	0.12592783910778707	0.1807926652750802
913	Plasma	hsa-miR-26b	-1.5786155	-1.493725	0.1144242761615274	0.1656518809702447
914	Plasma	hsa-miR-31	-1.5998758	-4.5759587	0.10962613788450752	0.16004491016050465
915	Plasma	hsa-miR-629	-1.6099706	-9.292782	0.10740426970458336	0.15746558185502477
916	Plasma	hsa-miR-651	-1.6194537	-3.3459952	0.10534969479327817	0.15559539347546217
917	Plasma	hsa-miR-18b	-1.6334487	-9.606435	0.10237465661183204	0.1520241681875274
918	Plasma	hsa-miR-937	-1.6773459	-5.2542944	0.09347486379734504	0.14061870814731037
919	Plasma	hsa-miR-135a	-1.6960825	-8.629146	0.08987026009600861	0.1357865065206069
920	Plasma	hsa-miR-34b	-1.7516805	-8.237142	0.07982876801460322	0.12167732922049654
921	Plasma	hsa-miR-188	-1.7774528	-9.624699	0.07549376328415904	0.11676634737095268
922	Plasma	hsa-miR-342	-1.7777587	-1.8152972	0.07544348679868122	0.11676634737095268
923	Plasma	hsa-miR-675	-1.8059783	-10.162616	0.07092172109309576	0.11154052499186878
924	Plasma	hsa-miR-625	-1.8784775	-9.137564	0.06031587169030493	0.09752005422825004
925	Plasma	hsa-miR-1254	-1.8953022	-9.133109	0.05805237664793293	0.09474586000087167
926	Plasma	hsa-miR-506	-1.8999672	-14.0688505	0.05743742001190047	0.09418648020908797
927	Plasma	hsa-miR-892b	-1.9228336	-4.094146	0.05450096026489892	0.08979682024597632
928	Plasma	hsa-miR-30e	-1.9908206	-2.0842063	0.046500613838790054	0.0781029727583561
929	Plasma	hsa-miR-489	-1.992656	-12.85829	0.046299126249143736	0.0781029727583561
930	Plasma	hsa-miR-215	-2.0009918	-7.9780817	0.0453932634455274	0.07699053505957099
931	Plasma	hsa-miR-302d	-2.0033627	-3.5702808	0.04513837772522583	0.07693536301935043
932	Plasma	hsa-miR-296	-2.048101	-7.2443604	0.04055009928194951	0.07050419272137955
933	Plasma	hsa-miR-518c	-2.0955162	-12.38244	0.03612513832271683	0.06429200396418655
934	Plasma	hsa-miR-1266	-2.1301596	-14.08949	0.033158431980043854	0.06006710714709514
935	Plasma	hsa-miR-1226	-2.2110713	-10.991072	0.027030907757574694	0.04948515388423727
936	Plasma	hsa-miR-423	-2.2349317	-0.54167885	0.025421835098866218	0.046786994384083576
937	Plasma	hsa-miR-653	-2.2638395	-8.461504	0.023583984500951817	0.04363667720496967
938	Plasma	hsa-miR-27a	-2.338786	-2.2784762	0.01934651477722144	0.03637985930934032
939	Plasma	hsa-miR-212	-2.3392448	-1.9921942	0.01932276798740058	0.03637985930934032
940	Plasma	hsa-miR-1306	-2.3458216	-2.5659957	0.018985185920523215	0.036092716090665014
941	Plasma	hsa-miR-449c	-2.4169443	-16.228735	0.015651411608439556	0.030423530429888126
942	Plasma	hsa-miR-93	-2.5183513	-0.8703785	0.01179056407122488	0.02344560441749315
943	Plasma	hsa-miR-23b	-2.5219457	-14.107507	0.011670771645678984	0.02344560441749315
944	Plasma	hsa-miR-495	-2.5233989	-6.560481	0.01162265221155013	0.02344560441749315
945	Plasma	hsa-miR-487a	-2.563931	-12.999401	0.010349412104733903	0.021314860644273396
946	Plasma	hsa-miR-186	-2.5685961	-1.5699974	0.010211142001352348	0.02115601875729289
947	Plasma	hsa-miR-539	-2.5704315	-5.768553	0.010157193036027115	0.02115601875729289
948	Plasma	hsa-miR-19b	-2.625188	-2.830351	0.008660109018877583	0.018496282225503972
949	Plasma	hsa-miR-429	-2.631918	-19.930454	0.00849043373692037	0.018246522192387878
950	Plasma	hsa-miR-519d	-2.6550903	-22.013622	0.007928719108063158	0.01714585507118658
951	Plasma	hsa-miR-135b	-2.7028878	-15.191408	0.006873996764703029	0.014958508682938665
952	Plasma	hsa-miR-518d	-2.7425787	-13.570827	0.006095884305007815	0.013349214997042431
953	Plasma	hsa-miR-196a	-2.7452552	-3.8044722	0.006046383248508122	0.013325150343845923
954	Plasma	hsa-miR-616	-2.7681217	-11.4494	0.005638040897460131	0.012504885580264137
955	Plasma	hsa-miR-523	-2.7805107	-15.644985	0.00542734658820605	0.012115238190447053
956	Plasma	hsa-miR-18a	-2.8046007	-12.381549	0.005037895735398236	0.011392888395083593
957	Plasma	hsa-miR-181a	-2.8637166	-0.8336033	0.004187025582110477	0.009722891620202852
958	Plasma	hsa-miR-335	-2.9116669	-18.98697	0.0035950579102842543	0.008519794773687342
959	Plasma	hsa-miR-503	-2.9186263	-3.3776724	0.0035157752677532667	0.00838936719063883
960	Plasma	hsa-miR-1248	-2.9271915	-16.889006	0.003420381987915194	0.008218417832074007
961	Plasma	hsa-let-7e	-2.9505932	-3.2241373	0.003171644116086918	0.007674048001161354
962	Plasma	hsa-let-7a	-2.9725418	-0.83459324	0.0029534507473762154	0.007196436328113877
963	Plasma	hsa-miR-23a	-2.9980845	-16.075546	0.0027168218827008203	0.006666811144783573
964	Plasma	hsa-miR-1293	-3.0206451	-19.278946	0.0025223685768819377	0.006259089716109226
965	Plasma	hsa-miR-16	-3.04267	-0.7006089	0.002344892384700971	0.005965682096371588
966	Plasma	hsa-miR-374a	-3.2010517	-1.5548024	0.0013692696183733688	0.0035621600598284633
967	Plasma	hsa-miR-192	-3.2256005	-19.065174	0.0012570870849108293	0.003320245277703412
968	Plasma	hsa-miR-486	-3.2390602	-4.1058006	0.0011992424976894533	0.0031918300323119297
969	Plasma	hsa-miR-148b	-3.2456372	-25.77132	0.0011718810162792822	0.0031677408721299347
970	Plasma	hsa-miR-584	-3.249461	-6.0220194	0.0011562395464355902	0.0031500699454071984
971	Plasma	hsa-miR-509	-3.3244839	-3.623863	0.0008858237971755153	0.0024325002684343513
972	Plasma	hsa-miR-331	-3.4073071	-20.501385	0.0006560724089214222	0.0018306536571517102
973	Plasma	hsa-miR-615	-3.4332325	-20.55979	0.0005964303503027704	0.001692470118589266
974	Plasma	hsa-miR-30b	-3.4414155	-26.548004	0.0005786792909146422	0.001668525288803885
975	Plasma	hsa-miR-373	-3.560259	-26.646599	0.00037048920246769674	0.0011146892526419398
976	Plasma	hsa-miR-98	-3.5675242	-24.4588	0.0003603700972363666	0.0010937548565244108
977	Plasma	hsa-miR-200c	-3.5708127	-6.8368144	0.0003558753563323623	0.001089671445053074
978	Plasma	hsa-miR-320b	-3.5969675	-19.25301	0.00032194878071572933	0.0009945917689968067
979	Plasma	hsa-miR-302a	-3.70954	-24.983055	0.00020763619293522214	0.0006531102068689714
980	Plasma	hsa-miR-130b	-3.7186406	-19.737274	0.0002002978087425331	0.0006358077231643711
981	Plasma	hsa-miR-183	-3.7218525	-22.796246	0.00019776648563473825	0.0006335852224964762
982	Plasma	hsa-miR-33a	-3.7363064	-2.8558908	0.00018674301681897927	0.0006099280892881046
983	Plasma	hsa-miR-671	-3.7363064	-2.8558908	0.00018674301681897927	0.0006099280892881046
984	Plasma	hsa-miR-196b	-3.7363064	-2.8558908	0.00018674301681897927	0.0006099280892881046
985	Plasma	hsa-miR-362	-3.7363064	-2.8558908	0.00018674301681897927	0.0006099280892881046
986	Plasma	hsa-miR-652	-3.781045	-3.2248302	0.00015617149179698064	0.0005458114763813666
987	Plasma	hsa-miR-106b	-3.8058996	-0.8790897	0.00014128970280302355	0.0004988391547943484
988	Plasma	hsa-miR-194	-3.8148472	-17.461273	0.0001362671892822831	0.0004860664689862882
989	Plasma	hsa-miR-1537	-3.8875759	-23.96904	0.00010125035604239798	0.00036876445463862844
990	Plasma	hsa-miR-769	-3.8899467	-20.232872	0.00010026628492368773	0.00036876445463862844
991	Plasma	hsa-miR-367	-3.9508214	-7.481446	7.788342639145006e-05	0.0002961281926532057
992	Plasma	hsa-miR-210	-4.0136847	-16.096682	5.9778211253321235e-05	0.0002298140121516572
993	Plasma	hsa-miR-491	-4.0212555	-12.763753	5.788872103318884e-05	0.00022505053345486898
994	Plasma	hsa-miR-628	-4.0237794	-3.172662	5.727156161179881e-05	0.00022505053345486898
995	Plasma	hsa-miR-200a	-4.0945196	-26.42189	4.2304458024628574e-05	0.00017020165670373822
996	Plasma	hsa-miR-107	-4.1203685	-4.180935	3.7826694703593296e-05	0.00015580995675527716
997	Plasma	hsa-miR-320c	-4.144076	-20.722828	3.411865752799712e-05	0.00014366012665407906
998	Plasma	hsa-miR-301a	-4.1601357	-25.05522	3.1805821901365764e-05	0.00013586190589966117
999	Plasma	hsa-miR-153	-4.1845317	-16.446516	2.8575449723866586e-05	0.00012675776415971588
1000	Plasma	hsa-miR-484	-4.210916	-2.4362183	2.543373741964555e-05	0.00011579043614733369
1001	Plasma	hsa-miR-624	-4.24403	-23.001799	2.1954097480439377e-05	0.00010128156970976032
1002	Plasma	hsa-miR-191	-4.3163	-24.603722	1.5866649920424685e-05	7.956320105024551e-05
1003	Plasma	hsa-miR-548d	-4.328536	-22.318563	1.5010388385484933e-05	7.637638796143804e-05
1004	Plasma	hsa-miR-187	-4.3872695	-15.487095	1.1478260215492145e-05	6.205434429000441e-05
1005	Plasma	hsa-miR-592	-4.4486794	-25.57423	8.639982151655145e-06	4.8630319498256993e-05
1006	Plasma	hsa-miR-519b	-4.4931884	-33.433075	7.016462989622557e-06	4.0461603240156745e-05
1007	Plasma	hsa-miR-105	-4.495559	-31.90713	6.938733628761588e-06	4.0461603240156745e-05
1008	Plasma	hsa-miR-224	-4.505348	-28.978134	6.626420916893493e-06	3.9530028228364635e-05
1009	Plasma	hsa-let-7g	-4.5062656	-2.8772233	6.59784116497734e-06	3.9530028228364635e-05
1010	Plasma	hsa-miR-520g	-4.530279	-26.469751	5.890576167390494e-06	3.639534560566269e-05
1011	Plasma	hsa-miR-32	-4.6628885	-19.149168	3.118016991502275e-06	2.0355356208675228e-05
1012	Plasma	hsa-miR-25	-4.6684713	-29.771152	3.034492355791074e-06	2.019104529045599e-05
1013	Plasma	hsa-miR-34a	-4.676119	-8.054156	2.923552297676579e-06	1.983429598031561e-05
1014	Plasma	hsa-miR-452	-4.7398233	-24.707563	2.139047187298938e-06	1.5418965141779848e-05
1015	Plasma	hsa-miR-520e	-4.76116	-31.512156	1.9248333045471057e-06	1.417004943347444e-05
1016	Plasma	hsa-miR-454	-4.870062	-41.010098	1.1156339768574177e-06	9.190698952206346e-06
1017	Plasma	hsa-miR-449b	-4.9453907	-21.261389	7.599138583656075e-07	6.919215657750005e-06
1018	Plasma	hsa-miR-205	-4.9967823	-23.00764	5.82948199134482e-07	5.762859340015165e-06
1019	Plasma	hsa-miR-122	-5.0446563	-30.085794	4.5433756324714656e-07	4.763660511621598e-06
1020	Plasma	hsa-miR-92b	-5.1914134	-23.736214	2.0870360673422858e-07	2.3294015461304223e-06
1021	Plasma	hsa-miR-508	-5.195314	-19.287756	2.0437489908151004e-07	2.3294015461304223e-06
1022	Plasma	hsa-miR-520b	-5.21818	-30.020262	1.8068981545534067e-07	2.2062130567427192e-06
1023	Plasma	hsa-miR-200b	-5.2672777	-32.2436	1.3846179761492534e-07	1.842606999029391e-06
1024	Plasma	hsa-miR-324	-5.369602	-14.683584	7.891047012250863e-08	1.0921209064955195e-06
1025	Plasma	hsa-miR-29a	-5.396369	-7.466447	6.800307633811324e-08	9.80377683874466e-07
1026	Plasma	hsa-miR-345	-5.540602	-27.61087	3.0143291715756424e-08	4.7407176971144195e-07
1027	Plasma	hsa-miR-590	-5.5662217	-19.083588	2.6032182044544086e-08	4.28911189876774e-07
1028	Plasma	hsa-miR-19a	-5.672141	-27.888096	1.4102387454501627e-08	2.4397130296287814e-07
1029	Plasma	hsa-miR-449a	-5.8523946	-51.88975	4.845452098958346e-09	1.1854087058544928e-07
1030	Plasma	hsa-miR-96	-5.978121	-17.437761	2.2572603073040207e-09	6.007785125593777e-08
1031	Plasma	hsa-miR-29c	-6.07471	-9.302582	1.2421193028282097e-09	3.581443989821339e-08
1032	Plasma	hsa-miR-33b	-6.1379557	-50.76972	8.359019310512586e-10	2.6292915285794136e-08
1033	Plasma	hsa-miR-15b	-6.1863647	-7.311031	6.156740607609767e-10	2.1302322502329794e-08
1034	Plasma	hsa-miR-190b	-6.7501454	-79.34204	1.476972566464282e-11	7.300464399952022e-10
1035	Plasma	hsa-miR-149	-6.8618765	-44.51141	6.796180743774904e-12	3.9191308955768616e-10
1036	Plasma	hsa-miR-184	-7.172063	-50.667362	7.38760644675808e-13	6.390279576445739e-11
1037	Plasma	hsa-miR-141	-8.130459	-36.429634	4.2766895280014614e-16	7.398672883442529e-14
1038	Fibroblasts	hsa-miR-382	15.88705	51.89267	7.790885449401353e-57	1.347823182746434e-54
1039	Fibroblasts	hsa-miR-432	15.442957	58.59533	8.415223588065769e-54	9.705557871569188e-52
1040	Fibroblasts	hsa-miR-370	14.492172	43.542454	1.3578075839597126e-47	9.396028481001211e-46
1041	Fibroblasts	hsa-miR-409	14.132777	40.548176	2.3854695218104564e-45	1.0317155681830224e-43
1042	Fibroblasts	hsa-miR-758	13.509137	38.90689	1.3813060008906866e-41	3.186212508721184e-40
1043	Fibroblasts	hsa-miR-493	13.30914	40.54814	2.04824564406488e-40	4.4293312052903035e-39
1044	Fibroblasts	hsa-miR-214	12.912597	38.228836	3.821916588405842e-38	7.3465729977134514e-37
1045	Fibroblasts	hsa-miR-412	12.7239	62.70612	4.355674708071722e-37	7.931912889435873e-36
1046	Fibroblasts	hsa-miR-199b	12.477404	13.686592	9.916796230734142e-36	1.4296714565975055e-34
1047	Fibroblasts	hsa-miR-496	12.383105	42.876278	3.226153048592547e-35	4.464995819252084e-34
1048	Fibroblasts	hsa-miR-127	12.123809	15.696728	7.900022237249629e-34	1.0123732200327302e-32
1049	Fibroblasts	hsa-miR-337	11.505069	40.29636	1.2439003942758003e-30	1.388353343288474e-29
1050	Fibroblasts	hsa-miR-889	11.066476	37.939903	1.824348450422794e-28	1.661117273279702e-27
1051	Fibroblasts	hsa-miR-450b	10.962228	32.87617	5.805268424686209e-28	5.15031506395238e-27
1052	Fibroblasts	hsa-miR-34c	10.527734	13.981486	6.436508455235105e-26	5.302456965503206e-25
1053	Fibroblasts	hsa-let-7c	10.508784	22.602407	7.870129509457866e-26	6.332708861098655e-25
1054	Fibroblasts	hsa-miR-199a	10.2351885	14.109299	1.3792582667323243e-24	1.0374420875856179e-23
1055	Fibroblasts	hsa-miR-520a	9.860495	45.693375	6.174439339356277e-23	4.108376945033215e-22
1056	Fibroblasts	hsa-miR-654	9.47325	30.477856	2.7126724196572085e-21	1.6760440307167753e-20
1057	Fibroblasts	hsa-miR-455	9.392202	13.725919	5.875868992956353e-21	3.566755564145435e-20
1058	Fibroblasts	hsa-miR-887	8.986009	20.12488	2.5637212928994787e-19	1.4307218828116446e-18
1059	Fibroblasts	hsa-miR-487b	8.7953615	22.938332	1.425881470143995e-18	7.255220421615033e-18
1060	Fibroblasts	hsa-miR-338	8.490316	17.15895	2.0607541807557707e-17	1.018601352202138e-16
1061	Fibroblasts	hsa-miR-100	8.27367	8.966378	1.2989766352529374e-16	6.073593456723193e-16
1062	Fibroblasts	hsa-miR-888	8.2005205	7.8208475	2.393476534672922e-16	1.089661685522146e-15
1063	Fibroblasts	hsa-miR-204	8.151872	27.081766	3.58334506480166e-16	1.6101784317160706e-15
1064	Fibroblasts	hsa-miR-181c	8.125572	19.710657	4.45257351238537e-16	1.9501144750447316e-15
1065	Fibroblasts	hsa-miR-541	7.9852242	33.150272	1.4026705186507225e-15	5.918585359184756e-15
1066	Fibroblasts	hsa-miR-136	7.964575	20.765219	1.6579313873183212e-15	6.829098333477847e-15
1067	Fibroblasts	hsa-miR-543	7.9525747	32.564438	1.8267448551072244e-15	7.435926116083526e-15
1068	Fibroblasts	hsa-miR-1251	7.933475	23.988554	2.130973227088157e-15	8.573450425261655e-15
1069	Fibroblasts	hsa-miR-130a	7.926125	25.104548	2.2608964540317075e-15	8.991611184999665e-15
1070	Fibroblasts	hsa-miR-125b	7.803927	11.804079	6.0009852325234664e-15	2.3070454338367995e-14
1071	Fibroblasts	hsa-miR-507	7.6942787	21.528496	1.4229442013637438e-14	5.293964448084466e-14
1072	Fibroblasts	hsa-miR-320a	7.6544795	7.3420067	1.9409680125813968e-14	7.069209814243824e-14
1073	Fibroblasts	hsa-miR-30c	7.62208	0.8417157	2.4962025925420632e-14	8.996730177287021e-14
1074	Fibroblasts	hsa-miR-222	7.5333314	9.7593975	4.946186994080397e-14	1.7463068366855277e-13
1075	Fibroblasts	hsa-miR-28	7.4578824	16.717644	8.792397212007626e-14	3.0728984195501404e-13
1076	Fibroblasts	hsa-miR-874	7.367784	24.00048	1.734875802573218e-13	5.827835220294499e-13
1077	Fibroblasts	hsa-miR-134	7.365884	22.096598	1.7597676252728216e-13	5.854611522542272e-13
1078	Fibroblasts	hsa-miR-193a	7.3539844	9.2737875	1.9238446664421974e-13	6.339526234180956e-13
1079	Fibroblasts	hsa-miR-1283	7.3416843	34.388138	2.1092228289349837e-13	6.884821686900984e-13
1080	Fibroblasts	hsa-miR-511	7.288935	27.066534	3.124141745618961e-13	1.0090858967769939e-12
1081	Fibroblasts	hsa-miR-22	7.2729354	5.641058	3.517583353610219e-13	1.1165906792193907e-12
1082	Fibroblasts	hsa-miR-369	7.2454357	25.411736	4.310505370884468e-13	1.3558498712054782e-12
1083	Fibroblasts	hsa-miR-145	7.0692887	27.366394	1.557298663475047e-12	4.7265380487926865e-12
1084	Fibroblasts	hsa-miR-377	7.057489	23.813667	1.6953832704073818e-12	5.10089227444308e-12
1085	Fibroblasts	hsa-miR-433	6.8206425	22.599308	9.063416390999698e-12	2.6802923686204235e-11
1086	Fibroblasts	hsa-miR-708	6.805893	24.594294	1.0042444388181228e-11	2.919903998580424e-11
1087	Fibroblasts	hsa-miR-551b	6.7044945	20.353943	2.0210485138865795e-11	5.779196576898814e-11
1088	Fibroblasts	hsa-miR-99a	6.653295	24.335077	2.8660244195755995e-11	8.062149993277702e-11
1089	Fibroblasts	hsa-miR-516b	6.3771996	17.552237	1.803553524372367e-10	4.9136182632507e-10
1090	Fibroblasts	hsa-miR-598	6.160503	14.705351	7.251423974113192e-10	1.915261599269591e-09
1091	Fibroblasts	hsa-miR-197	5.9923058	3.639376	2.0688661128398313e-09	5.34199757494464e-09
1092	Fibroblasts	hsa-miR-30a	5.9396067	6.6350183	2.85707054285457e-09	7.061045770197722e-09
1093	Fibroblasts	hsa-miR-1258	5.921807	23.720434	3.184236567366428e-09	7.813800370984285e-09
1094	Fibroblasts	hsa-miR-1197	5.841308	5.3258295	5.179253785509558e-09	1.2358771101974531e-08
1095	Fibroblasts	hsa-miR-1262	5.837358	20.497517	5.303503148660163e-09	1.2568575955043947e-08
1096	Fibroblasts	hsa-miR-125a	5.830458	18.308655	5.527538431736565e-09	1.301039658082212e-08
1097	Fibroblasts	hsa-miR-516a	5.8184085	19.92139	5.9410605376448246e-09	1.388923612179128e-08
1098	Fibroblasts	hsa-let-7d	5.7429595	0.85302836	9.303594208659716e-09	2.1604319437558803e-08
1099	Fibroblasts	hsa-miR-154	5.72106	7.0773034	1.058615499485513e-08	2.4418730854799166e-08
1100	Fibroblasts	hsa-miR-10a	5.6689606	12.212789	1.4366627640977223e-08	3.270298134064552e-08
1101	Fibroblasts	hsa-miR-1250	5.6648107	23.19061	1.4718684327343585e-08	3.3285390701051506e-08
1102	Fibroblasts	hsa-miR-379	5.5555124	17.127245	2.7679835833307504e-08	6.17885367633832e-08
1103	Fibroblasts	hsa-let-7f	5.4911637	1.3541281	3.99294397201007e-08	8.799736396913912e-08
1104	Fibroblasts	hsa-miR-494	5.4160147	17.390522	6.094208423841238e-08	1.3345545029424484e-07
1105	Fibroblasts	hsa-miR-320d	5.3793654	15.270999	7.474889693677738e-08	1.616444896257811e-07
1106	Fibroblasts	hsa-miR-518b	5.3699155	23.69353	7.87735647246101e-08	1.6928977263798196e-07
1107	Fibroblasts	hsa-miR-526b	5.342416	20.919834	9.171593436946023e-08	1.9588711908539036e-07
1108	Fibroblasts	hsa-miR-892a	5.3012166	23.41563	1.150335529805642e-07	2.441816523391117e-07
1109	Fibroblasts	hsa-miR-206	5.279967	19.057938	1.2920724871312183e-07	2.725957808215863e-07
1110	Fibroblasts	hsa-miR-668	5.1919184	19.511944	2.0813839203641453e-07	4.338306243650568e-07
1111	Fibroblasts	hsa-miR-760	5.010721	13.896606	5.422645414874197e-07	1.1101984103825278e-06
1112	Fibroblasts	hsa-miR-944	4.9833717	19.922585	6.248580390359437e-07	1.2717698912143326e-06
1113	Fibroblasts	hsa-miR-513b	4.769425	17.194061	1.8475259730000396e-06	3.652822780902935e-06
1114	Fibroblasts	hsa-miR-517b	4.7355757	18.546738	2.184344333107091e-06	4.294222382130986e-06
1115	Fibroblasts	hsa-miR-126	4.5647783	8.908023	5.000228854012116e-06	9.665246835129564e-06
1116	Fibroblasts	hsa-miR-656	4.5281787	17.57427	5.949425757559862e-06	1.1372935426053659e-05
1117	Fibroblasts	hsa-miR-221	4.501779	9.546201	6.738699352226042e-06	1.2671684651468538e-05
1118	Fibroblasts	hsa-miR-520d	4.45498	16.44935	8.390107172624446e-06	1.5523941613519026e-05
1119	Fibroblasts	hsa-miR-1296	4.2383833	7.984601	2.2513519107662196e-05	4.057123755859959e-05
1120	Fibroblasts	hsa-miR-483	4.2325335	11.082139	2.3107362546373535e-05	4.1425634409560845e-05
1121	Fibroblasts	hsa-miR-521	4.2307835	15.136565	2.3287884990217762e-05	4.1534062920697656e-05
1122	Fibroblasts	hsa-miR-873	4.2076836	13.826815	2.5800159106949648e-05	4.5778743851305524e-05
1123	Fibroblasts	hsa-miR-675	4.146185	8.661913	3.3806113288919235e-05	5.919147860623563e-05
1124	Fibroblasts	hsa-miR-152	4.145735	9.226228	3.387258024287473e-05	5.919147860623563e-05
1125	Fibroblasts	hsa-miR-1179	4.075236	14.546282	4.596773742407266e-05	7.873681756796604e-05
1126	Fibroblasts	hsa-miR-375	4.064286	4.3469505	4.8179718223979064e-05	8.211912564284116e-05
1127	Fibroblasts	hsa-miR-143	3.9912872	4.479076	6.571565107708244e-05	0.00011037677316830353
1128	Fibroblasts	hsa-miR-146b	3.9879372	8.975633	6.665029730503319e-05	0.00011140581095430669
1129	Fibroblasts	hsa-miR-383	3.879539	14.188321	0.0001046546568100564	0.0001724310059822834
1130	Fibroblasts	hsa-miR-129	3.81699	12.440477	0.00013508969677864148	0.00022152149329578177
1131	Fibroblasts	hsa-miR-1247	3.8052402	16.291317	0.00014166670831977461	0.00023121075980491517
1132	Fibroblasts	hsa-miR-380	3.7617908	18.814972	0.0001687011472565878	0.00027404036127126467
1133	Fibroblasts	hsa-miR-450a	3.6627924	8.749014	0.00024948079008200476	0.0003996312655943224
1134	Fibroblasts	hsa-miR-524	3.623093	1.6241721	0.0002911011489796868	0.0004583542059694654
1135	Fibroblasts	hsa-miR-519c	3.622793	30.024458	0.00029143909050081615	0.0004583542059694654
1136	Fibroblasts	hsa-miR-132	3.489795	6.9925566	0.00048339110885233975	0.0007466666234951319
1137	Fibroblasts	hsa-miR-497	3.4467957	12.703192	0.000567277322304346	0.0008723464600769054
1138	Fibroblasts	hsa-miR-10b	3.4024963	10.033544	0.0006677322807224243	0.0010177769565196425
1139	Fibroblasts	hsa-miR-576	3.3424973	7.4241753	0.00083028141260249	0.001243624972989011
1140	Fibroblasts	hsa-miR-372	3.3096979	9.674503	0.0009339671925021787	0.0013809942248109136
1141	Fibroblasts	hsa-miR-124	3.242049	9.41796	0.001186736352531579	0.0017472799062805378
1142	Fibroblasts	hsa-miR-518e	3.237549	12.624082	0.0012056122311532285	0.0017675501355043097
1143	Fibroblasts	hsa-miR-1228	2.9717033	12.37433	0.0029615281503761687	0.004182403020531242
1144	Fibroblasts	hsa-miR-485	2.8133557	8.655257	0.004902738460810172	0.006785390029761278
1145	Fibroblasts	hsa-miR-1307	2.722207	9.079224	0.006484748181491903	0.0089036621856992
1146	Fibroblasts	hsa-miR-1287	2.6786578	8.9385	0.007391788794484995	0.00995159113965684
1147	Fibroblasts	hsa-miR-542	2.6313586	8.424341	0.008504425580839612	0.0113174278883481
1148	Fibroblasts	hsa-miR-410	2.609809	8.240485	0.009059281213123905	0.012009621838087629
1149	Fibroblasts	hsa-miR-1180	2.5741594	6.3347054	0.0100483947035881	0.013219561092933393
1150	Fibroblasts	hsa-miR-27b	2.5581098	1.4173708	0.01052428796612248	0.013793195591963556
1151	Fibroblasts	hsa-miR-99b	2.5228603	0.72759473	0.011640464175215701	0.015141355656483581
1152	Fibroblasts	hsa-miR-509-3	2.472811	15.762135	0.013405499271488737	0.017307099805727998
1153	Fibroblasts	hsa-miR-329	2.4380617	8.1553755	0.014766256964157837	0.0187835474617596
1154	Fibroblasts	hsa-miR-582	2.4337118	4.903456	0.014944894004054927	0.01894114771209892
1155	Fibroblasts	hsa-miR-515	2.3452132	13.764823	0.019016208692317297	0.02375309822217251
1156	Fibroblasts	hsa-miR-137	2.2451146	5.293285	0.0247607733015751	0.030706908825609266
1157	Fibroblasts	hsa-miR-1911	2.222365	8.850413	0.026258648041134088	0.032448186507972834
1158	Fibroblasts	hsa-miR-660	2.1421163	3.4598875	0.03218412676066334	0.039488325741806794
1159	Fibroblasts	hsa-miR-202	2.0656176	10.348109	0.03886461286567874	0.04751645247888637
1160	Fibroblasts	hsa-miR-934	2.0591176	8.545549	0.0394829761816908	0.048102499150933155
1161	Fibroblasts	hsa-miR-766	2.0562177	2.9125912	0.03976154414723734	0.04827190973664604
1162	Fibroblasts	hsa-miR-140	2.036568	7.7545185	0.04169335884394577	0.05044021734267565
1163	Fibroblasts	hsa-miR-1976	1.9463694	3.9791667	0.05161038802099092	0.06199106498739848
1164	Fibroblasts	hsa-miR-551a	1.8730205	6.9923267	0.06106555290423907	0.07235849761940656
1165	Fibroblasts	hsa-miR-299	1.7578723	7.933342	0.07876923611489194	0.09238696846017834
1166	Fibroblasts	hsa-miR-217	1.7406726	2.7765372	0.08174098494549209	0.09554858375385224
1167	Fibroblasts	hsa-miR-195	1.6282743	9.57371	0.10346672300149667	0.11933162052839283
1168	Fibroblasts	hsa-miR-518f	1.4176776	15.3971	0.1562848897638631	0.179054873702969
1169	Fibroblasts	hsa-miR-1271	1.4157277	2.5140097	0.1568552421846451	0.1791152270491327
1170	Fibroblasts	hsa-miR-133b	1.3613786	3.5252097	0.17339408632513664	0.19478686320940675
1171	Fibroblasts	hsa-miR-885	1.3271291	5.26139	0.1844659791703156	0.206554138488444
1172	Fibroblasts	hsa-miR-223	1.2930297	0.43357438	0.19600080746383963	0.21805877614948074
1173	Fibroblasts	hsa-miR-92a	1.2834297	0.08703766	0.19934154175919472	0.22106465848936338
1174	Fibroblasts	hsa-miR-655	1.26868	3.8816838	0.20455520963983287	0.2254016004311534
1175	Fibroblasts	hsa-miR-802	1.2422304	0.6352861	0.2141515511536385	0.23522678317193307
1176	Fibroblasts	hsa-miR-935	1.1948812	2.5266824	0.2321334542810246	0.25257287792841043
1177	Fibroblasts	hsa-miR-505	1.1738315	1.1311632	0.24046251684248265	0.25977354426867477
1178	Fibroblasts	hsa-miR-449c	1.1724815	4.9080257	0.24100377950937746	0.25977354426867477
1179	Fibroblasts	hsa-miR-744	1.1636816	-1.4294904	0.24455303719007215	0.262780592757034
1180	Fibroblasts	hsa-miR-512	1.1300322	5.3760853	0.2584626532979549	0.2760125865465815
1181	Fibroblasts	hsa-miR-653	1.0730832	8.285068	0.28323383088533016	0.30061013952860194
1182	Fibroblasts	hsa-miR-376b	0.9350853	4.7596254	0.3497443533483181	0.370065890698832
1183	Fibroblasts	hsa-miR-9	0.91413563	0.5503641	0.36064559461708245	0.38043712115094674
1184	Fibroblasts	hsa-miR-520c	0.7735878	2.4849408	0.4391745771594504	0.45769398703966824
1185	Fibroblasts	hsa-miR-218	0.72833854	9.543868	0.4664063803460058	0.4814857308294521
1186	Fibroblasts	hsa-miR-449a	0.25224602	2.4199088	0.8008509024963629	0.8092591135415321
1187	Fibroblasts	hsa-miR-519d	0.25044605	2.7149687	0.8022424160252761	0.8092591135415321
1188	Fibroblasts	hsa-miR-181a	0.077048786	-0.067011565	0.9385847339726895	0.9440416219609028
1189	Fibroblasts	hsa-miR-26a	0.020699674	0.0012512533	0.9834852290066256	0.9834852290066256
1190	Fibroblasts	hsa-miR-532	-0.023599628	2.4539042	0.981171968542177	0.9834852290066256
1191	Fibroblasts	hsa-miR-339	-0.35209444	-2.1224067	0.7247674257566337	0.7353945141108366
1192	Fibroblasts	hsa-miR-767	-0.38569394	-2.818034	0.6997233608281929	0.7120714201369257
1193	Fibroblasts	hsa-miR-1292	-0.41014355	-2.5415795	0.6817006532466954	0.6957770679155062
1194	Fibroblasts	hsa-miR-142	-0.5655911	1.7275547	0.5716717828740011	0.5852024759597763
1195	Fibroblasts	hsa-miR-1323	-0.6821393	1.3120933	0.4951508977284781	0.5083745122078737
1196	Fibroblasts	hsa-let-7i	-0.7264386	-0.036077805	0.4675699582621269	0.4814857308294521
1197	Fibroblasts	hsa-miR-670	-0.7350884	-2.6966822	0.46228564257631755	0.4788947075790595
1198	Fibroblasts	hsa-miR-1301	-0.74393827	-2.1697185	0.4569138112432318	0.47475128735783245
1199	Fibroblasts	hsa-miR-1	-0.7924875	1.7627861	0.42807646442687763	0.4474756999749234
1200	Fibroblasts	hsa-miR-24	-0.85573655	-0.051727537	0.3921435313754391	0.4111565510784907
1201	Fibroblasts	hsa-miR-328	-0.8564365	-3.9203851	0.39175637403824937	0.4111565510784907
1202	Fibroblasts	hsa-miR-770	-1.0869329	1.3720839	0.2770664711280192	0.2949692277239835
1203	Fibroblasts	hsa-miR-1537	-1.1517819	-4.612271	0.2494107216861131	0.26717061827676514
1204	Fibroblasts	hsa-miR-506	-1.1811314	-4.420672	0.23755052650054542	0.2576566839159521
1205	Fibroblasts	hsa-miR-548f	-1.2127309	-5.047731	0.22523271964554636	0.24583760566990234
1206	Fibroblasts	hsa-miR-139	-1.2299306	3.642616	0.21872308116851558	0.2394879306465392
1207	Fibroblasts	hsa-miR-501	-1.27343	-8.03829	0.20286551519815488	0.22425389219987726
1208	Fibroblasts	hsa-miR-101	-1.3075794	-0.9740765	0.19101600359663262	0.21319850724011252
1209	Fibroblasts	hsa-miR-330	-1.3673785	-6.1428466	0.17150670694818226	0.1932942039220556
1210	Fibroblasts	hsa-miR-522	-1.3821782	-7.4354033	0.1669169804119498	0.18873619353769489
1211	Fibroblasts	hsa-miR-577	-1.4032779	-9.43885	0.16053398407280317	0.182113962259639
1212	Fibroblasts	hsa-miR-301b	-1.4105778	-5.877584	0.15836914410557223	0.18024909164647365
1213	Fibroblasts	hsa-miR-525	-1.524426	-6.757611	0.12740232977424978	0.14644918970727716
1214	Fibroblasts	hsa-miR-302b	-1.6364743	-4.036447	0.10174037396439738	0.11773300799893475
1215	Fibroblasts	hsa-miR-1248	-1.6692237	-5.4235606	0.09507305125780098	0.11038683132617161
1216	Fibroblasts	hsa-miR-424	-1.6775236	-8.537084	0.09344014094081536	0.10885619112970409
1217	Fibroblasts	hsa-miR-520f	-1.7640722	-8.377796	0.07771982004528655	0.09146618277438485
1218	Fibroblasts	hsa-miR-144	-1.8206214	2.708906	0.06866443748542873	0.08108496713296362
1219	Fibroblasts	hsa-miR-361	-1.8733205	-1.0502367	0.06102414004210218	0.07235849761940656
1220	Fibroblasts	hsa-miR-30d	-1.9283197	-2.0137563	0.05381538053094123	0.06420731608174368
1221	Fibroblasts	hsa-miR-210	-1.9449694	-2.979884	0.051778664107971564	0.06199106498739848
1222	Fibroblasts	hsa-miR-302d	-1.9463193	-3.1022654	0.051616389990903476	0.06199106498739848
1223	Fibroblasts	hsa-miR-574	-2.1771157	-1.6518568	0.02947193432580181	0.03628928568230401
1224	Fibroblasts	hsa-miR-95	-2.3299134	-3.586778	0.019810733098344063	0.02465652392815484
1225	Fibroblasts	hsa-miR-296	-2.3740127	-5.5605426	0.01759594899817785	0.022058689686121506
1226	Fibroblasts	hsa-miR-539	-2.3960123	-2.3478286	0.016574535238510223	0.020853778881907408
1227	Fibroblasts	hsa-miR-29b	-2.416612	-2.5996842	0.015665708053979363	0.019782244476922846
1228	Fibroblasts	hsa-miR-193b	-2.4454615	-5.94387	0.014466689467001637	0.01847038581395781
1229	Fibroblasts	hsa-miR-2110	-2.4487114	-5.764391	0.014336825268817043	0.018372376085224802
1230	Fibroblasts	hsa-miR-425	-2.4633613	-1.9696842	0.013764117097284416	0.01770403165673014
1231	Fibroblasts	hsa-miR-1291	-2.5007606	-9.763179	0.012392691034265753	0.01605944231406723
1232	Fibroblasts	hsa-miR-498	-2.54601	-7.5332522	0.010896209390295232	0.014226748864310001
1233	Fibroblasts	hsa-miR-135a	-2.5751095	-7.0316687	0.010020836953923178	0.013219561092933393
1234	Fibroblasts	hsa-miR-196a	-2.662308	-3.9425693	0.007760681107678099	0.010367550823384641
1235	Fibroblasts	hsa-miR-376a	-2.665608	-6.279052	0.007684923630098354	0.01030613789152725
1236	Fibroblasts	hsa-miR-148a	-2.6921077	-1.9222273	0.0071002031030632335	0.009596368256483903
1237	Fibroblasts	hsa-miR-449b	-2.7000575	-9.585117	0.006932749543132096	0.009406789576171392
1238	Fibroblasts	hsa-miR-21	-2.7014575	-0.7823295	0.0069036309922720215	0.009404158753252439
1239	Fibroblasts	hsa-miR-589	-2.7069573	-10.37927	0.00679029743124139	0.009286335617428936
1240	Fibroblasts	hsa-miR-155	-2.793106	-10.642163	0.005220457829980125	0.007196328323398897
1241	Fibroblasts	hsa-miR-340	-2.8160057	-11.205868	0.004862480966810745	0.006756700459905693
1242	Fibroblasts	hsa-miR-504	-2.8484552	-9.180681	0.004393204484079425	0.006129228836659198
1243	Fibroblasts	hsa-miR-1293	-2.8779047	-11.719574	0.0040032607164511335	0.005607806509684584
1244	Fibroblasts	hsa-miR-431	-2.8963044	-1.2330648	0.0037758594851990874	0.005310761714954814
1245	Fibroblasts	hsa-miR-376c	-2.983103	-4.0207605	0.0028534192073259405	0.004046241990716293
1246	Fibroblasts	hsa-miR-16	-3.0218024	-0.4610264	0.002512744993268961	0.003577817973954982
1247	Fibroblasts	hsa-miR-342	-3.037552	-3.3942664	0.0023850811208287223	0.003410074660358421
1248	Fibroblasts	hsa-miR-1275	-3.0380023	-5.6056237	0.002381522420201954	0.003410074660358421
1249	Fibroblasts	hsa-miR-23b	-3.041402	-10.954445	0.0023547911772016693	0.0033948239471324067
1250	Fibroblasts	hsa-miR-548b	-3.0992513	-10.229041	0.0019401044793836066	0.002808686819526058
1251	Fibroblasts	hsa-miR-7	-3.1189508	-9.186542	0.001814962079857537	0.0026385583177760833
1252	Fibroblasts	hsa-miR-490	-3.1268008	-16.436499	0.0017671963966054865	0.0025799576085464063
1253	Fibroblasts	hsa-miR-495	-3.3249476	-5.239203	0.0008843513867649297	0.0013132428318483505
1254	Fibroblasts	hsa-let-7b	-3.3340976	-0.27613407	0.0008557665341942324	0.0012762725035827776
1255	Fibroblasts	hsa-miR-27a	-3.357597	-2.1716106	0.0007862311312902354	0.0011827650931583542
1256	Fibroblasts	hsa-miR-659	-3.368547	-9.36428	0.0007556552244127662	0.0011417323478026948
1257	Fibroblasts	hsa-miR-150	-3.3887966	-2.0143697	0.00070200050994819	0.0010653165633424287
1258	Fibroblasts	hsa-miR-518c	-3.4158962	-13.834162	0.0006357247062893756	0.0009732776476819644
1259	Fibroblasts	hsa-miR-625	-3.5817935	-9.694937	0.00034124334524446374	0.0005294627688546388
1260	Fibroblasts	hsa-miR-520g	-3.5870936	-10.629472	0.000334384418079978	0.000521157696647173
1261	Fibroblasts	hsa-miR-31	-3.615693	-6.718828	0.00029954512168221885	0.0004689710954843788
1262	Fibroblasts	hsa-miR-891a	-3.6304429	-10.066592	0.00028293536155296124	0.00044906254631800274
1263	Fibroblasts	hsa-miR-373	-3.6565924	-16.50589	0.00025559027928744634	0.00040753104439380844
1264	Fibroblasts	hsa-miR-326	-3.6664922	-7.192177	0.000245900347227448	0.0003957280006544047
1265	Fibroblasts	hsa-miR-346	-3.7330413	-10.74964	0.00018918161733434542	0.00030587308223216597
1266	Fibroblasts	hsa-miR-187	-3.8806388	-4.2018538	0.00010418242528708086	0.0001724310059822834
1267	Fibroblasts	hsa-miR-138	-3.933988	-16.40587	8.354793539255586e-05	0.00013897877714338618
1268	Fibroblasts	hsa-let-7e	-4.0265865	-2.8373227	5.65924018319679e-05	9.551693187249216e-05
1269	Fibroblasts	hsa-miR-627	-4.027137	-5.5702047	5.646023572883038e-05	9.551693187249216e-05
1270	Fibroblasts	hsa-miR-133a	-4.0943356	-11.317438	4.23380814508908e-05	7.288047851745382e-05
1271	Fibroblasts	hsa-miR-487a	-4.0961356	-11.631775	4.201040874308581e-05	7.267800712553845e-05
1272	Fibroblasts	hsa-miR-523	-4.0961857	-23.843803	4.2001341160125764e-05	7.267800712553845e-05
1273	Fibroblasts	hsa-miR-15a	-4.1843843	-0.55211705	2.8594026377697106e-05	5.0477209830016316e-05
1274	Fibroblasts	hsa-miR-320c	-4.2506332	-14.1659975	2.1316713875822616e-05	3.8615617806464e-05
1275	Fibroblasts	hsa-miR-937	-4.2939324	-8.020616	1.755359474861095e-05	3.196601991062836e-05
1276	Fibroblasts	hsa-miR-192	-4.3364315	-16.611645	1.4481438141649376e-05	2.6510992576776107e-05
1277	Fibroblasts	hsa-miR-519e	-4.44818	-15.754733	8.660095972190896e-06	1.593826173605346e-05
1278	Fibroblasts	hsa-miR-363	-4.4831796	-9.98031	7.3539049679325595e-06	1.36798447252939e-05
1279	Fibroblasts	hsa-miR-518d	-4.4890795	-17.797955	7.153166038778489e-06	1.3378353780634363e-05
1280	Fibroblasts	hsa-miR-517a	-4.503929	-19.956127	6.670847446164436e-06	1.261264052662784e-05
1281	Fibroblasts	hsa-miR-877	-4.5228286	-17.716413	6.101859674857539e-06	1.1600238722531364e-05
1282	Fibroblasts	hsa-miR-891b	-4.555878	-18.102036	5.216714324330391e-06	1.0027684201212865e-05
1283	Fibroblasts	hsa-miR-302c	-4.6882763	-5.662422	2.7551602346668685e-06	5.355536186487283e-06
1284	Fibroblasts	hsa-miR-651	-4.7281256	-7.310659	2.2660205120952733e-06	4.42962201799415e-06
1285	Fibroblasts	hsa-miR-216a	-4.827374	-18.9689	1.3834516734533847e-06	2.7510016035337417e-06
1286	Fibroblasts	hsa-miR-616	-4.876923	-13.157602	1.077533564485236e-06	2.155067128970472e-06
1287	Fibroblasts	hsa-miR-367	-4.9255724	-7.9008765	8.411373805491613e-07	1.6920554283140105e-06
1288	Fibroblasts	hsa-miR-186	-4.933872	-1.7611572	8.061515031701601e-07	1.6311603514437157e-06
1289	Fibroblasts	hsa-miR-890	-5.0533705	-1.6580216	4.340808213688821e-07	8.939997868668643e-07
1290	Fibroblasts	hsa-miR-92b	-5.127519	-16.56812	2.9358494200424755e-07	6.082658079848482e-07
1291	Fibroblasts	hsa-miR-374b	-5.2567673	-9.4431	1.4660968103380074e-07	3.0743605841027306e-07
1292	Fibroblasts	hsa-miR-224	-5.396965	-22.037287	6.777759355653833e-08	1.474908639658004e-07
1293	Fibroblasts	hsa-miR-128	-5.4982133	-1.1834227	3.836583989193374e-08	8.509346540134022e-08
1294	Fibroblasts	hsa-miR-429	-5.5981116	-25.431276	2.1669892320773885e-08	4.868690092849198e-08
1295	Fibroblasts	hsa-miR-519b	-5.69926	-26.362843	1.2032840406023312e-08	2.7571938943603088e-08
1296	Fibroblasts	hsa-miR-30e	-5.852758	-4.4166913	4.834878278608011e-09	1.1617138086099804e-08
1297	Fibroblasts	hsa-miR-1226	-5.8645577	-18.826914	4.503315808658034e-09	1.0896134753815943e-08
1298	Fibroblasts	hsa-miR-105	-5.8834076	-23.57554	4.01905079172887e-09	9.792898408015414e-09
1299	Fibroblasts	hsa-miR-1277	-5.945256	-17.617443	2.760244671044978e-09	6.870824864615557e-09
1300	Fibroblasts	hsa-miR-892b	-5.9510064	-9.697499	2.6649882245245008e-09	6.681782070184617e-09
1301	Fibroblasts	hsa-miR-421	-5.962256	-14.556123	2.487787879865351e-09	6.283026324331471e-09
1302	Fibroblasts	hsa-miR-185	-5.963606	-24.204882	2.467311086405272e-09	6.27712967570753e-09
1303	Fibroblasts	hsa-miR-513a	-5.9806056	-27.174295	2.2230922708536918e-09	5.697703153447239e-09
1304	Fibroblasts	hsa-miR-146a	-6.100554	-18.065758	1.0570149887217846e-09	2.749828466900282e-09
1305	Fibroblasts	hsa-miR-335	-6.1149535	-28.50902	9.658498898440786e-10	2.531697438530691e-09
1306	Fibroblasts	hsa-miR-302a	-6.1884027	-27.36973	6.077695581550035e-10	1.6176020547817786e-09
1307	Fibroblasts	hsa-miR-184	-6.219952	-15.753219	4.973067804605601e-10	1.333861597204293e-09
1308	Fibroblasts	hsa-miR-423	-6.287051	-1.0555773	3.2355308638130143e-10	8.746044366244555e-10
1309	Fibroblasts	hsa-miR-452	-6.4484982	-19.507704	1.1296370426891307e-10	3.1020191807177716e-10
1310	Fibroblasts	hsa-miR-19b	-6.4979978	-4.6110253	8.139605419747665e-11	2.2530427801861535e-10
1311	Fibroblasts	hsa-miR-34b	-6.5833964	-17.630663	4.5982119990041535e-11	1.2830494771414817e-10
1312	Fibroblasts	hsa-miR-26b	-6.678445	-3.854933	2.4149107030971403e-11	6.848845108783693e-11
1313	Fibroblasts	hsa-miR-93	-6.748344	-1.9261472	1.4954232409684312e-11	4.3118036781256436e-11
1314	Fibroblasts	hsa-miR-489	-6.8118925	-24.50912	9.632291093052574e-12	2.8243836594882972e-11
1315	Fibroblasts	hsa-miR-19a	-6.8374925	-23.20699	8.059139380638004e-12	2.4038467462937493e-11
1316	Fibroblasts	hsa-miR-194	-7.1474876	-27.602596	8.838058835245492e-13	2.7061666876061417e-12
1317	Fibroblasts	hsa-let-7a	-7.219486	-1.3961236	5.218431373843576e-13	1.6121225494195333e-12
1318	Fibroblasts	hsa-miR-491	-7.2230363	-16.238768	5.083944557505796e-13	1.5847250602675724e-12
1319	Fibroblasts	hsa-miR-30b	-7.287835	-30.552917	3.149747885893507e-13	1.0090858967769939e-12
1320	Fibroblasts	hsa-miR-374a	-7.378334	-2.5581057	1.6028267371616665e-13	5.43703971625428e-13
1321	Fibroblasts	hsa-miR-188	-7.4167833	-24.182621	1.1999911163210807e-13	4.110860655911821e-13
1322	Fibroblasts	hsa-miR-548d	-7.420483	-26.832716	1.1669384077879044e-13	4.037606890946149e-13
1323	Fibroblasts	hsa-miR-624	-7.545781	-25.887968	4.495843357414226e-14	1.6036719604797135e-13
1324	Fibroblasts	hsa-miR-615	-7.675179	-26.539852	1.6518761659741964e-14	6.080310142841191e-14
1325	Fibroblasts	hsa-miR-1254	-7.7203784	-21.695494	1.1598481704894968e-14	4.362037684667021e-14
1326	Fibroblasts	hsa-miR-381	-7.7737775	-5.048281	7.617943990524538e-15	2.896492989803835e-14
1327	Fibroblasts	hsa-miR-215	-7.885076	-21.911089	3.143445207146196e-15	1.22205847378942e-14
1328	Fibroblasts	hsa-miR-29a	-7.915025	-7.4347596	2.472026618003691e-15	9.719559202605422e-15
1329	Fibroblasts	hsa-miR-484	-7.9670243	-3.183814	1.6254037056204902e-15	6.775779302948068e-15
1330	Fibroblasts	hsa-miR-520b	-8.042423	-30.35014	8.807896573745093e-16	3.762385450019509e-15
1331	Fibroblasts	hsa-miR-106b	-8.119772	-1.1812315	4.670596887228949e-16	2.0200331537265206e-15
1332	Fibroblasts	hsa-miR-23a	-8.143022	-33.379795	3.855328503165835e-16	1.7101841821735626e-15
1333	Fibroblasts	hsa-miR-520e	-8.213271	-36.197147	2.152435824144692e-16	9.929903935387513e-16
1334	Fibroblasts	hsa-miR-191	-8.337719	-31.62166	7.573746915411572e-17	3.5897485379895943e-16
1335	Fibroblasts	hsa-miR-34a	-8.370668	-9.23595	5.729241721278915e-17	2.7532189382812564e-16
1336	Fibroblasts	hsa-miR-1306	-8.388768	-6.88753	4.9126341317596735e-17	2.394044238857531e-16
1337	Fibroblasts	hsa-miR-135b	-8.782812	-29.09279	1.5943794529341893e-18	7.995004213264195e-18
1338	Fibroblasts	hsa-miR-331	-8.817661	-37.39042	1.1687529873235028e-18	6.035649755431821e-18
1339	Fibroblasts	hsa-miR-629	-8.853511	-34.872578	8.480862367599437e-19	4.446027847256674e-18
1340	Fibroblasts	hsa-miR-590	-8.869861	-23.875744	7.323769236825944e-19	3.8984987014488876e-18
1341	Fibroblasts	hsa-miR-205	-8.940509	-26.280931	3.873810882413289e-19	2.0942790083046846e-18
1342	Fibroblasts	hsa-miR-320b	-8.9469595	-27.027985	3.6540948045774e-19	2.0068520672758422e-18
1343	Fibroblasts	hsa-miR-18b	-9.039308	-29.287682	1.576671962618656e-19	8.943090148623852e-19
1344	Fibroblasts	hsa-miR-584	-9.092757	-11.434161	9.655903122501214e-20	5.568237467309034e-19
1345	Fibroblasts	hsa-miR-122	-9.244454	-33.3802	2.3644378405647732e-20	1.386602530229511e-19
1346	Fibroblasts	hsa-miR-769	-9.300354	-25.359758	1.399794194085706e-20	8.350496399200935e-20
1347	Fibroblasts	hsa-miR-15b	-9.600649	-7.3752165	7.944273421505963e-22	4.997670188801933e-21
1348	Fibroblasts	hsa-miR-1266	-9.6628475	-42.25143	4.336382872166058e-22	2.7784971736471405e-21
1349	Fibroblasts	hsa-miR-33b	-9.764796	-50.92684	1.5943214581093405e-22	1.0408211783128901e-21
1350	Fibroblasts	hsa-miR-107	-9.895294	-6.6095247	4.36325600827335e-23	2.9601697624756453e-22
1351	Fibroblasts	hsa-miR-18a	-10.063242	-25.354551	8.03096105878979e-24	5.557425052682535e-23
1352	Fibroblasts	hsa-miR-200a	-10.16659	-39.450733	2.7952379475871106e-24	1.9737802650308983e-23
1353	Fibroblasts	hsa-miR-509	-10.18119	-7.645121	2.4060159246004637e-24	1.7343364789828343e-23
1354	Fibroblasts	hsa-let-7g	-10.20029	-4.8782163	1.9768257940363036e-24	1.4552802653969387e-23
1355	Fibroblasts	hsa-miR-508	-10.250539	-25.04047	1.1768590846989655e-24	9.048738740129825e-24
1356	Fibroblasts	hsa-miR-200c	-10.307387	-12.77905	6.525083502362138e-25	5.131088390493864e-24
1357	Fibroblasts	hsa-miR-148b	-10.535984	-54.20427	5.89632903023261e-26	4.975926449903617e-25
1358	Fibroblasts	hsa-miR-212	-10.549784	-7.276733	5.0914063473858976e-26	4.404066490488801e-25
1359	Fibroblasts	hsa-miR-153	-11.076976	-24.139608	1.6226135484510428e-28	1.517362939902867e-27
1360	Fibroblasts	hsa-miR-200b	-11.121825	-53.411686	9.824166938992863e-29	9.442116002476473e-28
1361	Fibroblasts	hsa-miR-183	-11.190774	-53.185215	4.524675636205243e-29	4.472965057505754e-28
1362	Fibroblasts	hsa-miR-592	-11.205323	-40.973663	3.839482062680227e-29	3.9072376284922306e-28
1363	Fibroblasts	hsa-miR-130b	-11.287222	-32.619244	1.517570574284559e-29	1.5911497536438105e-28
1364	Fibroblasts	hsa-miR-345	-11.360921	-47.061916	6.545085607585606e-30	7.076873813201937e-29
1365	Fibroblasts	hsa-miR-29c	-11.524919	-11.67044	9.8805605718366e-31	1.1395579859518213e-29
1366	Fibroblasts	hsa-miR-324	-11.678316	-24.800442	1.6452238462521357e-31	1.9629222441490998e-30
1367	Fibroblasts	hsa-miR-652	-12.04156	-7.7439885	2.1485272819761662e-33	2.6549658555848337e-32
1368	Fibroblasts	hsa-miR-190b	-12.135359	-90.38016	6.860850455172797e-34	9.13020868265303e-33
1369	Fibroblasts	hsa-miR-149	-12.487403	-50.463474	8.746177011903489e-36	1.3157292374428729e-34
1370	Fibroblasts	hsa-miR-98	-12.502254	-49.738644	7.25650058568424e-36	1.1412496375667032e-34
1371	Fibroblasts	hsa-miR-301a	-12.597801	-36.7406	2.1711169561685307e-36	3.5771736515919603e-35
1372	Fibroblasts	hsa-miR-25	-12.69975	-61.27323	5.931886089936651e-37	1.0262162935590407e-35
1373	Fibroblasts	hsa-miR-503	-12.933896	-12.293905	2.8975403113902905e-38	5.897346751417885e-37
1374	Fibroblasts	hsa-miR-628	-13.733734	-8.523964	6.376106715158628e-43	1.5758092310320607e-41
1375	Fibroblasts	hsa-miR-671	-13.782433	-8.519058	3.2512720876800865e-43	8.653385710286999e-42
1376	Fibroblasts	hsa-miR-196b	-13.782433	-8.519058	3.2512720876800865e-43	8.653385710286999e-42
1377	Fibroblasts	hsa-miR-362	-13.782433	-8.519058	3.2512720876800865e-43	8.653385710286999e-42
1378	Fibroblasts	hsa-miR-33a	-13.782433	-8.519058	3.2512720876800865e-43	8.653385710286999e-42
1379	Fibroblasts	hsa-miR-32	-13.95283	-25.69958	3.023639454366617e-44	1.1624213902342771e-42
1380	Fibroblasts	hsa-miR-454	-14.290425	-69.50883	2.5107252167674796e-46	1.2410156071450684e-44
1381	Fibroblasts	hsa-miR-486	-14.426823	-12.985733	3.508756935284628e-47	2.0233831660141357e-45
1382	Fibroblasts	hsa-miR-96	-14.6478195	-27.943756	1.3910902960572305e-48	1.2032931060895045e-46
1383	Fibroblasts	hsa-miR-141	-16.083147	-49.04804	3.349254381771343e-58	1.1588420160928849e-55
1384	Myofibroblasts	hsa-miR-369	5.3737564	53.79496	7.711308876992709e-08	2.6681128714394775e-05
1385	Myofibroblasts	hsa-miR-133b	4.3647094	63.57137	1.2729176002460684e-05	0.0010974132642905849
1386	Myofibroblasts	hsa-miR-217	4.316412	36.638546	1.5858573183389955e-05	0.0010974132642905849
1387	Myofibroblasts	hsa-miR-889	4.0980678	41.292862	4.166134486901605e-05	0.0014892006486897512
1388	Myofibroblasts	hsa-miR-337	4.0906887	44.57078	4.3009368620140476e-05	0.0014892006486897512
1389	Myofibroblasts	hsa-miR-214	4.0905213	39.314358	4.304048117600437e-05	0.0014892006486897512
1390	Myofibroblasts	hsa-miR-126	4.057149	23.41061	4.967537798005336e-05	0.0015625164346453149
1391	Myofibroblasts	hsa-miR-1296	3.852053	22.20663	0.00011713174383604865	0.0021742092204058323
1392	Myofibroblasts	hsa-miR-370	3.8463511	37.733997	0.00011988995561952347	0.0021742092204058323
1393	Myofibroblasts	hsa-miR-1	3.8389723	42.04947	0.00012355037465174503	0.0021742092204058323
1394	Myofibroblasts	hsa-miR-125a	3.8173392	38.26195	0.00013489871845905125	0.0022226169803253207
1395	Myofibroblasts	hsa-miR-204	3.633373	39.942543	0.0002797402237196528	0.0036792026831555962
1396	Myofibroblasts	hsa-miR-1250	3.5522065	49.63368	0.0003820149485809567	0.004557833524448655
1397	Myofibroblasts	hsa-miR-409	3.4930086	34.5458	0.0004776110615032143	0.005508447576003738
1398	Myofibroblasts	hsa-miR-410	3.4475622	27.560501	0.0005656702922278204	0.006313610358413738
1399	Myofibroblasts	hsa-miR-654	3.404128	34.22919	0.0006637563931734468	0.007019443992580976
1400	Myofibroblasts	hsa-miR-338	3.372433	21.4862	0.0007450725424307472	0.0075029985884739765
1401	Myofibroblasts	hsa-miR-432	3.3543212	39.54906	0.0007955991758334381	0.0075029985884739765
1402	Myofibroblasts	hsa-miR-22	3.3454332	8.68507	0.0008215412920271448	0.0075029985884739765
1403	Myofibroblasts	hsa-miR-888	3.3445947	8.95582	0.0008240287467110147	0.0075029985884739765
1404	Myofibroblasts	hsa-miR-551b	3.320446	33.056526	0.0008987372416638442	0.007973412451684363
1405	Myofibroblasts	hsa-miR-361	3.293111	5.8056645	0.0009908532129612757	0.008570880292115035
1406	Myofibroblasts	hsa-miR-487b	3.2699685	28.152273	0.0010755943335105426	0.009076966814503604
1407	Myofibroblasts	hsa-miR-181c	3.1396663	24.686535	0.0016914042879555824	0.013283145375676613
1408	Myofibroblasts	hsa-miR-935	3.1334612	31.714981	0.0017275767107093859	0.013283145375676613
1409	Myofibroblasts	hsa-let-7f	3.0989153	2.4843922	0.001942305449330767	0.014404242943285094
1410	Myofibroblasts	hsa-miR-34c	3.0967352	13.398888	0.0019566457177294778	0.014404242943285094
1411	Myofibroblasts	hsa-miR-509-3	2.9811904	46.91071	0.0028713022569865627	0.019869411618347012
1412	Myofibroblasts	hsa-miR-218	2.9560354	46.1846	0.0031162123050963125	0.02102981868264885
1413	Myofibroblasts	hsa-miR-874	2.8829186	29.291245	0.003940092452635128	0.02524577756688434
1414	Myofibroblasts	hsa-miR-433	2.7519455	30.287994	0.005924238871095394	0.033061074990306555
1415	Myofibroblasts	hsa-miR-744	2.6737976	30.178684	0.007499770556746577	0.039921855578989474
1416	Myofibroblasts	hsa-miR-379	2.638413	24.437075	0.008329506416304444	0.042697960544236906
1417	Myofibroblasts	hsa-miR-758	2.629525	26.395077	0.00855042544504392	0.04287604643456806
1418	Myofibroblasts	hsa-miR-125b	2.45059	11.641079	0.014262237724110735	0.07049620360774735
1419	Myofibroblasts	hsa-miR-145	2.4264412	23.985893	0.01524772455804549	0.07430581263498225
1420	Myofibroblasts	hsa-miR-30c	2.398603	0.88743836	0.016457745766469883	0.07908861159998028
1421	Myofibroblasts	hsa-miR-1251	2.3793175	24.86983	0.01734472403474518	0.07951268434042144
1422	Myofibroblasts	hsa-miR-518e	2.331188	29.470222	0.019743453161281403	0.0852466449366851
1423	Myofibroblasts	hsa-miR-129	2.3155918	24.294989	0.02058056265513096	0.08629414733321183
1424	Myofibroblasts	hsa-miR-668	2.3124056	28.237648	0.020755342449592946	0.08629414733321183
1425	Myofibroblasts	hsa-miR-377	2.308884	26.656096	0.020950024208062988	0.08629414733321183
1426	Myofibroblasts	hsa-miR-28	2.2934556	17.523754	0.02182179035713464	0.0877946449252161
1427	Myofibroblasts	hsa-miR-507	2.2622635	25.783585	0.023681127902891362	0.08979218630059409
1428	Myofibroblasts	hsa-miR-1283	2.2516985	35.446125	0.024341334837489296	0.08979218630059409
1429	Myofibroblasts	hsa-miR-543	2.244152	28.967394	0.02482262452177579	0.09040661141615183
1430	Myofibroblasts	hsa-miR-100	2.1737182	7.994493	0.029726299344005072	0.1071385372190183
1431	Myofibroblasts	hsa-miR-450a	2.1222346	18.009615	0.03381804310351696	0.11843853879673992
1432	Myofibroblasts	hsa-miR-152	2.121396	13.14358	0.03388848364415391	0.11843853879673992
1433	Myofibroblasts	hsa-miR-511	2.0903716	27.509602	0.03658442079745186	0.12246671665591675
1434	Myofibroblasts	hsa-miR-127	2.0553226	9.769097	0.03984785854999763	0.12892414932856527
1435	Myofibroblasts	hsa-miR-133a	2.0486145	19.260279	0.0404998158393849	0.12892414932856527
1436	Myofibroblasts	hsa-miR-655	2.009876	12.778486	0.04444430781819617	0.13608611066456527
1437	Myofibroblasts	hsa-miR-199a	2.0011556	8.861803	0.045375613385789104	0.1365887307745243
1438	Myofibroblasts	hsa-miR-887	1.9972986	15.583467	0.04579275367007173	0.1365887307745243
1439	Myofibroblasts	hsa-miR-675	1.9785163	8.691871	0.04787049223251137	0.1415657291662302
1440	Myofibroblasts	hsa-miR-493	1.9277034	21.2312	0.05389202799920378	0.15669446796407147
1441	Myofibroblasts	hsa-miR-10a	1.9162998	6.96354	0.05532693925679143	0.15691082772827733
1442	Myofibroblasts	hsa-miR-134	1.889468	18.176964	0.05882915095406182	0.16415230830730154
1443	Myofibroblasts	hsa-miR-517b	1.8383197	19.931	0.06601531239553096	0.17992003527707612
1444	Myofibroblasts	hsa-miR-516b	1.8381519	29.81138	0.06604001294852216	0.17992003527707612
1445	Myofibroblasts	hsa-miR-483	1.8135002	15.65898	0.06975470977536793	0.18855569986154147
1446	Myofibroblasts	hsa-miR-455	1.7870038	9.142441	0.07393689082430432	0.19736368255212763
1447	Myofibroblasts	hsa-miR-1197	1.785662	5.8235483	0.07415398477392078	0.19736368255212763
1448	Myofibroblasts	hsa-miR-873	1.7697307	25.04663	0.0767720179838433	0.19935647749498858
1449	Myofibroblasts	hsa-miR-375	1.769563	5.2634296	0.07679997186875162	0.19935647749498858
1450	Myofibroblasts	hsa-miR-425	1.7636935	4.3696675	0.07778359671047243	0.19935647749498858
1451	Myofibroblasts	hsa-miR-221	1.7444081	16.619553	0.08108795756797073	0.20448058489072607
1452	Myofibroblasts	hsa-miR-501	1.7076819	14.480704	0.08769537659370218	0.21071250209320105
1453	Myofibroblasts	hsa-miR-382	1.6320496	22.110003	0.10266904858566148	0.23841269000428775
1454	Myofibroblasts	hsa-miR-520a	1.6179628	27.96109	0.1056706131169838	0.24374688092317595
1455	Myofibroblasts	hsa-miR-383	1.5787212	17.239649	0.11440002619512564	0.2581545516315926
1456	Myofibroblasts	hsa-miR-412	1.5277406	19.091602	0.1265769588049929	0.27202253258712755
1457	Myofibroblasts	hsa-miR-139	1.5168401	30.736626	0.1293070517700761	0.2761743204471996
1458	Myofibroblasts	hsa-miR-656	1.4454002	18.401026	0.14834549818741324	0.3093983598668342
1459	Myofibroblasts	hsa-miR-132	1.4450648	10.437677	0.14843967554304763	0.3093983598668342
1460	Myofibroblasts	hsa-miR-582	1.4105188	9.590699	0.15838655547297542	0.32236322466852646
1461	Myofibroblasts	hsa-miR-708	1.3459545	16.229334	0.17831717474986952	0.35416529571645416
1462	Myofibroblasts	hsa-miR-1228	1.3239859	18.086151	0.18550771358597995	0.362630897744345
1463	Myofibroblasts	hsa-miR-522	1.3075514	17.82758	0.19102550647886185	0.37131924293082136
1464	Myofibroblasts	hsa-miR-450b	1.3041974	16.870373	0.19216627758833527	0.37144989969588826
1465	Myofibroblasts	hsa-miR-128	1.2825642	1.1071134	0.19964479368716936	0.38164142881635693
1466	Myofibroblasts	hsa-miR-99b	1.2087765	1.4684331	0.22674871238628913	0.41954574591259913
1467	Myofibroblasts	hsa-miR-525	1.1728889	17.223736	0.24084037087710142	0.4317656389817466
1468	Myofibroblasts	hsa-miR-598	1.0959148	7.78495	0.2731160180889578	0.47486503647627837
1469	Myofibroblasts	hsa-miR-518b	1.085853	17.628134	0.27754405937673166	0.4801512227217457
1470	Myofibroblasts	hsa-miR-320d	1.0439281	11.394611	0.2965186480572437	0.5068774103660341
1471	Myofibroblasts	hsa-miR-193a	1.03504	4.0943	0.3006502054766891	0.507438883389924
1472	Myofibroblasts	hsa-miR-195	1.0080404	17.63932	0.31343503498295966	0.5239059038845606
1473	Myofibroblasts	hsa-miR-760	0.9885874	11.079566	0.32286507788831464	0.5319586521397947
1474	Myofibroblasts	hsa-let-7i	0.9823825	0.19451495	0.32591145620777173	0.5344330040184314
1475	Myofibroblasts	hsa-miR-223	0.9647741	9.070292	0.33465799625157466	0.5408110861980602
1476	Myofibroblasts	hsa-miR-496	0.96326476	13.524042	0.335414675147812	0.5408110861980602
1477	Myofibroblasts	hsa-let-7c	0.9597431	8.508406	0.33718454028496103	0.5408110861980602
1478	Myofibroblasts	hsa-miR-520d	0.9526997	10.909803	0.34074224506120554	0.5408110861980602
1479	Myofibroblasts	hsa-miR-146a	0.945824	4.47687	0.3442383471778693	0.5413930369251944
1480	Myofibroblasts	hsa-miR-137	0.91865677	9.760156	0.3582751419310347	0.5605296604260824
1481	Myofibroblasts	hsa-miR-512	0.9136258	11.318893	0.360913523409349	0.5605296604260824
1482	Myofibroblasts	hsa-miR-380	0.912955	8.356391	0.361266226228371	0.5605296604260824
1483	Myofibroblasts	hsa-miR-101	0.87857664	10.733036	0.37963088156452374	0.5863941295594876
1484	Myofibroblasts	hsa-miR-192	0.8562726	9.791096	0.3918470103457544	0.6025736247983601
1485	Myofibroblasts	hsa-miR-513b	0.8381611	4.0322495	0.4019402415267993	0.6126490025034034
1486	Myofibroblasts	hsa-miR-767	0.7569946	5.9782834	0.4490530843258307	0.6599092978465365
1487	Myofibroblasts	hsa-miR-1307	0.75280213	8.339391	0.4515688207320432	0.6599092978465365
1488	Myofibroblasts	hsa-miR-574	0.75028664	2.1582286	0.45308208099341885	0.6599092978465365
1489	Myofibroblasts	hsa-let-7d	0.7430756	0.40174598	0.4574359228999334	0.6599092978465365
1490	Myofibroblasts	hsa-miR-629	0.7387154	0.8659502	0.4600798330970447	0.6605295529111098
1491	Myofibroblasts	hsa-miR-541	0.7142313	11.333752	0.47508416422215216	0.6764572873286612
1492	Myofibroblasts	hsa-miR-526b	0.7066848	9.367352	0.4797623567392415	0.6803187517695802
1493	Myofibroblasts	hsa-miR-520f	0.6788468	-3.7189043	0.49723496850921756	0.6993630044885742
1494	Myofibroblasts	hsa-miR-10b	0.6734804	7.392928	0.5006417312919772	0.7001137802555008
1495	Myofibroblasts	hsa-miR-519e	0.64446837	9.378742	0.5192717459862075	0.7156577247410786
1496	Myofibroblasts	hsa-miR-206	0.63004625	9.019632	0.5286643215111679	0.7229954752682376
1497	Myofibroblasts	hsa-miR-329	0.6223321	7.133779	0.5337235261725642	0.7270407088807371
1498	Myofibroblasts	hsa-miR-494	0.6156241	5.706316	0.5381426311940665	0.7301856878162627
1499	Myofibroblasts	hsa-miR-892a	0.5790657	9.1049385	0.5625448637076385	0.7486173955493959
1500	Myofibroblasts	hsa-miR-142	0.56632054	10.053611	0.571175911755637	0.7526251057429154
1501	Myofibroblasts	hsa-miR-1271	0.56313425	3.6467898	0.5733434802371916	0.7526251057429154
1502	Myofibroblasts	hsa-miR-885	0.56313425	9.352595	0.5733434802371916	0.7526251057429154
1503	Myofibroblasts	hsa-miR-18b	0.5617926	0.006358031	0.5742573061159817	0.7526251057429154
1504	Myofibroblasts	hsa-miR-150	0.55374306	20.76346	0.5797546909713918	0.7569627285890624
1505	Myofibroblasts	hsa-miR-143	0.51584303	1.8699751	0.6059640431443148	0.7721480635130696
1506	Myofibroblasts	hsa-miR-576	0.5074581	5.4733806	0.6118334497441391	0.7721480635130696
1507	Myofibroblasts	hsa-miR-625	0.50511026	3.258848	0.6134813817389873	0.7721480635130696
1508	Myofibroblasts	hsa-miR-1291	0.5041041	4.280961	0.6141882373039389	0.7721480635130696
1509	Myofibroblasts	hsa-miR-1911	0.49588683	9.157434	0.6199742667849167	0.7721480635130696
1510	Myofibroblasts	hsa-miR-92a	0.49370673	0.10971854	0.6215133133698328	0.7721480635130696
1511	Myofibroblasts	hsa-miR-296	0.49068815	6.14485	0.6236470359672888	0.7721480635130696
1512	Myofibroblasts	hsa-miR-30a	0.48968196	2.480278	0.6243589804023044	0.7721480635130696
1513	Myofibroblasts	hsa-miR-320a	0.48582485	2.871756	0.6270913463791115	0.7721480635130696
1514	Myofibroblasts	hsa-miR-27b	0.47945228	1.2686142	0.6316169035651376	0.7749625838068709
1515	Myofibroblasts	hsa-miR-130a	0.4735828	1.0676732	0.6357974346980616	0.7759102555039967
1516	Myofibroblasts	hsa-miR-491	0.46855184	3.3765564	0.6393900131959588	0.7762419107571992
1517	Myofibroblasts	hsa-miR-431	0.4514465	1.2878582	0.6516677723069302	0.7795825929463605
1518	Myofibroblasts	hsa-miR-26b	0.44976953	0.9438446	0.6528766435295159	0.7795825929463605
1519	Myofibroblasts	hsa-miR-1247	0.4103602	4.9689884	0.6815417541604694	0.8075802977380904
1520	Myofibroblasts	hsa-miR-515	0.37614954	9.687736	0.7068057406256779	0.8261986022178532
1521	Myofibroblasts	hsa-miR-934	0.36055347	5.157587	0.7184332659216757	0.8341540604325497
1522	Myofibroblasts	hsa-miR-1258	0.3364048	6.0237412	0.7365656395155549	0.8447491812861879
1523	Myofibroblasts	hsa-miR-197	0.32718134	0.13946868	0.7435307436185659	0.8462553858290256
1524	Myofibroblasts	hsa-miR-877	0.31879637	3.722304	0.7498809373680114	0.8503502869189697
1525	Myofibroblasts	hsa-miR-670	0.3104114	-2.6529837	0.7562481284046779	0.8523187375505491
1526	Myofibroblasts	hsa-miR-302c	0.29850474	-3.182615	0.765317953663801	0.857815263465579
1527	Myofibroblasts	hsa-miR-627	0.29548615	6.7150326	0.7676225236484822	0.857815263465579
1528	Myofibroblasts	hsa-miR-376c	0.287772	1.839477	0.7735212780383256	0.857815263465579
1529	Myofibroblasts	hsa-miR-95	0.22404626	1.1399915	0.8227213081683995	0.8882029482680621
1530	Myofibroblasts	hsa-miR-9	0.22236927	4.318293	0.8240264346648785	0.8882029482680621
1531	Myofibroblasts	hsa-miR-449c	0.20006526	6.2886705	0.8414295424463187	0.8957988359582347
1532	Myofibroblasts	hsa-miR-92b	0.17876744	2.6079147	0.8581203050087125	0.9045610361072075
1533	Myofibroblasts	hsa-miR-301b	0.17641966	2.0656462	0.8599642609119709	0.9045610361072075
1534	Myofibroblasts	hsa-miR-202	0.17323337	3.5274153	0.8624679924970535	0.9045610361072075
1535	Myofibroblasts	hsa-miR-505	0.17289798	-0.41283002	0.8627316240328858	0.9045610361072075
1536	Myofibroblasts	hsa-miR-376b	0.123929776	2.431726	0.9013708738644286	0.9422184965471065
1537	Myofibroblasts	hsa-miR-124	0.1183957	-6.348375	0.9057541303521871	0.9439485816320986
1538	Myofibroblasts	hsa-miR-517a	0.10799835	-1.3427685	0.9139970037338686	0.9496785684441998
1539	Myofibroblasts	hsa-miR-372	0.063054934	0.35873574	0.9497227592670969	0.9722014044568507
1540	Myofibroblasts	hsa-miR-148a	0.05232218	-0.098838486	0.95827198015133	0.9762705374573403
1541	Myofibroblasts	hsa-miR-346	0.050980587	8.896518	0.9593409905650164	0.9762705374573403
1542	Myofibroblasts	hsa-miR-1537	0.042260222	1.832065	0.9662912547092343	0.9775929068110967
1543	Myofibroblasts	hsa-miR-520c	0.013583643	1.5012094	0.9891621542813978	0.9920292909604743
1544	Myofibroblasts	hsa-miR-26a	0.005701776	0.0011560057	0.9954506655589255	0.9954506655589255
1545	Myofibroblasts	hsa-miR-497	-0.019956216	1.1863338	0.9840782999925457	0.9897996854576186
1546	Myofibroblasts	hsa-miR-216a	-0.0234779	1.3999228	0.981269065720364	0.9897996854576186
1547	Myofibroblasts	hsa-miR-518f	-0.043937214	9.176101	0.9649544502078683	0.9775929068110967
1548	Myofibroblasts	hsa-miR-153	-0.07546468	7.4397464	0.9398449961004326	0.9649447140971801
1549	Myofibroblasts	hsa-miR-802	-0.08552664	-1.9482775	0.9318427166322177	0.9595761308177004
1550	Myofibroblasts	hsa-miR-506	-0.08804213	2.476742	0.9298431909091777	0.9595761308177004
1551	Myofibroblasts	hsa-miR-944	-0.0964271	-3.8576927	0.9231813735219507	0.9563495665826196
1552	Myofibroblasts	hsa-miR-339	-0.17474267	-5.986545	0.8612818405505723	0.9045610361072075
1553	Myofibroblasts	hsa-miR-135a	-0.20140685	-0.7870358	0.8403804559031236	0.8957988359582347
1554	Myofibroblasts	hsa-miR-146b	-0.20962413	1.2163559	0.8339610528240737	0.8933452763997818
1555	Myofibroblasts	hsa-miR-423	-0.21717058	-0.19757496	0.8280754048018031	0.8897953107497635
1556	Myofibroblasts	hsa-miR-520e	-0.22572325	-3.677662	0.8214166719470435	0.8882029482680621
1557	Myofibroblasts	hsa-miR-154	-0.23595291	-0.6852393	0.8134692112713011	0.8850954311316672
1558	Myofibroblasts	hsa-miR-24	-0.24182239	-0.04902824	0.8089177929957841	0.8829197362036003
1559	Myofibroblasts	hsa-miR-30d	-0.24584717	-1.3292365	0.8058005425816255	0.8823005940925392
1560	Myofibroblasts	hsa-miR-34b	-0.24936885	-4.5189962	0.8030754758172062	0.8821083004214392
1561	Myofibroblasts	hsa-miR-519c	-0.27083436	3.8732648	0.7865184293392543	0.8666731737305159
1562	Myofibroblasts	hsa-miR-326	-0.2835795	4.3810916	0.7767326417341963	0.8586245815975461
1563	Myofibroblasts	hsa-miR-29a	-0.2879397	-1.023643	0.7733929036858209	0.857815263465579
1564	Myofibroblasts	hsa-miR-122	-0.2907906	6.59032	0.7712114907941068	0.857815263465579
1565	Myofibroblasts	hsa-miR-330	-0.31594548	-4.8530135	0.7520438953676437	0.8503502869189697
1566	Myofibroblasts	hsa-miR-181a	-0.3320446	-0.3657058	0.7398555771209399	0.8448515831150006
1567	Myofibroblasts	hsa-miR-199b	-0.33539858	-0.4704603	0.7373244299087536	0.8447491812861879
1568	Myofibroblasts	hsa-miR-421	-0.34462205	-0.8616322	0.7303785241959782	0.8423698979060281
1569	Myofibroblasts	hsa-miR-770	-0.34730524	12.7189865	0.7283620130257504	0.8423698979060281
1570	Myofibroblasts	hsa-miR-892b	-0.36608756	-6.8701363	0.714299737460101	0.8321471688929123
1571	Myofibroblasts	hsa-miR-524	-0.37698802	-2.5660264	0.7061825097814556	0.8261986022178532
1572	Myofibroblasts	hsa-miR-374b	-0.38721767	-2.5575604	0.6985950664520741	0.8221560986136656
1573	Myofibroblasts	hsa-miR-532	-0.38973317	0.82243	0.696733870546892	0.8221560986136656
1574	Myofibroblasts	hsa-miR-551a	-0.44591242	-5.533663	0.655660504472228	0.7795825929463605
1575	Myofibroblasts	hsa-miR-136	-0.44691864	-6.328077	0.6549338165315637	0.7795825929463605
1576	Myofibroblasts	hsa-miR-19a	-0.4496018	-0.35431573	0.6529975808646444	0.7795825929463605
1577	Myofibroblasts	hsa-miR-424	-0.46100536	-2.7309613	0.6447947561657076	0.7795825929463605
1578	Myofibroblasts	hsa-miR-1275	-0.47207353	-6.8605194	0.6368743137662863	0.7759102555039967
1579	Myofibroblasts	hsa-miR-504	-0.48582485	-6.2355623	0.6270913463791115	0.7721480635130696
1580	Myofibroblasts	hsa-miR-548f	-0.4994085	-7.383612	0.617491629811407	0.7721480635130696
1581	Myofibroblasts	hsa-miR-624	-0.50796115	-5.313172	0.6114805765141147	0.7721480635130696
1582	Myofibroblasts	hsa-miR-615	-0.510309	-4.6028404	0.6098350280478942	0.7721480635130696
1583	Myofibroblasts	hsa-miR-1976	-0.51768774	-2.9349964	0.604676162728039	0.7721480635130696
1584	Myofibroblasts	hsa-miR-490	-0.53932095	-11.146003	0.5896654252573081	0.76413571962183
1585	Myofibroblasts	hsa-miR-485	-0.5473705	-7.460418	0.5841242165108544	0.7598006726043445
1586	Myofibroblasts	hsa-miR-196a	-0.59013385	-1.1278875	0.5551009347884386	0.7415634109528948
1587	Myofibroblasts	hsa-miR-367	-0.5906369	-7.2032228	0.5547637213910617	0.7415634109528948
1588	Myofibroblasts	hsa-miR-489	-0.5916431	-5.733686	0.5540895952142268	0.7415634109528948
1589	Myofibroblasts	hsa-miR-15a	-0.6097546	-0.07833638	0.5420243531849358	0.7325797898515148
1590	Myofibroblasts	hsa-miR-320b	-0.6414498	-7.3611717	0.5212304816033289	0.7156577247410786
1591	Myofibroblasts	hsa-miR-1287	-0.6629153	-8.237254	0.5073847911811739	0.7022205509947446
1592	Myofibroblasts	hsa-miR-373	-0.6674432	-5.6489234	0.5044890806736544	0.7010169554742346
1593	Myofibroblasts	hsa-miR-891a	-0.6716357	2.673603	0.5018156575241739	0.7001137802555008
1594	Myofibroblasts	hsa-miR-340	-0.68119454	-13.9022255	0.49574840214596594	0.6993630044885742
1595	Myofibroblasts	hsa-miR-891b	-0.7157406	-12.24516	0.4741515392173675	0.6764572873286612
1596	Myofibroblasts	hsa-miR-651	-0.7425725	-4.067882	0.4577405534195629	0.6599092978465365
1597	Myofibroblasts	hsa-miR-1277	-0.74492025	-7.3152375	0.45631991874022226	0.6599092978465365
1598	Myofibroblasts	hsa-miR-590	-0.7739323	-9.890784	0.43897085632363286	0.6490765653332349
1599	Myofibroblasts	hsa-miR-222	-0.77661544	0.41116402	0.4373856894669592	0.6490765653332349
1600	Myofibroblasts	hsa-miR-99a	-0.78064024	-6.547548	0.4350141275992683	0.6487710696092536
1601	Myofibroblasts	hsa-miR-331	-0.79288226	-12.715926	0.4278464172128651	0.640843551323166
1602	Myofibroblasts	hsa-miR-592	-0.79757786	-9.286364	0.4251155080341382	0.639521590347008
1603	Myofibroblasts	hsa-miR-577	-0.81652784	-25.57438	0.41419828889897337	0.6258192487294532
1604	Myofibroblasts	hsa-miR-521	-0.8338009	-12.8804865	0.4043931882118371	0.6136843996548055
1605	Myofibroblasts	hsa-miR-542	-0.84436595	-7.748468	0.39846494040385216	0.6100392450430657
1606	Myofibroblasts	hsa-miR-335	-0.94884264	-12.294936	0.3427006632434929	0.5413930369251944
1607	Myofibroblasts	hsa-miR-29c	-0.9553829	-3.690344	0.3393841036736006	0.5408110861980602
1608	Myofibroblasts	hsa-miR-1292	-0.95672446	-13.627335	0.33870633683853213	0.5408110861980602
1609	Myofibroblasts	hsa-miR-148b	-0.96142006	-18.195324	0.3363409999425424	0.5408110861980602
1610	Myofibroblasts	hsa-miR-486	-0.9969723	-1.6611801	0.3187779483276144	0.5277376560830364
1611	Myofibroblasts	hsa-miR-1248	-1.0026741	-14.400294	0.3160181347172377	0.525684012558482
1612	Myofibroblasts	hsa-miR-140	-1.0130714	1.641018	0.3110260353495793	0.5224029525774487
1613	Myofibroblasts	hsa-miR-328	-1.0388972	-13.93201	0.29885257721003167	0.5068774103660341
1614	Myofibroblasts	hsa-miR-381	-1.0414126	-2.3991537	0.297684084108666	0.5068774103660341
1615	Myofibroblasts	hsa-miR-495	-1.0422511	-6.4443913	0.29729526578362264	0.5068774103660341
1616	Myofibroblasts	hsa-miR-185	-1.1100017	-14.892549	0.2669983196377266	0.46657282118511817
1617	Myofibroblasts	hsa-miR-1262	-1.127107	-11.0473	0.25969725740785066	0.45611802570109816
1618	Myofibroblasts	hsa-miR-519b	-1.1349888	-20.289906	0.25637999626457963	0.4525891770793089
1619	Myofibroblasts	hsa-miR-660	-1.1381751	-1.8495411	0.2550473646501744	0.4525455803536428
1620	Myofibroblasts	hsa-miR-1180	-1.1653425	-17.839819	0.24388041949231276	0.4349619852801042
1621	Myofibroblasts	hsa-miR-523	-1.175572	-20.897795	0.23976592391426754	0.4317656389817466
1622	Myofibroblasts	hsa-miR-1301	-1.1831186	-12.463202	0.23676217367080754	0.42889901617853093
1623	Myofibroblasts	hsa-miR-106b	-1.1861371	-0.6896934	0.23556815314451285	0.42889901617853093
1624	Myofibroblasts	hsa-let-7b	-1.1928451	-0.23942918	0.23293004638090498	0.4264222013110747
1625	Myofibroblasts	hsa-miR-23a	-1.1978761	-28.366814	0.2309652665125127	0.4250743734751564
1626	Myofibroblasts	hsa-miR-518c	-1.2198447	-12.547455	0.2225237604532152	0.41394204901512077
1627	Myofibroblasts	hsa-miR-376a	-1.2292359	-15.862233	0.21898339505383302	0.4095581334520337
1628	Myofibroblasts	hsa-miR-1293	-1.2364469	-18.44917	0.21629248847794125	0.4067239185509113
1629	Myofibroblasts	hsa-let-7a	-1.2374531	-0.66368324	0.215918913791059	0.4067239185509113
1630	Myofibroblasts	hsa-miR-484	-1.2456703	-1.7452625	0.21288543557836304	0.40471626763798685
1631	Myofibroblasts	hsa-miR-34a	-1.2958125	-4.7020187	0.19504010415602768	0.37491042243325323
1632	Myofibroblasts	hsa-let-7e	-1.3281784	-2.6452808	0.18411917024528857	0.3619615505958514
1633	Myofibroblasts	hsa-miR-1306	-1.3434391	-6.5159616	0.17912984609936267	0.35416529571645416
1634	Myofibroblasts	hsa-miR-548d	-1.3449484	-13.721447	0.17864191343622826	0.35416529571645416
1635	Myofibroblasts	hsa-miR-21	-1.3697679	-1.1999339	0.170759381012197	0.34350433622221027
1636	Myofibroblasts	hsa-miR-107	-1.390898	-3.1807156	0.16425637116839986	0.33235499663313656
1637	Myofibroblasts	hsa-miR-1266	-1.4200777	-22.57492	0.15558507948699135	0.3185351331508817
1638	Myofibroblasts	hsa-miR-302d	-1.425444	-4.105585	0.15402889219653945	0.31722617083334914
1639	Myofibroblasts	hsa-miR-29b	-1.4378538	-4.4330096	0.15047555081402786	0.31176371605780623
1640	Myofibroblasts	hsa-miR-1323	-1.4621701	-17.962797	0.1436945859842829	0.30316052896684076
1641	Myofibroblasts	hsa-miR-30b	-1.4682074	-19.553326	0.14204791200434114	0.30152501566565665
1642	Myofibroblasts	hsa-miR-616	-1.5357902	-13.377808	0.12458985558297998	0.26942556269819423
1643	Myofibroblasts	hsa-miR-19b	-1.5498769	-3.5314953	0.12117106652949793	0.26368043408305836
1644	Myofibroblasts	hsa-miR-23b	-1.5550755	-19.243923	0.11992807200807419	0.2626272969290739
1645	Myofibroblasts	hsa-miR-200a	-1.5636282	-22.962215	0.11790489984997622	0.25984137164389665
1646	Myofibroblasts	hsa-miR-589	-1.5658083	-21.947786	0.11739349624484022	0.25984137164389665
1647	Myofibroblasts	hsa-miR-520b	-1.571007	-21.729065	0.1161810216578733	0.2593460225395107
1648	Myofibroblasts	hsa-miR-130b	-1.5765411	-14.981119	0.11490115881868573	0.2581545516315926
1649	Myofibroblasts	hsa-miR-7	-1.5770441	-13.753305	0.11478535981951372	0.2581545516315926
1650	Myofibroblasts	hsa-miR-1179	-1.591634	-23.579863	0.1114669617375262	0.25541436265684814
1651	Myofibroblasts	hsa-miR-890	-1.6338942	-1.68947	0.10228105918454936	0.23841269000428775
1652	Myofibroblasts	hsa-miR-155	-1.6417761	-20.774883	0.1006364121925462	0.23687209944640125
1653	Myofibroblasts	hsa-miR-138	-1.6565336	-22.05805	0.09761379718087718	0.23133132756564043
1654	Myofibroblasts	hsa-miR-452	-1.6910797	-23.971104	0.09082158154028228	0.21671908422715633
1655	Myofibroblasts	hsa-miR-193b	-1.7093589	-13.466038	0.08738448464809587	0.21071250209320105
1656	Myofibroblasts	hsa-miR-194	-1.7170731	-13.608431	0.08596581794549837	0.20946600710663688
1657	Myofibroblasts	hsa-miR-374a	-1.7294829	-2.1813486	0.0837227151195804	0.2054472300097505
1658	Myofibroblasts	hsa-miR-659	-1.735017	-15.701073	0.08273780891532269	0.20448058489072607
1659	Myofibroblasts	hsa-miR-363	-1.7380356	-7.934415	0.08220455803833433	0.20448058489072607
1660	Myofibroblasts	hsa-miR-937	-1.741054	-13.2313	0.08167409748700045	0.20448058489072607
1661	Myofibroblasts	hsa-miR-149	-1.7586625	-21.750519	0.07863484745383827	0.20005630308108852
1662	Myofibroblasts	hsa-miR-516a	-1.766209	-24.622953	0.07736079409687666	0.19935647749498858
1663	Myofibroblasts	hsa-miR-27a	-1.7811342	-3.5335352	0.0748905260973689	0.19780245824190565
1664	Myofibroblasts	hsa-miR-513a	-1.8420091	-28.171347	0.06547382355319598	0.17992003527707612
1665	Myofibroblasts	hsa-miR-301a	-1.8990269	-21.912971	0.05756094868948079	0.16191941663870205
1666	Myofibroblasts	hsa-miR-539	-1.9186476	-9.364019	0.05502894140716904	0.15691082772827733
1667	Myofibroblasts	hsa-miR-96	-1.9220016	-11.719041	0.05460555244340388	0.15691082772827733
1668	Myofibroblasts	hsa-miR-299	-1.9568831	-18.723892	0.05036121567461341	0.14766932731708676
1669	Myofibroblasts	hsa-miR-320c	-1.9994787	-21.831676	0.04555658353693874	0.1365887307745243
1670	Myofibroblasts	hsa-miR-212	-2.028826	-3.8652408	0.04247600761289693	0.13122052351841373
1671	Myofibroblasts	hsa-miR-519d	-2.0326831	-35.272522	0.04208454301011697	0.13118244938288715
1672	Myofibroblasts	hsa-miR-2110	-2.0409005	-14.782048	0.0412607248246665	0.12978373444849645
1673	Myofibroblasts	hsa-miR-98	-2.0474408	-31.209297	0.040614833169981546	0.12892414932856527
1674	Myofibroblasts	hsa-miR-429	-2.0491178	-23.301401	0.040450607299060894	0.12892414932856527
1675	Myofibroblasts	hsa-miR-93	-2.0789683	-1.8245169	0.03762027590416165	0.12396776631276125
1676	Myofibroblasts	hsa-miR-1226	-2.0878563	-21.874754	0.03681080500640273	0.12246671665591675
1677	Myofibroblasts	hsa-miR-652	-2.090707	-4.560272	0.03655432604640573	0.12246671665591675
1678	Myofibroblasts	hsa-miR-144	-2.091378	-17.147406	0.03649419981985873	0.12246671665591675
1679	Myofibroblasts	hsa-miR-508	-2.110831	-18.118008	0.034786837200496336	0.12036245671371731
1680	Myofibroblasts	hsa-miR-188	-2.161141	-22.797077	0.03068446259784072	0.1094517944211638
1681	Myofibroblasts	hsa-miR-302b	-2.25086	-7.42398	0.024394408994959087	0.08979218630059409
1682	Myofibroblasts	hsa-miR-498	-2.2516985	-19.018333	0.024341334837489296	0.08979218630059409
1683	Myofibroblasts	hsa-miR-518d	-2.2553878	-21.615553	0.0241089958302721	0.08979218630059409
1684	Myofibroblasts	hsa-miR-653	-2.270313	-38.423008	0.02318859463996893	0.08979218630059409
1685	Myofibroblasts	hsa-miR-18a	-2.2748408	-22.80578	0.022915472687240677	0.08979218630059409
1686	Myofibroblasts	hsa-miR-487a	-2.2813811	-24.386585	0.022525898166902994	0.08958575592814294
1687	Myofibroblasts	hsa-miR-769	-2.2949648	-22.971159	0.02173513785990761	0.0877946449252161
1688	Myofibroblasts	hsa-miR-1254	-2.3271632	-20.947536	0.019956584508299114	0.0852466449366851
1689	Myofibroblasts	hsa-miR-628	-2.3575168	-4.5440884	0.018397627602930514	0.0805769512735944
1690	Myofibroblasts	hsa-miR-548b	-2.3625476	-25.975447	0.01814980644624039	0.0805106798769125
1691	Myofibroblasts	hsa-miR-196b	-2.371939	-4.5816584	0.01769501934743483	0.07951268434042144
1692	Myofibroblasts	hsa-miR-362	-2.371939	-4.5816584	0.01769501934743483	0.07951268434042144
1693	Myofibroblasts	hsa-miR-33a	-2.371939	-4.5816584	0.01769501934743483	0.07951268434042144
1694	Myofibroblasts	hsa-miR-671	-2.371939	-4.5816584	0.01769501934743483	0.07951268434042144
1695	Myofibroblasts	hsa-miR-766	-2.6358976	-35.29013	0.00839150669655523	0.042697960544236906
1696	Myofibroblasts	hsa-miR-31	-2.6390839	-15.703045	0.008313042370326425	0.042697960544236906
1697	Myofibroblasts	hsa-miR-584	-2.7006295	-13.269449	0.0069208395619324405	0.037415788881697255
1698	Myofibroblasts	hsa-miR-449b	-2.7340016	-22.767735	0.00625697360107761	0.034363696285283386
1699	Myofibroblasts	hsa-let-7g	-2.7537901	-4.316593	0.005890952874734738	0.033061074990306555
1700	Myofibroblasts	hsa-miR-503	-2.802423	-12.040785	0.005072033255371414	0.029248725105975155
1701	Myofibroblasts	hsa-miR-30e	-2.8359628	-9.222715	0.004568776797954851	0.02679316562868438
1702	Myofibroblasts	hsa-miR-324	-2.8376398	-14.270107	0.00454484408529559	0.02679316562868438
1703	Myofibroblasts	hsa-miR-32	-2.8453538	-21.941973	0.0044362097175647	0.02679316562868438
1704	Myofibroblasts	hsa-miR-345	-2.8460248	-38.939472	0.004426875362726781	0.02679316562868438
1705	Myofibroblasts	hsa-miR-135b	-2.8461924	-31.620869	0.00442454455694142	0.02679316562868438
1706	Myofibroblasts	hsa-miR-191	-2.9248433	-39.93119	0.003446295797600951	0.022498459357923186
1707	Myofibroblasts	hsa-miR-454	-2.9516754	-52.849724	0.00316055078467555	0.02102981868264885
1708	Myofibroblasts	hsa-miR-183	-3.0001404	-50.380325	0.0026985518113496715	0.019055080137285435
1709	Myofibroblasts	hsa-miR-15b	-3.0853317	-7.8746085	0.002033252940123305	0.014656364943388824
1710	Myofibroblasts	hsa-miR-186	-3.1468773	-4.3922095	0.0016502420281889686	0.01327869166868333
1711	Myofibroblasts	hsa-miR-33b	-3.2320685	-59.50539	0.001228975776654411	0.0101244194933911
1712	Myofibroblasts	hsa-miR-224	-3.3622031	-44.493332	0.0007732320419023166	0.0075029985884739765
1713	Myofibroblasts	hsa-miR-105	-3.4017801	-49.993435	0.0006694845426450063	0.007019443992580976
1714	Myofibroblasts	hsa-miR-25	-3.5885973	-47.94836	0.0003324619962907657	0.0041082803827358905
1715	Myofibroblasts	hsa-miR-520g	-3.6266649	-44.881035	0.0002871054116913327	0.0036792026831555962
1716	Myofibroblasts	hsa-miR-184	-3.641255	-59.5075	0.00027131243655059326	0.0036792026831555962
1717	Myofibroblasts	hsa-miR-16	-3.7088377	-2.3163972	0.00020821288745830413	0.0030017357941905516
1718	Myofibroblasts	hsa-miR-200b	-3.7395265	-58.724747	0.0001843671374055749	0.0027735230235795185
1719	Myofibroblasts	hsa-miR-205	-3.7442222	-34.774113	0.00018095347549224554	0.0027735230235795185
1720	Myofibroblasts	hsa-miR-342	-3.8347797	-30.178207	0.00012567683354947008	0.0021742092204058323
1721	Myofibroblasts	hsa-miR-449a	-3.8622825	-63.082344	0.00011233256743226442	0.0021742092204058323
1722	Myofibroblasts	hsa-miR-302a	-3.8634565	-31.223135	0.00011179386291603846	0.0021742092204058323
1723	Myofibroblasts	hsa-miR-200c	-3.871506	-16.163849	0.00010816501749679295	0.0021742092204058323
1724	Myofibroblasts	hsa-miR-215	-3.911083	-38.20177	9.188319419956446e-05	0.0021742092204058323
1725	Myofibroblasts	hsa-miR-210	-3.949486	-52.835102	7.83191518366715e-05	0.0021742092204058323
1726	Myofibroblasts	hsa-miR-187	-4.216631	-59.923557	2.479791467295565e-05	0.0012257254966918077
1727	Myofibroblasts	hsa-miR-141	-4.2756615	-43.295166	1.9057080598756162e-05	0.001098958314528272
1728	Myofibroblasts	hsa-miR-509	-4.318257	-12.725888	1.572663342203379e-05	0.0010974132642905849
1729	Myofibroblasts	hsa-miR-190b	-4.4539256	-106.48138	8.431432637736101e-06	0.0010974132642905849
1730	B	hsa-miR-150	6.0734916	85.64688	1.2515860153562811e-09	4.3304876131327326e-07
1731	B	hsa-miR-30a	5.3917184	15.140606	6.97871084142766e-08	6.036584877834926e-06
1732	B	hsa-miR-383	5.146301	54.129948	2.6567315646755905e-07	1.8384582427555087e-05
1733	B	hsa-miR-223	5.108192	31.10198	3.252564149686494e-07	1.8756453263192118e-05
1734	B	hsa-miR-146b	4.777651	23.323618	1.7735490144381485e-06	5.1137329916299956e-05
1735	B	hsa-miR-139	4.543627	58.249466	5.529446924240625e-06	0.00010628825754373644
1736	B	hsa-miR-34c	4.5296144	15.245107	5.909144344334699e-06	0.00010760862858630557
1737	B	hsa-miR-874	4.4879694	34.61612	7.190526843390325e-06	0.0001243961143906526
1738	B	hsa-miR-204	4.290352	37.262753	1.783901141309528e-05	0.00026836078038830296
1739	B	hsa-miR-377	4.261541	38.4365	2.0302207711321358e-05	0.0002926901611715496
1740	B	hsa-miR-1258	4.21361	41.466743	2.5132112154435054e-05	0.00034782843221738114
1741	B	hsa-miR-138	4.1967163	46.001217	2.708128733079095e-05	0.00036038943909437183
1742	B	hsa-miR-152	4.1580834	17.77171	3.209289903577238e-05	0.00041126455801397194
1743	B	hsa-miR-518b	4.0132427	42.263126	5.9890326474785876e-05	0.0006423857078665414
1744	B	hsa-miR-887	3.9206543	23.167883	8.830883064536824e-05	0.000848745983424928
1745	B	hsa-miR-28	3.8631632	17.209	0.00011192810696212082	0.001046679054294427
1746	B	hsa-miR-221	3.7593129	25.612337	0.00017038073451360012	0.0015115829267104012
1747	B	hsa-miR-598	3.5901136	23.585886	0.0003305339200031668	0.002659645030723156
1748	B	hsa-miR-10b	3.5622194	14.462945	0.00036773304077059407	0.002737011240427962
1749	B	hsa-miR-22	3.5159907	7.212459	0.0004381163309448046	0.0030936377654469873
1750	B	hsa-miR-888	3.5059068	7.024654	0.00045505445084961403	0.003148976799879329
1751	B	hsa-miR-513b	3.3630304	29.667557	0.0007709186353507232	0.005032789581723589
1752	B	hsa-miR-155	3.3382792	34.055294	0.0008429900995175754	0.005401381008020021
1753	B	hsa-miR-577	3.2985985	48.62695	0.0009716876699622478	0.005992551840632121
1754	B	hsa-miR-142	3.2941458	43.58042	0.000987212297445176	0.005992551840632121
1755	B	hsa-miR-370	3.2539415	31.136522	0.001138157222047041	0.006494572802138184
1756	B	hsa-miR-146a	3.252239	25.29593	0.0011449969391052867	0.006494572802138184
1757	B	hsa-miR-320a	3.1063507	8.052096	0.0018941203016569139	0.009498052527149161
1758	B	hsa-miR-519c	3.101898	33.21348	0.0019228424327849523	0.009504335453479907
1759	B	hsa-miR-489	3.0485976	26.944725	0.002299122411989147	0.011048560479836734
1760	B	hsa-miR-670	3.002631	4.318714	0.0026765682578046126	0.012222181067842208
1761	B	hsa-miR-432	2.9882255	32.361942	0.002806025195193902	0.012447239968424232
1762	B	hsa-miR-501	2.9054592	22.464823	0.003667146089715163	0.01586040683801808
1763	B	hsa-miR-496	2.7771194	25.684616	0.005484304626582959	0.021563288645428454
1764	B	hsa-miR-140	2.7282715	13.255523	0.006366717521057501	0.024751508565010058
1765	B	hsa-miR-193a	2.7069252	8.903054	0.006790955645298898	0.025820556629378228
1766	B	hsa-miR-21	2.6583393	1.7647614	0.007852677582196765	0.027170264434400807
1767	B	hsa-miR-548f	2.6507437	19.09002	0.008031475472130272	0.02734983619556141
1768	B	hsa-miR-518e	2.614468	29.570023	0.008936651719284453	0.029448395189261154
1769	B	hsa-miR-654	2.5132368	21.535198	0.011962905782153584	0.03785287702611597
1770	B	hsa-miR-127	2.5115342	9.554879	0.012020764474390325	0.03785287702611597
1771	B	hsa-miR-185	2.5111413	23.185736	0.01203415165570161	0.03785287702611597
1772	B	hsa-miR-542	2.467008	18.904385	0.013624728497990957	0.0416722386219188
1773	B	hsa-miR-624	2.4617698	22.622446	0.013825340534951509	0.0416722386219188
1774	B	hsa-miR-522	2.4074216	28.232555	0.01606560811666382	0.047919831106600703
1775	B	hsa-miR-95	2.3669553	9.9201975	0.017935098809654198	0.05258935752661316
1776	B	hsa-miR-659	2.3635504	16.988388	0.01810076621713284	0.05262911858090725
1777	B	hsa-miR-511	2.3461328	28.805279	0.01896934741734472	0.054694951720010605
1778	B	hsa-miR-512	2.3271437	26.087236	0.019957616976809683	0.05660111044242746
1779	B	hsa-miR-889	2.2917848	23.229567	0.02191806650202107	0.059713787477947165
1780	B	hsa-miR-1247	2.2756767	26.581003	0.022865361672609785	0.06180793077127333
1781	B	hsa-miR-660	2.2701764	4.955817	0.023196876001250106	0.06221797749172509
1782	B	hsa-miR-1250	2.2627118	16.97489	0.023653458871634406	0.06247402114187408
1783	B	hsa-miR-516b	2.255771	24.208685	0.024084976426523186	0.06265715671862422
1784	B	hsa-miR-143	2.2484374	6.4911118	0.024548319708233905	0.06338595984364874
1785	B	hsa-miR-935	2.224079	18.678837	0.026143136887210483	0.06651121590422666
1786	B	hsa-miR-944	2.220674	23.186316	0.02637305285652708	0.06660639626538956
1787	B	hsa-miR-130a	2.2058756	19.134577	0.027392713078647005	0.0682547002907676
1788	B	hsa-miR-1911	2.2054827	24.179802	0.027420240868256347	0.0682547002907676
1789	B	hsa-miR-372	2.1933036	16.185036	0.02828551999772158	0.06990564228008334
1790	B	hsa-miR-222	2.176148	7.202009	0.029544206994574117	0.07249855049732372
1791	B	hsa-miR-214	2.1324074	18.637037	0.032973361361960066	0.07922765993915404
1792	B	hsa-miR-541	2.082774	23.006487	0.03727182947369634	0.08832913012259543
1793	B	hsa-miR-29b	2.0559273	5.919404	0.039789517612918046	0.09365423873516765
1794	B	hsa-miR-494	2.0073416	16.259928	0.044713309788545166	0.10453246747862587
1795	B	hsa-miR-330	1.9926741	10.931826	0.04629714423757583	0.10608484706093535
1796	B	hsa-miR-551b	1.9691014	16.378942	0.04894144054347763	0.11067802894145921
1797	B	hsa-miR-129	1.9154083	15.789818	0.05544046327694701	0.12140759679635231
1798	B	hsa-miR-767	1.9024433	19.447935	0.0571132288145476	0.12428413314360671
1799	B	hsa-miR-412	1.8961573	22.68863	0.05793925668483877	0.12529364258096384
1800	B	hsa-miR-34b	1.8882997	13.051165	0.058985729813568984	0.12647052164399644
1801	B	hsa-miR-497	1.8649889	21.672066	0.06218295192490607	0.13169513166939267
1802	B	hsa-miR-181c	1.832904	10.773333	0.06681685301318638	0.14011291601553022
1803	B	hsa-miR-382	1.8301538	18.778112	0.06722693948860053	0.14012362086178184
1804	B	hsa-miR-758	1.8194152	15.309258	0.06884811230412477	0.1423296819965721
1805	B	hsa-miR-1976	1.8177127	10.007862	0.06910805368619685	0.1423296819965721
1806	B	hsa-miR-133a	1.7988546	11.100624	0.07204168407327523	0.1446229436309004
1807	B	hsa-miR-526b	1.7971522	19.26593	0.0723114718154502	0.1446229436309004
1808	B	hsa-miR-126	1.7827467	10.218171	0.07462755780362984	0.1483973275865283
1809	B	hsa-miR-524	1.7638885	2.577983	0.07775075160090202	0.15285090939722784
1810	B	hsa-miR-507	1.7350775	10.468392	0.08272707860943342	0.1608065685329436
1811	B	hsa-miR-9	1.7081	13.241299	0.08761780346168964	0.1674903867278708
1812	B	hsa-miR-653	1.6935635	19.501347	0.09034826675544058	0.17176099064495845
1813	B	hsa-miR-199a	1.6676335	8.665024	0.09538849377158812	0.17787904677442856
1814	B	hsa-let-7f	1.6664549	1.1161293	0.09562284017353674	0.17787904677442856
1815	B	hsa-miR-199b	1.6602999	3.8981795	0.09685414801463371	0.1792060706580923
1816	B	hsa-miR-410	1.6160357	10.82181	0.10608660481401296	0.19138107576363725
1817	B	hsa-miR-516a	1.6156428	15.395327	0.10617156969830703	0.19138107576363725
1818	B	hsa-miR-520d	1.5948203	15.699686	0.11075243180307852	0.19855099172987134
1819	B	hsa-miR-1277	1.5703309	16.939621	0.11633814489603321	0.20748968110323449
1820	B	hsa-miR-154	1.5434843	4.942174	0.12271331480363536	0.21662656592886648
1821	B	hsa-miR-455	1.4740759	8.370679	0.140461140963646	0.24421886820814834
1822	B	hsa-miR-1180	1.4514201	18.30365	0.1466629360050351	0.25372687928871074
1823	B	hsa-miR-1287	1.4307284	11.029796	0.15250804582794592	0.2625262878431308
1824	B	hsa-miR-760	1.4247043	9.596099	0.15424267650010953	0.2641978518269203
1825	B	hsa-miR-543	1.4182874	17.178812	0.15610688292001143	0.2660738004449456
1826	B	hsa-miR-450b	1.3816189	11.59352	0.1670887745045453	0.2820132486759643
1827	B	hsa-miR-1283	1.3038291	13.283535	0.19229186183278013	0.3168237342578187
1828	B	hsa-miR-1323	1.2997694	10.391904	0.1936800309877761	0.3175985342264006
1829	B	hsa-miR-145	1.2767205	18.841684	0.20170092361468384	0.3291911300503802
1830	B	hsa-miR-200a	1.2603507	22.926804	0.20754289263287518	0.33399925977197586
1831	B	hsa-miR-192	1.1394753	11.394533	0.25450493017945963	0.3966608371265452
1832	B	hsa-miR-369	1.1212721	12.826923	0.26217207307565105	0.39915943528106473
1833	B	hsa-miR-218	1.1183909	20.465078	0.26340005226612384	0.39915943528106473
1834	B	hsa-miR-134	1.0957351	10.401773	0.2731947464511896	0.40829257295942656
1835	B	hsa-miR-548b	1.0756983	7.257017	0.28206221384241714	0.41885633471878253
1836	B	hsa-miR-1228	1.0650907	12.0422945	0.28683493377464053	0.4223186684511729
1837	B	hsa-let-7c	1.0585426	13.355089	0.2898081213008076	0.4248881778393196
1838	B	hsa-miR-337	1.0120522	13.848131	0.3115131193041746	0.44903482935909766
1839	B	hsa-miR-1197	1.0043255	2.900775	0.3152217167271768	0.4506889007752197
1840	B	hsa-miR-1251	0.9939798	3.8588464	0.32023270653364866	0.4541004772977149
1841	B	hsa-miR-29a	0.98153865	2.3586757	0.32632717308345804	0.46085388525255705
1842	B	hsa-miR-10a	0.95888275	0.57620716	0.33761781892693665	0.47204460576650936
1843	B	hsa-miR-125b	0.9212975	5.0047293	0.3568951397544261	0.4900226918850454
1844	B	hsa-miR-30e	0.913309	1.436454	0.36108006773740287	0.49380910449463
1845	B	hsa-miR-517a	0.9020465	8.876203	0.36703217662501475	0.49747848092879
1846	B	hsa-miR-892a	0.9000821	11.134441	0.3680765639241914	0.49747848092879
1847	B	hsa-miR-493	0.89615333	13.509373	0.3701708824208425	0.49836235532144557
1848	B	hsa-miR-137	0.88803387	10.220202	0.37452254072250046	0.5022666631394773
1849	B	hsa-miR-342	0.86184204	5.450891	0.3887744533115778	0.5187375977578726
1850	B	hsa-let-7d	0.8589609	0.18897273	0.39036207271404677	0.5187375977578726
1851	B	hsa-miR-520c	0.8531987	11.331252	0.39354910950913113	0.5197251598861045
1852	B	hsa-miR-655	0.836174	3.3518713	0.403057000640872	0.5246075773010443
1853	B	hsa-miR-328	0.83578116	4.7336073	0.40327802588963335	0.5246075773010443
1854	B	hsa-miR-206	0.833031	9.182158	0.4048272345068753	0.5246075773010443
1855	B	hsa-miR-186	0.8247806	1.0011781	0.4094961651977943	0.5286778849195405
1856	B	hsa-miR-487b	0.7981959	5.7029996	0.42475682083912525	0.5463414870272764
1857	B	hsa-miR-202	0.78169507	8.257034	0.434393816172736	0.5531622202189632
1858	B	hsa-miR-100	0.7814331	2.742717	0.43454779573828906	0.5531622202189632
1859	B	hsa-miR-1307	0.7629679	8.434541	0.44548254798164877	0.5617036796956396
1860	B	hsa-miR-424	0.75864625	4.741735	0.4480642069248455	0.5617036796956396
1861	B	hsa-miR-517b	0.7524912	7.3024464	0.4517557463119214	0.5642869610972014
1862	B	hsa-miR-99a	0.7443717	9.459667	0.45665164097940936	0.5683506035211354
1863	B	hsa-miR-625	0.6972264	3.4173295	0.48566111753767904	0.5980026571816262
1864	B	hsa-miR-574	0.6892379	1.1839098	0.4906735720999643	0.5999047913306984
1865	B	hsa-miR-520a	0.621532	7.3101387	0.5342496287864285	0.646329970489875
1866	B	hsa-miR-376a	0.6181271	9.617579	0.5364915665201363	0.6467807735747985
1867	B	hsa-miR-409	0.6149841	7.809276	0.5385652403584329	0.6470262957083951
1868	B	hsa-miR-509-3	0.6046383	8.87301	0.5454193530308735	0.6529934122791773
1869	B	hsa-miR-380	0.5709818	5.5429096	0.5680119778677883	0.6737918118900565
1870	B	hsa-miR-498	0.5700651	4.3479695	0.5686335522309148	0.6737918118900565
1871	B	hsa-miR-299	0.560767	1.5265862	0.5749563919438718	0.6775953927090573
1872	B	hsa-miR-7	0.493454	0.77838767	0.6216918359061097	0.7212369005143904
1873	B	hsa-miR-708	0.4912277	10.330509	0.6232654140283316	0.7212369005143904
1874	B	hsa-miR-125a	0.47276247	2.1843622	0.6363826620847695	0.7319526276631747
1875	B	hsa-miR-375	0.47223863	2.0316746	0.636756476666519	0.7319526276631747
1876	B	hsa-miR-153	0.45193994	13.415757	0.6513122398712339	0.742692652894289
1877	B	hsa-miR-92a	0.43020073	0.076488964	0.6670496242757111	0.7567185901619542
1878	B	hsa-miR-320b	0.42247415	3.65565	0.6726789645326158	0.760610855321193
1879	B	hsa-miR-651	0.37834093	2.3567889	0.7051773477636356	0.7845381425280319
1880	B	hsa-miR-627	0.31417096	7.0941696	0.7533912043503074	0.8171578580100513
1881	B	hsa-miR-197	0.30578956	0.8389112	0.7597648728661599	0.8214957687865354
1882	B	hsa-miR-144	0.27160925	11.554188	0.785922498684839	0.8418860202630164
1883	B	hsa-miR-18b	0.23088095	-1.7651969	0.8174072947481389	0.8675549815425032
1884	B	hsa-miR-320d	0.22511874	6.4153485	0.8218869003610588	0.8683877823290833
1885	B	hsa-miR-449c	0.20311761	2.4086041	0.8390431083595782	0.8823979194298299
1886	B	hsa-miR-421	0.1140654	1.7091727	0.9091859487775056	0.9475251152922197
1887	B	hsa-miR-1275	0.108434156	1.9517022	0.9136513059532817	0.9493193749544608
1888	B	hsa-miR-885	0.10267196	3.0493987	0.9182233308600016	0.9512133906513789
1889	B	hsa-miR-346	0.09311194	-5.06206	0.925814631237497	0.95128740020214
1890	B	hsa-miR-338	0.09219523	3.5344577	0.9265429302546855	0.95128740020214
1891	B	hsa-miR-1179	0.04675241	2.4634671	0.9627105595526034	0.9793451323968125
1892	B	hsa-miR-937	0.038763903	1.7593913	0.9690786250369343	0.9793451323968125
1893	B	hsa-miR-802	0.03758527	-8.44862	0.9700183524064346	0.9793451323968125
1894	B	hsa-miR-101	0.01361975	3.1547706	0.989133348163062	0.9948841234430799
1895	B	hsa-miR-26a	0.0073337113	0.0011611228	0.9941485974852291	0.9966563212348224
1896	B	hsa-miR-450a	0.004190692	3.3588378	0.9966563212348224	0.9966563212348224
1897	B	hsa-miR-376c	-0.0365376	-1.2235332	0.9708537006130252	0.9793451323968125
1898	B	hsa-miR-513a	-0.055919547	-1.2410951	0.9554058980222759	0.9751340434091665
1899	B	hsa-miR-329	-0.06744395	-4.205877	0.9462282805684319	0.9686242162031876
1900	B	hsa-miR-24	-0.09808839	-0.015530017	0.9218621083002125	0.95128740020214
1901	B	hsa-miR-194	-0.15191258	-2.009323	0.8792558783007467	0.91910131085214
1902	B	hsa-miR-30c	-0.17103262	-0.08331056	0.8641981143230182	0.9060986289568614
1903	B	hsa-miR-320c	-0.22341627	-3.3910592	0.8232115393177437	0.8683877823290833
1904	B	hsa-miR-744	-0.23507164	-1.419908	0.8141531324420983	0.8667599502306647
1905	B	hsa-miR-1293	-0.24777468	-3.959719	0.8043087524937508	0.858922309761845
1906	B	hsa-miR-148a	-0.2781572	-0.4119083	0.7808916956747457	0.8390948034269007
1907	B	hsa-miR-582	-0.29086024	-0.61321795	0.7711582219100093	0.831217273460633
1908	B	hsa-miR-18a	-0.31770685	-1.5772401	0.7507073167116938	0.8168073320196416
1909	B	hsa-miR-525	-0.34088662	-3.980474	0.7331889430048019	0.8002630103459352
1910	B	hsa-miR-99b	-0.35175622	-0.3518202	0.7250210934227106	0.793852209886892
1911	B	hsa-miR-539	-0.352411	-0.584335	0.7245300412450897	0.793852209886892
1912	B	hsa-miR-668	-0.35319677	-3.8200939	0.7239409282051534	0.793852209886892
1913	B	hsa-miR-532	-0.355685	0.9946468	0.7220764835521694	0.793852209886892
1914	B	hsa-miR-1262	-0.36773324	-3.2926538	0.7130721566388654	0.7907787378110495
1915	B	hsa-miR-301b	-0.38541272	-6.2375517	0.6999316620740188	0.7812140486374533
1916	B	hsa-miR-551a	-0.3998182	-5.947416	0.6892904089641531	0.771826800976042
1917	B	hsa-miR-217	-0.40558043	-4.1203895	0.6850509156763017	0.7695701844935078
1918	B	hsa-miR-326	-0.40623522	3.80587	0.6845697790631852	0.7695701844935078
1919	B	hsa-miR-339	-0.45023748	-13.48557	0.6525392094793753	0.742692652894289
1920	B	hsa-miR-766	-0.45547584	0.27649236	0.6487669369385729	0.742692652894289
1921	B	hsa-miR-135a	-0.5027521	-6.6109977	0.6151385768143065	0.7166260861203705
1922	B	hsa-miR-433	-0.52147925	-4.2402754	0.6020329551926287	0.7037277111373295
1923	B	hsa-miR-379	-0.53169405	-2.4422767	0.5949379036017857	0.6977915750719249
1924	B	hsa-miR-124	-0.5595884	-9.107411	0.5757602469839966	0.6775953927090573
1925	B	hsa-miR-132	-0.5984832	-9.17824	0.549517551880778	0.6556312860370662
1926	B	hsa-miR-521	-0.62336546	-5.3852873	0.5330443936546141	0.646329970489875
1927	B	hsa-miR-629	-0.627949	-8.423366	0.5300373341581068	0.6457497099250175
1928	B	hsa-miR-934	-0.69159514	-8.222926	0.4891916013396945	0.5999047913306984
1929	B	hsa-miR-873	-0.7151678	-10.749239	0.4745053606288493	0.586353052777078
1930	B	hsa-miR-2110	-0.72197765	-2.513831	0.4703082008927245	0.5832495968060311
1931	B	hsa-miR-576	-0.759432	-5.337246	0.4475941831859034	0.5617036796956396
1932	B	hsa-miR-302c	-0.7675515	-5.9614434	0.4427537119171574	0.5611457301221116
1933	B	hsa-miR-373	-0.7809093	-12.220818	0.4348558494206879	0.5531622202189632
1934	B	hsa-miR-890	-0.8336858	-1.2891967	0.40445805288950953	0.5246075773010443
1935	B	hsa-miR-1292	-0.84088856	-8.988977	0.4004103632070656	0.5246075773010443
1936	B	hsa-miR-363	-0.85725844	-3.6662452	0.3913020607364299	0.5187375977578726
1937	B	hsa-miR-431	-0.900344	-2.366078	0.36793720548132347	0.49747848092879
1938	B	hsa-let-7i	-0.9241786	-0.22453211	0.35539334886353713	0.4899047757242384
1939	B	hsa-miR-518c	-0.9429057	-11.165502	0.3457291238055764	0.47848910734691774
1940	B	hsa-miR-656	-0.94578683	-8.928019	0.34425732383862684	0.47836559858700756
1941	B	hsa-miR-133b	-0.95744216	-9.149938	0.33834411049160207	0.47204460576650936
1942	B	hsa-miR-518f	-0.9747288	-13.191661	0.32969480393019335	0.46371708195059713
1943	B	hsa-miR-491	-0.9955513	-5.9108405	0.31946820706175116	0.4541004772977149
1944	B	hsa-miR-195	-1.0094329	-8.096219	0.3127670343223773	0.44903482935909766
1945	B	hsa-miR-381	-1.0192549	-1.6006078	0.30808196799831444	0.4460098783573925
1946	B	hsa-miR-505	-1.0261958	-8.362261	0.3047993308160518	0.4431116321947644
1947	B	hsa-miR-616	-1.050685	-7.5613766	0.2934032446369276	0.42834397740243435
1948	B	hsa-miR-506	-1.0677098	-9.548638	0.2856514454518583	0.4223186684511729
1949	B	hsa-miR-376b	-1.0944254	-7.73032	0.2737684304236617	0.40829257295942656
1950	B	hsa-miR-92b	-1.0965208	-10.036019	0.2728509309408239	0.40829257295942656
1951	B	hsa-miR-136	-1.1165575	-6.4419093	0.2641835568767741	0.39915943528106473
1952	B	hsa-let-7a	-1.1170814	-0.43367934	0.26395953461074073	0.39915943528106473
1953	B	hsa-miR-504	-1.1219269	-9.898281	0.26189353934386717	0.39915943528106473
1954	B	hsa-miR-519e	-1.1274271	-12.476264	0.25956192838947745	0.39915943528106473
1955	B	hsa-miR-106b	-1.1307011	-0.51191	0.2581809093070002	0.39915943528106473
1956	B	hsa-miR-770	-1.159643	-4.1650925	0.24619415004089606	0.38544423490565627
1957	B	hsa-miR-523	-1.1692032	-11.280308	0.2423218104346937	0.381106120047291
1958	B	hsa-miR-483	-1.1761439	-7.2532434	0.2395373622269058	0.3784471567603169
1959	B	hsa-miR-518d	-1.1850492	-14.376587	0.23599801060763503	0.37456564986349417
1960	B	hsa-miR-361	-1.214384	-2.3859622	0.22460112056028358	0.3581197590500374
1961	B	hsa-miR-302b	-1.243195	-5.095582	0.21379597993802257	0.3424694863822028
1962	B	hsa-miR-1301	-1.262446	-9.44109	0.2067883438854451	0.33399925977197586
1963	B	hsa-miR-23b	-1.2665057	-14.970646	0.2053320763895864	0.3335441240882483
1964	B	hsa-miR-30b	-1.3276637	-16.501297	0.18428924662363744	0.3050912886687969
1965	B	hsa-miR-148b	-1.3321162	-22.272657	0.182821987434985	0.3041173444831962
1966	B	hsa-miR-301a	-1.3370928	-13.096885	0.18119237689866152	0.3028626203233666
1967	B	hsa-miR-31	-1.3463908	-6.5744224	0.1781765141564069	0.2992673490199844
1968	B	hsa-miR-1537	-1.3907859	-14.692557	0.16429034435666634	0.27864930954611056
1969	B	hsa-miR-891a	-1.4756474	-10.61063	0.14003855530617992	0.24421886820814834
1970	B	hsa-miR-1	-1.5328766	-8.524238	0.12530626074919318	0.22008104679807536
1971	B	hsa-miR-590	-1.5627353	-10.142988	0.11811487059644443	0.20957818064805012
1972	B	hsa-miR-584	-1.6155118	-5.365258	0.10619990331392586	0.19138107576363725
1973	B	hsa-miR-1296	-1.6250719	-5.7890677	0.10414725364012307	0.1906611098385322
1974	B	hsa-miR-503	-1.6528351	0.38055798	0.09836441435707236	0.1810323796146119
1975	B	hsa-miR-589	-1.6762768	-15.139444	0.09368397660510001	0.1761666081813294
1976	B	hsa-miR-487a	-1.6833487	-16.510149	0.09230761836111502	0.17452697242046883
1977	B	hsa-miR-429	-1.7150408	-19.377108	0.0863377550147133	0.16596035130606002
1978	B	hsa-let-7e	-1.7151717	-3.4293761	0.08631374912431758	0.16596035130606002
1979	B	hsa-miR-1226	-1.7577335	-15.832344	0.07879287663566867	0.15402449331040316
1980	B	hsa-miR-130b	-1.7761986	-13.717215	0.07570017761400998	0.14967006545398542
1981	B	hsa-miR-449a	-1.8088075	-20.221388	0.07048091596836131	0.14261050833364336
1982	B	hsa-miR-335	-1.8106409	-21.008049	0.07019645366928069	0.14261050833364336
1983	B	hsa-miR-19a	-1.8111647	-14.476443	0.07011535198137551	0.14261050833364336
1984	B	hsa-miR-302a	-1.8632865	-25.010586	0.0624219699242208	0.13169513166939267
1985	B	hsa-miR-520g	-1.8865972	-17.727442	0.05921452169458793	0.12647052164399644
1986	B	hsa-miR-495	-1.9243134	-8.566328	0.05431530645661934	0.11970124862414198
1987	B	hsa-miR-105	-1.9298137	-30.528095	0.0536299219953398	0.11894841673325367
1988	B	hsa-miR-515	-1.9519458	-17.22932	0.05094463747228295	0.11372157784135419
1989	B	hsa-miR-193b	-1.9660894	-17.586802	0.04928828392644001	0.11073861193862496
1990	B	hsa-miR-96	-1.9789234	-9.941097	0.04782463114861863	0.10886396300935557
1991	B	hsa-miR-520f	-1.9951624	-19.308746	0.04602517777985491	0.10608484706093535
1992	B	hsa-miR-675	-2.0005317	-6.824644	0.045442885055966005	0.10552508878767945
1993	B	hsa-miR-181a	-2.0980961	-1.0232395	0.03589664745613081	0.08565682772290524
1994	B	hsa-miR-296	-2.143801	-13.854807	0.03204883965150124	0.07754474489104496
1995	B	hsa-miR-1306	-2.146944	-4.175543	0.03179774304262681	0.07747900769541462
1996	B	hsa-miR-1291	-2.2413654	-19.457079	0.02500240963943424	0.06408024989069813
1997	B	hsa-miR-135b	-2.2562947	-19.139076	0.024052172570341323	0.06265715671862422
1998	B	hsa-miR-27a	-2.2665095	-3.9292395	0.023420197092680423	0.0623337553389802
[truncated: 1,115 more rows]
