# Supplementary material for: STmiR: A Novel XGBoost-based framework for spatially resolved miRNA activity prediction in cancer transcriptomics
Source: PLoS One. 2025 Sep 9;20(9):e0322082. doi: 10.1371/journal.pone.0322082 (PMC12419590; doi:10.1371/journal.pone.0322082)
Supplement: S4 — (ZIP) [file pone.0322082.s005.zip › data_used_for_draw_figures/Cervical_malig_DEG.csv]

	group	names	scores	logfoldchanges	pvals	pvals_adj
0	Malignant	hsa-miR-944	7.478598	177.53188	7.511962048668737e-14	3.9362681135024185e-11
1	Malignant	hsa-miR-203a	6.742468	3.8480358	1.5571878777623698e-11	2.719888159824939e-09
2	Malignant	hsa-miR-940	5.7354074	45.313576	9.727837337085412e-09	8.49564460772126e-07
3	Malignant	hsa-miR-3648	5.6893272	86.491974	1.2754102477582417e-08	9.547356711790266e-07
4	Malignant	hsa-miR-96	5.6137137	70.94612	1.980297948659634e-08	1.2970951563720603e-06
5	Malignant	hsa-miR-106a	4.9876523	21.813078	6.111750914912172e-07	3.193612262822369e-05
6	Malignant	hsa-miR-219a-1	4.934555	21.06594	8.033363506423294e-07	3.245020070055906e-05
7	Malignant	hsa-miR-3150b	4.898529	44.08826	9.655684945084717e-07	3.349364664150113e-05
8	Malignant	hsa-miR-203b	4.785737	152.85518	1.7036080980034176e-06	5.2511214314928874e-05
9	Malignant	hsa-miR-375	4.710019	16.281021	2.4769346440432087e-06	6.180541683231626e-05
10	Malignant	hsa-miR-3687	4.6407943	30.558619	3.470725730670849e-06	8.266637649416021e-05
11	Malignant	hsa-miR-592	4.5280027	47.082928	5.954384350815304e-06	0.00013000405832613415
12	Malignant	hsa-miR-130b	4.466109	23.122347	7.96551836512844e-06	0.00015459006012323343
13	Malignant	hsa-miR-200c	4.31949	14.823425	1.563902203647191e-05	0.0002483287135488267
14	Malignant	hsa-miR-301a	4.182925	19.041618	2.8778213565092627e-05	0.00043085096880310104
15	Malignant	hsa-miR-200b	4.087414	40.094944	4.3620905346526066e-05	0.0006177663351778286
16	Malignant	hsa-miR-1266	4.043742	53.354248	5.26047631548215e-05	0.0007253919971875386
17	Malignant	hsa-miR-3677	3.9533622	29.434181	7.706063029140719e-05	0.0010353787249409582
18	Malignant	hsa-miR-93	3.9168124	6.3820314	8.972754357016027e-05	0.0011754308207690995
19	Malignant	hsa-miR-125b-1	3.7936528	39.7086	0.00014844728594379423	0.0017678722235124585
20	Malignant	hsa-miR-551a	3.7744875	30.015282	0.0001603369338643071	0.0018670345187754872
21	Malignant	hsa-miR-16	3.7336438	3.4557762	0.00018872939144015275	0.0021041319386093625
22	Malignant	hsa-miR-6720	3.6717498	53.504654	0.0002408955147824982	0.0025761071376740625
23	Malignant	hsa-miR-216b	3.6266122	45.963028	0.0002871641318591082	0.002950470688121033
24	Malignant	hsa-miR-1292	3.6190717	28.125322	0.0002956616514007686	0.0029793597179615917
25	Malignant	hsa-miR-449b	3.6061902	40.9467	0.00031072534763865287	0.002986745615503496
26	Malignant	hsa-miR-708	3.6038864	7.836319	0.00031349429170361123	0.002986745615503496
27	Malignant	hsa-miR-106b	3.5371747	3.6036346	0.0004044319408178372	0.003653833396354253
28	Malignant	hsa-miR-4746	3.4902568	19.14791	0.00048255658965421183	0.004214327549646783
29	Malignant	hsa-miR-222	3.4781084	19.634253	0.0005049656607466594	0.004336653553205674
30	Malignant	hsa-miR-501	3.4581053	20.44901	0.0005439884505535803	0.004453905438907438
31	Malignant	hsa-miR-3130	3.4457476	57.171402	0.0005694820431140678	0.004521342281693509
32	Malignant	hsa-miR-1249	3.3756847	56.872288	0.000736322205214875	0.005511897650465636
33	Malignant	hsa-miR-105	3.3696105	36.382736	0.000752744732978878	0.0055554681701539725
34	Malignant	hsa-miR-378a	3.332537	6.8274508	0.0008605801471477561	0.006177315028841427
35	Malignant	hsa-miR-205	3.294835	5.8256965	0.0009847944978920134	0.0067949613678244475
36	Malignant	hsa-miR-1307	3.2536771	5.5199685	0.0011392166872326692	0.007653199283460496
37	Malignant	hsa-miR-942	3.2266574	17.525097	0.0012524531046637674	0.008102289220294
38	Malignant	hsa-miR-6087	3.1781685	45.093647	0.0014820856425794631	0.009136622078960455
39	Malignant	hsa-miR-3622a	3.1632972	53.01796	0.0015599297581787657	0.009352366545793842
40	Malignant	hsa-miR-3065	3.1515677	24.61103	0.0016239648791097703	0.009550466531406397
41	Malignant	hsa-miR-7704	3.1335547	39.745773	0.00172702788283443	0.009864669147956352
42	Malignant	hsa-miR-302b	3.113028	27.43562	0.0018517845877576756	0.010214053936684443
43	Malignant	hsa-miR-642a	3.0854847	32.303707	0.002032207312415852	0.0106890550989819
44	Malignant	hsa-miR-18b	3.0835996	30.434736	0.00204512689867961	0.0106890550989819
45	Malignant	hsa-miR-1251	3.0639107	24.584538	0.0021846408303732015	0.011114095098209298
46	Malignant	hsa-miR-6510	3.0589886	50.577286	0.0022208564486991753	0.011189699799215075
47	Malignant	hsa-miR-152	3.015736	3.8830464	0.002563563205476894	0.01232391852908158
48	Malignant	hsa-miR-335	2.954994	10.3352165	0.0031267509995047747	0.014628727890540196
49	Malignant	hsa-miR-200a	2.9337344	22.423716	0.0033491074116440305	0.015223599950957975
50	Malignant	hsa-miR-15b	2.8971844	4.797362	0.0037652837416347813	0.016441739005138546
51	Malignant	hsa-miR-1228	2.8913198	32.380165	0.003836277093980834	0.016613299150793032
52	Malignant	hsa-miR-548f	2.8791711	43.335476	0.00398721762854568	0.01712542653572079
53	Malignant	hsa-miR-3614	2.825027	59.053165	0.004727662074542238	0.019506259268190024
54	Malignant	hsa-miR-532	2.7932947	3.4778483	0.0052174149596351	0.021358792491006192
55	Malignant	hsa-miR-33a	2.7875347	15.320307	0.00531107832173051	0.02157368248516889
56	Malignant	hsa-miR-16-2	2.764704	10.497536	0.005697447345717702	0.022965095455046738
57	Malignant	hsa-miR-301b	2.7091982	39.521397	0.006744600516741616	0.026978402066966466
58	Malignant	hsa-miR-1306	2.688253	13.740233	0.007182698976791458	0.028513138362414578
59	Malignant	hsa-miR-138-1	2.6799793	34.91671	0.007362670264751442	0.029007813674659818
60	Malignant	hsa-miR-651	2.6637466	26.166836	0.0077275756298963464	0.030218280821385717
61	Malignant	hsa-miR-4652	2.640078	36.746803	0.00828869160339624	0.031702732848026494
62	Malignant	hsa-miR-6806	2.6306527	21.490168	0.008522108865334005	0.032359311923442165
63	Malignant	hsa-miR-216a	2.614734	23.64446	0.008929695597928458	0.033663025131759075
64	Malignant	hsa-miR-19b-1	2.5996532	10.690533	0.00933179937258656	0.0346798785193997
65	Malignant	hsa-miR-548d	2.592008	18.436779	0.009541750802993852	0.03496417776761384
66	Malignant	hsa-miR-3613	2.5838394	9.06974	0.00977072773708391	0.03512081788685306
67	Malignant	hsa-miR-141	2.5833158	26.253542	0.009785571395955242	0.03512081788685306
68	Malignant	hsa-miR-330	2.5737855	11.187005	0.01005925986473303	0.035857497749116375
69	Malignant	hsa-miR-1254	2.5653026	33.79877	0.010308585272297666	0.036497964072189026
70	Malignant	hsa-miR-92b	2.5289621	7.8623133	0.011440036536732754	0.038925838605506254
71	Malignant	hsa-miR-660	2.5131483	3.4207363	0.011965903005513747	0.040193161377494895
72	Malignant	hsa-miR-937	2.4941926	31.623575	0.012624402966203834	0.04213495002732999
73	Malignant	hsa-miR-449c	2.4812064	19.753746	0.013093854500236072	0.043033809418822795
74	Malignant	hsa-miR-215	2.4659162	18.614935	0.013666333031621182	0.04393348778263497
75	Malignant	hsa-miR-4728	2.4373255	59.337025	0.014796354037064245	0.04673362722386828
76	Malignant	hsa-miR-7706	2.4274812	40.581783	0.015204079109376059	0.04742224674591104
77	Malignant	hsa-miR-190b	2.407478	15.66529	0.016063124458713746	0.049222673779918145
78	Malignant	hsa-miR-3127	2.3738606	18.034977	0.017603196606988253	0.05270900012606769
79	Malignant	hsa-miR-3609	2.302122	17.105234	0.021328284199445876	0.061745971936517347
80	Malignant	hsa-miR-590	2.2908115	10.126762	0.021974313808016153	0.06292098598579489
81	Malignant	hsa-miR-9	2.285994	6.3594913	0.02225460332974143	0.06337723991730712
82	Malignant	hsa-miR-151a	2.2622209	2.655011	0.023683756123510844	0.06708263896605234
83	Malignant	hsa-miR-26a-2	2.2565656	12.540504	0.02403522875588469	0.06771214982840633
84	Malignant	hsa-miR-584	2.248711	12.531166	0.024530883770114413	0.068738947034973
85	Malignant	hsa-miR-429	2.24337	26.03815	0.02487296655939198	0.06932677913362446
86	Malignant	hsa-miR-6509	2.2299647	20.66651	0.025749777202767776	0.07113031257067295
87	Malignant	hsa-miR-3651	2.2293365	24.933737	0.02579152555043485	0.07113031257067295
88	Malignant	hsa-miR-124	2.1866076	21.887842	0.028771181185340094	0.07893245518910057
89	Malignant	hsa-miR-890	2.1779153	16.15948	0.029412349094660378	0.08027120273751061
90	Malignant	hsa-miR-183	2.148068	7.1396775	0.03170836545484863	0.08520606922225993
91	Malignant	hsa-miR-7-2	2.1413653	15.472732	0.032244591930504024	0.08620492944685769
92	Malignant	hsa-miR-92a-1	2.1163354	15.653551	0.03431629280481321	0.09081685570566728
93	Malignant	hsa-miR-2355	2.0874305	8.808449	0.03684923080237681	0.09703013537912285
94	Malignant	hsa-miR-3667	2.0674276	18.045866	0.038693879746677665	0.10087359695153779
95	Malignant	hsa-miR-1343	2.033077	20.23684	0.04204474966145926	0.10694878069225561
96	Malignant	hsa-miR-27b	2.0274217	4.012931	0.04261930904528588	0.10763763276799344
97	Malignant	hsa-miR-129-1	2.018415	23.424036	0.04354804989850117	0.10763763276799344
98	Malignant	hsa-miR-548b	2.0055337	23.203169	0.04490603376964213	0.1104730596023121
99	Malignant	hsa-miR-490	1.9972601	22.827127	0.045796934599680185	0.11213828845902998
100	Malignant	hsa-miR-3200	1.9885677	24.340899	0.04674893780238797	0.11340946022431156
101	Malignant	hsa-miR-1269a	1.968879	28.330147	0.04896699603850977	0.11824288444322176
102	Malignant	hsa-miR-934	1.9566258	25.958675	0.050391479759899334	0.12057139449400571
103	Malignant	hsa-miR-550a-3	1.8999681	27.767372	0.057437297642565346	0.13496477114217148
104	Malignant	hsa-miR-1295a	1.8899143	19.458673	0.05876942081350723	0.137478466545883
105	Malignant	hsa-miR-30b	1.8799652	6.2975492	0.06011282196376408	0.13937663145580698
106	Malignant	hsa-miR-1248	1.8576583	19.238363	0.0632175661887873	0.14465504228351328
107	Malignant	hsa-miR-17	1.8397498	1.6363072	0.06580497962694513	0.14979606387630107
108	Malignant	hsa-miR-153	1.8381789	25.474556	0.06603605105997241	0.14979606387630107
109	Malignant	hsa-miR-3681	1.8274966	16.4196	0.06762512746306368	0.15273951202864383
110	Malignant	hsa-miR-877	1.8114734	28.52818	0.07006761227922358	0.1569035420269793
111	Malignant	hsa-miR-518e	1.7720958	21.76065	0.07637866242743928	0.16887096671720753
112	Malignant	hsa-miR-892a	1.7551299	27.097017	0.0792370927351049	0.1722831393908505
113	Malignant	hsa-miR-4758	1.7352316	18.049261	0.08269978344602814	0.178332043315715
114	Malignant	hsa-miR-146b	1.7025566	1.8607733	0.08865107156256746	0.1896047408113688
115	Malignant	hsa-miR-526b	1.6754322	11.525431	0.09384946634912483	0.19990699336155046
116	Malignant	hsa-miR-1293	1.6556387	20.834362	0.09779501465252732	0.20663140192711418
117	Malignant	hsa-miR-516a	1.6511353	29.821875	0.09871093428141194	0.20772903439140505
118	Malignant	hsa-miR-624	1.6209738	17.278793	0.10502325112110748	0.21908315161292718
119	Malignant	hsa-miR-769	1.6194029	7.293742	0.10536059963064438	0.21908315161292718
120	Malignant	hsa-miR-128-1	1.602437	8.533779	0.10905899838709682	0.22587713499936257
121	Malignant	hsa-miR-1250	1.5973054	12.595128	0.11019764928171653	0.22711741738080046
122	Malignant	hsa-miR-19b	1.5823294	1.3605255	0.11357440484615791	0.23156804723496788
123	Malignant	hsa-miR-206	1.5721707	21.703157	0.1159109527600991	0.23365409134963752
124	Malignant	hsa-miR-296	1.5672486	7.924226	0.11705660136242325	0.23501018817589955
125	Malignant	hsa-miR-345	1.5562521	5.8767486	0.11964813949764962	0.2373265212131691
126	Malignant	hsa-miR-34b	1.5546813	10.784324	0.12002200023185079	0.2373265212131691
127	Malignant	hsa-miR-3653	1.4921589	11.827588	0.13565749924956141	0.2652407821148141
128	Malignant	hsa-miR-4677	1.4683857	5.3784623	0.14199947984154612	0.275227560482318
129	Malignant	hsa-miR-519d	1.467129	12.328713	0.14234097116547362	0.275227560482318
130	Malignant	hsa-miR-181d	1.4214678	6.3539295	0.1551808231664056	0.29687803152012915
131	Malignant	hsa-miR-891b	1.4182212	19.074259	0.15612619644646453	0.29687803152012915
132	Malignant	hsa-miR-1295b	1.4174881	14.775007	0.15634027127873523	0.29687803152012915
133	Malignant	hsa-miR-1976	1.4173833	5.4529624	0.15637087156403748	0.29687803152012915
134	Malignant	hsa-miR-182	1.4118328	0.83838135	0.15799919555497222	0.29888656487655396
135	Malignant	hsa-miR-329	1.4037688	14.806154	0.16038771244883598	0.30231352993953253
136	Malignant	hsa-miR-20b	1.3830327	10.713483	0.1666548339488827	0.3115518697168161
137	Malignant	hsa-miR-320b	1.3725599	5.8223886	0.16988918725306068	0.31568061744894965
138	Malignant	hsa-miR-517	1.3547562	16.719852	0.17549522480712942	0.31930381180186046
139	Malignant	hsa-miR-34c	1.332554	10.865439	0.18267820477724583	0.33008061828716145
140	Malignant	hsa-miR-1911	1.3168448	16.862501	0.18789062787069466	0.33487989457225853
141	Malignant	hsa-miR-629	1.3111895	5.0442805	0.18979372088013802	0.3351670709430785
142	Malignant	hsa-miR-1270	1.310666	15.476859	0.18997064898872962	0.3351670709430785
143	Malignant	hsa-miR-31	1.3058485	6.5495615	0.19160409141548873	0.3369145768513963
144	Malignant	hsa-miR-204	1.2592447	9.596831	0.20794196343275684	0.3547473156429479
145	Malignant	hsa-miR-221	1.2569407	4.1608186	0.20877511480101396	0.3547473156429479
146	Malignant	hsa-miR-4431	1.2557887	11.846937	0.20919259643830324	0.3547473156429479
147	Malignant	hsa-miR-504	1.2498192	12.191833	0.21136559781995523	0.357276042766634
148	Malignant	hsa-miR-135b	1.2384039	13.2698145	0.21556633556373506	0.36320501554790086
149	Malignant	hsa-miR-7-1	1.2342148	3.8059702	0.21712287574387734	0.3646550861852299
150	Malignant	hsa-miR-7	1.2193434	13.257754	0.2227138539992971	0.3715413270904402
151	Malignant	hsa-miR-7974	1.2176678	7.9343543	0.22335022525474935	0.3715413270904402
152	Malignant	hsa-miR-744	1.2129551	5.0592685	0.22514699064097388	0.3733450097970579
153	Malignant	hsa-miR-550a	1.2104416	5.9955683	0.22610947600464004	0.37375825055656586
154	Malignant	hsa-miR-181a-2	1.1977696	1.9444944	0.23100672922992405	0.37896240974199735
155	Malignant	hsa-miR-1226	1.1948372	16.949295	0.2321506365022541	0.37896240974199735
156	Malignant	hsa-miR-525	1.1834219	11.048543	0.23664197901506656	0.3835229863557607
157	Malignant	hsa-miR-3610	1.1824794	8.525729	0.23701555067830649	0.3835229863557607
158	Malignant	hsa-miR-514b	1.1685506	10.531287	0.24258474597909563	0.3911212519786034
159	Malignant	hsa-miR-520g	1.1608007	11.822055	0.24572293963615144	0.39397914289321856
160	Malignant	hsa-miR-149	1.1561928	7.8174086	0.24760233230359985	0.39397914289321856
161	Malignant	hsa-miR-4461	1.154936	13.034927	0.24811663579153076	0.39397914289321856
162	Malignant	hsa-miR-627	1.1359802	20.816008	0.25596480748746686	0.4015735303096785
163	Malignant	hsa-miR-129	1.1338857	15.651122	0.2568424744444542	0.40174763166834027
164	Malignant	hsa-miR-26a-1	1.1200618	14.62952	0.26268746666610154	0.40966735872927745
165	Malignant	hsa-miR-5690	1.0826739	6.3551297	0.2789531686924245	0.4311842489523022
166	Malignant	hsa-miR-187	1.0555495	13.733588	0.29117408071699147	0.4448257093169199
167	Malignant	hsa-miR-1291	1.0375364	4.3406434	0.29948596054594845	0.454871429930658
168	Malignant	hsa-miR-362	1.0264353	3.0326045	0.3046864782180828	0.46143270111640283
169	Malignant	hsa-miR-224	1.0238171	54.826977	0.30592169949627923	0.46196821480129774
170	Malignant	hsa-miR-589	1.0090505	5.2188654	0.3129504397713788	0.4701002694940376
171	Malignant	hsa-miR-22	1.0087363	1.3034722	0.31310113368973114	0.4701002694940376
172	Malignant	hsa-let-7d	0.98506784	1.3932527	0.3245907545436434	0.48046767056742695
173	Malignant	hsa-miR-365a	0.9816118	5.867059	0.32629112310149166	0.4816240802962863
174	Malignant	hsa-miR-517c	0.9592001	7.0903234	0.3374579445581316	0.49255699985643725
175	Malignant	hsa-miR-146a	0.9540685	7.2254186	0.34004899070800687	0.49451298334322025
176	Malignant	hsa-miR-452	0.9114443	48.841274	0.3620613082942834	0.5212091361159464
177	Malignant	hsa-miR-1277	0.8960494	8.08716	0.37022639774885113	0.5315031025216383
178	Malignant	hsa-miR-373	0.8904988	7.309345	0.37319811042092177	0.5343054914223033
179	Malignant	hsa-miR-219a-2	0.88390094	8.114969	0.37674967633332057	0.5378284678335393
180	Malignant	hsa-miR-24-1	0.8821206	1.8759661	0.37771159573042457	0.5378284678335393
181	Malignant	hsa-miR-3923	0.8525874	9.870594	0.3938881458534179	0.5593425160628481
182	Malignant	hsa-miR-378c	0.84850305	10.039382	0.3961578828193194	0.5610452178306037
183	Malignant	hsa-miR-7641	0.8420099	9.434191	0.3997823986330329	0.5646522287970599
184	Malignant	hsa-miR-520a	0.83143246	5.853389	0.4057293816661989	0.5689523667523239
185	Malignant	hsa-miR-16-1	0.83080405	4.7269015	0.4060843228346739	0.5689523667523239
186	Malignant	hsa-miR-4787	0.80807817	4.5974374	0.41904557741493	0.5778417962247981
187	Malignant	hsa-miR-6808	0.78702796	8.713721	0.4312655148700216	0.5889161003760881
188	Malignant	hsa-miR-518d	0.78650427	0.511734	0.43157210409240043	0.5889161003760881
189	Malignant	hsa-miR-331	0.7814774	2.1446931	0.4345217816980961	0.591401074311175
190	Malignant	hsa-miR-3154	0.7360256	6.0568953	0.4617151244622304	0.6235534155108472
191	Malignant	hsa-miR-184	0.7231441	12.029923	0.4695913609432383	0.6305321848599481
192	Malignant	hsa-miR-892b	0.715499	9.266719	0.47430077084596733	0.6324010277946231
193	Malignant	hsa-miR-346	0.71089095	7.8722076	0.4771518048872777	0.634587679596278
194	Malignant	hsa-miR-449a	0.68816507	1.6547788	0.49134883398081153	0.6501686591059223
195	Malignant	hsa-miR-548v	0.64711183	8.995152	0.517559552809277	0.6712901130496564
196	Malignant	hsa-miR-21	0.63265944	0.12034168	0.5269560577734725	0.6762619757355111
197	Malignant	hsa-miR-4724	0.631298	9.112304	0.5278457024347787	0.6762619757355111
198	Malignant	hsa-miR-32	0.6271089	1.0762838	0.5305878643134452	0.6776054638192396
199	Malignant	hsa-miR-888	0.62574744	7.0235806	0.5314806214307395	0.6776054638192396
200	Malignant	hsa-miR-425	0.56060684	0.624073	0.5750655766624542	0.7243614475267451
201	Malignant	hsa-miR-3917	0.5542185	9.255069	0.5794293378291333	0.7279838833511459
202	Malignant	hsa-miR-30c-1	0.55233335	7.131452	0.5807199680167539	0.7279838833511459
203	Malignant	hsa-miR-4449	0.54186064	5.7000566	0.5879145303427337	0.7334933664276011
204	Malignant	hsa-miR-1283	0.5153645	4.8781266	0.606298312472644	0.7510645762072469
205	Malignant	hsa-miR-577	0.49756083	1.9159238	0.6187936112671722	0.7628715588517602
206	Malignant	hsa-miR-197	0.4788146	0.5773239	0.6320705302658038	0.7726767137809313
207	Malignant	hsa-miR-194	0.4780815	1.7162813	0.632592195061106	0.7726767137809313
208	Malignant	hsa-miR-520c	0.47473022	4.252736	0.6349792738469213	0.7737886965018297
209	Malignant	hsa-miR-519a	0.44791996	9.601867	0.6542109656995603	0.7860298868338434
210	Malignant	hsa-miR-193b	0.44561595	0.40051442	0.6558746881971543	0.7860298868338434
211	Malignant	hsa-miR-6503	0.44310248	2.1199281	0.6576916070846603	0.7860298868338434
212	Malignant	hsa-miR-1224	0.44195047	7.3744774	0.6585250387787352	0.7860298868338434
213	Malignant	hsa-miR-320c	0.43734246	0.8836668	0.6618630009554347	0.7882186647741996
214	Malignant	hsa-miR-766	0.43168718	1.8031346	0.6659687881340163	0.7895195587833134
215	Malignant	hsa-miR-18a	0.41870096	4.0087156	0.6754346978882803	0.7971346434537362
216	Malignant	hsa-miR-4521	0.39597505	5.8133726	0.6921234232460722	0.8059392750687596
217	Malignant	hsa-miR-499a	0.36696553	7.3344903	0.7136447382161784	0.8236780678970869
218	Malignant	hsa-miR-26b	0.35754004	0.3706266	0.7206875606425324	0.8299786412674438
219	Malignant	hsa-miR-517a	0.3364898	5.5222807	0.736501552040574	0.8426349634700018
220	Malignant	hsa-miR-517b	0.3364898	5.5222807	0.736501552040574	0.8426349634700018
221	Malignant	hsa-miR-132	0.31083152	1.7344307	0.7559287031383533	0.8611013922706459
222	Malignant	hsa-miR-518b	0.28129834	0.46875	0.7784815832350299	0.8734323521376245
223	Malignant	hsa-miR-130a	0.2810889	2.6674225	0.7786422260916988	0.8734323521376245
224	Malignant	hsa-miR-107	0.28067	0.8404012	0.7789635401731801	0.8734323521376245
225	Malignant	hsa-miR-486	0.26244736	0.56388754	0.7929765547799903	0.8831606637644951
226	Malignant	hsa-miR-628	0.25260296	0.20646311	0.8005750291758305	0.8831606637644951
227	Malignant	hsa-miR-103a-2	0.23626547	-0.7335544	0.8132266785351736	0.8912337855789095
228	Malignant	hsa-miR-98	0.23385674	0.28591028	0.8150962013362634	0.8912337855789095
229	Malignant	hsa-miR-3678	0.2321811	2.5802767	0.8163973608356423	0.8912337855789095
230	Malignant	hsa-miR-496	0.22432652	4.8526297	0.8225032385165425	0.8933833173026607
231	Malignant	hsa-miR-324	0.2143774	0.54834354	0.8302527624162779	0.8970153556827415
232	Malignant	hsa-miR-522	0.20432355	-5.685449	0.8381006660150474	0.9036311707651951
233	Malignant	hsa-miR-502	0.20191482	0.75545067	0.8399833179148928	0.9038013523355314
234	Malignant	hsa-miR-1271	0.1961548	0.9531904	0.8444890055405587	0.9067873748017475
235	Malignant	hsa-miR-3615	0.18641514	1.6652291	0.852119226480144	0.913109355164817
236	Malignant	hsa-miR-509-3	0.14201063	6.899375	0.8870716100887468	0.9428509608245503
237	Malignant	hsa-miR-576	0.13625062	1.2274207	0.8916231665338656	0.9442102402464497
238	Malignant	hsa-miR-4709	0.1358317	0.849066	0.8919543300038028	0.9442102402464497
239	Malignant	hsa-miR-302c	0.13195679	0.3622797	0.8950184779926472	0.9455437146535225
240	Malignant	hsa-miR-3170	0.105879605	0.5702984	0.9156778750767961	0.9577149831142538
241	Malignant	hsa-miR-625	0.085352995	4.4417524	0.9319807604819196	0.9670453831535165
242	Malignant	hsa-miR-181a	0.08001189	0.39984116	0.9362278007996704	0.9695323470731765
243	Malignant	hsa-miR-30c-2	0.075299144	0.04475856	0.9399767008074285	0.9714946572447585
244	Malignant	hsa-miR-95	0.072157316	5.7223625	0.9424767118075785	0.9721610176912818
245	Malignant	hsa-miR-374c	0.068072945	2.3774142	0.945727569848767	0.9735977339896934
246	Malignant	hsa-miR-378d	0.057809636	3.6898146	0.953900262149678	0.9779335181746653
247	Malignant	hsa-miR-99a	0.056971814	-0.0052691563	0.9545676464412011	0.9779335181746653
248	Malignant	hsa-miR-3940	0.038016118	0.3113486	0.9696748296586192	0.9831424148948084
249	Malignant	hsa-miR-374a	0.03759721	1.2338023	0.9700088330164426	0.9831424148948084
250	Malignant	hsa-miR-367	0.026391355	0.005830645	0.978945188804121	0.9864755364103065
251	Malignant	hsa-miR-3187	0.011310581	0.4403844	0.9909756544063204	0.9955273778508402
252	Malignant	hsa-miR-582	0.010368032	0.40885726	0.9917276550346157	0.9955273778508402
253	Malignant	hsa-miR-760	-0.002932373	0.51523566	0.9976603083142321	0.9976603083142321
254	Malignant	hsa-miR-489	-0.005550563	-0.017446762	0.9955713142739708	0.9974748923127356
255	Malignant	hsa-miR-1296	-0.02974264	1.8168051	0.9762723058647778	0.9856776267305271
256	Malignant	hsa-miR-1229	-0.03497902	2.1552606	0.9720964708663231	0.9833562755481724
257	Malignant	hsa-miR-129-2	-0.043461956	-2.9942274	0.965333291343639	0.9822031935224599
258	Malignant	hsa-miR-30c	-0.049221974	-0.13972047	0.960742400437646	0.9794338868274834
259	Malignant	hsa-miR-515	-0.053411078	-1.852489	0.9574043794343575	0.9779335181746653
260	Malignant	hsa-miR-122	-0.054458354	-2.7239783	0.9565699885865103	0.9779335181746653
261	Malignant	hsa-miR-4772	-0.08566718	-2.0539172	0.9317309936871803	0.9670453831535165
262	Malignant	hsa-miR-551b	-0.099072315	1.6085856	0.9210808557819041	0.9595355237171328
263	Malignant	hsa-miR-138	-0.099281766	-8.3275795	0.9209145545987791	0.9595355237171328
264	Malignant	hsa-miR-103a	-0.11143017	-0.022071911	0.9112752375988609	0.9550164490036062
265	Malignant	hsa-miR-33b	-0.11844692	1.7090802	0.9057135518972268	0.9510899823529997
266	Malignant	hsa-miR-802	-0.12630148	-1.5315388	0.8994932779793257	0.9464547744200134
267	Malignant	hsa-miR-423	-0.1290244	-0.09683539	0.897338336848962	0.9460870996154046
268	Malignant	hsa-miR-455	-0.14201063	-0.3272439	0.8870716100887468	0.9428509608245503
269	Malignant	hsa-miR-202	-0.16148996	-4.9361167	0.8717075159611847	0.9302947828180463
270	Malignant	hsa-miR-6715b	-0.17657074	-2.3496926	0.8598455807695944	0.9195083353536071
271	Malignant	hsa-miR-137	-0.21877596	-3.843147	0.8268245731680508	0.8951571825207822
272	Malignant	hsa-miR-675	-0.22306979	-1.8958426	0.8234811875137121	0.8933833173026607
273	Malignant	hsa-miR-3157	-0.22945818	-2.5772614	0.8185128233655117	0.8916854874085824
274	Malignant	hsa-miR-519e	-0.23720802	0.87078667	0.8124954151056799	0.8912337855789095
275	Malignant	hsa-miR-524	-0.2412924	-3.6839893	0.8093285038509865	0.8909414622225146
276	Malignant	hsa-miR-668	-0.25260296	-1.2788829	0.8005750291758305	0.8831606637644951
277	Malignant	hsa-miR-527	-0.25595427	-7.97642	0.7979861559256	0.8831606637644951
278	Malignant	hsa-miR-19a	-0.25710627	0.49251977	0.7970967420332865	0.8831606637644951
279	Malignant	hsa-miR-518a	-0.25794408	-4.0630174	0.7964500609408461	0.8831606637644951
280	Malignant	hsa-miR-4791	-0.26674122	3.7743845	0.7896684271151275	0.8822734665422747
281	Malignant	hsa-miR-4445	-0.2792038	-0.539708	0.7800884366420006	0.8734323521376245
282	Malignant	hsa-let-7a	-0.27983215	-0.34635922	0.77960628162691	0.8734323521376245
283	Malignant	hsa-miR-2110	-0.29072383	-4.6461663	0.7712625489581201	0.8728759733348919
284	Malignant	hsa-miR-1197	-0.29868314	-3.2218258	0.7651818360315569	0.8678685759318957
285	Malignant	hsa-miR-518c	-0.30067295	-2.3431938	0.7636639001303496	0.8678685759318957
286	Malignant	hsa-miR-1301	-0.3315676	-2.3314261	0.7402157962259444	0.8450393839267861
287	Malignant	hsa-miR-506	-0.35335094	-8.106099	0.7238253676639859	0.8317642382805451
288	Malignant	hsa-miR-99b	-0.3722019	-0.89713246	0.7097425321726523	0.8209825316964013
289	Malignant	hsa-miR-34a	-0.372935	-0.31225607	0.7091968275360439	0.8209825316964013
290	Malignant	hsa-miR-1262	-0.38937724	-1.4451833	0.6969971164124595	0.8098148314858732
291	Malignant	hsa-miR-223	-0.403306	-0.46099263	0.6867231304757655	0.8014318939182653
292	Malignant	hsa-miR-1180	-0.40382963	-1.581713	0.6863380024643619	0.8014318939182653
293	Malignant	hsa-miR-4662a	-0.40801874	-2.2534719	0.683259917293239	0.8009579343661235
294	Malignant	hsa-miR-340	-0.41147476	-7.2691236	0.6807244523357733	0.7997749170940475
295	Malignant	hsa-miR-523	-0.41189367	-5.750757	0.6804173675830456	0.7997749170940475
296	Malignant	hsa-let-7g	-0.42823118	-0.51184	0.668482827569659	0.7907110646647886
297	Malignant	hsa-miR-3173	-0.43503845	-1.2938414	0.6635345107709059	0.7884174232289222
298	Malignant	hsa-miR-1269b	-0.44812942	-13.395337	0.65405980318929	0.7860298868338434
299	Malignant	hsa-miR-421	-0.4542036	-8.177321	0.6496822835961383	0.7844090244340473
300	Malignant	hsa-miR-574	-0.45472726	-0.47428262	0.6493054740587861	0.7844090244340473
301	Malignant	hsa-miR-3161	-0.46718985	-4.144953	0.6403640658612766	0.776737894702104
302	Malignant	hsa-miR-509	-0.4693891	-5.255281	0.6387915279002295	0.7766282148949427
303	Malignant	hsa-miR-3605	-0.4783957	-6.6954293	0.632368602030398	0.7726767137809313
304	Malignant	hsa-miR-27a	-0.49557102	-1.1505789	0.6201971070054386	0.7628715588517602
305	Malignant	hsa-miR-659	-0.4958852	-2.660163	0.6199754102520636	0.7628715588517602
306	Malignant	hsa-miR-29b-1	-0.5228002	-5.917848	0.6011133063091413	0.7464060959857585
307	Malignant	hsa-miR-15a	-0.52332383	-0.8294238	0.6007489208230055	0.7464060959857585
308	Malignant	hsa-miR-191	-0.54961044	-0.7656962	0.5825865844199662	0.7285808358855902
309	Malignant	hsa-miR-1275	-0.56898504	-6.404865	0.5693662759229661	0.7189106712858656
310	Malignant	hsa-miR-320d	-0.57003236	-10.78971	0.5686557635615611	0.7189106712858656
311	Malignant	hsa-miR-484	-0.57118434	-0.8109524	0.5678746897457172	0.7189106712858656
312	Malignant	hsa-miR-7702	-0.6142274	-4.8533616	0.5390650771666039	0.685607039891506
313	Malignant	hsa-miR-361	-0.63150746	-0.7359841	0.5277087842098305	0.6762619757355111
314	Malignant	hsa-miR-520f	-0.63412565	-7.4668922	0.525998835537793	0.6762619757355111
315	Malignant	hsa-miR-3607	-0.64156127	-2.0719202	0.5211580720463285	0.6742884685241385
316	Malignant	hsa-miR-508	-0.6491017	-9.321225	0.5162726559594728	0.6712825601061135
317	Malignant	hsa-miR-29b	-0.64941585	-1.118759	0.5160696134883528	0.6712825601061135
318	Malignant	hsa-miR-5589	-0.6592603	-6.7090707	0.5097286583486142	0.6660793440764934
319	Malignant	hsa-miR-5586	-0.66837156	-20.599884	0.5038964455084542	0.6601043436160751
320	Malignant	hsa-miR-1323	-0.67057085	-8.787255	0.5024939648480713	0.6599168861663894
321	Malignant	hsa-miR-521	-0.6772734	-13.600805	0.4982325013992227	0.6559643988271173
322	Malignant	hsa-miR-935	-0.6830334	-17.420153	0.49458572282929636	0.6528033218200284
323	Malignant	hsa-miR-4491	-0.70125604	-9.882303	0.4831432511671636	0.6409292749660601
324	Malignant	hsa-miR-548y	-0.71717465	-10.081272	0.4732663563683338	0.6324010277946231
325	Malignant	hsa-miR-6718	-0.7216779	-10.155743	0.4704925272523659	0.6305321848599481
326	Malignant	hsa-miR-365b	-0.730475	-4.566046	0.4650998722603441	0.626509853636042
327	Malignant	hsa-miR-328	-0.7515253	-2.9299438	0.4523365953510814	0.6124660877621877
328	Malignant	hsa-miR-370	-0.7758221	-8.540219	0.43785404555763296	0.5943925385290147
329	Malignant	hsa-miR-891a	-0.79236907	-12.044179	0.4281455260420596	0.5872990985498409
330	Malignant	hsa-miR-139	-0.8037844	-15.724627	0.42152153018881	0.5797303984748988
331	Malignant	hsa-miR-483	-0.81205785	-1.7630305	0.41675844930094785	0.5762042940203078
332	Malignant	hsa-miR-371a	-0.8157233	-7.599207	0.4146584121531921	0.5748174813975467
333	Malignant	hsa-miR-217	-0.8170847	-12.406522	0.4138799947174828	0.5748174813975467
334	Malignant	hsa-miR-598	-0.81855094	-7.6978865	0.4130426669026338	0.5748174813975467
335	Malignant	hsa-miR-128	-0.8194935	-0.5829736	0.41250491503826525	0.5748174813975467
336	Malignant	hsa-miR-144	-0.8396012	-4.541047	0.40113203235508565	0.5650354434249056
337	Malignant	hsa-miR-1185-1	-0.93008584	-10.185982	0.3523266429191404	0.5085927297234974
338	Malignant	hsa-miR-92a	-0.9360553	-0.14358452	0.34924471048809225	0.5055365422534817
339	Malignant	hsa-miR-3943	-0.9528117	-6.286279	0.3406854713490506	0.49451298334322025
340	Malignant	hsa-miR-210	-0.9624467	-3.6738315	0.3358252814931112	0.4915431494480175
341	Malignant	hsa-miR-376a	-0.9694634	-12.110454	0.33231402483200567	0.48776624373101113
342	Malignant	hsa-miR-615	-0.97846997	-6.3378587	0.32784192688131064	0.4825538474320415
343	Malignant	hsa-miR-135a	-0.98716235	-5.632699	0.32356304060972385	0.48030321042349944
344	Malignant	hsa-miR-520d	-0.9929224	-8.486825	0.3207477731306144	0.4774767986376192
345	Malignant	hsa-miR-195	-0.99344605	-5.5832567	0.3204926358307223	0.4774767986376192
346	Malignant	hsa-miR-873	-1.0002533	-11.448297	0.31718792591932743	0.4748756376620788
347	Malignant	hsa-miR-892c	-1.0491611	-10.145732	0.2941039689584589	0.44799558062276884
348	Malignant	hsa-miR-653	-1.0567015	-18.569502	0.2906478361293443	0.4448257093169199
349	Malignant	hsa-miR-513b	-1.0629852	-24.527454	0.2877886789154781	0.44223245674988426
350	Malignant	hsa-miR-181c	-1.0706303	-1.7443249	0.2843357027895994	0.4382114948875003
351	Malignant	hsa-miR-874	-1.0963932	-4.9370823	0.27290670776870285	0.42308613867100675
352	Malignant	hsa-miR-125b	-1.1127307	-3.3681912	0.26582407351460013	0.41332882647374025
353	Malignant	hsa-miR-199b	-1.1397505	-4.368804	0.2543902624535178	0.40030179437130126
354	Malignant	hsa-miR-302d	-1.1401694	-0.21113491	0.25421572988197916	0.40030179437130126
355	Malignant	hsa-miR-548x	-1.1440443	-0.89069235	0.25260525331635886	0.3998947212621512
356	Malignant	hsa-miR-1537	-1.1577636	-6.928531	0.24696050303201134	0.39397914289321856
357	Malignant	hsa-miR-154	-1.1594393	-14.226928	0.2462771706112279	0.39397914289321856
358	Malignant	hsa-miR-219a	-1.1821651	-10.950624	0.23714016713600472	0.3835229863557607
359	Malignant	hsa-miR-6502	-1.1951514	-11.76869	0.2320278830418726	0.37896240974199735
360	Malignant	hsa-miR-3074	-1.2010162	-9.664277	0.22974493858679446	0.3785734208159758
361	Malignant	hsa-miR-664b	-1.2249987	-11.628297	0.22057568540498418	0.36927047652463807
362	Malignant	hsa-let-7c	-1.2654237	-2.2944834	0.20571951227422858	0.3522778576199208
363	Malignant	hsa-miR-433	-1.2665756	-8.143159	0.20530707293090344	0.3522778576199208
364	Malignant	hsa-miR-20a	-1.2686702	-2.1662674	0.20455872363643535	0.3522778576199208
365	Malignant	hsa-miR-25	-1.2796665	-5.982922	0.20066242493157382	0.3470201672083983
366	Malignant	hsa-let-7f-1	-1.2919197	-47.86865	0.19638495324222016	0.3407474023143158
367	Malignant	hsa-miR-507	-1.2968419	-21.47067	0.1946855901355844	0.3389210937908512
368	Malignant	hsa-miR-23a	-1.3005074	-2.2648883	0.19342713280734203	0.33785272530349075
369	Malignant	hsa-miR-409	-1.3009263	-9.48498	0.19328369040113536	0.33785272530349075
370	Malignant	hsa-miR-125b-2	-1.3139125	-12.061421	0.18887565146160046	0.3351670709430785
371	Malignant	hsa-miR-410	-1.3172638	-18.645144	0.18775022026264	0.33487989457225853
372	Malignant	hsa-miR-24	-1.324071	-0.28195843	0.18547943986360238	0.3328466660566015
373	Malignant	hsa-miR-4423	-1.3271081	-9.751833	0.18447290029829955	0.332178006035426
374	Malignant	hsa-miR-498	-1.3331823	-7.2824135	0.18247196034460778	0.33008061828716145
375	Malignant	hsa-miR-326	-1.3570603	-8.764861	0.17476206009518358	0.3190777682574083
376	Malignant	hsa-miR-3928	-1.3590502	-9.9683075	0.17413071441602912	0.319036693545452
377	Malignant	hsa-miR-26a	-1.3602021	-0.29202837	0.173765977936308	0.319036693545452
378	Malignant	hsa-miR-190a	-1.362925	-13.502448	0.17290614294298445	0.31902401021874593
379	Malignant	hsa-miR-5000	-1.370256	-17.638882	0.17060701822336255	0.3158942669577455
380	Malignant	hsa-miR-3131	-1.3816713	-23.918898	0.16707266295882695	0.3115518697168161
381	Malignant	hsa-miR-497	-1.3907826	-8.132563	0.16429137290338514	0.3085615749153183
382	Malignant	hsa-miR-134	-1.4235623	-5.347023	0.15457321553668912	0.29687803152012915
383	Malignant	hsa-miR-514a	-1.4708992	-21.84519	0.1413183853563721	0.275227560482318
384	Malignant	hsa-miR-376c	-1.497081	-3.2099702	0.1343721628258497	0.263711660377323
385	Malignant	hsa-miR-616	-1.5153037	-13.727762	0.1296955167816013	0.2554904165171394
386	Malignant	hsa-miR-126	-1.5552049	-1.2171166	0.11989727847567501	0.2373265212131691
387	Malignant	hsa-let-7b	-1.561279	-2.1185522	0.11845791320728861	0.23691582641457723
388	Malignant	hsa-miR-323b	-1.5720661	-21.939714	0.11593523616585068	0.23365409134963752
389	Malignant	hsa-miR-513a	-1.5738465	-31.48801	0.11552296171938982	0.23365409134963752
390	Malignant	hsa-miR-770	-1.5903934	-18.380867	0.11174616360086724	0.22873042862052514
391	Malignant	hsa-miR-323a	-1.5958393	-13.09684	0.11052469738951168	0.22711741738080046
392	Malignant	hsa-miR-4326	-1.6422335	-20.281832	0.10054161548848374	0.2107352260638619
393	Malignant	hsa-miR-302a	-1.6683108	-14.721993	0.09525406347464345	0.20207744639964845
394	Malignant	hsa-miR-654	-1.7297858	-13.3319025	0.08366855062206041	0.17968164149983465
395	Malignant	hsa-miR-363	-1.7513597	-38.98637	0.0798839708418146	0.1729719038062432
396	Malignant	hsa-miR-516b	-1.758167	-18.453728	0.07871910004776482	0.17187003510428653
397	Malignant	hsa-miR-337	-1.7624608	-14.603935	0.07799147016271275	0.17099385090067565
398	Malignant	hsa-miR-148b	-1.7637175	-3.6866825	0.07777954432079319	0.17099385090067565
399	Malignant	hsa-miR-320a	-1.8002675	-0.88647705	0.07181841219078304	0.1594612202880098
400	Malignant	hsa-miR-512	-1.8023621	-21.31485	0.07148846368095345	0.15940406369710472
401	Malignant	hsa-miR-543	-1.8239359	-22.731668	0.06816175976239706	0.15329082453002602
402	Malignant	hsa-miR-196a	-1.8622662	-9.244647	0.06256557343725577	0.14379105474176326
403	Malignant	hsa-miR-376b	-1.8775564	-23.221025	0.060441867146205024	0.1395221955269226
404	Malignant	hsa-miR-143	-1.8831071	-3.9772472	0.05968586606268875	0.13900175029710624
405	Malignant	hsa-miR-212	-1.9101267	-11.327428	0.056116896653031274	0.132456098406254
406	Malignant	hsa-miR-151b	-1.9388222	-21.230984	0.0525230035602415	0.12453418038717894
407	Malignant	hsa-miR-29b-2	-1.9479334	-6.91729	0.0514229319709928	0.12248007433091013
408	Malignant	hsa-miR-23b	-1.9631189	-9.442797	0.04963235896028914	0.1192997986017959
409	Malignant	hsa-miR-142	-1.9951656	-4.627022	0.04602482648990736	0.11217213525912306
410	Malignant	hsa-miR-24-2	-2.0189388	-3.0335119	0.043493589102915696	0.10763763276799344
411	Malignant	hsa-miR-494	-2.019253	-32.02883	0.04346094025017472	0.10763763276799344
412	Malignant	hsa-miR-500b	-2.0206144	-49.289005	0.043319701034268146	0.10763763276799344
413	Malignant	hsa-miR-450a	-2.0231278	-10.597708	0.04305997050995317	0.10763763276799344
414	Malignant	hsa-let-7f	-2.0493097	-0.3079529	0.04043183829236812	0.10334772324488241
415	Malignant	hsa-miR-10a	-2.0508807	-5.0912933	0.040278572017577965	0.10334772324488241
416	Malignant	hsa-miR-3937	-2.056117	-31.110535	0.039771238139171244	0.10266073293066863
417	Malignant	hsa-miR-541	-2.0567453	-15.545417	0.03971072404846246	0.10266073293066863
418	Malignant	hsa-miR-4473	-2.0785286	-11.86374	0.03766068791415688	0.09867100233509102
419	Malignant	hsa-miR-487a	-2.1210482	-21.514961	0.033917752078501416	0.09021777710220681
420	Malignant	hsa-miR-520h	-2.156446	-27.023602	0.031048851181310972	0.08386390731446881
421	Malignant	hsa-miR-193a	-2.15875	-11.304624	0.030869562021790205	0.08381166061874647
422	Malignant	hsa-miR-342	-2.2973046	-6.3293986	0.0216013945682504	0.062193026119578075
423	Malignant	hsa-miR-218	-2.3022268	-8.161396	0.021322380568341494	0.061745971936517347
424	Malignant	hsa-miR-767	-2.315632	-25.397831	0.02057836909905186	0.060240588870967456
425	Malignant	hsa-miR-664a	-2.3189833	-8.926039	0.02039594176633069	0.06004198587391731
426	Malignant	hsa-miR-155	-2.3496685	-12.741552	0.018790137815607212	0.055627300651854124
427	Malignant	hsa-miR-369	-2.35679	-17.025259	0.01843366971387566	0.05488206210267526
428	Malignant	hsa-miR-382	-2.3742795	-16.360292	0.01758323598307717	0.05270900012606769
429	Malignant	hsa-miR-185	-2.3770025	-8.896883	0.017453974880176158	0.05270900012606769
430	Malignant	hsa-miR-6842	-2.3927116	-24.443645	0.016724384328755722	0.050951031327139525
431	Malignant	hsa-miR-618	-2.414495	-21.057219	0.01575704464264943	0.04856877289851943
432	Malignant	hsa-miR-3136	-2.4237108	-28.404589	0.015362829836095812	0.04763386292375269
433	Malignant	hsa-miR-411	-2.4296803	-29.740465	0.015112143117914856	0.04741774247776877
434	Malignant	hsa-let-7i	-2.4371161	-3.1482918	0.014804927708324683	0.04673362722386828
435	Malignant	hsa-miR-1247	-2.4383729	-36.345413	0.014753551281102261	0.04673362722386828
436	Malignant	hsa-miR-30e	-2.4698958	-0.34717888	0.013515242230378931	0.043715968695793576
437	Malignant	hsa-miR-181b	-2.4700005	-4.4839644	0.013511286166905962	0.043715968695793576
438	Malignant	hsa-miR-1	-2.4799497	-34.397755	0.013140094479029862	0.043033809418822795
439	Malignant	hsa-miR-192	-2.4880137	-14.926203	0.012845880182132709	0.042602792502769236
440	Malignant	hsa-miR-424	-2.5234115	-9.0548115	0.01162222836853044	0.03929063009748355
441	Malignant	hsa-miR-339	-2.5356648	-3.4237807	0.011223413446695769	0.03843835716384694
442	Malignant	hsa-miR-127	-2.5452998	-8.203989	0.010918399902703666	0.037639747033004746
443	Malignant	hsa-miR-30d	-2.5457187	-1.9624388	0.010905307168151114	0.037639747033004746
444	Malignant	hsa-miR-503	-2.5557723	-11.846937	0.010595239214230914	0.03701270232171333
445	Malignant	hsa-miR-199a	-2.5595427	-6.1041713	0.010481000799487019	0.03685935851631676
446	Malignant	hsa-miR-5698	-2.587086	-17.242495	0.009679144118890511	0.03512081788685306
447	Malignant	hsa-miR-6511b	-2.5954642	-49.045864	0.009446325084765608	0.03485827003110689
448	Malignant	hsa-miR-4661	-2.6017478	-32.335934	0.009275002400811949	0.0346798785193997
449	Malignant	hsa-miR-4668	-2.6480374	-24.059906	0.008096056113917012	0.031193627968327312
450	Malignant	hsa-miR-379	-2.6526453	-11.351753	0.007986371240728929	0.030998952075125617
451	Malignant	hsa-miR-513c	-2.8263886	-46.951786	0.004707612479451072	0.019506259268190024
452	Malignant	hsa-miR-101	-2.8446112	-6.968108	0.0044465670625155485	0.018640009126065178
453	Malignant	hsa-miR-505	-2.8549793	-12.152109	0.004303965152962968	0.018187723710908023
454	Malignant	hsa-miR-186	-2.862729	-2.232688	0.00420009609502293	0.017893092307252157
455	Malignant	hsa-miR-585	-2.9036775	-29.750595	0.0036880783787802776	0.01623994176874677
456	Malignant	hsa-miR-3913	-2.9110084	-14.826264	0.003602642877882163	0.01599817684754452
457	Malignant	hsa-miR-487b	-2.9291263	-35.061787	0.0033991625844696245	0.015223599950957975
458	Malignant	hsa-miR-451a	-2.931535	-4.967146	0.003372913044483261	0.015223599950957975
459	Malignant	hsa-miR-758	-2.9487104	-32.124027	0.0031910287086519278	0.014667535467838685
460	Malignant	hsa-miR-133b	-2.9514332	-43.240513	0.0031630286006015516	0.014667495457656752
461	Malignant	hsa-miR-676	-2.9833753	-35.706146	0.0028508826311535937	0.013458220709229578
462	Malignant	hsa-miR-671	-3.0098712	-11.318353	0.0026135841425788254	0.01245016446101186
463	Malignant	hsa-miR-374b	-3.017726	-12.048863	0.002546791741681436	0.01232391852908158
464	Malignant	hsa-miR-5584	-3.022648	-29.295164	0.002505734693592841	0.012271074574230361
465	Malignant	hsa-miR-518f	-3.0290365	-25.549612	0.0024533508391348913	0.012127885280251726
466	Malignant	hsa-miR-520b	-3.0489347	-27.319288	0.002296544011388839	0.011460848209216681
467	Malignant	hsa-miR-519c	-3.07763	-29.786776	0.0020865376894894953	0.010719075973455838
468	Malignant	hsa-miR-6892	-3.0814002	-32.070778	0.0020602949713686486	0.0106890550989819
469	Malignant	hsa-miR-380	-3.081924	-22.810968	0.0020566741937022024	0.0106890550989819
470	Malignant	hsa-miR-889	-3.0932345	-27.414719	0.0019798764322867604	0.0106890550989819
471	Malignant	hsa-miR-196b	-3.099937	-21.28906	0.0019356178690813676	0.010565247535402465
472	Malignant	hsa-miR-10b	-3.1201494	-5.3039036	0.001807592982240457	0.010076369390361696
473	Malignant	hsa-miR-412	-3.129156	-36.585804	0.0017530918822662794	0.009877635981801403
474	Malignant	hsa-miR-652	-3.1327167	-10.738453	0.0017319648122366112	0.009864669147956352
475	Malignant	hsa-miR-188	-3.1486354	-39.05408	0.0016403473050125492	0.009550466531406397
476	Malignant	hsa-miR-30a	-3.1613073	-0.6258587	0.0015706264428050727	0.009352366545793842
477	Malignant	hsa-miR-495	-3.1666486	-36.578983	0.0015420658059689951	0.009352366545793842
478	Malignant	hsa-miR-539	-3.1863372	-46.17303	0.0014408650185107085	0.008988253210709658
479	Malignant	hsa-miR-1287	-3.1867561	-14.323382	0.0014387799000604435	0.008988253210709658
480	Malignant	hsa-miR-485	-3.196915	-47.11349	0.0013890595202626036	0.008876429129482978
481	Malignant	hsa-let-7a-2	-3.231056	-36.702103	0.0012333377724212883	0.008078362409359439
482	Malignant	hsa-miR-214	-3.248755	-26.207262	0.001159112826564389	0.007688292672401771
483	Malignant	hsa-miR-552	-3.274832	-33.572548	0.0010572477866232204	0.007194777145332046
484	Malignant	hsa-miR-145	-3.2946258	-4.947357	0.0009855287480050724	0.0067949613678244475
485	Malignant	hsa-miR-454	-3.3266723	-15.41805	0.0008788966765130033	0.006223538628281266
486	Malignant	hsa-miR-885	-3.3528543	-12.364251	0.0007998282989652327	0.005820972620246971
487	Malignant	hsa-miR-299	-3.3779888	-33.66505	0.0007301804984134331	0.005511897650465636
488	Malignant	hsa-miR-28	-3.3998768	-1.1614685	0.0006741620001266669	0.00519501305979961
489	Malignant	hsa-miR-133a	-3.4173665	-72.253426	0.0006323012029649401	0.004945161647069084
490	Malignant	hsa-miR-493	-3.451403	-31.225811	0.0005576804516024346	0.004495762409841165
491	Malignant	hsa-miR-491	-3.4654365	-50.865013	0.0005293717854809042	0.004403028818920536
492	Malignant	hsa-miR-5683	-3.4738145	-52.984207	0.0005131154967533432	0.004336653553205674
493	Malignant	hsa-miR-383	-3.5115166	-41.392796	0.00044555778486077676	0.003957157275712661
494	Malignant	hsa-miR-431	-3.5541406	-56.675953	0.00037921635768993766	0.003486129323325041
495	Malignant	hsa-miR-670	-3.567441	-13.123888	0.0003604844417538827	0.003373104419268474
496	Malignant	hsa-miR-338	-3.605876	-17.412191	0.0003111015779034182	0.002986745615503496
497	Malignant	hsa-let-7e	-3.663581	-11.114144	0.0002487135259201456	0.002606517751643126
498	Malignant	hsa-miR-1468	-3.7032728	-55.45392	0.00021283583819191608	0.0023234579002617507
499	Malignant	hsa-miR-519b	-3.7470489	-34.60047	0.0001789272234669248	0.0020382144586232305
500	Malignant	hsa-miR-377	-3.8530333	-51.034943	0.00011666355386354031	0.0014216674935929098
501	Malignant	hsa-miR-500a	-3.8827758	-12.863796	0.00010327075271903801	0.0012884255815422839
502	Malignant	hsa-miR-136	-3.8962858	-25.448181	9.767914797982708e-05	0.0012483871595470582
503	Malignant	hsa-miR-1258	-4.124801	-55.470898	3.7105487371820206e-05	0.0005400909828564941
504	Malignant	hsa-miR-3922	-4.2613664	-52.878387	2.0318103523722924e-05	0.00031313783077737686
505	Malignant	hsa-miR-656	-4.327135	-53.515923	1.5106132801423657e-05	0.00024736292462331237
506	Malignant	hsa-miR-520e	-4.3639994	-52.03093	1.2770604673090597e-05	0.00021586441447417654
507	Malignant	hsa-miR-542	-4.391438	-18.076895	1.1260353589591672e-05	0.0001966808426982012
508	Malignant	hsa-miR-6715a	-4.4385653	-41.057854	9.056053195339783e-06	0.00016363351290889816
509	Malignant	hsa-miR-450b	-4.4484096	-19.842237	8.650842658267572e-06	0.00016189434117615028
510	Malignant	hsa-miR-150	-4.482132	-35.152153	7.390103139948862e-06	0.00014893900174358475
511	Malignant	hsa-miR-148a	-4.4984694	-8.813923	6.84444337428422e-06	0.00014345953312499724
512	Malignant	hsa-miR-1179	-4.5458064	-52.478985	5.472534460297097e-06	0.00012467861118242084
513	Malignant	hsa-miR-511	-4.7467785	-42.466824	2.066819908998708e-06	5.4150681615766144e-05
514	Malignant	hsa-miR-887	-4.7532716	-66.82707	2.0015109318316544e-06	5.4150681615766144e-05
515	Malignant	hsa-miR-381	-4.755995	-17.64298	1.9747173694195644e-06	5.4150681615766144e-05
516	Malignant	hsa-miR-29c	-4.8872185	-4.794552	1.0227067676794236e-06	3.349364664150113e-05
517	Malignant	hsa-miR-125a	-4.90565	-26.673231	9.311827625203913e-07	3.349364664150113e-05
518	Malignant	hsa-miR-100	-4.9341364	-12.694042	8.0506223112074e-07	3.245020070055906e-05
519	Malignant	hsa-miR-432	-4.9697437	-51.016647	6.704147879970622e-07	3.193612262822369e-05
520	Malignant	hsa-miR-655	-5.322885	-73.83628	1.0213424874922033e-07	5.946482927176828e-06
521	Malignant	hsa-miR-29a	-5.8219123	-9.71893	5.817812985789386e-09	6.097068009107276e-07
522	Malignant	hsa-miR-372	-6.1962085	-52.874374	5.783946057983426e-10	7.576969335958288e-08
523	Malignant	hsa-miR-140	-7.2407618	-15.005065	4.461717329305074e-13	1.1689699402779295e-10
524	CD8T	hsa-miR-372	5.9918995	67.402245	2.0740393427964846e-09	5.433983078126789e-07
525	CD8T	hsa-miR-140	5.415846	13.895799	6.099961404147098e-08	9.476592932644978e-06
526	CD8T	hsa-miR-150	5.385259	55.312225	7.23404040659922e-08	9.476592932644978e-06
527	CD8T	hsa-miR-148a	4.8051534	11.462167	1.5463306530437925e-06	0.00010650511229977954
528	CD8T	hsa-miR-3922	4.7950883	79.864784	1.626032248851596e-06	0.00010650511229977954
529	CD8T	hsa-miR-342	4.62503	15.634178	3.7454382570950925e-06	0.00021806773852420315
530	CD8T	hsa-miR-511	4.546994	50.344616	5.4417462588490385e-06	0.0002698902109993617
531	CD8T	hsa-miR-155	4.407262	28.685423	1.0468564062845808e-05	0.0004219636591485541
532	CD8T	hsa-miR-29a	4.2596865	9.333911	2.0471391229539245e-05	0.0007389215762191257
533	CD8T	hsa-miR-29c	4.2523665	5.58185	2.1152335197112376e-05	0.0007389215762191257
534	CD8T	hsa-miR-1258	4.0165596	64.297485	5.905393658165458e-05	0.0017191257093770555
535	CD8T	hsa-miR-193a	4.0029655	28.465826	6.255345270528423e-05	0.0017251583798720493
536	CD8T	hsa-miR-454	3.990809	22.248259	6.584827842176616e-05	0.0017252248946502734
537	CD8T	hsa-miR-100	3.8936892	12.757042	9.873119314616378e-05	0.0023515975094813555
538	CD8T	hsa-miR-5683	3.8329074	73.48168	0.00012663766121758936	0.002885136281652906
539	CD8T	hsa-miR-6511b	3.7702956	90.424	0.0001630542669763516	0.00356001816231701
540	CD8T	hsa-miR-655	3.75095	65.67244	0.00017616577579091986	0.00369243466057768
541	CD8T	hsa-miR-520e	3.6601043	52.319168	0.0002521126017107989	0.004953101046398109
542	CD8T	hsa-miR-101	3.5926561	10.993741	0.0003273242998832361	0.005613900713038621
543	CD8T	hsa-miR-519c	3.5650756	41.43517	0.00036375117813792373	0.005956425542008501
544	CD8T	hsa-miR-6715a	3.4845562	39.35988	0.0004929537687251128	0.007380222137484546
545	CD8T	hsa-miR-186	3.4492636	3.4748445	0.0005621175047363081	0.008181932568939594
546	CD8T	hsa-miR-625	3.379855	21.752562	0.0007252410712959962	0.009957875010065802
547	CD8T	hsa-miR-887	3.3669143	61.468822	0.0007601431305393742	0.009957875010065802
548	CD8T	hsa-miR-185	3.3453467	16.313105	0.0008217981112663615	0.010502980739111547
549	CD8T	hsa-miR-518f	3.3039105	35.960052	0.0009534628435437292	0.011618942558532887
550	CD8T	hsa-miR-500b	3.2841728	85.94682	0.0010228221325592143	0.012180881760477916
551	CD8T	hsa-miR-1179	3.2747614	46.64037	0.0010575126160122883	0.012314146906454201
552	CD8T	hsa-miR-542	3.2571151	15.145208	0.0011255079652417973	0.012821003777971778
553	CD8T	hsa-miR-142	3.0712407	7.9047136	0.0021317123139070106	0.021481101009370646
554	CD8T	hsa-miR-1468	3.0424838	49.54678	0.0023463447665468167	0.022354266503100583
555	CD8T	hsa-miR-432	2.9939892	38.08158	0.002753557712505307	0.024876969678496223
556	CD8T	hsa-miR-520b	2.9690228	33.17437	0.002987483679228621	0.026246493228135208
557	CD8T	hsa-miR-10b	2.9215739	6.3628798	0.0034826762136008073	0.029916759605357755
558	CD8T	hsa-miR-450b	2.8615766	15.774245	0.004215397650971262	0.03461852397802753
559	CD8T	hsa-miR-5584	2.859093	36.043983	0.004248542881208746	0.03461852397802753
560	CD8T	hsa-miR-4423	2.8401394	21.313936	0.004509380835592096	0.035801750876519066
561	CD8T	hsa-miR-374b	2.7817106	14.841702	0.0054073227403834264	0.04106430602841907
562	CD8T	hsa-miR-500a	2.7563522	11.381634	0.005845001213127871	0.043754009081128635
563	CD8T	hsa-miR-214	2.67714	26.603476	0.007425360783342442	0.052550322700875896
564	CD8T	hsa-miR-381	2.6728265	11.218765	0.00752151565375132	0.052550322700875896
565	CD8T	hsa-miR-27a	2.6272075	7.753041	0.008608882667832713	0.058208241157983835
566	CD8T	hsa-miR-767	2.6143975	33.698887	0.008938495928990774	0.05854714833488957
567	CD8T	hsa-miR-4473	2.58551	19.865063	0.009723507594265083	0.062135585114571984
568	CD8T	hsa-miR-377	2.5771441	45.480747	0.009962036422407986	0.06289285644990103
569	CD8T	hsa-miR-4491	2.5393682	49.49354	0.01110529095096969	0.06927586259890617
570	CD8T	hsa-miR-361	2.489697	2.443778	0.01278520286228464	0.07881701529220178
571	CD8T	hsa-miR-493	2.4669528	28.72218	0.013626827514564442	0.08207422549002032
572	CD8T	hsa-miR-4661	2.4089162	38.3922	0.015999971760493684	0.09420208092695158
573	CD8T	hsa-miR-3928	2.3610752	23.421625	0.018222039723601462	0.10455713478192365
574	CD8T	hsa-miR-503	2.35833	14.960497	0.018357359541864456	0.10455713478192365
575	CD8T	hsa-miR-125a	2.3345404	16.451735	0.019567448529672488	0.1090781173356211
576	CD8T	hsa-miR-5586	2.3155868	51.55492	0.020580836790574892	0.11030082449529821
577	CD8T	hsa-miR-5000	2.3116655	38.219048	0.02079612604796794	0.11030082449529821
578	CD8T	hsa-miR-652	2.3108811	9.638807	0.02083941869220978	0.11030082449529821
579	CD8T	hsa-miR-494	2.3070905	45.713478	0.021049775667041644	0.11030082449529821
580	CD8T	hsa-miR-491	2.2921891	44.25218	0.02189472932650472	0.11218658751448886
581	CD8T	hsa-miR-505	2.2818627	11.411229	0.022497440463542462	0.11218658751448886
582	CD8T	hsa-miR-487b	2.2789872	32.21499	0.022667830512953163	0.11218658751448886
583	CD8T	hsa-miR-383	2.2714057	31.365284	0.023122426434283964	0.11218658751448886
584	CD8T	hsa-miR-188	2.2036963	33.57583	0.027545713619193446	0.12887458871836935
585	CD8T	hsa-miR-524	2.1967685	16.694386	0.028036988480883936	0.13001222976976268
586	CD8T	hsa-miR-519b	2.116772	26.332144	0.03427921389221916	0.14987987026612232
587	CD8T	hsa-miR-512	2.102132	31.569605	0.035541716618282225	0.1539161942808255
588	CD8T	hsa-miR-30e	2.0701072	0.36310777	0.038442306227398484	0.16377047531021793
589	CD8T	hsa-miR-421	2.0523303	38.716682	0.04013758376799222	0.16692138011450733
590	CD8T	hsa-miR-133b	2.0267103	35.91349	0.042692040680346086	0.1747705415351668
591	CD8T	hsa-miR-3074	2.0069726	17.647882	0.04475257400198935	0.178817685896021
592	CD8T	hsa-miR-6842	1.9863199	25.710857	0.04699780843477298	0.18516429789339128
593	CD8T	hsa-miR-656	1.926584	28.674479	0.05403149970586275	0.20516308583965276
594	CD8T	hsa-miR-3136	1.8897228	27.151182	0.05879504401702958	0.2169619934149542
595	CD8T	hsa-miR-127	1.8897228	7.9701986	0.05879504401702958	0.2169619934149542
596	CD8T	hsa-miR-4668	1.8824029	22.747967	0.059781339776006984	0.2180176259396985
597	CD8T	hsa-miR-431	1.8776971	35.769207	0.06042260466350703	0.2180176259396985
598	CD8T	hsa-miR-935	1.8676323	45.166206	0.06181334959981137	0.2203414638795997
599	CD8T	hsa-miR-424	1.8618809	8.196796	0.06261988671014064	0.22170824754130875
600	CD8T	hsa-miR-412	1.7766558	21.85129	0.07562489664403914	0.2508066192498513
601	CD8T	hsa-miR-128	1.7712965	2.6376104	0.07651140835161752	0.25121832016144835
602	CD8T	hsa-miR-5698	1.7695972	12.663216	0.07679426038360541	0.25121832016144835
603	CD8T	hsa-miR-218	1.7672443	7.5535765	0.07718730829388011	0.25121832016144835
604	CD8T	hsa-miR-653	1.741886	45.15932	0.08152839365680115	0.25667620044158457
605	CD8T	hsa-miR-766	1.718619	13.583993	0.08568376462296609	0.265063350049121
606	CD8T	hsa-miR-3131	1.7169198	35.38594	0.08599383493960033	0.265063350049121
607	CD8T	hsa-miR-485	1.6910385	32.134205	0.09082944734150282	0.27671296748225277
608	CD8T	hsa-miR-4772	1.6390146	28.103334	0.10121021860202799	0.3013304235651288
609	CD8T	hsa-miR-598	1.6348318	14.218457	0.1020843176638058	0.30221572008945896
610	CD8T	hsa-miR-670	1.6039834	6.7052155	0.10871770585548	0.3182574182585001
611	CD8T	hsa-miR-3937	1.6008463	30.564692	0.10941096447597506	0.31850747436339405
612	CD8T	hsa-miR-196b	1.5977092	13.666944	0.11010771342817355	0.3186086665003597
613	CD8T	hsa-miR-199b	1.5811086	7.5616255	0.11385321062919582	0.32600591458851697
614	CD8T	hsa-miR-338	1.5781022	10.324939	0.1145421364038011	0.3261960841064771
615	CD8T	hsa-miR-340	1.5620245	19.9147	0.1182822306064548	0.327800010589387
616	CD8T	hsa-miR-668	1.554966	15.897714	0.11995418537810941	0.327800010589387
617	CD8T	hsa-miR-552	1.5548352	18.57819	0.11998532115260682	0.327800010589387
618	CD8T	hsa-let-7e	1.5463388	5.3005757	0.12202275581947714	0.3302927252131469
619	CD8T	hsa-miR-585	1.5435939	20.410603	0.12268675286924405	0.3302927252131469
620	CD8T	hsa-miR-495	1.5400646	21.804092	0.12354460714079542	0.3302927252131469
621	CD8T	hsa-miR-3161	1.5297383	16.29402	0.12608153223244692	0.3328853672745505
622	CD8T	hsa-miR-1185-1	1.5258168	18.81368	0.12705548369257652	0.3328853672745505
623	CD8T	hsa-miR-539	1.5201962	28.072575	0.12846167873580897	0.33444820223492105
624	CD8T	hsa-miR-30a	1.5164055	0.3734139	0.129416852478732	0.33444820223492105
625	CD8T	hsa-miR-889	1.5152291	17.407581	0.12971440447638524	0.33444820223492105
626	CD8T	hsa-miR-136	1.5122226	12.2193	0.1304772282622258	0.33444820223492105
627	CD8T	hsa-miR-199a	1.5034648	4.790993	0.13271921038705733	0.3349447250587629
628	CD8T	hsa-miR-3913	1.5025499	9.564407	0.1329551580385929	0.3349447250587629
629	CD8T	hsa-miR-181b	1.4967985	3.2873738	0.13444570047166213	0.33707917247440644
630	CD8T	hsa-miR-192	1.4862107	10.823462	0.13722339690985258	0.34078227479034484
631	CD8T	hsa-miR-196a	1.4777143	9.353816	0.13948425511925494	0.34476297020042257
632	CD8T	hsa-miR-885	1.4726166	5.675084	0.14085446848573674	0.3465152182466012
633	CD8T	hsa-miR-382	1.4605908	11.607729	0.14412774792725147	0.35291093417700825
634	CD8T	hsa-miR-1287	1.4494803	9.030519	0.14720351034965606	0.3587657647591618
635	CD8T	hsa-miR-30c-1	1.4411145	21.10134	0.14955230903344063	0.36220202058614603
636	CD8T	hsa-let-7f	1.417194	0.2678447	0.1564261979909463	0.3742800353755975
637	CD8T	hsa-miR-139	1.384385	14.515327	0.16624059607300656	0.3953977077427113
638	CD8T	hsa-miR-30d	1.3826858	1.5754204	0.1667612469678229	0.3953977077427113
639	CD8T	hsa-miR-29b	1.3758886	2.722841	0.1688561116234617	0.3985612724806033
640	CD8T	hsa-miR-6718	1.3676537	25.897486	0.1714204979750299	0.40055561557975894
641	CD8T	hsa-miR-513c	1.3611181	31.418068	0.17347639077750632	0.4022195963159881
642	CD8T	hsa-miR-618	1.3311846	13.752448	0.1831282508465768	0.4208736993140625
643	CD8T	hsa-miR-4662a	1.3254333	12.217044	0.18502748052978046	0.4220321709680549
644	CD8T	hsa-miR-411	1.3211198	20.815163	0.1864614376424456	0.4220321709680549
645	CD8T	hsa-miR-363	1.3119699	35.83289	0.18953031797363595	0.4250112198592812
646	CD8T	hsa-miR-497	1.2956307	9.821216	0.19510276380125013	0.43319427216887746
647	CD8T	hsa-miR-671	1.2803372	6.8391037	0.20042657338823633	0.4363742564478396
648	CD8T	hsa-miR-664b	1.2778536	14.354603	0.20130103810968258	0.4363742564478396
649	CD8T	hsa-miR-195	1.2772001	8.95482	0.20153162225262822	0.4363742564478396
650	CD8T	hsa-miR-548x	1.2747165	1.9951205	0.2024095986451726	0.43647172711963145
651	CD8T	hsa-miR-616	1.2568088	9.732588	0.20882288283786643	0.446625267783845
652	CD8T	hsa-miR-5690	1.2181176	8.665222	0.22317927164773899	0.4659200730813356
653	CD8T	hsa-miR-1537	1.2136734	9.548788	0.22487247132468358	0.4664681293905005
654	CD8T	hsa-miR-1277	1.2127584	16.161865	0.22522220751106226	0.4664681293905005
655	CD8T	hsa-miR-515	1.2029549	13.87359	0.228993776856091	0.4683840773876813
656	CD8T	hsa-miR-3607	1.2007327	5.040164	0.2298548801698792	0.4683840773876813
657	CD8T	hsa-miR-615	1.1955042	6.241144	0.23189008415414758	0.4691521393697812
658	CD8T	hsa-miR-145	1.1921057	0.7371601	0.2332198085152064	0.4700276140844929
659	CD8T	hsa-miR-380	1.1409968	9.879176	0.25387126830695883	0.4938774200186388
660	CD8T	hsa-miR-451a	1.1349839	2.661392	0.2563820418245325	0.4938774200186388
661	CD8T	hsa-miR-4724	1.1328925	9.853138	0.2572593831811577	0.4938774200186388
662	CD8T	hsa-miR-6892	1.1313239	13.527447	0.2579187549199544	0.4938774200186388
663	CD8T	hsa-miR-3940	1.1114556	11.658484	0.2663723121095559	0.5038956373480409
664	CD8T	hsa-miR-509	1.0942014	16.383583	0.2738666617507346	0.5137027112811299
665	CD8T	hsa-let-7i	1.0927635	1.7823176	0.27449763198228316	0.5137027112811299
666	CD8T	hsa-miR-1976	1.0785158	6.1845064	0.2808036392853298	0.5191789399715361
667	CD8T	hsa-miR-15a	1.0779929	1.6301886	0.28103690856096997	0.5191789399715361
668	CD8T	hsa-miR-513a	1.0772086	27.969378	0.28138705906854244	0.5191789399715361
669	CD8T	hsa-miR-7702	1.0463603	13.1021595	0.29539471148272023	0.5399880656873038
670	CD8T	hsa-miR-92a	1.045576	0.19034372	0.2957568222371302	0.5399880656873038
671	CD8T	hsa-miR-23a	1.030544	2.382443	0.30275471196165216	0.550845378708006
672	CD8T	hsa-miR-758	1.0215248	14.583662	0.30700587871556506	0.5556065486397533
673	CD8T	hsa-miR-520h	1.0013949	16.556232	0.3166359203754522	0.5624312619550406
674	CD8T	hsa-let-7b	0.99642783	1.9714985	0.3190423261880865	0.5628894913217418
675	CD8T	hsa-miR-320c	0.9813958	21.172022	0.3263976083938114	0.5715721313789655
676	CD8T	hsa-miR-499a	0.9796965	14.974815	0.3272359530795603	0.5715721313789655
677	CD8T	hsa-miR-520c	0.97172296	11.453434	0.33118837704347015	0.5732860543640846
678	CD8T	hsa-miR-518c	0.9650566	9.858907	0.33451645912276995	0.5732860543640846
679	CD8T	hsa-miR-371a	0.9621809	11.6025305	0.33595873442748514	0.5732860543640846
680	CD8T	hsa-miR-4677	0.9599588	5.975785	0.3370759570097005	0.5732860543640846
681	CD8T	hsa-miR-1301	0.9591745	9.646901	0.33747084049190956	0.5732860543640846
682	CD8T	hsa-miR-323a	0.9579981	10.14652	0.3380637228979049	0.5732860543640846
683	CD8T	hsa-miR-328	0.9395675	4.5043836	0.34743945021048717	0.5813718542223553
684	CD8T	hsa-miR-126	0.9323783	0.9443082	0.35114106947368984	0.5841203822355983
685	CD8T	hsa-miR-513b	0.9169541	25.216234	0.35916669392503053	0.5937014120401136
686	CD8T	hsa-let-7a-2	0.9096342	12.808048	0.3630154819908564	0.5963012933015949
687	CD8T	hsa-miR-1275	0.895125	11.910756	0.37072028734372797	0.5997859863341127
688	CD8T	hsa-miR-369	0.88140005	8.000159	0.3781013204168464	0.6077456806700231
689	CD8T	hsa-miR-25	0.8667602	5.38364	0.3860734272512656	0.6158142989776021
690	CD8T	hsa-miR-10a	0.86336166	3.0045714	0.3879386701865225	0.6159995853870842
691	CD8T	hsa-miR-425	0.8431011	1.053252	0.39917192626104014	0.6281263944768319
692	CD8T	hsa-miR-3173	0.8399639	4.276304	0.4009286056323077	0.6290017645249378
693	CD8T	hsa-miR-1	0.82022625	10.147386	0.41208715469354706	0.6407527271792838
694	CD8T	hsa-miR-577	0.81460553	15.061779	0.415298132108176	0.6438349740375273
695	CD8T	hsa-miR-664a	0.8020571	3.070102	0.42251994657769565	0.6500817754251266
696	CD8T	hsa-miR-33b	0.8011421	7.1153846	0.42304939965642774	0.6500817754251266
697	CD8T	hsa-miR-299	0.79107714	10.42312	0.42889897277515654	0.6533228538784361
698	CD8T	hsa-miR-4521	0.7815351	16.135597	0.43448785557970127	0.6582432954833266
699	CD8T	hsa-miR-125b-2	0.78127366	7.7016473	0.4346415653382272	0.6582432954833266
700	CD8T	hsa-miR-1247	0.74820316	19.907791	0.45433761754625746	0.6744275115984105
701	CD8T	hsa-miR-449a	0.7344783	1.4681183	0.46265729803072797	0.6846291588367002
702	CD8T	hsa-miR-378c	0.7308183	4.7945733	0.4648901452834481	0.6846291588367002
703	CD8T	hsa-miR-28	0.71643984	0.2898022	0.473719808031995	0.6914461821971181
704	CD8T	hsa-let-7a	0.70807415	0.5450151	0.4788991949633328	0.6942710761531459
705	CD8T	hsa-miR-891a	0.70689774	13.174964	0.47963001825847096	0.6942710761531459
706	CD8T	hsa-miR-520d	0.6936957	7.938961	0.4878730576022605	0.7003985813248891
707	CD8T	hsa-miR-378d	0.6718666	4.497452	0.5016686374103687	0.7086737905683087
708	CD8T	hsa-miR-128-1	0.6585338	1.8040471	0.5101951727025482	0.7133384837939435
709	CD8T	hsa-miR-7974	0.65683454	15.744696	0.5112873083796236	0.7133384837939435
710	CD8T	hsa-let-7f-1	0.65487385	31.37306	0.5125489803672131	0.7133384837939435
711	CD8T	hsa-miR-2110	0.65382814	13.784962	0.5132225350960242	0.7133384837939435
712	CD8T	hsa-miR-20b	0.64899176	4.87212	0.5163437114399401	0.7138894585607615
713	CD8T	hsa-let-7g	0.6399725	0.79580456	0.5221904616116113	0.7173526837377499
714	CD8T	hsa-miR-144	0.63147616	4.113732	0.5277292336784658	0.7218519509341115
715	CD8T	hsa-miR-191	0.6236334	2.6016073	0.5328683985551348	0.7218519509341115
716	CD8T	hsa-miR-3917	0.6211498	1.669475	0.5345010629054108	0.7218519509341115
717	CD8T	hsa-miR-526b	0.6045492	2.5055919	0.545478562943488	0.7328994025189428
718	CD8T	hsa-miR-23b	0.5957914	3.881343	0.5513145793503786	0.7366006485249477
719	CD8T	hsa-miR-582	0.59409213	2.9049306	0.5524504863937107	0.7366006485249477
720	CD8T	hsa-miR-379	0.5916086	2.952585	0.5541127214295534	0.7369417919519948
721	CD8T	hsa-miR-365b	0.581413	4.511087	0.5609621731891333	0.7430896518961171
722	CD8T	hsa-miR-1180	0.57357013	2.1382203	0.5662587179684487	0.7455182709302073
723	CD8T	hsa-miR-326	0.5714787	4.504999	0.5676751719487647	0.7455182709302073
724	CD8T	hsa-miR-676	0.55879956	10.388393	0.5762985368370557	0.7549510832565429
725	CD8T	hsa-miR-802	0.55134887	15.848737	0.5813945374970946	0.7592220806322811
726	CD8T	hsa-miR-1283	0.5484732	25.93025	0.5833670363861294	0.7592220806322811
727	CD8T	hsa-miR-107	0.5476889	-0.054585874	0.5839055314786437	0.7592220806322811
728	CD8T	hsa-miR-521	0.5393233	10.767576	0.5896638278914219	0.7629230760866792
729	CD8T	hsa-miR-522	0.5363169	31.993546	0.5917395909297976	0.7637230188355022
730	CD8T	hsa-miR-151b	0.53370255	9.944137	0.5935473255023476	0.7641739522438087
731	CD8T	hsa-miR-518d	0.51540273	-0.17297421	0.6062716393533429	0.7729594623385686
732	CD8T	hsa-miR-125b	0.51226556	2.5809724	0.6084651445945841	0.7738731450668983
733	CD8T	hsa-miR-337	0.5054685	5.191449	0.6132298205407033	0.7746317934810458
734	CD8T	hsa-miR-20a	0.5036385	1.2353873	0.6145154265071727	0.7746317934810458
735	CD8T	hsa-miR-4791	0.50298494	-1.2318075	0.6149748589467845	0.7746317934810458
736	CD8T	hsa-miR-223	0.49919426	0.7926352	0.617642541286247	0.7761263588345166
737	CD8T	hsa-miR-4326	0.47932583	8.166676	0.6317068513210904	0.7900104775471393
738	CD8T	hsa-miR-24	0.44952318	0.13655588	0.6530542867397486	0.7984762365828484
739	CD8T	hsa-miR-133a	0.4456018	7.804298	0.6558849211209016	0.7992644155054708
740	CD8T	hsa-miR-34a	0.4143613	0.4987744	0.67860952961678	0.822028148025988
741	CD8T	hsa-miR-26a	0.41004777	0.12900871	0.6817709161305523	0.822028148025988
742	CD8T	hsa-miR-374c	0.39540786	2.779935	0.6925419083473484	0.8301364949961126
743	CD8T	hsa-miR-516b	0.39357787	2.717346	0.6938927190998041	0.8301364949961126
744	CD8T	hsa-miR-520a	0.38024512	6.4729404	0.7037634739759269	0.8340356147861282
745	CD8T	hsa-miR-190a	0.37553942	6.4424553	0.7072593253075226	0.8340356147861282
746	CD8T	hsa-miR-6502	0.37201017	9.964909	0.7098852751805595	0.8340356147861282
747	CD8T	hsa-miR-302a	0.36586663	7.830177	0.7144645861220381	0.837537904089369
748	CD8T	hsa-miR-148b	0.3605074	0.29766858	0.7184677246698324	0.8390068119663079
749	CD8T	hsa-miR-323b	0.3585467	7.857721	0.7199342271217797	0.8390068119663079
750	CD8T	hsa-miR-576	0.35776243	0.49316534	0.7205211171466385	0.8390068119663079
751	CD8T	hsa-miR-550a	0.35227245	-0.9687054	0.7246339411546086	0.8408579180063792
752	CD8T	hsa-miR-892b	0.35135746	0.7899447	0.725320188814663	0.8408579180063792
753	CD8T	hsa-miR-154	0.3401161	4.0414066	0.7337690846725502	0.84495994374519
754	CD8T	hsa-miR-219a	0.3359333	2.534025	0.7369211723121218	0.84495994374519
755	CD8T	hsa-miR-138	0.30181712	12.306378	0.7627914884317915	0.8605945481166312
756	CD8T	hsa-miR-339	0.29645786	-0.036025763	0.7668804434020686	0.8605945481166312
757	CD8T	hsa-miR-1323	0.29632714	4.8909764	0.7669802556688297	0.8605945481166312
758	CD8T	hsa-miR-590	0.2537146	0.91785896	0.7997160555062246	0.8897053356374983
759	CD8T	hsa-miR-541	0.23881328	0.28134298	0.8112503746333742	0.8993951556625542
760	CD8T	hsa-miR-7641	0.22365053	4.2021775	0.8230292428447766	0.9088154128344497
761	CD8T	hsa-miR-409	0.19397861	1.5742803	0.8461926380823008	0.9214661906539738
762	CD8T	hsa-miR-181a	0.18992649	-0.013179045	0.8493667368050942	0.9214661906539738
763	CD8T	hsa-miR-7	0.18574366	2.0253775	0.8526457884938164	0.9231123825842145
764	CD8T	hsa-miR-527	0.17790087	7.599635	0.8588008360509107	0.9259498726145622
765	CD8T	hsa-miR-770	0.1743716	4.9025135	0.8615734331079392	0.9270317842886245
766	CD8T	hsa-miR-4431	0.17188804	-0.28642762	0.8635255450453899	0.9272282491880827
767	CD8T	hsa-miR-212	0.15594102	2.9547284	0.8760795133559788	0.9305450404995951
768	CD8T	hsa-miR-5589	0.15450317	3.4322748	0.8772130112223299	0.9305450404995951
769	CD8T	hsa-miR-508	0.14417681	3.621547	0.885360847142855	0.9315845058290282
770	CD8T	hsa-miR-374a	0.11175991	-1.4247506	0.9110137771795177	0.9490481495866149
771	CD8T	hsa-miR-103a	0.08705509	0.007911988	0.9306277258541115	0.9595504850121134
772	CD8T	hsa-miR-29b-2	0.0852251	1.5891466	0.9320824367770338	0.9595504850121134
773	CD8T	hsa-miR-888	0.07868943	1.6766573	0.9372796512825194	0.9611243390842273
774	CD8T	hsa-miR-1262	0.060781706	-0.63660717	0.9515330612399512	0.9681617943489988
775	CD8T	hsa-miR-330	0.05267748	0.6163598	0.9579888848141427	0.9728414256639744
776	CD8T	hsa-miR-489	0.020914136	-0.34808186	0.9833141511434136	0.9851942929238025
777	CD8T	hsa-miR-29b-1	-0.0011764201	1.3182921	0.9990613527952564	0.9990613527952564
778	CD8T	hsa-miR-367	-0.021044848	-0.0058031124	0.983209879935012	0.9851942929238025
779	CD8T	hsa-miR-194	-0.024835534	0.003100952	0.9801861468933728	0.9851942929238025
780	CD8T	hsa-miR-520f	-0.033462618	0.1982329	0.9733056774792378	0.9807926442290781
781	CD8T	hsa-miR-137	-0.035292603	-0.20194949	0.9718464220153669	0.9807926442290781
782	CD8T	hsa-miR-181d	-0.047971796	-0.6436755	0.961738719678217	0.9728785504080805
783	CD8T	hsa-miR-523	-0.048363935	2.0234394	0.961426199962113	0.9728785504080805
784	CD8T	hsa-miR-26b	-0.064049534	-0.022755515	0.9489307822493758	0.9673924706199861
785	CD8T	hsa-miR-873	-0.06653309	-2.9319956	0.94695341296992	0.9672584569127447
786	CD8T	hsa-miR-3943	-0.06849379	-3.8845577	0.9453925621368143	0.9672584569127447
787	CD8T	hsa-miR-892c	-0.08261083	-0.93060476	0.9341609876338426	0.9598046225884971
788	CD8T	hsa-miR-518a	-0.08810079	1.0482129	0.9297965662020127	0.9595504850121134
789	CD8T	hsa-miR-548y	-0.10169498	-3.0293107	0.9189987864645357	0.951690442900033
790	CD8T	hsa-miR-302c	-0.105224244	-0.36059254	0.916197876151307	0.9506686873332373
791	CD8T	hsa-miR-450a	-0.10535496	-2.153383	0.9160941584915048	0.9506686873332373
792	CD8T	hsa-miR-362	-0.11541988	0.23735963	0.9081123211321114	0.9479100722574231
793	CD8T	hsa-miR-891b	-0.11973342	-4.9372854	0.9046943240481262	0.9462271972080202
794	CD8T	hsa-miR-514a	-0.13319689	-2.6744113	0.8940376655564911	0.9369514735032026
795	CD8T	hsa-miR-452	-0.13842542	-28.500393	0.8899042004285493	0.9344885792075348
796	CD8T	hsa-miR-498	-0.14456895	-2.9405687	0.8850512085260246	0.9315845058290282
797	CD8T	hsa-miR-30c	-0.1499282	-0.07704497	0.8808212597095404	0.9305450404995951
798	CD8T	hsa-miR-370	-0.15005891	0.63398504	0.8807181321861771	0.9305450404995951
799	CD8T	hsa-miR-181c	-0.1528039	0.5589238	0.878552924112964	0.9305450404995951
800	CD8T	hsa-miR-320a	-0.15724815	-0.19121017	0.8750492812105338	0.9305450404995951
801	CD8T	hsa-miR-449c	-0.158686	-0.5921906	0.8739162704723568	0.9305450404995951
802	CD8T	hsa-miR-324	-0.16600594	-0.7249615	0.8681522716205199	0.9302899597733179
803	CD8T	hsa-miR-518e	-0.17999227	-1.5811206	0.8571586346189894	0.9259498726145622
804	CD8T	hsa-miR-296	-0.19162576	-0.50406426	0.8480353627327184	0.9214661906539738
805	CD8T	hsa-miR-135a	-0.19724643	-3.3034258	0.8436346952925742	0.9209678756943935
806	CD8T	hsa-miR-302d	-0.21371631	-0.060359657	0.830768287686453	0.9088154128344497
807	CD8T	hsa-miR-516a	-0.21476202	-5.8584275	0.8299528641656475	0.9088154128344497
808	CD8T	hsa-miR-484	-0.21515416	-0.2452944	0.8296471275066037	0.9088154128344497
809	CD8T	hsa-miR-92a-1	-0.218422	-1.6188337	0.8271003293777175	0.9088154128344497
810	CD8T	hsa-miR-16-1	-0.22116697	-1.4014934	0.824962422191506	0.9088154128344497
811	CD8T	hsa-miR-153	-0.238029	-1.5790913	0.8118586042526492	0.8993951556625542
812	CD8T	hsa-miR-320d	-0.28756934	-1.5810294	0.7736764066080574	0.8625668873672809
813	CD8T	hsa-miR-122	-0.2890072	-5.047597	0.7725758674563522	0.8625668873672809
814	CD8T	hsa-miR-149	-0.2899222	-3.6428432	0.7718757622911239	0.8625668873672809
815	CD8T	hsa-miR-496	-0.29750356	-4.877136	0.7660820846376092	0.8605945481166312
816	CD8T	hsa-miR-187	-0.30796063	-5.618332	0.7581122861984239	0.8579931705571795
817	CD8T	hsa-miR-543	-0.31083632	-7.198267	0.7559250505168901	0.8573695378156936
818	CD8T	hsa-miR-506	-0.31567273	-10.85283	0.7522509332513103	0.8550531215264352
819	CD8T	hsa-let-7c	-0.31763342	-0.6188451	0.7507630186517067	0.8550531215264352
820	CD8T	hsa-miR-7-1	-0.32377696	-1.2404035	0.7461069085760035	0.8517647496597512
821	CD8T	hsa-miR-518b	-0.33240402	-1.097281	0.7395841958013488	0.8461618310041633
822	CD8T	hsa-miR-34b	-0.336064	-2.085641	0.7368226022286901	0.84495994374519
823	CD8T	hsa-miR-4652	-0.33763257	-2.9169695	0.7356400993865058	0.84495994374519
824	CD8T	hsa-miR-129-2	-0.3478282	-3.7490509	0.7279692065478823	0.8420659254549456
825	CD8T	hsa-miR-628	-0.3724023	-0.3267172	0.7095933320900825	0.8340356147861282
826	CD8T	hsa-miR-1269b	-0.37723872	0.14962092	0.7059962178039513	0.8340356147861282
827	CD8T	hsa-miR-32	-0.3790687	-0.40531266	0.704636853497467	0.8340356147861282
828	CD8T	hsa-miR-95	-0.38808793	-12.825035	0.6979509755996038	0.8311961618504373
829	CD8T	hsa-miR-433	-0.3908329	-6.030006	0.6959207588971289	0.8306662361323361
830	CD8T	hsa-miR-1270	-0.40704134	-7.1565866	0.6839776193498679	0.822028148025988
831	CD8T	hsa-miR-182	-0.4075642	-0.15272188	0.6835936503098714	0.822028148025988
832	CD8T	hsa-miR-589	-0.41279274	-2.7660947	0.6797584740766979	0.822028148025988
833	CD8T	hsa-miR-6715b	-0.43553686	-5.1460295	0.6631727918770645	0.8062704012612106
834	CD8T	hsa-miR-3610	-0.4486082	-0.35074958	0.6537143234619122	0.7984762365828484
835	CD8T	hsa-miR-6510	-0.44886962	-13.234954	0.6535257138706428	0.7984762365828484
836	CD8T	hsa-miR-7706	-0.44991532	-8.288731	0.6527714969222087	0.7984762365828484
837	CD8T	hsa-miR-502	-0.4535753	-1.6496836	0.6501345356480686	0.7984762365828484
838	CD8T	hsa-miR-892a	-0.45514387	-9.207934	0.649005746707271	0.7984762365828484
839	CD8T	hsa-miR-376b	-0.46024168	-6.0980444	0.6453427575493087	0.7984762365828484
840	CD8T	hsa-miR-1271	-0.4605031	-1.5495639	0.6451551427058098	0.7984762365828484
841	CD8T	hsa-miR-3605	-0.4662545	-4.568409	0.6410333480487275	0.7978657348634993
842	CD8T	hsa-miR-3615	-0.47344372	-3.7867866	0.6358966396588435	0.793356759955319
843	CD8T	hsa-miR-1250	-0.49566498	-6.9537706	0.6201307882418272	0.7773888350208551
844	CD8T	hsa-miR-3678	-0.5054685	-5.549632	0.6132298205407033	0.7746317934810458
845	CD8T	hsa-miR-1224	-0.5178863	-7.3782816	0.6045376268357812	0.7726285767364618
846	CD8T	hsa-let-7d	-0.5240298	-1.1389385	0.6002578199337614	0.7690344685703935
847	CD8T	hsa-miR-1291	-0.53148043	-0.26684147	0.5950858847196179	0.7642769695908818
848	CD8T	hsa-miR-6503	-0.5435061	-2.002736	0.5867814069751393	0.7610729139974579
849	CD8T	hsa-miR-429	-0.5784065	-0.17750669	0.5629896790128979	0.7430896518961171
850	CD8T	hsa-miR-3667	-0.57866794	-4.24933	0.5628132339005909	0.7430896518961171
851	CD8T	hsa-miR-18a	-0.59644496	-6.7271047	0.5508779979702937	0.7366006485249477
852	CD8T	hsa-miR-141	-0.61082345	-14.911337	0.5413164672996467	0.7291769379563364
853	CD8T	hsa-miR-1269a	-0.6214112	-6.2167926	0.5343290846947748	0.7218519509341115
854	CD8T	hsa-miR-224	-0.62637836	-35.866886	0.531066814765973	0.7218519509341115
855	CD8T	hsa-miR-760	-0.6279469	-6.010306	0.5300387273665634	0.7218519509341115
856	CD8T	hsa-miR-1911	-0.6387961	-10.382237	0.5229555824195047	0.7173526837377499
857	CD8T	hsa-miR-21	-0.6427175	-0.1531551	0.5204074201227104	0.7173526837377499
858	CD8T	hsa-miR-659	-0.64990675	-8.856935	0.5157524647639808	0.7138894585607615
859	CD8T	hsa-miR-1293	-0.654351	-9.442216	0.5128857001208644	0.7133384837939435
860	CD8T	hsa-miR-132	-0.6573574	-4.1508293	0.510951136645149	0.7133384837939435
861	CD8T	hsa-miR-1226	-0.6717359	-13.48531	0.5017518631695468	0.7086737905683087
862	CD8T	hsa-miR-103a-2	-0.67840225	-6.0007977	0.497516684238523	0.7065006572926451
863	CD8T	hsa-miR-24-2	-0.68062437	-1.3626631	0.4961091996486906	0.7064163603693312
864	CD8T	hsa-miR-210	-0.68062437	-5.6624064	0.4961091996486906	0.7064163603693312
865	CD8T	hsa-miR-99a	-0.6810165	-4.453902	0.49586104071702364	0.7064163603693312
866	CD8T	hsa-miR-507	-0.6936957	-13.70835	0.4878730576022605	0.7003985813248891
867	CD8T	hsa-miR-410	-0.6964407	-6.591985	0.48615288877062013	0.7003985813248891
868	CD8T	hsa-miR-135b	-0.71343344	-12.362013	0.47557759673402134	0.6922296130239644
869	CD8T	hsa-miR-7-2	-0.72140694	-5.7346177	0.4706591794429503	0.6888977933745977
870	CD8T	hsa-miR-1197	-0.7278119	-4.715499	0.46672874425861277	0.6850584369510171
871	CD8T	hsa-miR-143	-0.73042613	-0.9697999	0.4651297338661551	0.6846291588367002
872	CD8T	hsa-miR-874	-0.75094813	-4.032651	0.4526838591192617	0.6738816539161736
873	CD8T	hsa-miR-519e	-0.75539243	-6.24119	0.4500135679932038	0.6718151271465492
874	CD8T	hsa-miR-487a	-0.76754874	-8.644655	0.4427553216049429	0.6628679672028288
875	CD8T	hsa-miR-483	-0.77277726	-28.05903	0.4396542010190029	0.6601111786073282
876	CD8T	hsa-miR-26a-2	-0.7751301	-5.708191	0.43826277439543904	0.6599129131701439
877	CD8T	hsa-miR-1306	-0.77604514	-4.9906855	0.4377223485633983	0.6599129131701439
878	CD8T	hsa-miR-24-1	-0.79133856	-2.2343042	0.42874644334122747	0.6533228538784361
879	CD8T	hsa-miR-151a	-0.79512924	-1.2544718	0.42653831411785925	0.6533228538784361
880	CD8T	hsa-miR-519a	-0.8020571	-20.470682	0.42251994657769565	0.6500817754251266
881	CD8T	hsa-miR-423	-0.83212113	-1.1967394	0.4053405711966256	0.6321382717471186
882	CD8T	hsa-miR-197	-0.83525825	-1.0068061	0.40357231383971826	0.6312593804537683
883	CD8T	hsa-miR-4746	-0.8463689	-5.4568543	0.3973469861392649	0.6271380142679964
884	CD8T	hsa-miR-134	-0.84793746	-4.8264036	0.3964728049018462	0.6271380142679964
885	CD8T	hsa-miR-548v	-0.8657145	-12.60008	0.38664676405273113	0.6158142989776021
886	CD8T	hsa-miR-6509	-0.8730344	-8.28775	0.3826443197303173	0.6131670444608144
887	CD8T	hsa-miR-890	-0.8863672	-6.7765374	0.37541970099192845	0.60529207175314
888	CD8T	hsa-miR-455	-0.89486355	-3.6046057	0.370860037351627	0.5997859863341127
889	CD8T	hsa-miR-202	-0.89891565	-8.392612	0.368697587731341	0.5997859863341127
890	CD8T	hsa-miR-3923	-0.90414417	-13.179729	0.3659189488177016	0.5973256360762481
891	CD8T	hsa-miR-4787	-0.90479773	-4.050307	0.3655725400850549	0.5973256360762481
892	CD8T	hsa-miR-181a-2	-0.913817	-1.8193467	0.36081302379881564	0.5945472467628283
893	CD8T	hsa-miR-193b	-0.92976403	-3.2273157	0.3524932866145031	0.5845141841329101
894	CD8T	hsa-miR-942	-0.9377375	-5.7761154	0.3483793172248465	0.5813718542223553
895	CD8T	hsa-miR-19b	-0.93982893	-1.3769367	0.3473053152908502	0.5813718542223553
896	CD8T	hsa-miR-15b	-0.9453189	-2.3694236	0.34449609559508254	0.5804371514206536
897	CD8T	hsa-miR-34c	-0.95237744	-10.04982	0.34090560984614493	0.5762404501915481
898	CD8T	hsa-miR-517a	-0.9581288	-18.907005	0.3379978140584782	0.5732860543640846
899	CD8T	hsa-miR-517b	-0.9581288	-18.907005	0.3379978140584782	0.5732860543640846
900	CD8T	hsa-miR-520g	-0.9710694	-14.275118	0.33151370961815096	0.5732860543640846
901	CD8T	hsa-miR-331	-0.98701644	-3.4505157	0.3236345745152551	0.5690755605570258
902	CD8T	hsa-miR-624	-0.99655855	-18.947067	0.3189788467507356	0.5628894913217418
903	CD8T	hsa-miR-551b	-1.0046628	-18.198915	0.3150592701661685	0.5615342094118105
904	CD8T	hsa-miR-514b	-1.0063621	-10.312854	0.31424145436761564	0.5615342094118105
905	CD8T	hsa-miR-365a	-1.0160348	-7.7491417	0.3096128095473435	0.5556065486397533
906	CD8T	hsa-miR-934	-1.0170805	-14.113618	0.3091151271346194	0.5556065486397533
907	CD8T	hsa-miR-99b	-1.0187798	-2.113253	0.3083075215434885	0.5556065486397533
908	CD8T	hsa-miR-200a	-1.0692351	-9.326842	0.2849637273274427	0.5239333091915087
909	CD8T	hsa-miR-9	-1.0904107	-5.3051357	0.2755322689888746	0.5138039464418872
910	CD8T	hsa-miR-216a	-1.0989071	-11.683839	0.27180860213675806	0.512329883164249
911	CD8T	hsa-miR-373	-1.1169455	-11.394858	0.2640176233011282	0.5012508500354753
912	CD8T	hsa-miR-4445	-1.1251805	-3.45991	0.2605125745977005	0.49639486941525474
913	CD8T	hsa-miR-509-3	-1.1305397	-32.152836	0.2582488799334104	0.4938774200186388
914	CD8T	hsa-miR-183	-1.134461	-6.165969	0.25660118211187233	0.4938774200186388
915	CD8T	hsa-miR-129-1	-1.1428268	-19.012323	0.25311052842721127	0.4938774200186388
916	CD8T	hsa-miR-1295b	-1.1447874	-12.498455	0.25229721361865676	0.4938774200186388
917	CD8T	hsa-miR-629	-1.1449182	-5.522932	0.25224305747792963	0.4938774200186388
918	CD8T	hsa-miR-3200	-1.1519767	-22.31958	0.24933065297197388	0.4930160836125068
919	CD8T	hsa-miR-3187	-1.1578587	-10.150738	0.24692166784606284	0.4901020983005187
920	CD8T	hsa-miR-4461	-1.1672702	-14.87611	0.24310128968157574	0.48435390035416614
921	CD8T	hsa-miR-6806	-1.1804723	-12.781302	0.23781246223983055	0.4756249244796611
922	CD8T	hsa-miR-3609	-1.1817794	-11.372285	0.23729327144545054	0.4756249244796611
923	CD8T	hsa-miR-206	-1.1987721	-19.030176	0.23061658772141558	0.4683840773876813
924	CD8T	hsa-miR-130a	-1.1992949	-8.516012	0.23041329049908243	0.4683840773876813
925	CD8T	hsa-miR-1229	-1.2009941	-13.192795	0.22975345452335527	0.4683840773876813
926	CD8T	hsa-miR-302b	-1.2232155	-15.235706	0.22124832797427207	0.46373649543407425
927	CD8T	hsa-miR-3651	-1.2236075	-15.776389	0.22110029134258546	0.46373649543407425
928	CD8T	hsa-miR-376c	-1.2246534	-36.399883	0.2207058741437018	0.46373649543407425
929	CD8T	hsa-miR-92b	-1.2313197	-2.9566436	0.21820332161002087	0.46290907094595524
930	CD8T	hsa-miR-146a	-1.2345876	-10.438123	0.21698405586273517	0.4621936799677773
931	CD8T	hsa-miR-17	-1.2718408	-1.5266715	0.2034296810887124	0.4368735774200217
932	CD8T	hsa-miR-517	-1.2782458	-18.60863	0.2011627800254332	0.4363742564478396
933	CD8T	hsa-miR-146b	-1.2846507	-1.971453	0.19891436248974836	0.4363742564478396
934	CD8T	hsa-miR-4449	-1.2880492	-18.927572	0.19772881017342392	0.4363742564478396
935	CD8T	hsa-miR-519d	-1.3046498	-12.952151	0.19201209791896745	0.4281461247214423
936	CD8T	hsa-miR-26a-1	-1.3111856	-20.404013	0.18979508673105305	0.4250112198592812
937	CD8T	hsa-miR-3157	-1.3199433	-10.910745	0.1868539382911999	0.4220321709680549
938	CD8T	hsa-miR-138-1	-1.3225576	-22.85714	0.18598254236702372	0.4220321709680549
939	CD8T	hsa-miR-4758	-1.3582424	-17.844496	0.17438679890014375	0.40254926265936264
940	CD8T	hsa-miR-184	-1.3658237	-18.26121	0.17199430058291176	0.40055561557975894
941	CD8T	hsa-miR-486	-1.3700066	-7.8402777	0.1706848590889608	0.40055561557975894
942	CD8T	hsa-miR-654	-1.4335332	-9.466066	0.15170551012453176	0.3646499417672231
943	CD8T	hsa-miR-345	-1.439546	-5.704908	0.14999587493739253	0.36220202058614603
944	CD8T	hsa-miR-19a	-1.4924849	-4.2975087	0.13557206099434183	0.33828457124302436
945	CD8T	hsa-miR-1248	-1.5071248	-19.166779	0.13177866089751983	0.3349447250587629
946	CD8T	hsa-miR-329	-1.5107849	-19.532667	0.13084328522549393	0.33444820223492105
947	CD8T	hsa-miR-574	-1.5269933	-2.4234166	0.12676268544352132	0.3328853672745505
948	CD8T	hsa-miR-3170	-1.528039	-16.45397	0.1265028615158291	0.3328853672745505
949	CD8T	hsa-miR-642a	-1.540326	-19.190012	0.1234809022251749	0.3302927252131469
950	CD8T	hsa-miR-98	-1.5543123	-6.5129566	0.12010992754420287	0.327800010589387
951	CD8T	hsa-miR-675	-1.5569266	-19.839594	0.11948790768041954	0.327800010589387
952	CD8T	hsa-miR-18b	-1.5615016	-20.903517	0.11840544894171874	0.327800010589387
953	CD8T	hsa-miR-548b	-1.5692136	-23.436127	0.11659815828983244	0.327800010589387
954	CD8T	hsa-miR-3613	-1.5727429	-8.285447	0.1157783532508492	0.327800010589387
955	CD8T	hsa-miR-16-2	-1.5952257	-7.663159	0.11066178874630815	0.3186086665003597
956	CD8T	hsa-miR-205	-1.6307796	-3.5176423	0.10293682041400502	0.303027493803026
957	CD8T	hsa-miR-222	-1.6502559	-10.779547	0.09889059775069854	0.29610670412209167
958	CD8T	hsa-miR-548f	-1.675745	-29.837587	0.0937881412646833	0.2824424484062876
959	CD8T	hsa-miR-217	-1.6818886	-18.036846	0.09259044781584046	0.28044736795086933
960	CD8T	hsa-miR-1307	-1.7139133	-3.8493757	0.08654464130524595	0.2652011230640285
961	CD8T	hsa-miR-190b	-1.733651	-12.465644	0.08298001451632825	0.2588186167056905
962	CD8T	hsa-miR-449b	-1.7403175	-22.574017	0.08180329288882561	0.25667620044158457
963	CD8T	hsa-miR-937	-1.7463303	-26.257744	0.08075358123080241	0.25645379736327556
964	CD8T	hsa-miR-219a-2	-1.7531273	-24.00164	0.07958014978806958	0.25426828346919794
965	CD8T	hsa-miR-3681	-1.7566566	-20.876701	0.07897635742936877	0.2538871858465597
966	CD8T	hsa-miR-651	-1.7609701	-20.289164	0.07824345522226676	0.2530837687436283
967	CD8T	hsa-miR-3154	-1.7872435	-18.931334	0.0738981361255308	0.24664091292852314
968	CD8T	hsa-miR-22	-1.8039749	-3.0718348	0.07123525118261229	0.23927738217749256
969	CD8T	hsa-miR-3065	-1.8063277	-18.719625	0.07086717052590912	0.23927738217749256
970	CD8T	hsa-miR-215	-1.8105105	-19.331654	0.07021665634626774	0.23891901250288505
971	CD8T	hsa-miR-3127	-1.8123405	-17.62647	0.06993360117702688	0.23891901250288505
972	CD8T	hsa-miR-550a-3	-1.8163927	-34.47597	0.06931016828435005	0.23891901250288505
973	CD8T	hsa-miR-584	-1.8319474	-12.612506	0.0669592433544026	0.23236187760070837
974	CD8T	hsa-miR-3614	-1.836261	-49.527264	0.06631905943260948	0.23167458095124913
975	CD8T	hsa-miR-3653	-1.8570445	-19.261585	0.06330482926564598	0.22262906399462076
976	CD8T	hsa-miR-33a	-1.8753443	-12.742496	0.06074536905953432	0.2180176259396985
977	CD8T	hsa-miR-204	-1.8808343	-19.130388	0.05999446460469141	0.2180176259396985
978	CD8T	hsa-miR-27b	-1.8949513	-4.7705407	0.05809885028834763	0.2169619934149542
979	CD8T	hsa-miR-1295a	-1.9149505	-25.21913	0.05549882066670107	0.2092185757507292
980	CD8T	hsa-miR-31	-1.9268454	-14.677899	0.05399890180720324	0.20516308583965276
981	CD8T	hsa-miR-517c	-1.9695886	-19.536453	0.048885533992682154	0.18835308685415772
982	CD8T	hsa-miR-376a	-1.9788693	-32.3274	0.04783072433305153	0.18565407074458518
983	CD8T	hsa-miR-1228	-1.9788693	-27.407831	0.04783072433305153	0.18565407074458518
984	CD8T	hsa-miR-4709	-2.0042276	-18.303892	0.04504567659976101	0.178817685896021
985	CD8T	hsa-miR-1249	-2.015469	-40.64338	0.043855528011038515	0.17677151290603216
986	CD8T	hsa-miR-216b	-2.021874	-32.884933	0.04318937221024858	0.17543589952069966
987	CD8T	hsa-miR-3130	-2.0320697	-43.523796	0.042146608069601126	0.1738962411690629
988	CD8T	hsa-miR-105	-2.0538988	-28.699833	0.039985492192326104	0.16692138011450733
989	CD8T	hsa-miR-490	-2.061611	-25.602415	0.03924480128531912	0.16584093446376788
990	CD8T	hsa-miR-504	-2.0976877	-28.530102	0.03593274024852036	0.1543340646739727
991	CD8T	hsa-miR-346	-2.116249	-25.392235	0.03432363441208908	0.14987987026612232
992	CD8T	hsa-miR-551a	-2.1230462	-21.285458	0.033749988174700866	0.1498728288435869
993	CD8T	hsa-miR-200b	-2.129451	-17.3462	0.03321695954426071	0.1487665538563471
994	CD8T	hsa-miR-525	-2.1333725	-27.32545	0.032894184072852835	0.1485909694325421
995	CD8T	hsa-miR-30b	-2.155463	-9.316103	0.03112561952915543	0.14182456202849952
996	CD8T	hsa-miR-93	-2.1559858	-4.382329	0.031084768345013284	0.14182456202849952
997	CD8T	hsa-miR-627	-2.2095783	-49.308533	0.02713443974799215	0.1280941119634945
998	CD8T	hsa-miR-6720	-2.2218654	-43.272324	0.02629240353605562	0.12524744957175588
999	CD8T	hsa-miR-1296	-2.2481387	-19.360178	0.024567342012897026	0.11810355242897286
1000	CD8T	hsa-miR-6808	-2.272713	-29.351877	0.023043487548144444	0.11218658751448886
1001	CD8T	hsa-miR-320b	-2.2775493	-12.223564	0.022753445296825377	0.11218658751448886
1002	CD8T	hsa-miR-769	-2.2829084	-13.784597	0.022435757060622664	0.11218658751448886
1003	CD8T	hsa-miR-501	-2.2895749	-17.586935	0.022045970927845115	0.11218658751448886
1004	CD8T	hsa-miR-1292	-2.3093126	-22.888468	0.020926239697763183	0.11030082449529821
1005	CD8T	hsa-miR-1251	-2.3199005	-24.49296	0.020346265741380373	0.11030082449529821
1006	CD8T	hsa-miR-1254	-2.3541472	-40.382236	0.018565252668436484	0.10460421933613676
1007	CD8T	hsa-miR-4728	-2.398982	-73.66744	0.01644072392964001	0.09572154821257073
1008	CD8T	hsa-miR-221	-2.4141448	-8.038077	0.01577219621026297	0.0939162592520204
1009	CD8T	hsa-miR-301b	-2.474665	-45.00081	0.013336120193896718	0.08125729048374279
1010	CD8T	hsa-miR-660	-2.6068163	-4.8909535	0.009138840382152858	0.059120399509235776
1011	CD8T	hsa-miR-30c-2	-2.6206717	-21.020805	0.008775669945573899	0.058208241157983835
1012	CD8T	hsa-miR-3677	-2.6244626	-23.115887	0.00867858508246656	0.058208241157983835
1013	CD8T	hsa-miR-16	-2.6549187	-3.3287578	0.007932752455373211	0.054694240613362664
1014	CD8T	hsa-miR-877	-2.7115176	-43.599792	0.0066975989804654145	0.04807591596936818
1015	CD8T	hsa-miR-7704	-2.7197526	-44.554726	0.006533079130914134	0.04754629811943064
1016	CD8T	hsa-miR-125b-1	-2.7356997	-38.94467	0.006224783247798564	0.0459406538288232
1017	CD8T	hsa-miR-129	-2.799357	-40.864983	0.005120449984806208	0.03945758517703608
1018	CD8T	hsa-miR-592	-2.812951	-40.231453	0.004908911078044772	0.038392080670081506
1019	CD8T	hsa-miR-19b-1	-2.8556943	-16.41336	0.004294282554526316	0.03461852397802753
1020	CD8T	hsa-miR-532	-2.8615766	-4.5068	0.004215397650971262	0.03461852397802753
1021	CD8T	hsa-miR-200c	-2.967193	-14.271971	0.0030053236520765506	0.026246493228135208
1022	CD8T	hsa-miR-378a	-3.000917	-7.3978224	0.0026916799453782438	0.02474456651540701
1023	CD8T	hsa-miR-106a	-3.0316346	-13.034167	0.0024323348623224226	0.022759704783159813
1024	CD8T	hsa-miR-3622a	-3.0512416	-57.883667	0.0022789714926307572	0.022114464113676235
1025	CD8T	hsa-miR-106b	-3.057385	-4.043413	0.002232772355410457	0.022074956872359993
1026	CD8T	hsa-miR-744	-3.0878413	-14.037986	0.0020161611421858857	0.02071506742167459
1027	CD8T	hsa-miR-124	-3.1891441	-41.27253	0.0014269471158540887	0.014954405774150848
1028	CD8T	hsa-miR-1266	-3.19202	-53.913834	0.0014128163515813145	0.014954405774150848
1029	CD8T	hsa-miR-301a	-3.202869	-18.305079	0.0013606584465004183	0.014853854707629566
1030	CD8T	hsa-miR-3687	-3.2244368	-27.492401	0.001262207426121046	0.014072270027392088
1031	CD8T	hsa-miR-3150b	-3.3158054	-40.506573	0.0009137944843583632	0.0114006740429472
1032	CD8T	hsa-miR-203b	-3.3669143	-127.208725	0.0007601431305393742	0.009957875010065802
1033	CD8T	hsa-miR-1343	-3.426258	-37.3734	0.0006119585006675946	0.008666655522968096
1034	CD8T	hsa-miR-2355	-3.4937062	-16.42011	0.00047636491314662473	0.007341623955553864
1035	CD8T	hsa-miR-6087	-3.5250773	-65.24891	0.00042335903854460625	0.006722428369617384
1036	CD8T	hsa-miR-130b	-3.5888655	-24.618935	0.0003321200803515215	0.005613900713038621
1037	CD8T	hsa-miR-335	-3.5942247	-14.942301	0.0003253588603431294	0.005613900713038621
1038	CD8T	hsa-miR-548d	-3.617361	-33.592976	0.00029762202065526406	0.005569783529405656
1039	CD8T	hsa-miR-152	-3.6569672	-6.1750894	0.0002552170386502843	0.004953101046398109
1040	CD8T	hsa-miR-96	-3.9382622	-62.235466	8.20738465007727e-05	0.002047937884114519
1041	CD8T	hsa-miR-708	-4.1770754	-11.806897	2.952809391613645e-05	0.0009101600712973824
1042	CD8T	hsa-miR-3648	-4.1889706	-79.93743	2.8022283448952546e-05	0.0009101600712973824
1043	CD8T	hsa-miR-219a-1	-4.439025	-24.742085	9.036727292700646e-06	0.0003946037584479282
1044	CD8T	hsa-miR-203a	-4.538498	-3.1745083	5.66563420036828e-06	0.0002698902109993617
1045	CD8T	hsa-miR-940	-4.8720784	-49.688602	1.1043031821116123e-06	9.644247790441414e-05
1046	CD8T	hsa-miR-375	-4.9162593	-21.561031	8.821343753682752e-07	9.244768253859524e-05
1047	CD8T	hsa-miR-944	-6.1692777	-186.061	6.860268144790572e-10	3.5947805078702596e-07
1048	Endometrial stromal cells	hsa-miR-143	4.251355	18.071861	2.124809294274627e-05	0.0061362619664091095
1049	Endometrial stromal cells	hsa-miR-133a	4.0935388	247.37628	4.248389751674154e-05	0.0061362619664091095
1050	Endometrial stromal cells	hsa-miR-125a	4.0023456	49.110474	6.271762150966576e-05	0.0061362619664091095
1051	Endometrial stromal cells	hsa-miR-654	3.9619465	65.214676	7.434122943583184e-05	0.0061362619664091095
1052	Endometrial stromal cells	hsa-miR-299	3.95793	95.1492	7.560206601148965e-05	0.0061362619664091095
1053	Endometrial stromal cells	hsa-miR-140	3.9385574	20.409342	8.197296520012168e-05	0.0061362619664091095
1054	Endometrial stromal cells	hsa-miR-376b	3.8594131	107.68639	0.00011365969720765297	0.006817734764201229
1055	Endometrial stromal cells	hsa-miR-28	3.807674	2.9113107	0.00014028012392634266	0.006817734764201229
1056	Endometrial stromal cells	hsa-miR-376a	3.8074377	114.191895	0.00014041416185833308	0.006817734764201229
1057	Endometrial stromal cells	hsa-miR-487a	3.8027124	87.79837	0.00014312038627139985	0.006817734764201229
1058	Endometrial stromal cells	hsa-miR-24-2	3.721678	12.839159	0.00019790320663907397	0.007357056954408159
1059	Endometrial stromal cells	hsa-miR-145	3.7181344	17.918348	0.0002006995526815375	0.007357056954408159
1060	Endometrial stromal cells	hsa-miR-133b	3.6534014	123.35791	0.00025878932563878584	0.007357056954408159
1061	Endometrial stromal cells	hsa-miR-541	3.5414178	65.419136	0.00039798282950746257	0.009643803476174568
1062	Endometrial stromal cells	hsa-miR-1	3.5251164	121.8166	0.00042329671746567756	0.009643803476174568
1063	Endometrial stromal cells	hsa-miR-98	3.4840086	29.395851	0.0004939636755719899	0.010784873583321778
1064	Endometrial stromal cells	hsa-miR-676	3.4700696	100.40596	0.0005203233254045254	0.010905976900478852
1065	Endometrial stromal cells	hsa-miR-210	3.4282532	37.383373	0.0006074788423431512	0.012243035130300433
1066	Endometrial stromal cells	hsa-miR-30c-2	3.336115	49.09126	0.0008495807273278023	0.01541267380371773
1067	Endometrial stromal cells	hsa-miR-656	3.3320985	92.67787	0.0008619373764269674	0.01541267380371773
1068	Endometrial stromal cells	hsa-miR-618	3.308946	71.957924	0.0009364795780932197	0.01541267380371773
1069	Endometrial stromal cells	hsa-miR-670	3.2942982	29.825926	0.0009866776554878448	0.015667245196231236
1070	Endometrial stromal cells	hsa-miR-339	3.2220051	12.02005	0.0012729688029365172	0.019263465697934145
1071	Endometrial stromal cells	hsa-miR-29b-2	3.204286	22.215075	0.0013539782239257625	0.019707905259363875
1072	Endometrial stromal cells	hsa-miR-381	3.1894023	32.076485	0.0014256732280690508	0.019839447754132232
1073	Endometrial stromal cells	hsa-miR-134	3.1792436	30.452791	0.0014766001191052615	0.019839447754132232
1074	Endometrial stromal cells	hsa-let-7e	3.1539645	21.242603	0.001610686815721415	0.0205853632058054
1075	Endometrial stromal cells	hsa-miR-26a	3.1045878	1.3679868	0.0019054435233974553	0.023772676339530157
1076	Endometrial stromal cells	hsa-miR-431	3.07293	117.75249	0.0021196816823572462	0.024487985729612985
1077	Endometrial stromal cells	hsa-miR-29a	3.0622988	11.516831	0.0021964414681141416	0.024487985729612985
1078	Endometrial stromal cells	hsa-miR-148b	3.0509586	16.556097	0.0022811201689538403	0.024902228511079424
1079	Endometrial stromal cells	hsa-miR-136	3.0301685	44.55216	0.0024441739028492984	0.025273127607952365
1080	Endometrial stromal cells	hsa-miR-887	3.028042	93.06772	0.002461437402617148	0.025273127607952365
1081	Endometrial stromal cells	hsa-miR-432	3.022372	74.559006	0.002508020296972372	0.025273127607952365
1082	Endometrial stromal cells	hsa-miR-542	2.977248	34.210472	0.0029084865511423055	0.02875560288299185
1083	Endometrial stromal cells	hsa-miR-376c	2.946535	71.98102	0.003213558229972103	0.03108747919389863
1084	Endometrial stromal cells	hsa-miR-23b	2.9418101	30.396181	0.0032629987703519554	0.03108747919389863
1085	Endometrial stromal cells	hsa-miR-30a	2.8917248	1.296556	0.0038313344969170687	0.03522139081376393
1086	Endometrial stromal cells	hsa-miR-1287	2.868572	27.592129	0.004123292737793867	0.03664778948620904
1087	Endometrial stromal cells	hsa-miR-744	2.8579407	19.650492	0.004264000567737583	0.037238938291574895
1088	Endometrial stromal cells	hsa-miR-491	2.7953339	87.36867	0.005184613248025668	0.04381834422524919
1089	Endometrial stromal cells	hsa-miR-181b	2.754226	11.06605	0.005883111499776995	0.047426929628971465
1090	Endometrial stromal cells	hsa-miR-450b	2.7225683	28.27791	0.0064776641959623385	0.04901253027114369
1091	Endometrial stromal cells	hsa-miR-338	2.7209146	28.645493	0.0065101590089529995	0.04901253027114369
1092	Endometrial stromal cells	hsa-miR-889	2.7192607	52.989418	0.006542800369942567	0.04901253027114369
1093	Endometrial stromal cells	hsa-miR-552	2.7190244	70.04508	0.006547475417900875	0.04901253027114369
1094	Endometrial stromal cells	hsa-miR-758	2.6656315	60.800335	0.007684385764134492	0.05515915260830786
1095	Endometrial stromal cells	hsa-miR-19a	2.6450777	9.229554	0.00816721757286266	0.05783272984027072
1096	Endometrial stromal cells	hsa-miR-379	2.6176724	28.646313	0.008853175357715305	0.06104031430845816
1097	Endometrial stromal cells	hsa-let-7a-2	2.6084585	75.13343	0.009095101966308004	0.06129160023328557
1098	Endometrial stromal cells	hsa-miR-320a	2.6046786	3.178711	0.009196049419925823	0.06129160023328557
1099	Endometrial stromal cells	hsa-miR-30d	2.5531757	3.8301547	0.0106745663612648	0.06658896158693756
1100	Endometrial stromal cells	hsa-miR-302a	2.5387642	41.365253	0.011124476410366272	0.06778169347711542
1101	Endometrial stromal cells	hsa-miR-885	2.4915137	27.49016	0.012720001729343868	0.07574182847927485
1102	Endometrial stromal cells	hsa-miR-410	2.4865525	69.8868	0.012898752494084342	0.07594321693146287
1103	Endometrial stromal cells	hsa-miR-519b	2.4603286	48.144558	0.0138809874583569	0.07998271878552793
1104	Endometrial stromal cells	hsa-miR-500a	2.4530048	17.81988	0.014166847039461054	0.08068943313779992
1105	Endometrial stromal cells	hsa-miR-518a	2.4463897	57.78199	0.014429494630850748	0.08130166867275046
1106	Endometrial stromal cells	hsa-miR-122	2.431742	59.653866	0.015026403962942097	0.0823406383928694
1107	Endometrial stromal cells	hsa-miR-1296	2.4050455	28.058926	0.016170448640631985	0.0855890412898097
1108	Endometrial stromal cells	hsa-let-7i	2.392288	6.8746443	0.016743699199859775	0.08773698380726522
1109	Endometrial stromal cells	hsa-miR-411	2.379058	60.74328	0.017356951260356825	0.08916708294536252
1110	Endometrial stromal cells	hsa-miR-217	2.3717341	60.63721	0.017704829447596014	0.09007117117029428
1111	Endometrial stromal cells	hsa-miR-543	2.3452737	64.54073	0.019013110434196342	0.09175058592698189
1112	Endometrial stromal cells	hsa-miR-585	2.3438563	52.94763	0.019085522645116464	0.09175058592698189
1113	Endometrial stromal cells	hsa-miR-130a	2.33795	23.119246	0.019389841588656788	0.09236615447687416
1114	Endometrial stromal cells	hsa-miR-505	2.3341699	24.209627	0.019586823322500693	0.09246392271162489
1115	Endometrial stromal cells	hsa-miR-380	2.235653	38.946583	0.025374517606578027	0.11052492211223125
1116	Endometrial stromal cells	hsa-miR-377	2.2302191	58.55827	0.025732901713153077	0.11052492211223125
1117	Endometrial stromal cells	hsa-miR-4709	2.20683	40.661892	0.027325928752347014	0.1145368648926249
1118	Endometrial stromal cells	hsa-miR-1468	2.203759	82.50824	0.027541307207005226	0.1145368648926249
1119	Endometrial stromal cells	hsa-miR-181c	2.1638322	5.433737	0.030477224620568948	0.12284665923983176
1120	Endometrial stromal cells	hsa-let-7f	2.146586	0.70648783	0.031826265712444714	0.12539070100241376
1121	Endometrial stromal cells	hsa-miR-212	2.113038	24.300425	0.03459750835189131	0.13529174907754513
1122	Endometrial stromal cells	hsa-miR-1179	2.1085494	53.38679	0.03498350344279867	0.1357878207705667
1123	Endometrial stromal cells	hsa-miR-539	2.093429	67.25801	0.03631086107563141	0.13888241754475078
1124	Endometrial stromal cells	hsa-miR-671	2.0891767	15.980702	0.036691826326573536	0.13932258692119226
1125	Endometrial stromal cells	hsa-miR-6892	2.080199	45.80782	0.037507279067828206	0.14027662210560973
1126	Endometrial stromal cells	hsa-miR-218	2.080199	16.340687	0.037507279067828206	0.14027662210560973
1127	Endometrial stromal cells	hsa-miR-516b	2.0776002	49.856068	0.03774619029941025	0.14027662210560973
1128	Endometrial stromal cells	hsa-miR-188	2.059409	50.737816	0.03945508626527647	0.1437294501249869
1129	Endometrial stromal cells	hsa-miR-520e	2.0537388	56.077183	0.04000097650337499	0.1437294501249869
1130	Endometrial stromal cells	hsa-miR-874	2.023026	20.542595	0.04307046040898505	0.1494630546642925
1131	Endometrial stromal cells	hsa-miR-412	1.9783745	54.362022	0.04788648194552337	0.16400337607486434
1132	Endometrial stromal cells	hsa-miR-1247	1.9521505	54.801407	0.050920344163457955	0.17113434058471885
1133	Endometrial stromal cells	hsa-miR-10a	1.9280528	9.572109	0.053848565139416826	0.1724056540597202
1134	Endometrial stromal cells	hsa-miR-493	1.9247452	36.012405	0.05426123991285821	0.1724056540597202
1135	Endometrial stromal cells	hsa-miR-199a	1.9242728	9.030457	0.05432040831127026	0.1724056540597202
1136	Endometrial stromal cells	hsa-miR-10b	1.9219102	7.251388	0.054617058347163266	0.1724056540597202
1137	Endometrial stromal cells	hsa-miR-451a	1.9126964	5.035616	0.05578693423420964	0.17419096908698659
1138	Endometrial stromal cells	hsa-miR-100	1.9122238	7.1314673	0.055847486272163634	0.17419096908698659
1139	Endometrial stromal cells	hsa-miR-3913	1.8989937	21.196646	0.05756529744783802	0.17848648439448
1140	Endometrial stromal cells	hsa-miR-655	1.8394582	59.884617	0.06584781431233891	0.19675877749148596
1141	Endometrial stromal cells	hsa-miR-383	1.8375683	58.062572	0.06612605435697211	0.19675877749148596
1142	Endometrial stromal cells	hsa-miR-4661	1.8302444	44.359837	0.06721339918125188	0.19675877749148596
1143	Endometrial stromal cells	hsa-miR-450a	1.821503	21.225174	0.06853041753393183	0.19949965993211263
1144	Endometrial stromal cells	hsa-miR-1323	1.8174868	45.737656	0.06914260695011899	0.20016975713736107
1145	Endometrial stromal cells	hsa-miR-507	1.7938616	63.826725	0.072835261471036	0.20406243972142565
1146	Endometrial stromal cells	hsa-miR-2355	1.7924441	15.045248	0.07306185750848027	0.20406243972142565
1147	Endometrial stromal cells	hsa-miR-372	1.786774	27.979153	0.07397401644584196	0.2050919821038158
1148	Endometrial stromal cells	hsa-miR-520f	1.7751977	40.07488	0.07586525056460838	0.20922837524134102
1149	Endometrial stromal cells	hsa-miR-29c	1.7494463	3.3036964	0.0802139169300773	0.21444945138449237
1150	Endometrial stromal cells	hsa-miR-219a	1.7107009	38.884613	0.08713634318039927	0.22738901375751705
1151	Endometrial stromal cells	hsa-let-7c	1.7102284	6.93088	0.0872236484069865	0.22738901375751705
1152	Endometrial stromal cells	hsa-miR-196b	1.6613243	25.697683	0.09664834858641289	0.24947652541517415
1153	Endometrial stromal cells	hsa-miR-514a	1.6556542	61.052094	0.09779187343582052	0.2509517183158809
1154	Endometrial stromal cells	hsa-miR-520h	1.6535279	46.294727	0.09822347244135654	0.2509517183158809
1155	Endometrial stromal cells	hsa-miR-892c	1.6381716	35.907158	0.1013859188813935	0.25664841301376906
1156	Endometrial stromal cells	hsa-miR-6715a	1.635809	35.89822	0.10187956786254523	0.25665814211525817
1157	Endometrial stromal cells	hsa-miR-214	1.6065137	27.815136	0.10816107646501519	0.2686085500837344
1158	Endometrial stromal cells	hsa-miR-181a	1.5791085	2.1698897	0.11431116901367715	0.2799021147811534
1159	Endometrial stromal cells	hsa-miR-504	1.5649334	49.072712	0.11759852777102762	0.2866122258233417
1160	Endometrial stromal cells	hsa-miR-192	1.5502858	21.226664	0.12107294174608658	0.2923604676264948
1161	Endometrial stromal cells	hsa-miR-382	1.5455607	26.605951	0.12221069202721092	0.293096483820555
1162	Endometrial stromal cells	hsa-miR-219a-2	1.5443795	45.301174	0.12249643121507928	0.293096483820555
1163	Endometrial stromal cells	hsa-miR-320d	1.5235893	51.61048	0.12761134037236024	0.30394701070507624
1164	Endometrial stromal cells	hsa-miR-6808	1.5039804	32.759136	0.13258642079518174	0.31090980380433064
1165	Endometrial stromal cells	hsa-miR-129	1.5006728	29.137241	0.13344020037477475	0.31090980380433064
1166	Endometrial stromal cells	hsa-miR-675	1.5004365	32.559143	0.13350134705338626	0.31090980380433064
1167	Endometrial stromal cells	hsa-miR-5683	1.4654713	49.564907	0.14279237920112767	0.32265208414035706
1168	Endometrial stromal cells	hsa-miR-331	1.46429	9.649425	0.14311471958315	0.32265208414035706
1169	Endometrial stromal cells	hsa-miR-423	1.4621638	3.769077	0.14369633886985553	0.32265208414035706
1170	Endometrial stromal cells	hsa-miR-221	1.4612187	7.0288277	0.1439554174739078	0.32265208414035706
1171	Endometrial stromal cells	hsa-miR-5589	1.4607463	31.324188	0.14408509100924344	0.32265208414035706
1172	Endometrial stromal cells	hsa-miR-769	1.4508237	18.231482	0.1468289677234121	0.32601008087740657
1173	Endometrial stromal cells	hsa-miR-490	1.4477524	41.275127	0.14768631209118196	0.32653007399063017
1174	Endometrial stromal cells	hsa-miR-664a	1.4378299	11.398028	0.1504823502518776	0.33131408206715907
1175	Endometrial stromal cells	hsa-miR-517c	1.4326322	29.4468	0.1519629571649685	0.33267161322821026
1176	Endometrial stromal cells	hsa-miR-503	1.420111	11.424321	0.15557539635231538	0.33344382686564433
1177	Endometrial stromal cells	hsa-miR-323b	1.420111	39.685772	0.15557539635231538	0.33344382686564433
1178	Endometrial stromal cells	hsa-miR-485	1.4168034	49.81659	0.15654042253616127	0.33344382686564433
1179	Endometrial stromal cells	hsa-miR-151b	1.4113696	29.623404	0.1581356680575261	0.3334744762664115
1180	Endometrial stromal cells	hsa-miR-495	1.4094796	34.06627	0.15869341242014923	0.3334744762664115
1181	Endometrial stromal cells	hsa-miR-4668	1.4014469	26.137964	0.1610804476976777	0.3334744762664115
1182	Endometrial stromal cells	hsa-miR-148a	1.3816018	5.960865	0.16709399354489807	0.3397142276773588
1183	Endometrial stromal cells	hsa-miR-483	1.377113	44.761833	0.16847730298082997	0.3397142276773588
1184	Endometrial stromal cells	hsa-miR-498	1.3631742	18.484135	0.1728276268504637	0.34422018460200565
1185	Endometrial stromal cells	hsa-miR-5698	1.3627017	22.11251	0.17297655367595655	0.34422018460200565
1186	Endometrial stromal cells	hsa-miR-3605	1.3558503	34.123028	0.17514678626945468	0.3463279849252613
1187	Endometrial stromal cells	hsa-miR-18a	1.3482903	20.127565	0.17756503422059278	0.34747651488769726
1188	Endometrial stromal cells	hsa-miR-30e	1.3378952	0.42389268	0.18093060202139866	0.35113939058967736
1189	Endometrial stromal cells	hsa-miR-99b	1.3334064	6.747722	0.18239846941197135	0.35268191133532467
1190	Endometrial stromal cells	hsa-miR-369	1.3090725	20.962019	0.1905098092196229	0.36433262785066567
1191	Endometrial stromal cells	hsa-miR-3937	1.2663108	39.353493	0.20540181841026106	0.38716026203948484
1192	Endometrial stromal cells	hsa-miR-551b	1.2355981	30.21064	0.21660800071690312	0.39998132966831307
1193	Endometrial stromal cells	hsa-miR-144	1.229928	17.90658	0.2187240581383212	0.4012257113512488
1194	Endometrial stromal cells	hsa-miR-1229	1.226148	18.873764	0.22014298781824637	0.40193353873435916
1195	Endometrial stromal cells	hsa-miR-3136	1.2178792	29.249043	0.2232698917660989	0.40391254075310024
1196	Endometrial stromal cells	hsa-miR-3943	1.2105553	23.852026	0.22606586142389007	0.4070739222890667
1197	Endometrial stromal cells	hsa-miR-513c	1.2077203	46.99347	0.22715485302302507	0.4076340513152915
1198	Endometrial stromal cells	hsa-miR-3157	1.2013415	22.535063	0.22961874631603152	0.4097424797678427
1199	Endometrial stromal cells	hsa-miR-433	1.1840951	11.495752	0.23637540615053443	0.4174514540948356
1200	Endometrial stromal cells	hsa-miR-25	1.1814964	10.850416	0.2374055979394294	0.4174514540948356
1201	Endometrial stromal cells	hsa-miR-126	1.1770076	2.4211266	0.23919248350844025	0.418943580812141
1202	Endometrial stromal cells	hsa-miR-346	1.1753538	26.939793	0.23985319512145475	0.418943580812141
1203	Endometrial stromal cells	hsa-miR-519c	1.1703925	34.42201	0.24184304577612636	0.42101580062023325
1204	Endometrial stromal cells	hsa-miR-5584	1.115582	25.56741	0.26460108013739236	0.453974567609596
1205	Endometrial stromal cells	hsa-miR-527	1.114637	39.959206	0.2650059912205682	0.453974567609596
1206	Endometrial stromal cells	hsa-miR-508	1.0754192	28.215418	0.2821870877917275	0.47853085437820464
1207	Endometrial stromal cells	hsa-miR-548y	1.073293	35.671192	0.28313970380303854	0.4785974348154587
1208	Endometrial stromal cells	hsa-miR-770	1.0279325	27.359886	0.3039815581137828	0.5056709093702292
1209	Endometrial stromal cells	hsa-miR-3154	1.018955	17.974585	0.3082243446199947	0.5094938693403067
1210	Endometrial stromal cells	hsa-miR-29b	1.0050161	2.8059149	0.31488909679407884	0.5172472937934085
1211	Endometrial stromal cells	hsa-miR-125b-2	0.9776109	22.650587	0.32826682072698554	0.5358623490995029
1212	Endometrial stromal cells	hsa-miR-4326	0.9381568	23.55312	0.34816384618597596	0.5513066787435452
1213	Endometrial stromal cells	hsa-miR-3187	0.937448	11.387526	0.3485281482561351	0.5513066787435452
1214	Endometrial stromal cells	hsa-miR-574	0.93532175	1.9386145	0.34962250716141285	0.5513066787435452
1215	Endometrial stromal cells	hsa-miR-873	0.93390423	25.275208	0.35035329011755834	0.5513066787435452
1216	Endometrial stromal cells	hsa-miR-4445	0.91878414	1.9861357	0.3582085036597096	0.56030225647071
1217	Endometrial stromal cells	hsa-miR-519e	0.91335034	6.3987613	0.36105832681048233	0.5630790572877761
1218	Endometrial stromal cells	hsa-miR-24	0.90626276	0.4052715	0.3647967934853775	0.5672211269624268
1219	Endometrial stromal cells	hsa-miR-302d	0.87720376	0.48610413	0.38037597556979064	0.5861459428790623
1220	Endometrial stromal cells	hsa-miR-320b	0.87365997	9.695009	0.3823034529573438	0.5861459428790623
1221	Endometrial stromal cells	hsa-miR-374b	0.8731875	7.2277017	0.38256090165007506	0.5861459428790623
1222	Endometrial stromal cells	hsa-miR-659	0.8637374	18.863485	0.3877321676577614	0.5872013174932571
1223	Endometrial stromal cells	hsa-miR-521	0.8564136	41.37501	0.3917690560500139	0.5916051451590988
1224	Endometrial stromal cells	hsa-miR-154	0.85357857	28.983206	0.39333854477783115	0.5922683835160446
1225	Endometrial stromal cells	hsa-let-7b	0.8438922	1.7175437	0.39872963475459866	0.5945466481365698
1226	Endometrial stromal cells	hsa-miR-708	0.842711	3.4435043	0.3993901147787644	0.5945466481365698
1227	Endometrial stromal cells	hsa-miR-326	0.82877207	12.08798	0.40723338247482277	0.6045050776680089
1228	Endometrial stromal cells	hsa-miR-26a-1	0.8247558	19.421078	0.4095102402175512	0.6061677002090307
1229	Endometrial stromal cells	hsa-miR-509-3	0.8179045	36.379616	0.4134117206358229	0.6085048921718291
1230	Endometrial stromal cells	hsa-miR-409	0.813652	11.285333	0.4158443602707764	0.6103709937867979
1231	Endometrial stromal cells	hsa-miR-598	0.8051469	9.752288	0.42073491958353504	0.6137660772072332
1232	Endometrial stromal cells	hsa-miR-1262	0.80349314	14.648021	0.4216897679437781	0.6137660772072332
1233	Endometrial stromal cells	hsa-miR-101	0.7997131	3.3480892	0.4238770445896237	0.6137660772072332
1234	Endometrial stromal cells	hsa-miR-506	0.79947686	41.35021	0.4240139693683558	0.6137660772072332
1235	Endometrial stromal cells	hsa-let-7f-1	0.76947284	78.750336	0.4416126646342933	0.6288180333379612
1236	Endometrial stromal cells	hsa-miR-1343	0.7543527	11.335685	0.4506374619461804	0.6399296207582615
1237	Endometrial stromal cells	hsa-miR-576	0.75128144	4.0657496	0.4524833027824293	0.6408141909675485
1238	Endometrial stromal cells	hsa-miR-877	0.7489189	8.325458	0.4539060822815999	0.6410964612279201
1239	Endometrial stromal cells	hsa-miR-520d	0.7297825	11.675112	0.46552314567527664	0.6514650067448788
1240	Endometrial stromal cells	hsa-miR-760	0.72647494	9.080808	0.4675476479573677	0.6514650067448788
1241	Endometrial stromal cells	hsa-miR-135a	0.72245866	7.989979	0.4700125188438542	0.6515517456988879
1242	Endometrial stromal cells	hsa-miR-502	0.70946485	5.043586	0.478036074193141	0.6601975051956981
1243	Endometrial stromal cells	hsa-miR-455	0.70828354	4.519362	0.47876918315718564	0.6601975051956981
1244	Endometrial stromal cells	hsa-miR-517b	0.70048726	21.160967	0.48362306798784993	0.661667069518625
1245	Endometrial stromal cells	hsa-miR-517a	0.70048726	21.160967	0.48362306798784993	0.661667069518625
1246	Endometrial stromal cells	hsa-miR-512	0.69150966	13.57276	0.4892453070580933	0.6647614171987358
1247	Endometrial stromal cells	hsa-miR-323a	0.68772966	11.237737	0.4916230537496197	0.6656601554646013
1248	Endometrial stromal cells	hsa-miR-132	0.6775708	6.6174483	0.49804386615773055	0.6712905952019541
1249	Endometrial stromal cells	hsa-miR-365b	0.6638682	7.278873	0.5067746825609808	0.6751918742489526
1250	Endometrial stromal cells	hsa-miR-3922	0.6633957	10.3916645	0.507077173486427	0.6751918742489526
1251	Endometrial stromal cells	hsa-miR-197	0.6624507	0.42739347	0.5076824397978765	0.6751918742489526
1252	Endometrial stromal cells	hsa-miR-484	0.644023	3.0351045	0.5195605119432646	0.6857675270989185
1253	Endometrial stromal cells	hsa-miR-337	0.6407155	13.704746	0.5217075525455452	0.6868712500850898
1254	Endometrial stromal cells	hsa-miR-3615	0.62110656	9.440867	0.5345295096039249	0.6984874389836824
1255	Endometrial stromal cells	hsa-miR-29b-1	0.6095302	15.073403	0.5421730504729703	0.7032145506134565
1256	Endometrial stromal cells	hsa-miR-548d	0.60149765	11.923071	0.547508577966487	0.708381468776393
1257	Endometrial stromal cells	hsa-miR-20a	0.5963001	2.6027205	0.5509747620220552	0.7111102839890564
1258	Endometrial stromal cells	hsa-miR-23a	0.582125	2.0632274	0.5604824989393935	0.7181554005040482
1259	Endometrial stromal cells	hsa-miR-196a	0.57999873	6.6855273	0.5619154851272133	0.7181554005040482
1260	Endometrial stromal cells	hsa-miR-152	0.5750374	2.2242634	0.5652659888117777	0.7189305294596396
1261	Endometrial stromal cells	hsa-miR-223	0.5353471	2.8093412	0.5924098753883311	0.7462085930372248
1262	Endometrial stromal cells	hsa-miR-1258	0.52944076	24.613857	0.5964997144800033	0.7495583942146804
1263	Endometrial stromal cells	hsa-miR-523	0.524952	11.579175	0.5996165644004654	0.7498784719471214
1264	Endometrial stromal cells	hsa-miR-664b	0.51644695	7.7585545	0.6055423026176155	0.7519056079896459
1265	Endometrial stromal cells	hsa-miR-3170	0.49400297	7.115081	0.6213040764198876	0.7642331832019275
1266	Endometrial stromal cells	hsa-miR-191	0.4890417	4.9761767	0.6248121850899566	0.7667484425928273
1267	Endometrial stromal cells	hsa-miR-137	0.46423522	17.7842	0.6424792279814758	0.7842368975949261
1268	Endometrial stromal cells	hsa-miR-107	0.45951018	0.5745753	0.6458678414726579	0.7842368975949261
1269	Endometrial stromal cells	hsa-miR-204	0.4590377	7.4007297	0.6462071089020622	0.7842368975949261
1270	Endometrial stromal cells	hsa-miR-363	0.45856518	36.568954	0.646546449925588	0.7842368975949261
1271	Endometrial stromal cells	hsa-miR-888	0.43895626	9.815004	0.6606932324708585	0.7932537400791
1272	Endometrial stromal cells	hsa-miR-1911	0.4082435	13.47511	0.6830949194178376	0.8114684121104899
1273	Endometrial stromal cells	hsa-miR-125b	0.40635347	2.3055263	0.6844828972382377	0.8114684121104899
1274	Endometrial stromal cells	hsa-miR-31	0.34634545	2.4037716	0.7290831049329458	0.8437517175209442
1275	Endometrial stromal cells	hsa-miR-184	0.34540045	3.3688705	0.7297933343555266	0.8437517175209442
1276	Endometrial stromal cells	hsa-miR-103a	0.3442192	0.20550342	0.7306814471229676	0.8437517175209442
1277	Endometrial stromal cells	hsa-miR-128	0.3437467	-0.117611416	0.7310367934246349	0.8437517175209442
1278	Endometrial stromal cells	hsa-miR-1269b	0.33500537	9.3119335	0.7376210375681231	0.8449270910052666
1279	Endometrial stromal cells	hsa-miR-374a	0.33358786	-0.30255705	0.7386905841206279	0.8449270910052666
1280	Endometrial stromal cells	hsa-miR-3678	0.33169785	4.7416244	0.7401174327698805	0.8449270910052666
1281	Endometrial stromal cells	hsa-miR-127	0.32531902	-1.2660172	0.7449396264762186	0.8465270620265887
1282	Endometrial stromal cells	hsa-miR-4473	0.3220115	7.388887	0.7474439779571875	0.8465270620265887
1283	Endometrial stromal cells	hsa-miR-519a	0.31138018	10.586889	0.7555116310382841	0.8523842678349729
1284	Endometrial stromal cells	hsa-miR-520b	0.30405635	9.275064	0.7610849593112009	0.8558122718434963
1285	Endometrial stromal cells	hsa-miR-3607	0.29909506	1.1031935	0.7648675155901303	0.8582239361225446
1286	Endometrial stromal cells	hsa-miR-652	0.28279367	1.7584358	0.7773350067699376	0.8703154138142688
1287	Endometrial stromal cells	hsa-miR-6503	0.2806674	-1.1736561	0.7789655135093361	0.8703154138142688
1288	Endometrial stromal cells	hsa-miR-15a	0.2747611	0.327137	0.7834997847490756	0.871430111180563
1289	Endometrial stromal cells	hsa-miR-124	0.27287108	9.426492	0.7849523138878354	0.871430111180563
1290	Endometrial stromal cells	hsa-miR-4449	0.26483852	6.59622	0.7911338640275313	0.8743522172832449
1291	Endometrial stromal cells	hsa-miR-582	0.2629485	-3.9573	0.7925902733006513	0.8743522172832449
1292	Endometrial stromal cells	hsa-miR-486	0.25727844	1.628758	0.796963825610065	0.8754906595800294
1293	Endometrial stromal cells	hsa-miR-373	0.23105448	6.880603	0.8172724799582146	0.8905342107207986
1294	Endometrial stromal cells	hsa-miR-27b	0.23081823	0.9076711	0.8174560216730995	0.8905342107207986
1295	Endometrial stromal cells	hsa-miR-4791	0.21947813	-3.2010565	0.8262776155615966	0.8964171233007797
1296	Endometrial stromal cells	hsa-miR-627	0.21191807	8.713598	0.8321709578673205	0.8974365556886614
1297	Endometrial stromal cells	hsa-miR-186	0.20624802	0.14882052	0.8365971833432164	0.8983133689996832
1298	Endometrial stromal cells	hsa-miR-1197	0.19656168	5.2026105	0.8441705586885839	0.9026220095350587
1299	Endometrial stromal cells	hsa-miR-532	0.19230914	0.559008	0.8475000547542917	0.9026220095350587
1300	Endometrial stromal cells	hsa-miR-767	0.18427658	12.051409	0.8537964880140456	0.9056464771646962
1301	Endometrial stromal cells	hsa-miR-103a-2	0.14978378	7.5271306	0.8809352051626248	0.9287928521231699
1302	Endometrial stromal cells	hsa-miR-95	0.12544982	5.16224	0.9001674460596059	0.9398122389598219
1303	Endometrial stromal cells	hsa-miR-513a	0.12521358	10.415574	0.9003544732019668	0.9398122389598219
1304	Endometrial stromal cells	hsa-miR-3074	0.11907102	8.05925	0.9052190908120393	0.9430115379433571
1305	Endometrial stromal cells	hsa-miR-190a	0.10584091	-8.139097	0.9157085808932921	0.9481566164127987
1306	Endometrial stromal cells	hsa-miR-4521	0.10371464	3.5282679	0.9173958101551315	0.9481566164127987
1307	Endometrial stromal cells	hsa-miR-487b	0.09662708	1.233244	0.923022552793211	0.9497759122071815
1308	Endometrial stromal cells	hsa-let-7g	0.08552323	0.43186256	0.9318454267140248	0.9518265177351832
1309	Endometrial stromal cells	hsa-miR-1271	0.079380676	-3.7325795	0.9367298357710537	0.9549541516420859
1310	Endometrial stromal cells	hsa-miR-525	0.06804058	5.8379655	0.9457533291025222	0.9622810571839255
1311	Endometrial stromal cells	hsa-miR-30b	0.049376674	2.658882	0.960619118062346	0.9713943954732691
1312	Endometrial stromal cells	hsa-miR-518b	0.04914042	0.5979635	0.9608073913504878	0.9713943954732691
1313	Endometrial stromal cells	hsa-miR-496	0.047486655	-0.8243227	0.962125364982112	0.9713943954732691
1314	Endometrial stromal cells	hsa-miR-340	0.030949015	2.3086548	0.9753102004092936	0.9809261900469671
1315	Endometrial stromal cells	hsa-miR-4461	-0.0054337964	-5.5460596	0.9956644789977477	0.9956644789977477
1316	Endometrial stromal cells	hsa-miR-511	-0.008741325	1.2371172	0.9930255207128921	0.9949242310775438
1317	Endometrial stromal cells	hsa-miR-367	-0.011576349	-0.005769581	0.9907636161007448	0.9945596452812074
1318	Endometrial stromal cells	hsa-miR-424	-0.036855314	1.223114	0.9706003686486453	0.9780665253305579
1319	Endometrial stromal cells	hsa-miR-302c	-0.057881746	-0.3585375	0.9538428238223886	0.9686310846568442
1320	Endometrial stromal cells	hsa-miR-22	-0.08741325	0.0991392	0.9303430392148812	0.9518265177351832
1321	Endometrial stromal cells	hsa-miR-138	-0.09261079	6.5127225	0.9262127693470796	0.9497759122071815
1322	Endometrial stromal cells	hsa-miR-3131	-0.09450081	-6.8255587	0.9247113400136037	0.9497759122071815
1323	Endometrial stromal cells	hsa-miR-21	-0.10087962	-0.044467393	0.919646026715461	0.9486112559033496
1324	Endometrial stromal cells	hsa-miR-7704	-0.10513215	-2.1374888	0.916270948835068	0.9481566164127987
1325	Endometrial stromal cells	hsa-miR-374c	-0.108912185	-4.2522597	0.9132721441982858	0.9481566164127987
1326	Endometrial stromal cells	hsa-miR-328	-0.12521358	-0.29190573	0.9003544732019668	0.9398122389598219
1327	Endometrial stromal cells	hsa-miR-335	-0.13560866	-0.7338237	0.8921306585447213	0.936826583321511
1328	Endometrial stromal cells	hsa-miR-497	-0.14553125	-1.7614152	0.8842914479937826	0.9304592745958676
1329	Endometrial stromal cells	hsa-miR-1537	-0.1757715	-3.945755	0.8604734573185818	0.9090485718446307
1330	Endometrial stromal cells	hsa-miR-548v	-0.17978778	-8.143269	0.8573191706181287	0.9075459503109079
1331	Endometrial stromal cells	hsa-miR-185	-0.18498534	-3.4730747	0.8532405394686058	0.9056464771646962
1332	Endometrial stromal cells	hsa-miR-1301	-0.19372666	-3.8571925	0.8463899172043048	0.9026220095350587
1333	Endometrial stromal cells	hsa-miR-146a	-0.20270424	-4.8079906	0.8393662129878505	0.8994435492957744
1334	Endometrial stromal cells	hsa-miR-365a	-0.20695677	-1.8740362	0.8360436191256371	0.8983133689996832
1335	Endometrial stromal cells	hsa-miR-3173	-0.21168181	-5.4865465	0.8323552787494074	0.8974365556886614
1336	Endometrial stromal cells	hsa-miR-202	-0.21333557	-4.1667514	0.8310652267064333	0.8974365556886614
1337	Endometrial stromal cells	hsa-miR-3681	-0.22113189	-3.7412198	0.8249897382283616	0.8964171233007797
1338	Endometrial stromal cells	hsa-miR-324	-0.23719703	-1.6101367	0.8125039402797567	0.8888352081557255
1339	Endometrial stromal cells	hsa-miR-370	-0.25208092	-2.6666284	0.8009785272139631	0.8780601428035913
1340	Endometrial stromal cells	hsa-miR-891a	-0.25940472	-8.353837	0.7953229882332123	0.8754906595800294
1341	Endometrial stromal cells	hsa-miR-195	-0.2702723	-2.6138186	0.7869507639504119	0.8718016919873484
1342	Endometrial stromal cells	hsa-miR-3622a	-0.2757061	-27.553024	0.7827738026699951	0.871430111180563
1343	Endometrial stromal cells	hsa-miR-129-2	-0.3101989	-0.3316061	0.7564097033268367	0.8523842678349729
1344	Endometrial stromal cells	hsa-miR-494	-0.32130274	-7.409817	0.7479809727448674	0.8465270620265887
1345	Endometrial stromal cells	hsa-miR-329	-0.32720906	-8.280171	0.7435097761251436	0.8465270620265887
1346	Endometrial stromal cells	hsa-miR-514b	-0.33689538	-8.492453	0.7361957657066532	0.8449270910052666
1347	Endometrial stromal cells	hsa-miR-92a	-0.33760414	-0.1161962	0.7356615224128862	0.8449270910052666
1348	Endometrial stromal cells	hsa-miR-3653	-0.36477312	-6.348707	0.7152807703001631	0.8329047191939677
1349	Endometrial stromal cells	hsa-miR-2110	-0.37304193	-15.203677	0.7091172276992035	0.8275666532614313
1350	Endometrial stromal cells	hsa-let-7d	-0.37398696	-1.0515012	0.7084140247218946	0.8275666532614313
1351	Endometrial stromal cells	hsa-miR-522	-0.37682196	-24.167692	0.7063059088436161	0.8275666532614313
1352	Endometrial stromal cells	hsa-miR-16-1	-0.37894824	-4.8610234	0.7047262982906579	0.8275666532614313
1353	Endometrial stromal cells	hsa-miR-1224	-0.38249204	-11.44108	0.7020964442761031	0.8267382849453437
1354	Endometrial stromal cells	hsa-miR-934	-0.39123335	-12.738381	0.6956247604263224	0.8209625550977319
1355	Endometrial stromal cells	hsa-miR-193b	-0.3919421	-1.5556884	0.6951009920433505	0.8209625550977319
1356	Endometrial stromal cells	hsa-miR-519d	-0.40942475	-10.936819	0.6822279766475572	0.8114684121104899
1357	Endometrial stromal cells	hsa-miR-193a	-0.42619866	-7.030913	0.6699631028915802	0.7996826102851664
1358	Endometrial stromal cells	hsa-miR-150	-0.43115994	-7.8203025	0.6663520798425223	0.797188332962287
1359	Endometrial stromal cells	hsa-miR-19b-1	-0.437775	-1.9807729	0.6615493977377227	0.7932537400791
1360	Endometrial stromal cells	hsa-miR-17	-0.44344506	-1.4010581	0.6574438603340735	0.7919553627932289
1361	Endometrial stromal cells	hsa-miR-345	-0.45171386	-8.834114	0.6514751278421398	0.78657365665733
1362	Endometrial stromal cells	hsa-miR-615	-0.4545489	-2.4640298	0.6494338115236619	0.7859199012434153
1363	Endometrial stromal cells	hsa-miR-30c	-0.4786466	-1.1186864	0.6321900633774431	0.7739897037611686
1364	Endometrial stromal cells	hsa-miR-146b	-0.49849176	-0.8999992	0.6181374711782246	0.7621271409350345
1365	Endometrial stromal cells	hsa-miR-139	-0.5017993	0.12066529	0.6158087093895158	0.7610466125474205
1366	Endometrial stromal cells	hsa-miR-802	-0.50298053	-30.229485	0.6149779436751621	0.7610466125474205
1367	Endometrial stromal cells	hsa-miR-518f	-0.51857316	-8.500646	0.6040584102633585	0.7518446721567693
1368	Endometrial stromal cells	hsa-miR-1226	-0.5190457	-16.048483	0.6037288783087582	0.7518446721567693
1369	Endometrial stromal cells	hsa-miR-550a-3	-0.525897	-15.429217	0.5989597728749185	0.7498784719471214
1370	Endometrial stromal cells	hsa-miR-509	-0.54243463	-9.332119	0.5875191202870667	0.7418313711576456
1371	Endometrial stromal cells	hsa-miR-33a	-0.5518847	-6.0569506	0.5810273356141149	0.7354065793763193
1372	Endometrial stromal cells	hsa-miR-518c	-0.5622798	-11.52495	0.573925390576805	0.7281765246059222
1373	Endometrial stromal cells	hsa-miR-99a	-0.57621866	-3.6106482	0.5644673795285833	0.7189305294596396
1374	Endometrial stromal cells	hsa-miR-4787	-0.58118	-6.3003936	0.5611191631063119	0.7181554005040482
1375	Endometrial stromal cells	hsa-miR-1283	-0.58496	-33.62763	0.5585746087839615	0.7181554005040482
1376	Endometrial stromal cells	hsa-miR-489	-0.61189276	-4.9186745	0.5406087274042891	0.7029254917117804
1377	Endometrial stromal cells	hsa-miR-187	-0.6133103	-19.91454	0.5396712179010972	0.7029254917117804
1378	Endometrial stromal cells	hsa-miR-628	-0.6241778	-2.8042762	0.5325107970614977	0.697589144150562
1379	Endometrial stromal cells	hsa-miR-3923	-0.6289029	-16.4364	0.5294126389140766	0.695268728799439
1380	Endometrial stromal cells	hsa-miR-6087	-0.65418184	-23.367802	0.5129946542993203	0.6788111082142522
1381	Endometrial stromal cells	hsa-miR-6502	-0.65607184	-12.982691	0.5117778860711928	0.6788111082142522
1382	Endometrial stromal cells	hsa-miR-520g	-0.6690657	-10.940543	0.5034535521155652	0.6747050161344147
1383	Endometrial stromal cells	hsa-miR-548x	-0.6690657	-5.1852555	0.5034535521155652	0.6747050161344147
1384	Endometrial stromal cells	hsa-miR-3127	-0.6770983	-11.325927	0.498343590712901	0.6712905952019541
1385	Endometrial stromal cells	hsa-miR-516a	-0.6908009	-24.097008	0.4896906622876184	0.6647614171987358
1386	Endometrial stromal cells	hsa-miR-660	-0.69694346	-1.4219882	0.4858381753058584	0.6629666767194525
1387	Endometrial stromal cells	hsa-miR-190b	-0.7054485	-15.070647	0.48053114728643476	0.6608879820947292
1388	Endometrial stromal cells	hsa-miR-142	-0.72458494	-1.8611504	0.4687066937840063	0.6514650067448788
1389	Endometrial stromal cells	hsa-miR-6842	-0.72812873	-7.5689907	0.4665347873638116	0.6514650067448788
1390	Endometrial stromal cells	hsa-miR-6715b	-0.7297825	-9.59006	0.46552314567527664	0.6514650067448788
1391	Endometrial stromal cells	hsa-miR-3610	-0.7328538	-16.06986	0.46364762078577915	0.6514650067448788
1392	Endometrial stromal cells	hsa-miR-616	-0.7701816	-3.709117	0.44119218204113153	0.6288180333379612
1393	Endometrial stromal cells	hsa-miR-5000	-0.7723079	-16.747448	0.4399321114037764	0.6288180333379612
1394	Endometrial stromal cells	hsa-miR-194	-0.77325284	-7.8395195	0.43937274351677214	0.6288180333379612
1395	Endometrial stromal cells	hsa-miR-520a	-0.78199416	-13.391091	0.4342179865568009	0.6250830355927572
1396	Endometrial stromal cells	hsa-miR-19b	-0.7850655	-1.0994693	0.43241518441288584	0.6242026353508325
1397	Endometrial stromal cells	hsa-miR-1248	-0.8082182	-19.765644	0.41896500132811654	0.6132336890947852
1398	Endometrial stromal cells	hsa-miR-4758	-0.8219208	-18.801365	0.4111219829883448	0.6068392086926554
1399	Endometrial stromal cells	hsa-miR-34a	-0.84814477	-2.199162	0.39635735742178635	0.5934035865400459
1400	Endometrial stromal cells	hsa-miR-16	-0.8495623	-0.78514373	0.3955684956800849	0.5934035865400459
1401	Endometrial stromal cells	hsa-miR-378a	-0.8637374	-4.408454	0.3877321676577614	0.5872013174932571
1402	Endometrial stromal cells	hsa-miR-3200	-0.86491865	-14.644371	0.38708343921512467	0.5872013174932571
1403	Endometrial stromal cells	hsa-miR-301b	-0.8710612	-28.965553	0.383720735305209	0.5862089367344884
1404	Endometrial stromal cells	hsa-miR-937	-0.880275	-33.07711	0.3787103341299308	0.585381165439775
1405	Endometrial stromal cells	hsa-miR-320c	-0.8909064	-28.10816	0.3729794001294612	0.5782284191356144
1406	Endometrial stromal cells	hsa-miR-215	-0.9246904	-14.207071	0.35512696724705184	0.5571453019085484
1407	Endometrial stromal cells	hsa-miR-183	-0.935558	-4.522267	0.3495008041326858	0.5513066787435452
1408	Endometrial stromal cells	hsa-miR-584	-0.93839306	-13.455893	0.34804246597323585	0.5513066787435452
1409	Endometrial stromal cells	hsa-miR-6511b	-0.9435906	-36.532757	0.3453789100838289	0.5513066787435452
1410	Endometrial stromal cells	hsa-miR-181a-2	-0.9452443	-2.50954	0.3445341473988819	0.5513066787435452
1411	Endometrial stromal cells	hsa-miR-3928	-0.95493066	-20.050251	0.3396127572330814	0.5475602608927219
1412	Endometrial stromal cells	hsa-miR-1180	-0.9561119	-5.132818	0.3390156867314815	0.5475602608927219
1413	Endometrial stromal cells	hsa-miR-1266	-0.9648533	-27.415154	0.33461831621968785	0.5428482900901437
1414	Endometrial stromal cells	hsa-miR-1275	-0.9669795	-18.531359	0.3335542689460751	0.5428025991544825
1415	Endometrial stromal cells	hsa-miR-589	-0.9877697	-11.787509	0.3232654482862348	0.5293471715687095
1416	Endometrial stromal cells	hsa-miR-1291	-1.0109224	-14.540092	0.31205357114190735	0.5142014820074197
1417	Endometrial stromal cells	hsa-miR-3609	-1.0215538	-18.20586	0.30699216050089184	0.5090629496913522
1418	Endometrial stromal cells	hsa-miR-513b	-1.0413989	-23.74596	0.2976904469707473	0.49678278411678845
1419	Endometrial stromal cells	hsa-let-7a	-1.0468327	-0.9314318	0.29517674160298324	0.4941617015973266
1420	Endometrial stromal cells	hsa-miR-454	-1.0610079	-6.7084684	0.2886863425580779	0.484845011219336
1421	Endometrial stromal cells	hsa-miR-6509	-1.0688041	-16.145313	0.28515793020481217	0.4804590206666289
1422	Endometrial stromal cells	hsa-miR-517	-1.0888855	-31.329475	0.27620435076723515	0.46990610325334814
1423	Endometrial stromal cells	hsa-miR-224	-1.1037694	-109.144585	0.2696931617697189	0.46032318165254954
1424	Endometrial stromal cells	hsa-miR-1254	-1.1144007	-28.497118	0.26510728566514574	0.453974567609596
1425	Endometrial stromal cells	hsa-miR-24-1	-1.1321197	-7.854044	0.25758411824532357	0.44545900317013054
1426	Endometrial stromal cells	hsa-miR-4728	-1.1444048	-58.508514	0.25245580088508646	0.4380358929264414
1427	Endometrial stromal cells	hsa-miR-624	-1.1824414	-20.265884	0.23703061634312161	0.4174514540948356
1428	Endometrial stromal cells	hsa-miR-499a	-1.1911827	-44.27716	0.23358187165411537	0.4149047482940897
1429	Endometrial stromal cells	hsa-miR-34c	-1.2006328	-20.789885	0.22989368139646138	0.4097424797678427
1430	Endometrial stromal cells	hsa-miR-1295b	-1.2171704	-39.116184	0.22353938324121958	0.40391254075310024
1431	Endometrial stromal cells	hsa-miR-4491	-1.2174066	-40.843338	0.22344952691002573	0.40391254075310024
1432	Endometrial stromal cells	hsa-miR-1293	-1.2292193	-38.01806	0.21898960581384952	0.4012257113512488
1433	Endometrial stromal cells	hsa-miR-27a	-1.2351255	-6.8450737	0.2167837740950399	0.39998132966831307
1434	Endometrial stromal cells	hsa-miR-4662a	-1.2379606	-23.293541	0.21573067227643816	0.39998132966831307
1435	Endometrial stromal cells	hsa-miR-149	-1.2424494	-15.569844	0.21407080488160068	0.39919253294647244
1436	Endometrial stromal cells	hsa-miR-206	-1.2450482	-44.370415	0.21311404954889424	0.3988277212986449
1437	Endometrial stromal cells	hsa-miR-500b	-1.2455207	-49.114124	0.21294042619331865	0.3988277212986449
1438	Endometrial stromal cells	hsa-miR-1277	-1.2682009	-28.894049	0.20472623223971498	0.38716026203948484
1439	Endometrial stromal cells	hsa-miR-3161	-1.273871	-29.382519	0.2027091721574531	0.38485364569023706
1440	Endometrial stromal cells	hsa-miR-7702	-1.2930074	-20.841427	0.19600852877152042	0.3734853420955516
1441	Endometrial stromal cells	hsa-miR-518d	-1.3097812	-1.084684	0.1902698615725973	0.36433262785066567
1442	Endometrial stromal cells	hsa-miR-7-2	-1.3220663	-25.22262	0.18614606952991108	0.3586049280649758
1443	Endometrial stromal cells	hsa-miR-890	-1.3393127	-26.590906	0.18046889200134997	0.35113939058967736
1444	Endometrial stromal cells	hsa-miR-371a	-1.3478178	-28.575924	0.17771699616393677	0.34747651488769726
1445	Endometrial stromal cells	hsa-miR-181d	-1.3513615	-15.372907	0.17657963935890209	0.34747651488769726
1446	Endometrial stromal cells	hsa-miR-892b	-1.3612841	-29.722616	0.17342390979948374	0.34422018460200565
1447	Endometrial stromal cells	hsa-miR-526b	-1.3747505	-18.665058	0.1692088042438753	0.3397142276773588
1448	Endometrial stromal cells	hsa-miR-378c	-1.376168	-27.93312	0.1687696181567221	0.3397142276773588
1449	Endometrial stromal cells	hsa-miR-3614	-1.3794756	-71.45709	0.16774817775760265	0.3397142276773588
1450	Endometrial stromal cells	hsa-miR-205	-1.3901069	-6.1204863	0.16449641923507874	0.33670360812180183
1451	Endometrial stromal cells	hsa-miR-26b	-1.3934144	-3.5980601	0.16349450602639437	0.33596518101110057
1452	Endometrial stromal cells	hsa-miR-642a	-1.399557	-30.191647	0.1616460247550926	0.3334744762664115
1453	Endometrial stromal cells	hsa-miR-629	-1.4016832	-15.678294	0.16100985579948668	0.3334744762664115
1454	Endometrial stromal cells	hsa-miR-199b	-1.402392	-9.101589	0.16079822032574087	0.3334744762664115
1455	Endometrial stromal cells	hsa-miR-668	-1.406172	-27.84508	0.1596730462017848	0.3334744762664115
1456	Endometrial stromal cells	hsa-miR-651	-1.4130234	-24.888184	0.15764886063327987	0.3334744762664115
1457	Endometrial stromal cells	hsa-miR-452	-1.4182209	-104.38099	0.1561262854668777	0.33344382686564433
1458	Endometrial stromal cells	hsa-miR-577	-1.4212922	-27.643076	0.155231840629378	0.33344382686564433
1459	Endometrial stromal cells	hsa-miR-1251	-1.4220009	-23.282293	0.1550259838591081	0.33344382686564433
1460	Endometrial stromal cells	hsa-miR-892a	-1.4312147	-58.83349	0.15236867781444743	0.33267161322821026
1461	Endometrial stromal cells	hsa-miR-16-2	-1.4508237	-13.458127	0.1468289677234121	0.32601008087740657
1462	Endometrial stromal cells	hsa-miR-449a	-1.4675976	-9.850708	0.14221357112105665	0.32265208414035706
1463	Endometrial stromal cells	hsa-miR-1270	-1.4711413	-37.227924	0.14125289696026477	0.32265208414035706
1464	Endometrial stromal cells	hsa-miR-891b	-1.4860252	-40.48343	0.1372724508076026	0.3168756133179901
1465	Endometrial stromal cells	hsa-miR-1269a	-1.494294	-43.83971	0.13509878256894534	0.3132378852483511
1466	Endometrial stromal cells	hsa-miR-7-1	-1.5089417	-9.884349	0.13131369126104442	0.3099476316251679
1467	Endometrial stromal cells	hsa-miR-32	-1.5117767	-10.437548	0.13059068171143265	0.3096358245103652
1468	Endometrial stromal cells	hsa-miR-378d	-1.5583184	-33.8522	0.11915780430802753	0.28906800674725197
1469	Endometrial stromal cells	hsa-miR-361	-1.5798173	-2.1070244	0.11414871928734507	0.2799021147811534
1470	Endometrial stromal cells	hsa-miR-1250	-1.6034424	-30.594088	0.1088370002871858	0.26901220825700645
1471	Endometrial stromal cells	hsa-miR-4772	-1.6244689	-47.143333	0.10427577201973932	0.2601928787540162
1472	Endometrial stromal cells	hsa-miR-301a	-1.6299027	-16.752886	0.10312206307660542	0.2585452681920633
1473	Endometrial stromal cells	hsa-miR-1292	-1.6514016	-30.21243	0.0986565915516631	0.2509517183158809
1474	Endometrial stromal cells	hsa-miR-548b	-1.6646317	-34.34134	0.09598624764648224	0.24899402854830047
1475	Endometrial stromal cells	hsa-miR-548f	-1.7104646	-54.693108	0.0871799869736667	0.22738901375751705
1476	Endometrial stromal cells	hsa-miR-135b	-1.720151	-26.807878	0.08540500242211155	0.2260213195413457
1477	Endometrial stromal cells	hsa-miR-33b	-1.7213322	-44.059887	0.08519055384656514	0.2260213195413457
1478	Endometrial stromal cells	hsa-miR-3150b	-1.7527537	-36.463337	0.07964428497344711	0.21401848885172456
1479	Endometrial stromal cells	hsa-miR-3613	-1.7555888	-10.914622	0.07915865026731128	0.21380996257768614
1480	Endometrial stromal cells	hsa-miR-3065	-1.7562976	-28.789696	0.07903761863613756	0.21380996257768614
1481	Endometrial stromal cells	hsa-miR-30c-1	-1.7612588	-51.65234	0.07819460594020698	0.21340611204514823
1482	Endometrial stromal cells	hsa-miR-296	-1.7718902	-22.591597	0.07641279140118712	0.209635092639906
1483	Endometrial stromal cells	hsa-miR-125b-1	-1.7914991	-37.31805	0.07321324173211455	0.20406243972142565
1484	Endometrial stromal cells	hsa-miR-7706	-1.7950429	-72.877144	0.07264687107090705	0.20406243972142565
1485	Endometrial stromal cells	hsa-miR-375	-1.8037841	-13.315266	0.07126514566321544	0.2029507409104614
1486	Endometrial stromal cells	hsa-miR-216a	-1.8099267	-38.755455	0.07030714876792489	0.20131664455952264
1487	Endometrial stromal cells	hsa-miR-4431	-1.8137068	-34.152596	0.06972288188230856	0.20074060497983343
1488	Endometrial stromal cells	hsa-miR-1295a	-1.830717	-43.14812	0.06714280658709462	0.19675877749148596
1489	Endometrial stromal cells	hsa-miR-653	-1.8326069	-90.12393	0.06686104621688567	0.19675877749148596
1490	Endometrial stromal cells	hsa-miR-421	-1.8484359	-57.361225	0.06453932092929605	0.19435979406293755
1491	Endometrial stromal cells	hsa-miR-3651	-1.8652097	-48.519886	0.06215201459564687	0.1882523447868148
1492	Endometrial stromal cells	hsa-miR-940	-1.8713523	-26.816744	0.06129627056850536	0.18673980103428378
1493	Endometrial stromal cells	hsa-miR-6806	-1.873006	-33.989326	0.06106755233469867	0.18673980103428378
1494	Endometrial stromal cells	hsa-miR-501	-1.8805661	-26.720285	0.06003096755787052	0.1850366294136715
1495	Endometrial stromal cells	hsa-miR-6718	-1.923564	-69.25286	0.05440926183620366	0.1724056540597202
1496	Endometrial stromal cells	hsa-miR-92b	-1.9252177	-17.519781	0.05420212530067765	0.1724056540597202
1497	Endometrial stromal cells	hsa-miR-3940	-1.9252177	-33.9643	0.05420212530067765	0.1724056540597202
1498	Endometrial stromal cells	hsa-miR-18b	-1.9323053	-39.80971	0.05332183620477426	0.1724056540597202
1499	Endometrial stromal cells	hsa-miR-105	-1.933959	-46.17749	0.053118162700848806	0.1724056540597202
1500	Endometrial stromal cells	hsa-miR-425	-1.9450629	-4.2620916	0.05176740881143816	0.1724056540597202
1501	Endometrial stromal cells	hsa-miR-7641	-1.9519142	-53.87355	0.05094839147178653	0.17113434058471885
1502	Endometrial stromal cells	hsa-miR-5690	-1.9627818	-27.777075	0.04967153366420337	0.16901223142884783
1503	Endometrial stromal cells	hsa-miR-15b	-1.9913683	-6.5779715	0.04644041243041512	0.1600972112732732
1504	Endometrial stromal cells	hsa-miR-4423	-2.023026	-19.351881	0.04307046040898505	0.1494630546642925
1505	Endometrial stromal cells	hsa-miR-3917	-2.0374374	-51.48661	0.04160622545281758	0.14631988011594907
1506	Endometrial stromal cells	hsa-miR-766	-2.0386188	-27.261715	0.041488097702747966	0.14631988011594907
1507	Endometrial stromal cells	hsa-miR-34b	-2.04736	-34.09979	0.040622748586973	0.1448048997249922
1508	Endometrial stromal cells	hsa-miR-5586	-2.0532663	-47.031754	0.04004675518749635	0.1437294501249869
1509	Endometrial stromal cells	hsa-miR-518e	-2.0568101	-58.087227	0.0397044958892452	0.1437294501249869
1510	Endometrial stromal cells	hsa-miR-219a-1	-2.057519	-16.810314	0.039636342746135964	0.1437294501249869
1511	Endometrial stromal cells	hsa-miR-515	-2.0965004	-38.25708	0.036037820695860964	0.13885160326934667
1512	Endometrial stromal cells	hsa-miR-216b	-2.150602	-52.781902	0.03150761504082456	0.12507568394993993
1513	Endometrial stromal cells	hsa-miR-96	-2.154146	-60.887405	0.031228729107374696	0.12491491642949878
1514	Endometrial stromal cells	hsa-miR-128-1	-2.1846225	-24.761635	0.028916540709093996	0.11745943667880042
1515	Endometrial stromal cells	hsa-miR-155	-2.1858037	-21.868944	0.028829969456143186	0.11745943667880042
1516	Endometrial stromal cells	hsa-miR-935	-2.186985	-70.39829	0.02874362144205191	0.11745943667880042
1517	Endometrial stromal cells	hsa-miR-1185-1	-2.2058852	-40.57728	0.02739204372756635	0.1145368648926249
1518	Endometrial stromal cells	hsa-miR-182	-2.2254941	-3.5386212	0.026048090345169677	0.11096910033226756
1519	Endometrial stromal cells	hsa-miR-106b	-2.2304554	-4.002065	0.025717229242065223	0.11052492211223125
1520	Endometrial stromal cells	hsa-miR-9	-2.2706182	-10.430993	0.0231701017774892	0.10202633051600286
1521	Endometrial stromal cells	hsa-miR-550a	-2.2777057	-17.888033	0.02274411531466831	0.10099929173632369
1522	Endometrial stromal cells	hsa-miR-3687	-2.3010948	-32.31029	0.0213862792098142	0.0957812846661764
1523	Endometrial stromal cells	hsa-miR-3130	-2.3015673	-79.81703	0.02135959177277099	0.0957812846661764
1524	Endometrial stromal cells	hsa-miR-3667	-2.3110173	-51.145622	0.020831900525733714	0.09492100761290839
1525	Endometrial stromal cells	hsa-miR-449c	-2.3119624	-42.820236	0.02077976170518827	0.09492100761290839
1526	Endometrial stromal cells	hsa-miR-92a-1	-2.318341	-38.0915	0.020430790867716837	0.0947410125193241
1527	Endometrial stromal cells	hsa-miR-153	-2.329445	-80.90332	0.0198355068629951	0.09280183568044136
1528	Endometrial stromal cells	hsa-miR-6720	-2.349999	-69.08326	0.018773468457598117	0.09175058592698189
1529	Endometrial stromal cells	hsa-miR-4724	-2.3592126	-52.02834	0.018313755950044575	0.09053215205493734
1530	Endometrial stromal cells	hsa-miR-20b	-2.3613389	-33.93786	0.018209078656247348	0.09053215205493734
1531	Endometrial stromal cells	hsa-miR-520c	-2.3639376	-55.656715	0.01808185146968825	0.09053215205493734
1532	Endometrial stromal cells	hsa-miR-222	-2.3852005	-31.693707	0.017069819258719567	0.08856025041157478
1533	Endometrial stromal cells	hsa-miR-362	-2.4170945	-19.455862	0.01564495755664496	0.08365263020083631
1534	Endometrial stromal cells	hsa-miR-1249	-2.4237094	-100.975174	0.015362889520414529	0.08299127947110528
1535	Endometrial stromal cells	hsa-miR-138-1	-2.4303246	-68.17254	0.015085307797166912	0.0823406383928694
1536	Endometrial stromal cells	hsa-miR-129-1	-2.4378846	-60.37026	0.01477348881155084	0.0823406383928694
1537	Endometrial stromal cells	hsa-miR-106a	-2.4600923	-31.743313	0.013890128644051607	0.07998271878552793
1538	Endometrial stromal cells	hsa-miR-130b	-2.5144303	-25.5546	0.01192248770723577	0.07180900642059246
1539	Endometrial stromal cells	hsa-miR-3677	-2.5453794	-44.731293	0.010915909931275815	0.06729337416457092
1540	Endometrial stromal cells	hsa-miR-3648	-2.562153	-73.63592	0.010402542720484022	0.06567388416305577
1541	Endometrial stromal cells	hsa-miR-449b	-2.5623894	-65.088196	0.010395468263651906	0.06567388416305577
1542	Endometrial stromal cells	hsa-miR-1306	-2.5701857	-27.950624	0.010164399929083206	0.06567388416305577
1543	Endometrial stromal cells	hsa-miR-7	-2.5744383	-68.86621	0.010040299740537158	0.06567388416305577
1544	Endometrial stromal cells	hsa-miR-342	-2.6030247	-16.689053	0.009240527516086948	0.06129160023328557
1545	Endometrial stromal cells	hsa-miR-944	-2.63043	-127.85001	0.008527692641328929	0.059580145920751455
1546	Endometrial stromal cells	hsa-miR-1228	-2.6949267	-67.37868	0.007040409298425773	0.05123853433854312
1547	Endometrial stromal cells	hsa-miR-93	-2.696817	-10.30407	0.007000576613457959	0.05123853433854312
1548	Endometrial stromal cells	hsa-miR-1307	-2.7490284	-10.007771	0.00597721838609385	0.04745549142898754
1549	Endometrial stromal cells	hsa-miR-524	-2.7594237	-29.442629	0.005790342173953585	0.04740842654924497
1550	Endometrial stromal cells	hsa-miR-151a	-2.7653298	-6.1971307	0.005686525090787336	0.0472974467868661
1551	Endometrial stromal cells	hsa-miR-302b	-2.8184867	-52.734604	0.00482506217231034	0.041448075053944565
1552	Endometrial stromal cells	hsa-miR-203b	-2.8683357	-220.00046	0.004126373243676209	0.03664778948620904
1553	Endometrial stromal cells	hsa-miR-4652	-2.9297614	-110.01047	0.003392224472355492	0.031741528991326394
1554	Endometrial stromal cells	hsa-miR-26a-2	-3.0445797	-35.257877	0.0023300560120381505	0.024917333679754915
1555	Endometrial stromal cells	hsa-miR-942	-3.0658424	-35.89137	0.002170576278186515	0.024487985729612985
1556	Endometrial stromal cells	hsa-miR-625	-3.0712762	-41.37456	0.0021314582286083915	0.024487985729612985
1557	Endometrial stromal cells	hsa-miR-200c	-3.090649	-15.896311	0.0019971960446179657	0.024337923892553816
1558	Endometrial stromal cells	hsa-miR-1976	-3.1558545	-30.414133	0.0016002866299667932	0.0205853632058054
1559	Endometrial stromal cells	hsa-miR-592	-3.1839685	-72.617935	0.0014527082014584621	0.019839447754132232
1560	Endometrial stromal cells	hsa-miR-4677	-3.2189338	-29.381924	0.0012866818691368226	0.019263465697934145
1561	Endometrial stromal cells	hsa-miR-551a	-3.3075283	-58.857174	0.0009412319880132964	0.01541267380371773
1562	Endometrial stromal cells	hsa-miR-429	-3.3183959	-111.18569	0.0009053606243111164	0.01541267380371773
1563	Endometrial stromal cells	hsa-miR-330	-3.396123	-34.440853	0.0006834768470464245	0.013264513624160238
1564	Endometrial stromal cells	hsa-miR-590	-3.5310228	-35.16522	0.0004139561893699653	0.009643803476174568
1565	Endometrial stromal cells	hsa-miR-141	-3.541654	-54.3256	0.00039762658237253674	0.009643803476174568
1566	Endometrial stromal cells	hsa-miR-200a	-3.6456048	-56.08597	0.0002667635155224332	0.007357056954408159
1567	Endometrial stromal cells	hsa-miR-7974	-3.656945	-84.32381	0.0002552390720448384	0.007357056954408159
1568	Endometrial stromal cells	hsa-miR-4746	-3.6574175	-47.638805	0.00025476917067655266	0.007357056954408159
1569	Endometrial stromal cells	hsa-miR-203a	-3.696163	-4.0545025	0.00021888257251556945	0.007357056954408159
1570	Endometrial stromal cells	hsa-miR-6510	-3.7249856	-141.77531	0.00019532634851850941	0.007357056954408159
1571	Endometrial stromal cells	hsa-miR-200b	-4.067787	-115.0224	4.7461670577521495e-05	0.0061362619664091095
1572	Fibroblasts	hsa-miR-136	3.2732494	65.969185	0.0010631863026565988	0.1428478776755781
1573	Fibroblasts	hsa-miR-655	3.2032802	129.53032	0.0013587175199496824	0.1428478776755781
1574	Fibroblasts	hsa-let-7a-2	3.0461617	95.433754	0.002317831863269188	0.1428478776755781
1575	Fibroblasts	hsa-miR-485	2.930275	117.56402	0.003386620793717446	0.1428478776755781
1576	Fibroblasts	hsa-miR-432	2.8356292	80.20577	0.004573551940776059	0.1428478776755781
1577	Fibroblasts	hsa-miR-409	2.8112648	65.761894	0.004934714671246186	0.1428478776755781
1578	Fibroblasts	hsa-miR-539	2.7575386	116.87523	0.00582383623764043	0.14893662708714497
1579	Fibroblasts	hsa-miR-483	2.7084975	98.22175	0.006758862057314775	0.14893662708714497
1580	Fibroblasts	hsa-miR-450b	2.695066	35.26478	0.007037470993578905	0.14893662708714497
1581	Fibroblasts	hsa-miR-323b	2.6610184	105.8446	0.00779047080501845	0.14893662708714497
1582	Fibroblasts	hsa-miR-6892	2.6472745	98.802216	0.008114348043962664	0.14893662708714497
1583	Fibroblasts	hsa-miR-370	2.5838647	64.82805	0.009770009539287928	0.16075612438653974
1584	Fibroblasts	hsa-miR-495	2.5813658	95.79365	0.009841022751788846	0.16075612438653974
1585	Fibroblasts	hsa-miR-519b	2.562624	64.13977	0.010388445589401168	0.16075612438653974
1586	Fibroblasts	hsa-miR-487b	2.5485678	105.41075	0.010816626843125017	0.16075612438653974
1587	Fibroblasts	hsa-miR-376a	2.5476308	91.31296	0.01084572228466738	0.16075612438653974
1588	Fibroblasts	hsa-miR-511	2.5195181	71.87512	0.01175156206580322	0.1620478558547602
1589	Fibroblasts	hsa-miR-133a	2.5088978	121.82544	0.012110855274179693	0.16272020932487588
1590	Fibroblasts	hsa-miR-377	2.4982774	92.34394	0.012479850561464766	0.16348604235518843
1591	Fibroblasts	hsa-miR-376c	2.484221	78.30136	0.012983518858315805	0.1659357044331093
1592	Fibroblasts	hsa-miR-6842	2.4551713	59.157005	0.014081746634613826	0.16941480320279717
1593	Fibroblasts	hsa-miR-145	2.4361172	10.468654	0.014845874544305372	0.16941480320279717
1594	Fibroblasts	hsa-miR-6502	2.428933	50.24042	0.015143337500294838	0.16941480320279717
1595	Fibroblasts	hsa-miR-3170	2.4279957	70.83242	0.015182521438564783	0.16941480320279717
1596	Fibroblasts	hsa-miR-451a	2.4276834	14.421222	0.015195602577350129	0.16941480320279717
1597	Fibroblasts	hsa-miR-1247	2.4055057	98.2918	0.01615010331991851	0.17388064752684582
1598	Fibroblasts	hsa-miR-514a	2.3758311	91.9455	0.01750947253044522	0.17388064752684582
1599	Fibroblasts	hsa-miR-433	2.3580265	63.03093	0.018372382086434574	0.17388064752684582
1600	Fibroblasts	hsa-miR-520b	2.3467815	59.10987	0.01893635966520053	0.17388064752684582
1601	Fibroblasts	hsa-miR-127	2.3464692	27.73412	0.018952239480984092	0.17388064752684582
1602	Fibroblasts	hsa-miR-29a	2.3449073	9.646786	0.019031813350208444	0.17388064752684582
1603	Fibroblasts	hsa-miR-125a	2.343033	35.43509	0.019127687455253756	0.17388064752684582
1604	Fibroblasts	hsa-miR-574	2.3364735	8.696013	0.01946657951474028	0.17388064752684582
1605	Fibroblasts	hsa-miR-758	2.3349116	80.75498	0.01954803709378216	0.17388064752684582
1606	Fibroblasts	hsa-miR-513c	2.3339746	102.51494	0.019597054429285395	0.17388064752684582
1607	Fibroblasts	hsa-miR-380	2.312734	50.720627	0.020737274788686248	0.17813658998805892
1608	Fibroblasts	hsa-miR-518f	2.2793112	57.761967	0.02264858047005092	0.18019461844531642
1609	Fibroblasts	hsa-miR-652	2.275875	26.266165	0.022853487442401028	0.18019461844531642
1610	Fibroblasts	hsa-miR-369	2.2743132	50.299274	0.02294715814301318	0.18019461844531642
1611	Fibroblasts	hsa-miR-100	2.249012	22.861507	0.024511740136090754	0.1828189336303443
1612	Fibroblasts	hsa-miR-450a	2.2449512	33.431202	0.024771267724722223	0.1828189336303443
1613	Fibroblasts	hsa-miR-656	2.2062182	77.45892	0.02736872671253317	0.18870016838641293
1614	Fibroblasts	hsa-miR-487a	2.1815414	65.05122	0.029143386551682613	0.1931680606560034
1615	Fibroblasts	hsa-let-7e	2.176856	26.27632	0.0294913069703822	0.1931680606560034
1616	Fibroblasts	hsa-miR-196b	2.1134465	43.677982	0.034562574395084734	0.21389276859705825
1617	Fibroblasts	hsa-miR-381	2.1118846	20.689913	0.03469634605104952	0.21389276859705825
1618	Fibroblasts	hsa-miR-654	2.0965788	31.398148	0.03603087278442539	0.215372799067801
1619	Fibroblasts	hsa-miR-885	2.0753381	19.565704	0.037955202686133324	0.21777011940161872
1620	Fibroblasts	hsa-miR-3157	2.073464	45.369114	0.03812911719515805	0.21777011940161872
1621	Fibroblasts	hsa-miR-140	2.0631561	10.376987	0.03909780536266117	0.21777011940161872
1622	Fibroblasts	hsa-miR-28	2.048475	2.0309708	0.0405134803493143	0.21777011940161872
1623	Fibroblasts	hsa-miR-337	2.0478504	48.828976	0.04057467354594744	0.21777011940161872
1624	Fibroblasts	hsa-miR-199a	2.0462885	14.9029875	0.040727999430073734	0.21777011940161872
1625	Fibroblasts	hsa-miR-383	1.9969351	69.24832	0.04583222999477414	0.2348904749758912
1626	Fibroblasts	hsa-miR-424	1.9875642	20.829496	0.0468599033872776	0.2348904749758912
1627	Fibroblasts	hsa-miR-4326	1.9869395	79.92557	0.04692909890254475	0.2348904749758912
1628	Fibroblasts	hsa-miR-676	1.9438335	53.75471	0.051915536927379824	0.243066889890837
1629	Fibroblasts	hsa-miR-412	1.9291524	80.67035	0.05371194368468248	0.2435067253112589
1630	Fibroblasts	hsa-miR-873	1.9285277	77.41465	0.05378952364180403	0.2435067253112589
1631	Fibroblasts	hsa-miR-299	1.8947926	47.884453	0.05811989584135627	0.2602976531698349
1632	Fibroblasts	hsa-miR-1295a	1.8894824	60.871056	0.058827226472873126	0.261232768404962
1633	Fibroblasts	hsa-miR-338	1.878862	26.240904	0.06026333736585583	0.26208557855282216
1634	Fibroblasts	hsa-miR-493	1.8704282	48.563614	0.06142437689137745	0.26382273353345725
1635	Fibroblasts	hsa-miR-135a	1.8548101	40.28244	0.06362335254153292	0.27018258268124684
1636	Fibroblasts	hsa-miR-1258	1.8526236	80.67556	0.06393633635968436	0.27018258268124684
1637	Fibroblasts	hsa-miR-190a	1.8379425	63.95384	0.06607088044160167	0.27477096310634347
1638	Fibroblasts	hsa-miR-6715b	1.7848408	44.702713	0.07428714035606473	0.29449526983755253
1639	Fibroblasts	hsa-miR-379	1.744546	18.243843	0.08106392370817185	0.30780794219624674
1640	Fibroblasts	hsa-miR-671	1.7273661	16.685783	0.08410194018366535	0.314781547544576
1641	Fibroblasts	hsa-miR-99b	1.71862	6.946811	0.08568360336182095	0.3161845645182688
1642	Fibroblasts	hsa-miR-659	1.6930062	32.207256	0.0904542934399691	0.31810771652713965
1643	Fibroblasts	hsa-miR-24-2	1.673015	7.9749265	0.09432435303282447	0.3247333177168539
1644	Fibroblasts	hsa-miR-382	1.6702037	35.5554	0.09487907119540516	0.3247333177168539
1645	Fibroblasts	hsa-miR-507	1.6645812	88.52522	0.0959963475963658	0.3247333177168539
1646	Fibroblasts	hsa-miR-217	1.6564597	50.50969	0.09762875503301327	0.3247333177168539
1647	Fibroblasts	hsa-miR-1180	1.6542732	15.770428	0.09807201893309929	0.3247333177168539
1648	Fibroblasts	hsa-miR-134	1.653336	18.448788	0.09826248066936934	0.3247333177168539
1649	Fibroblasts	hsa-miR-302d	1.648963	0.9073189	0.0991552115165966	0.3247333177168539
1650	Fibroblasts	hsa-miR-670	1.6046075	18.390196	0.1085802087335484	0.34482442046290523
1651	Fibroblasts	hsa-miR-20a	1.5952367	6.6762404	0.11065933213049833	0.349310180942055
1652	Fibroblasts	hsa-miR-1296	1.5908636	35.407227	0.11164028864224253	0.35029647454212626
1653	Fibroblasts	hsa-miR-543	1.5796185	65.812416	0.11419426359730818	0.3508979682590736
1654	Fibroblasts	hsa-miR-1287	1.574933	19.25477	0.11527190064187223	0.3508979682590736
1655	Fibroblasts	hsa-miR-675	1.573996	49.55163	0.11548838471304759	0.3508979682590736
1656	Fibroblasts	hsa-miR-1197	1.5724342	31.357784	0.1158499017343888	0.3508979682590736
1657	Fibroblasts	hsa-miR-99a	1.5668116	23.482857	0.11715873260976337	0.3528228499282529
1658	Fibroblasts	hsa-miR-125b	1.561189	11.797287	0.11847914446411095	0.3547604097096808
1659	Fibroblasts	hsa-miR-214	1.5493193	43.161583	0.12130498334731973	0.35911757781918385
1660	Fibroblasts	hsa-miR-184	1.5436968	40.72306	0.12266180999063879	0.36109431705109396
1661	Fibroblasts	hsa-miR-1179	1.5346383	57.61171	0.1248727124426484	0.36554916938518306
1662	Fibroblasts	hsa-miR-199b	1.5252674	12.425146	0.12719242451628412	0.36822558257752974
1663	Fibroblasts	hsa-miR-3187	1.5165212	36.96841	0.12938761222582665	0.3704869333679408
1664	Fibroblasts	hsa-miR-455	1.5002784	15.453504	0.1335423170085323	0.37420413963888194
1665	Fibroblasts	hsa-miR-551b	1.4952805	56.803123	0.13484124196680877	0.37583409995004147
1666	Fibroblasts	hsa-miR-887	1.4812242	58.18905	0.1385468357105252	0.3841192693773291
1667	Fibroblasts	hsa-miR-664a	1.4571723	17.371195	0.14506882984129701	0.39798987872690905
1668	Fibroblasts	hsa-miR-372	1.443116	32.076786	0.14898780885047191	0.4040867165727044
1669	Fibroblasts	hsa-miR-513b	1.4340575	71.84152	0.1515558726283641	0.4072578320885271
1670	Fibroblasts	hsa-miR-320a	1.404383	2.0400853	0.16020483780037975	0.4126492231842323
1671	Fibroblasts	hsa-miR-454	1.4000099	17.08604	0.16151035496201716	0.4126492231842323
1672	Fibroblasts	hsa-miR-4668	1.3956368	31.88877	0.16282388946576942	0.4126492231842323
1673	Fibroblasts	hsa-miR-770	1.375958	38.836884	0.16883464799090997	0.4192860452475679
1674	Fibroblasts	hsa-miR-202	1.3650253	42.483463	0.172245108669988	0.4257379101088382
1675	Fibroblasts	hsa-miR-151b	1.3544049	42.697525	0.17560722459160116	0.43121222040393403
1676	Fibroblasts	hsa-miR-431	1.3528432	62.362186	0.17610575413443108	0.43121222040393403
1677	Fibroblasts	hsa-miR-339	1.3344138	4.9895372	0.18206830719464606	0.44373857195346295
1678	Fibroblasts	hsa-miR-30a	1.3212944	0.7791595	0.1864031936413314	0.4495550736858524
1679	Fibroblasts	hsa-miR-3937	1.3212944	58.402588	0.1864031936413314	0.4495550736858524
1680	Fibroblasts	hsa-miR-196a	1.3194203	19.010502	0.18702863752579357	0.4495550736858524
1681	Fibroblasts	hsa-miR-508	1.3072381	66.52309	0.1911318404599448	0.45732002009594097
1682	Fibroblasts	hsa-miR-376b	1.2972425	46.992275	0.1945477452700206	0.46065688286993645
1683	Fibroblasts	hsa-miR-6715a	1.256323	35.807743	0.20899887677515472	0.4803307518867591
1684	Fibroblasts	hsa-miR-204	1.2513252	33.29553	0.2108158470466851	0.4808127613007809
1685	Fibroblasts	hsa-miR-4449	1.2425791	48.38445	0.2140229885156979	0.4854893765464316
1686	Fibroblasts	hsa-miR-181b	1.2391431	6.71973	0.21529251758337153	0.4857396127907505
1687	Fibroblasts	hsa-miR-509-3	1.2372689	57.031506	0.2159872705729864	0.4857396127907505
1688	Fibroblasts	hsa-miR-519e	1.2275857	14.028517	0.219602550599848	0.48966696389072495
1689	Fibroblasts	hsa-miR-519a	1.2216507	61.142666	0.2218397244938346	0.4925593882829209
1690	Fibroblasts	hsa-miR-525	1.2160282	38.803547	0.22397416833725003	0.49520027092286506
1691	Fibroblasts	hsa-miR-767	1.210718	30.201284	0.22600347721353542	0.49550553163134964
1692	Fibroblasts	hsa-let-7c	1.1985359	6.562179	0.23070844968235027	0.5016233511765624
1693	Fibroblasts	hsa-miR-19a	1.1810436	5.09162	0.2375854030707636	0.5116001016385443
1694	Fibroblasts	hsa-miR-889	1.1776077	30.950756	0.238953074491155	0.5116001016385443
1695	Fibroblasts	hsa-miR-4787	1.1669873	-2.577635	0.24321550787107948	0.5157589600040023
1696	Fibroblasts	hsa-miR-548x	1.1648008	6.0173926	0.2440996604599095	0.5157589600040023
1697	Fibroblasts	hsa-miR-520h	1.1466837	39.794685	0.2515123708221241	0.525725480067352
1698	Fibroblasts	hsa-miR-498	1.1413735	26.100801	0.25371451508379184	0.525725480067352
1699	Fibroblasts	hsa-miR-6718	1.132315	51.977127	0.2575020218606895	0.525725480067352
1700	Fibroblasts	hsa-miR-212	1.1313779	17.979	0.2578960600943433	0.525725480067352
1701	Fibroblasts	hsa-miR-3605	1.1248183	31.660906	0.2606660365711143	0.525725480067352
1702	Fibroblasts	hsa-miR-23a	1.1241935	4.4861565	0.260930913218415	0.525725480067352
1703	Fibroblasts	hsa-miR-520e	1.1232564	46.934986	0.26132857711942603	0.525725480067352
1704	Fibroblasts	hsa-miR-5584	1.0879595	27.913284	0.2766129881074241	0.5416496223713698
1705	Fibroblasts	hsa-miR-874	1.0870224	14.792832	0.27702690609833414	0.5416496223713698
1706	Fibroblasts	hsa-miR-616	1.0792134	20.752934	0.2804926339772925	0.5463871383052091
1707	Fibroblasts	hsa-let-7f-1	1.0576603	132.63785	0.29021033623135484	0.5569100674022567
1708	Fibroblasts	hsa-miR-410	1.0554738	37.613194	0.2912086993668289	0.5569100674022567
1709	Fibroblasts	hsa-miR-513a	1.0442287	54.16044	0.2963795863653149	0.5626916784616849
1710	Fibroblasts	hsa-miR-552	1.0395433	26.161478	0.2985521451756903	0.5647701230038329
1711	Fibroblasts	hsa-miR-195	1.0029968	14.468356	0.3158623923278735	0.589767451890015
1712	Fibroblasts	hsa-miR-371a	0.9998732	27.336988	0.31737187596330163	0.589767451890015
1713	Fibroblasts	hsa-miR-3131	0.99550015	64.698364	0.31949308572410506	0.589767451890015
1714	Fibroblasts	hsa-miR-3136	0.991127	35.099678	0.3216235500752883	0.5900038727676106
1715	Fibroblasts	hsa-miR-627	0.98175615	49.777145	0.32621999124392886	0.5935391507354817
1716	Fibroblasts	hsa-miR-500a	0.9780078	10.989482	0.32807046345215074	0.5937331198523866
1717	Fibroblasts	hsa-miR-3913	0.9495828	12.969412	0.34232428428582773	0.6101289964822236
1718	Fibroblasts	hsa-miR-29c	0.9420861	2.0101378	0.34614856639470526	0.6107132955920052
1719	Fibroblasts	hsa-miR-3943	0.93646353	25.116175	0.3490345667494541	0.6137386341500468
1720	Fibroblasts	hsa-miR-24	0.9283421	0.5596303	0.3532301284390368	0.6190387535185795
1721	Fibroblasts	hsa-miR-335	0.92053306	2.1049285	0.35729426617669446	0.6239908299541027
1722	Fibroblasts	hsa-miR-374b	0.91491055	7.735866	0.3602386026423393	0.6250497608761119
1723	Fibroblasts	hsa-miR-4445	0.89460695	10.807452	0.37099723609322044	0.6327160620539004
1724	Fibroblasts	hsa-miR-92a	0.8908586	0.50312036	0.3730050353142388	0.6327160620539004
1725	Fibroblasts	hsa-miR-218	0.88835967	9.511891	0.3743472994611793	0.6327160620539004
1726	Fibroblasts	hsa-miR-124	0.8861731	27.52761	0.3755242276693951	0.6327160620539004
1727	Fibroblasts	hsa-miR-585	0.87117976	27.400269	0.38365601955570816	0.6402412555643028
1728	Fibroblasts	hsa-miR-1343	0.8655572	13.748571	0.3867330288159134	0.6433273241255194
1729	Fibroblasts	hsa-miR-29b-2	0.8624336	8.723618	0.38844896625596304	0.6441368934117868
1730	Fibroblasts	hsa-miR-188	0.8533751	42.736584	0.39345134521036795	0.6483286317302919
1731	Fibroblasts	hsa-miR-30c-2	0.845566	22.30969	0.3977949022406402	0.6534311246836848
1732	Fibroblasts	hsa-miR-523	0.83744454	19.048523	0.4023427256455241	0.6585041628882461
1733	Fibroblasts	hsa-miR-346	0.8296355	17.26156	0.4067449024068769	0.6604319393041291
1734	Fibroblasts	hsa-miR-3922	0.8290108	16.107925	0.40709831373136207	0.6604319393041291
1735	Fibroblasts	hsa-miR-125b-2	0.8168286	27.373186	0.414026373618554	0.6675379070034532
1736	Fibroblasts	hsa-miR-484	0.8108937	2.2062297	0.4174267021546887	0.6709558034633647
1737	Fibroblasts	hsa-miR-6511b	0.8040218	24.961489	0.4213844152077941	0.6714012376355516
1738	Fibroblasts	hsa-miR-181c	0.79590034	2.8478904	0.42608997761429357	0.6716142280138813
1739	Fibroblasts	hsa-miR-193b	0.79402614	10.520216	0.42718021420255003	0.6716142280138813
1740	Fibroblasts	hsa-miR-615	0.78403056	23.44145	0.43302219578938816	0.6773242704287743
1741	Fibroblasts	hsa-miR-516b	0.760291	39.430626	0.44708068359262043	0.6873276865365363
1742	Fibroblasts	hsa-miR-542	0.753419	8.11581	0.4511981806436667	0.6873276865365363
1743	Fibroblasts	hsa-miR-935	0.71125	31.947622	0.4769293248265173	0.7105506571515762
1744	Fibroblasts	hsa-miR-1269b	0.7056275	46.71129	0.4804198316702126	0.7111299203253996
1745	Fibroblasts	hsa-miR-154	0.6925082	23.895092	0.4886182118240845	0.7143374152890126
1746	Fibroblasts	hsa-miR-95	0.6912588	13.928517	0.4894029238335029	0.7143374152890126
1747	Fibroblasts	hsa-miR-32	0.6790767	7.3238907	0.49708930084520286	0.7235410934524619
1748	Fibroblasts	hsa-miR-520g	0.672517	17.089685	0.501254605255034	0.7238775503185527
1749	Fibroblasts	hsa-miR-192	0.67157996	15.1149645	0.5018511543508131	0.7238775503185527
1750	Fibroblasts	hsa-let-7a	0.67095524	1.5463399	0.5022490624014259	0.7238775503185527
1751	Fibroblasts	hsa-miR-1537	0.6615843	12.105878	0.5082376537737125	0.7296343303491106
1752	Fibroblasts	hsa-miR-324	0.650964	4.6351137	0.5150697294893214	0.7337016568293494
1753	Fibroblasts	hsa-miR-7702	0.65065163	3.7939754	0.5152713925824438	0.7337016568293494
1754	Fibroblasts	hsa-miR-132	0.6450291	6.3522854	0.5189083265145886	0.7357674100677937
1755	Fibroblasts	hsa-miR-10a	0.6419055	5.7949986	0.520934559418228	0.7357674100677937
1756	Fibroblasts	hsa-miR-1229	0.6284739	11.835829	0.5296935550742077	0.7421374942750931
1757	Fibroblasts	hsa-miR-378d	0.6256626	11.282187	0.5315362620334321	0.7427333368147158
1758	Fibroblasts	hsa-miR-1185-1	0.60879505	11.994681	0.5426603136849585	0.7477605938104582
1759	Fibroblasts	hsa-miR-4709	0.60286015	6.6655636	0.5466017417154178	0.7478311035479867
1760	Fibroblasts	hsa-miR-548y	0.5747475	26.1383	0.5654620905654666	0.7676221125810998
1761	Fibroblasts	hsa-miR-486	0.5628777	7.8705006	0.5735181689528159	0.7700283412129506
1762	Fibroblasts	hsa-miR-5698	0.5613159	15.999852	0.5745822164394345	0.7700283412129506
1763	Fibroblasts	hsa-let-7i	0.5544439	2.429665	0.579275088096443	0.7732512967507867
1764	Fibroblasts	hsa-miR-892c	0.53726393	13.319408	0.5910853035695596	0.7841232887859474
1765	Fibroblasts	hsa-miR-323a	0.5300796	11.741558	0.596056738277366	0.7867348384315864
1766	Fibroblasts	hsa-miR-150	0.52664363	5.4491687	0.5984410976937264	0.7867776316064792
1767	Fibroblasts	hsa-miR-891a	0.5113378	23.904728	0.6091145125379074	0.7901036477583286
1768	Fibroblasts	hsa-miR-302a	0.50134224	13.50847	0.6161302881232288	0.7913045857268919
1769	Fibroblasts	hsa-miR-22	0.49134663	2.5241954	0.62318130925212	0.7945182628907808
1770	Fibroblasts	hsa-miR-411	0.49134663	23.216454	0.62318130925212	0.7945182628907808
1771	Fibroblasts	hsa-miR-550a-3	0.48447463	15.49543	0.6280490559445242	0.7968467441039484
1772	Fibroblasts	hsa-miR-760	0.47104305	14.901686	0.6376099967769392	0.8034610268280014
1773	Fibroblasts	hsa-miR-365b	0.46854416	8.044978	0.6393955118077796	0.8034610268280014
1774	Fibroblasts	hsa-miR-2110	0.46229687	15.307932	0.6438684318535888	0.8060601819735833
1775	Fibroblasts	hsa-miR-520d	0.4613598	13.365241	0.6445404890208615	0.8060601819735833
1776	Fibroblasts	hsa-miR-326	0.4554249	9.546527	0.6488035806134841	0.8086559027585183
1777	Fibroblasts	hsa-miR-1254	0.45417544	13.22592	0.6497025478269775	0.8086559027585183
1778	Fibroblasts	hsa-miR-143	0.42512572	2.7273185	0.6707450306605889	0.8308992814802566
1779	Fibroblasts	hsa-miR-24-1	0.39732543	4.4866776	0.6911274952820775	0.8481283548660623
1780	Fibroblasts	hsa-miR-6808	0.39482653	13.941538	0.6929709139293447	0.8484036422873286
1781	Fibroblasts	hsa-miR-497	0.37046224	5.3095865	0.7110381101394008	0.8632887407457639
1782	Fibroblasts	hsa-miR-628	0.34953392	-0.6856708	0.7266885027345656	0.8702132592654539
1783	Fibroblasts	hsa-miR-520c	0.34859684	10.966566	0.7273919991570016	0.8702132592654539
1784	Fibroblasts	hsa-miR-3615	0.34110013	2.9291396	0.7330281992977532	0.870877703735439
1785	Fibroblasts	hsa-miR-421	0.32891798	8.644712	0.7422176778902927	0.870877703735439
1786	Fibroblasts	hsa-miR-182	0.3279809	0.33515316	0.7429261045890039	0.870877703735439
1787	Fibroblasts	hsa-miR-362	0.3264191	4.1460557	0.7441072994043378	0.870877703735439
1788	Fibroblasts	hsa-miR-4662a	0.3245449	6.401243	0.7455255280361357	0.870877703735439
1789	Fibroblasts	hsa-miR-1228	0.3245449	5.758801	0.7455255280361357	0.870877703735439
1790	Fibroblasts	hsa-miR-6503	0.3214213	-0.44999585	0.7478911577880679	0.870877703735439
1791	Fibroblasts	hsa-miR-7-1	0.31392458	2.4585712	0.7535783249279895	0.8736173501377578
1792	Fibroblasts	hsa-miR-3173	0.30923912	9.58637	0.7571396273491623	0.8744277231482276
1793	Fibroblasts	hsa-miR-1224	0.3086144	0.3359344	0.7576148593688843	0.8744277231482276
1794	Fibroblasts	hsa-miR-494	0.29924354	9.625953	0.76475424145293	0.8768735722567513
1795	Fibroblasts	hsa-miR-363	0.27144325	26.777098	0.7860501495076461	0.8973644408322582
1796	Fibroblasts	hsa-miR-33b	0.25769928	5.5746884	0.7966390032709372	0.9074757341608066
1797	Fibroblasts	hsa-miR-224	0.25426328	-38.903027	0.7992921600858679	0.9079251692966137
1798	Fibroblasts	hsa-miR-877	0.24801603	-2.674194	0.8041220021245831	0.9083762387073635
1799	Fibroblasts	hsa-miR-3923	0.24770367	6.3366604	0.8043636922904899	0.9083762387073635
1800	Fibroblasts	hsa-miR-374c	0.2383328	-1.3064984	0.8116229936057537	0.9091971894772647
1801	Fibroblasts	hsa-miR-34a	0.23520915	0.5895779	0.8140463973062966	0.9091971894772647
1802	Fibroblasts	hsa-miR-29b-1	0.2339597	6.4916067	0.8150162587577857	0.9091971894772647
1803	Fibroblasts	hsa-miR-452	0.23333499	-30.377846	0.8155012959051802	0.9091971894772647
1804	Fibroblasts	hsa-miR-210	0.22427647	3.7517884	0.822542189815544	0.9122648189063363
1805	Fibroblasts	hsa-miR-541	0.22177756	5.1319838	0.8244870485569585	0.9122648189063363
1806	Fibroblasts	hsa-miR-148b	0.22084047	1.3163941	0.8252166491633652	0.9122648189063363
1807	Fibroblasts	hsa-miR-509	0.19928744	6.5189505	0.8420379021848922	0.9242954711421636
1808	Fibroblasts	hsa-miR-1	0.19491436	15.699856	0.8454599897304884	0.9242954711421636
1809	Fibroblasts	hsa-miR-21	0.19428964	0.16197768	0.8459490990648144	0.9242954711421636
1810	Fibroblasts	hsa-miR-489	0.19366491	0.65936893	0.8464382677697052	0.9242954711421636
1811	Fibroblasts	hsa-miR-375	0.1836693	3.210908	0.8542728913133486	0.9286502238963418
1812	Fibroblasts	hsa-miR-802	0.18148276	-4.7067275	0.8559886605762081	0.9286502238963418
1813	Fibroblasts	hsa-miR-106b	0.17586024	-0.23098746	0.8604037465536665	0.9305895124289767
1814	Fibroblasts	hsa-miR-129-2	0.17242424	13.7553425	0.8631040134360357	0.9305895124289767
1815	Fibroblasts	hsa-miR-503	0.16898826	1.1953015	0.8658058805586453	0.931081113300719
1816	Fibroblasts	hsa-miR-5586	0.16648935	5.753593	0.8677718622582737	0.931081113300719
1817	Fibroblasts	hsa-miR-491	0.16367808	5.128078	0.8699845689582162	0.931081113300719
1818	Fibroblasts	hsa-let-7d	0.16149154	-0.17317548	0.8717062680049783	0.931081113300719
1819	Fibroblasts	hsa-miR-3940	0.16055445	-0.02682267	0.8724443256310173	0.931081113300719
1820	Fibroblasts	hsa-miR-30e	0.14556104	0.06223901	0.8842679205352326	0.941781281220451
1821	Fibroblasts	hsa-miR-2355	0.13931379	-4.011161	0.8892021920632147	0.9451155144850396
1822	Fibroblasts	hsa-miR-345	0.124945104	1.4952987	0.9005670098705462	0.9521892707117134
1823	Fibroblasts	hsa-miR-629	0.124008015	5.287972	0.9013089280019273	0.9521892707117134
1824	Fibroblasts	hsa-miR-126	0.11276296	-0.88384604	0.9102184871258778	0.9571210158419615
1825	Fibroblasts	hsa-miR-129	0.111201145	12.181138	0.9114568452388144	0.9571210158419615
1826	Fibroblasts	hsa-miR-892b	0.10745279	-12.972277	0.9144297765989164	0.9573501051747302
1827	Fibroblasts	hsa-miR-653	0.104953885	1.0979066	0.9164123987499317	0.9573501051747302
1828	Fibroblasts	hsa-miR-31	0.09776954	18.448528	0.9221152916139541	0.9577437924928105
1829	Fibroblasts	hsa-miR-506	0.09527064	30.005192	0.9240998606835036	0.9577437924928105
1830	Fibroblasts	hsa-miR-515	0.08527503	6.004893	0.9320427393222239	0.9613984161512704
1831	Fibroblasts	hsa-miR-1226	0.082151406	-2.6669025	0.9345263149696924	0.9620663831908032
1832	Fibroblasts	hsa-miR-1262	0.054975845	-0.17682129	0.9561577067847576	0.9709818572775446
1833	Fibroblasts	hsa-miR-103a-2	0.035609353	3.8554332	0.9715938490063875	0.9809463238334428
1834	Fibroblasts	hsa-miR-6087	0.031861003	17.111301	0.9745828990069029	0.9809463238334428
1835	Fibroblasts	hsa-miR-548d	0.02373957	7.4210253	0.9810603427043622	0.9848191945921183
1836	Fibroblasts	hsa-miR-517	-0.006559618	-0.5940049	0.9947662196159416	0.9947662196159416
1837	Fibroblasts	hsa-miR-367	-0.008746157	-0.005763337	0.9930216650780037	0.9947662196159416
1838	Fibroblasts	hsa-miR-30d	-0.030923914	-0.5083287	0.9753302189259994	0.9809463238334428
1839	Fibroblasts	hsa-miR-520f	-0.03404754	2.0028462	0.9728392404312209	0.9809463238334428
1840	Fibroblasts	hsa-miR-302c	-0.043730788	-0.35815477	0.9651189985337498	0.9781863737556769
1841	Fibroblasts	hsa-miR-26b	-0.05528821	-0.44661048	0.9559088558448908	0.9709818572775446
1842	Fibroblasts	hsa-miR-219a	-0.06559618	-1.0953025	0.9476993305750229	0.9661370607418521
1843	Fibroblasts	hsa-miR-577	-0.07246816	7.2163396	0.9422293429602031	0.9624330910548663
1844	Fibroblasts	hsa-let-7f	-0.074967064	-0.016666513	0.9402409182602203	0.9622778147819442
1845	Fibroblasts	hsa-miR-146a	-0.07527942	-3.0484095	0.9399923911086382	0.9622778147819442
1846	Fibroblasts	hsa-let-7b	-0.07621651	-0.1934878	0.9392468448138533	0.9622778147819442
1847	Fibroblasts	hsa-miR-320b	-0.09152229	-1.460924	0.9270775964356766	0.9581630385252358
1848	Fibroblasts	hsa-miR-519d	-0.09433355	-0.7083268	0.924844196567485	0.9577437924928105
1849	Fibroblasts	hsa-let-7g	-0.1015179	-0.13619666	0.9191393508503982	0.9575129619196991
1850	Fibroblasts	hsa-miR-514b	-0.1040168	-3.0653362	0.9171560167895316	0.9573501051747302
1851	Fibroblasts	hsa-miR-521	-0.11245059	-3.2515326	0.9104661413979821	0.9571210158419615
1852	Fibroblasts	hsa-miR-373	-0.13056764	-9.071011	0.8961173476194653	0.9505374294587041
1853	Fibroblasts	hsa-miR-30c	-0.17367369	-0.34348643	0.8621219114273476	0.9305895124289767
1854	Fibroblasts	hsa-miR-423	-0.18741766	-0.82733613	0.8513331797453385	0.9274398881217409
1855	Fibroblasts	hsa-miR-1468	-0.19335255	24.834146	0.8466828743286995	0.9242954711421636
1856	Fibroblasts	hsa-miR-181a-2	-0.20178634	-2.0424292	0.8400837579878931	0.9242954711421636
1857	Fibroblasts	hsa-miR-500b	-0.223027	8.627004	0.8235144836970375	0.9122648189063363
1858	Fibroblasts	hsa-miR-197	-0.24020696	-0.08906168	0.8101698156205093	0.9091971894772647
1859	Fibroblasts	hsa-miR-3667	-0.24114405	-5.1153173	0.8094434715995749	0.9091971894772647
1860	Fibroblasts	hsa-miR-7641	-0.25270146	-7.8402925	0.8004989088073197	0.9079251692966137
1861	Fibroblasts	hsa-miR-320d	-0.29112208	-11.086877	0.7709579431460942	0.8820566860448764
1862	Fibroblasts	hsa-miR-1271	-0.29924354	-10.333239	0.76475424145293	0.8768735722567513
1863	Fibroblasts	hsa-miR-365a	-0.3011177	-5.2775555	0.7633247429105894	0.8768735722567513
1864	Fibroblasts	hsa-miR-5589	-0.31642348	-11.227501	0.751681099436378	0.873350102227632
1865	Fibroblasts	hsa-miR-101	-0.3214213	-1.6606618	0.7478911577880679	0.870877703735439
1866	Fibroblasts	hsa-miR-618	-0.325482	-13.981121	0.7448163055784096	0.870877703735439
1867	Fibroblasts	hsa-miR-517a	-0.32829326	-12.040254	0.7426899381324257	0.870877703735439
1868	Fibroblasts	hsa-miR-517b	-0.32829326	-12.040254	0.7426899381324257	0.870877703735439
1869	Fibroblasts	hsa-miR-4473	-0.34172487	-16.767553	0.7325579609092701	0.870877703735439
1870	Fibroblasts	hsa-miR-425	-0.34859684	-1.7807127	0.7273919991570016	0.8702132592654539
1871	Fibroblasts	hsa-miR-3653	-0.35015866	-3.8650687	0.7262196330796941	0.8702132592654539
1872	Fibroblasts	hsa-miR-191	-0.36359024	-12.727747	0.7161640054066931	0.8646772784172977
1873	Fibroblasts	hsa-miR-505	-0.3673386	-2.9577851	0.7133664594330453	0.8632887407457639
1874	Fibroblasts	hsa-miR-589	-0.36921278	-4.3960533	0.7119691278215013	0.8632887407457639
1875	Fibroblasts	hsa-miR-25	-0.38451856	-3.1963248	0.7005941429643617	0.8537472811937804
1876	Fibroblasts	hsa-miR-4724	-0.38951635	-13.582167	0.6968942083151408	0.8512181005993794
1877	Fibroblasts	hsa-miR-519c	-0.40357268	-17.472496	0.6865269733491811	0.8444604085327956
1878	Fibroblasts	hsa-miR-135b	-0.41138175	-16.768595	0.6807926288829818	0.8393772647874881
1879	Fibroblasts	hsa-miR-548v	-0.41138175	-11.901193	0.6807926288829818	0.8393772647874881
1880	Fibroblasts	hsa-miR-584	-0.4335595	-7.9718018	0.6646083408050395	0.8252482715209496
1881	Fibroblasts	hsa-miR-3917	-0.46948123	-6.539523	0.6387256980725305	0.8034610268280014
1882	Fibroblasts	hsa-miR-26a	-0.47541612	-0.23307078	0.6344904049475868	0.8030748120592645
1883	Fibroblasts	hsa-miR-4758	-0.48697355	-15.994644	0.6262770787669878	0.7965271584318
1884	Fibroblasts	hsa-miR-3074	-0.49634442	-11.557185	0.6196514259514048	0.7938810444951983
1885	Fibroblasts	hsa-miR-624	-0.5047782	-5.641354	0.6137146132788793	0.7901387158676481
1886	Fibroblasts	hsa-miR-4461	-0.50696474	-16.014696	0.6121795438738196	0.7901036477583286
1887	Fibroblasts	hsa-miR-3928	-0.50696474	-13.423835	0.6121795438738196	0.7901036477583286
1888	Fibroblasts	hsa-miR-155	-0.5110255	-8.997052	0.6093332168204229	0.7901036477583286
1889	Fibroblasts	hsa-miR-4661	-0.5160233	-14.15013	0.6058381486203241	0.7896994773060941
1890	Fibroblasts	hsa-miR-142	-0.5172727	-1.4463408	0.6049657856495984	0.7896994773060941
1891	Fibroblasts	hsa-miR-5683	-0.52133346	-29.53879	0.60213450373321	0.788796199890505
1892	Fibroblasts	hsa-miR-130a	-0.5257065	-7.8137302	0.5990921278835595	0.7867776316064792
1893	Fibroblasts	hsa-miR-3154	-0.53289086	-9.59887	0.5941091250456865	0.7861443977877265
1894	Fibroblasts	hsa-miR-219a-2	-0.55132025	-17.131353	0.5814141429767365	0.7732512967507867
1895	Fibroblasts	hsa-miR-194	-0.55132025	-4.7866745	0.5814141429767365	0.7732512967507867
1896	Fibroblasts	hsa-miR-186	-0.562253	-1.6057143	0.5739436758463048	0.7700283412129506
1897	Fibroblasts	hsa-miR-7	-0.5685002	-8.007739	0.5696953525108028	0.7693823832877853
1898	Fibroblasts	hsa-miR-98	-0.5719362	-7.065039	0.5673651874454695	0.7682153959209974
1899	Fibroblasts	hsa-miR-221	-0.5788082	-9.129343	0.5627185997254749	0.7658819383276594
1900	Fibroblasts	hsa-miR-129-1	-0.5991118	-9.066844	0.549098349178377	0.7492904556496602
1901	Fibroblasts	hsa-miR-3681	-0.6041096	-13.541021	0.5457707904137086	0.7478311035479867
1902	Fibroblasts	hsa-miR-660	-0.6072332	-1.2140514	0.5436961569499705	0.7477605938104582
1903	Fibroblasts	hsa-miR-185	-0.6103568	-6.2556715	0.5416254548567829	0.7477605938104582
1904	Fibroblasts	hsa-miR-1275	-0.6181659	-14.899342	0.5364659825679365	0.7436724202793618
1905	Fibroblasts	hsa-miR-19b	-0.61972773	-0.9434809	0.5354370634518745	0.7436724202793618
1906	Fibroblasts	hsa-miR-151a	-0.6222266	-4.2296486	0.5337928639567255	0.7436724202793618
1907	Fibroblasts	hsa-miR-496	-0.629411	-31.163774	0.5290800418378137	0.7421374942750931
1908	Fibroblasts	hsa-miR-23b	-0.6375324	-6.839781	0.5237781151243162	0.7377949793686605
1909	Fibroblasts	hsa-miR-527	-0.64377964	-25.305496	0.5197183309141065	0.7357674100677937
1910	Fibroblasts	hsa-miR-200a	-0.6565865	-16.345423	0.5114468159901917	0.7322353321826789
1911	Fibroblasts	hsa-miR-429	-0.67001814	-26.700535	0.5028462372441855	0.7238775503185527
1912	Fibroblasts	hsa-miR-1295b	-0.6912588	-18.176134	0.4894029238335029	0.7143374152890126
1913	Fibroblasts	hsa-miR-4423	-0.6978184	-8.340288	0.48529076500184687	0.7143043844409207
1914	Fibroblasts	hsa-miR-5000	-0.6981308	-43.767303	0.48509541563311775	0.7143043844409207
1915	Fibroblasts	hsa-miR-10b	-0.7056275	-4.1082954	0.4804198316702126	0.7111299203253996
1916	Fibroblasts	hsa-miR-551a	-0.7106253	-16.585264	0.47731647197968474	0.7105506571515762
1917	Fibroblasts	hsa-miR-4431	-0.71937144	-17.810253	0.47191208946188723	0.7065198139372255
1918	Fibroblasts	hsa-miR-223	-0.73092884	-7.4103484	0.4648226060191295	0.6978998439943377
1919	Fibroblasts	hsa-miR-328	-0.74467283	-7.2574854	0.45646953227998976	0.6873276865365363
1920	Fibroblasts	hsa-miR-149	-0.74498516	-12.663425	0.4562806755412283	0.6873276865365363
1921	Fibroblasts	hsa-miR-1270	-0.7468594	-25.010187	0.4551484581962437	0.6873276865365363
1922	Fibroblasts	hsa-miR-1291	-0.7506077	-14.163151	0.452888776380691	0.6873276865365363
1923	Fibroblasts	hsa-miR-296	-0.7524819	-11.524894	0.4517613153977227	0.6873276865365363
1924	Fibroblasts	hsa-miR-1307	-0.7531066	-4.011421	0.4513858480784536	0.6873276865365363
1925	Fibroblasts	hsa-miR-517c	-0.7584168	-19.810755	0.4482015128644221	0.6873276865365363
1926	Fibroblasts	hsa-miR-1301	-0.76403934	-19.848776	0.4448438145633765	0.6873276865365363
1927	Fibroblasts	hsa-miR-137	-0.7656011	-34.608276	0.4439136730483202	0.6873276865365363
1928	Fibroblasts	hsa-miR-206	-0.7768462	-31.525751	0.43724952303428666	0.6798775966467839
1929	Fibroblasts	hsa-miR-1250	-0.7799698	-10.282457	0.4354086425118291	0.6790301448696383
1930	Fibroblasts	hsa-miR-17	-0.7924643	-1.2963423	0.4280899850317488	0.6716142280138813
1931	Fibroblasts	hsa-miR-937	-0.7971498	-26.642984	0.42536405593959203	0.6716142280138813
1932	Fibroblasts	hsa-miR-744	-0.80152285	-5.9640074	0.42282902370177866	0.6714012376355516
1933	Fibroblasts	hsa-miR-92b	-0.80214757	-11.102502	0.42246759992004823	0.6714012376355516
1934	Fibroblasts	hsa-miR-518c	-0.8030847	-18.994356	0.4219258037732422	0.6714012376355516
1935	Fibroblasts	hsa-miR-200c	-0.82057697	-4.9400587	0.41188726780226137	0.6661386676802005
1936	Fibroblasts	hsa-miR-524	-0.8355704	-10.164229	0.40339663413573856	0.6585041628882461
1937	Fibroblasts	hsa-miR-4728	-0.85774815	-61.179905	0.3910315501158034	0.64637391880341
1938	Fibroblasts	hsa-miR-141	-0.8746157	-27.073969	0.38178302502415706	0.6391511345452342
1939	Fibroblasts	hsa-miR-153	-0.8805506	-38.86553	0.3785610932739987	0.6357885028063311
1940	Fibroblasts	hsa-miR-138	-0.88804734	-35.392902	0.3745152922603262	0.6327160620539004
1941	Fibroblasts	hsa-miR-1323	-0.89366984	-26.911991	0.3714985559803753	0.6327160620539004
1942	Fibroblasts	hsa-miR-504	-0.90022945	-31.836426	0.36799814176020973	0.6322328730568848
1943	Fibroblasts	hsa-miR-522	-0.90897566	-59.796585	0.3633629868721242	0.6263230431611615
1944	Fibroblasts	hsa-miR-342	-0.9096004	-5.0611515	0.36303330811989765	0.6263230431611615
1945	Fibroblasts	hsa-miR-518a	-0.9183465	-24.116966	0.3584374805652384	0.6239908299541027
1946	Fibroblasts	hsa-miR-26a-2	-0.9423984	-18.295143	0.3459886799874222	0.6107132955920052
1947	Fibroblasts	hsa-miR-139	-0.94489735	13.897529	0.3447112829932212	0.6107132955920052
1948	Fibroblasts	hsa-miR-301b	-0.9586413	-41.83399	0.3377394718599107	0.6040118882409324
1949	Fibroblasts	hsa-miR-3161	-0.9723853	-14.6449175	0.3308589141162155	0.5937331198523866
1950	Fibroblasts	hsa-miR-512	-0.9739471	-31.384867	0.3300828108754237	0.5937331198523866
1951	Fibroblasts	hsa-miR-329	-0.97425944	-28.6013	0.3299277317823549	0.5937331198523866
1952	Fibroblasts	hsa-miR-34c	-0.98800343	-20.61257	0.3231509761150845	0.5900038727676106
1953	Fibroblasts	hsa-miR-7974	-0.9898776	-30.156492	0.32223395393124143	0.5900038727676106
1954	Fibroblasts	hsa-miR-130b	-0.99518776	-7.0028	0.3196449548411532	0.589767451890015
1955	Fibroblasts	hsa-miR-19b-1	-0.99612486	-11.008492	0.3191894891424817	0.589767451890015
1956	Fibroblasts	hsa-miR-502	-1.0142419	-11.783225	0.3104673464415594	0.583099962492391
1957	Fibroblasts	hsa-miR-144	-1.0189273	-19.470654	0.308237468882536	0.58099436580737
1958	Fibroblasts	hsa-miR-378a	-1.0523502	-7.1900377	0.29263893399875085	0.5576101869648925
1959	Fibroblasts	hsa-miR-520a	-1.0667188	-27.25678	0.28609882151562305	0.5511609649786268
1960	Fibroblasts	hsa-miR-6720	-1.0695301	-40.886864	0.28483087551669783	0.5507430950950172
1961	Fibroblasts	hsa-miR-3610	-1.0735908	-32.667408	0.2830061179560974	0.5492415029962779
1962	Fibroblasts	hsa-miR-548f	-1.0920203	-52.10551	0.2748242165181545	0.5413830430658382
1963	Fibroblasts	hsa-miR-361	-1.1020159	-2.3627386	0.27045479309163467	0.5347860814340247
1964	Fibroblasts	hsa-miR-4772	-1.102953	-43.480328	0.27004761516174025	0.5347860814340247
1965	Fibroblasts	hsa-miR-3622a	-1.1063889	-58.58592	0.2685582275244066	0.5347860814340247
1966	Fibroblasts	hsa-miR-103a	-1.1173216	-0.6203068	0.26385684430272716	0.5277136886054543
1967	Fibroblasts	hsa-miR-3678	-1.122007	-36.542892	0.2618594471327841	0.525725480067352
1968	Fibroblasts	hsa-miR-3607	-1.1248183	-9.991835	0.2606660365711143	0.525725480067352
1969	Fibroblasts	hsa-miR-1249	-1.1248183	-44.416256	0.2606660365711143	0.525725480067352
1970	Fibroblasts	hsa-miR-152	-1.1288791	-3.5572588	0.2589488724433655	0.525725480067352
1971	Fibroblasts	hsa-miR-518b	-1.1407489	-33.974167	0.2539744706580549	0.525725480067352
1972	Fibroblasts	hsa-miR-532	-1.1413735	-4.2403255	0.25371451508379184	0.525725480067352
1973	Fibroblasts	hsa-miR-9	-1.1704233	-8.613723	0.24183067699055927	0.5151190030205409
1974	Fibroblasts	hsa-miR-3651	-1.1769829	-46.558167	0.23920233759817433	0.5116001016385443
1975	Fibroblasts	hsa-miR-200b	-1.1835425	-44.92927	0.23659421224804966	0.5116001016385443
1976	Fibroblasts	hsa-miR-592	-1.2041584	-27.235167	0.22852834390903398	0.49895355086805754
1977	Fibroblasts	hsa-miR-3127	-1.210718	-26.174238	0.22600347721353542	0.49550553163134964
1978	Fibroblasts	hsa-miR-30b	-1.2347699	-14.010548	0.21691611707798264	0.48574378354214914
1979	Fibroblasts	hsa-miR-148a	-1.2507005	-5.6554165	0.21104376927324353	0.4808127613007809
1980	Fibroblasts	hsa-miR-769	-1.2644445	-17.443329	0.20607054428708727	0.47568707139398114
1981	Fibroblasts	hsa-miR-1251	-1.2660062	-28.674995	0.20551083684747762	0.47568707139398114
1982	Fibroblasts	hsa-miR-215	-1.2794379	-19.403206	0.2007429050900329	0.4675079211874544
1983	Fibroblasts	hsa-miR-133b	-1.2903706	-47.156338	0.19692202626501099	0.46065688286993645
1984	Fibroblasts	hsa-miR-499a	-1.29162	-48.66674	0.19648876807242233	0.46065688286993645
1985	Fibroblasts	hsa-miR-1293	-1.2938066	-47.883934	0.19573224705383374	0.46065688286993645
1986	Fibroblasts	hsa-miR-138-1	-1.2988044	-53.857315	0.19401107740953005	0.46065688286993645
1987	Fibroblasts	hsa-miR-30c-1	-1.3787693	-48.34565	0.167965917021345	0.41911495485326083
1988	Fibroblasts	hsa-miR-4791	-1.380331	-28.894005	0.16748474127883584	0.41911495485326083
1989	Fibroblasts	hsa-miR-26a-1	-1.3806434	-48.091743	0.16738863050959718	0.41911495485326083
1990	Fibroblasts	hsa-miR-3613	-1.3950121	-12.657175	0.16301219312812232	0.4126492231842323
1991	Fibroblasts	hsa-miR-181d	-1.3962616	-15.511055	0.16263574991192742	0.4126492231842323
1992	Fibroblasts	hsa-miR-219a-1	-1.4056324	-17.050104	0.15983330209848567	0.4126492231842323
1993	Fibroblasts	hsa-miR-1283	-1.4075066	-88.69918	0.159277220763534	0.4126492231842323
1994	Fibroblasts	hsa-miR-146b	-1.412192	-4.0465775	0.15789342244267002	0.4126492231842323
1995	Fibroblasts	hsa-miR-3065	-1.4165652	-31.028881	0.15661011162395536	0.4123803944268975
1996	Fibroblasts	hsa-miR-3609	-1.4218752	-28.505987	0.15506245780934536	0.4103673125863483
1997	Fibroblasts	hsa-miR-320c	-1.4231248	-41.648315	0.15469999744178126	0.4103673125863483
1998	Fibroblasts	hsa-miR-501	-1.4278102	-21.01543	0.15334650129845756	0.4099671769407743
[truncated: 621 more rows]
