# Supplementary material for: STmiR: A Novel XGBoost-based framework for spatially resolved miRNA activity prediction in cancer transcriptomics
Source: PLoS One. 2025 Sep 9;20(9):e0322082. doi: 10.1371/journal.pone.0322082 (PMC12419590; doi:10.1371/journal.pone.0322082)
Supplement: S4 — (ZIP) [file pone.0322082.s005.zip › data_used_for_draw_figures/Colon_malig_DEG.csv]

	group	names	scores	logfoldchanges	pvals	pvals_adj
0	Fibroblasts	hsa-miR-874	19.270693	32.28479	9.465963552469404e-83	8.188058472886035e-81
1	Fibroblasts	hsa-miR-891a	18.62249	26.397062	2.111603744937822e-77	1.217691492914144e-75
2	Fibroblasts	hsa-miR-376a	17.663599	12.147457	7.997419259301209e-70	3.0745634041313536e-68
3	Fibroblasts	hsa-miR-551b	17.61098	8.606739	2.0290164416596027e-69	7.0203968881422255e-68
4	Fibroblasts	hsa-miR-132	16.479805	59.015137	5.1249575325878266e-61	1.2665966473395627e-59
5	Fibroblasts	hsa-miR-136	16.225548	19.884796	3.327364044182958e-59	7.675119728582023e-58
6	Fibroblasts	hsa-miR-629	15.864527	10.040789	1.1155435834826134e-56	2.4123629992811515e-55
7	Fibroblasts	hsa-miR-767	15.527287	19.011555	2.2677276428906883e-54	4.1296513917904113e-53
8	Fibroblasts	hsa-miR-146b	15.264018	30.944984	1.3281185913601315e-52	2.2976451630530275e-51
9	Fibroblasts	hsa-miR-887	15.197239	18.462986	3.688426971179818e-52	6.0771225334677e-51
10	Fibroblasts	hsa-miR-296	14.320001	15.62829	1.6412269888199975e-46	2.3661022422154967e-45
11	Fibroblasts	hsa-miR-485	14.277435	13.497834	3.0253296383740987e-46	4.1870562195097524e-45
12	Fibroblasts	hsa-miR-654	14.151922	8.594524	1.8172100834771753e-45	2.41828726493501e-44
13	Fibroblasts	hsa-miR-511	14.128212	30.25799	2.5452475989602105e-45	3.261687663852714e-44
14	Fibroblasts	hsa-miR-497	13.764833	11.970335	4.148369374210338e-43	4.485424385864928e-42
15	Fibroblasts	hsa-miR-346	13.565301	30.014175	6.431527940125801e-42	6.545025492010374e-41
16	Fibroblasts	hsa-miR-197	12.768127	8.250117	2.4702684393468583e-37	2.1367822000350326e-36
17	Fibroblasts	hsa-miR-885	12.545779	10.481592	4.192689285061432e-36	3.4539773634077515e-35
18	Fibroblasts	hsa-miR-574	12.504033	4.8606496	7.095826175729649e-36	5.579899674551042e-35
19	Fibroblasts	hsa-miR-223	12.44199	33.050354	1.5460350764983413e-35	1.1628872531922308e-34
20	Fibroblasts	hsa-miR-937	12.424451	16.53077	1.9254511997228328e-35	1.417459819370426e-34
21	Fibroblasts	hsa-miR-190b	12.241953	24.476763	1.8551371434551935e-34	1.3099539829295854e-33
22	Fibroblasts	hsa-miR-625	12.173453	34.397568	4.30478859721998e-34	2.9205036365453194e-33
23	Fibroblasts	hsa-miR-184	11.742666	16.449957	7.701972295120587e-32	4.51674985442665e-31
24	Fibroblasts	hsa-miR-381	11.561379	25.127014	6.466188890898297e-31	3.608550574598082e-30
25	Fibroblasts	hsa-miR-33b	11.371116	12.59776	5.823810803733154e-30	3.19847386998678e-29
26	Fibroblasts	hsa-let-7i	11.304162	1.4775606	1.2514316435410986e-29	6.765552322894065e-29
27	Fibroblasts	hsa-miR-744	11.226602	6.3564844	3.01867011053098e-29	1.6068613203749525e-28
28	Fibroblasts	hsa-miR-2110	11.143472	14.682213	7.705544026266544e-29	4.039573080436704e-28
29	Fibroblasts	hsa-miR-504	10.75588	11.644345	5.560081572166317e-27	2.788098875318182e-26
30	Fibroblasts	hsa-miR-127	10.623847	35.631523	2.308478988131798e-26	1.1410481855622887e-25
31	Fibroblasts	hsa-miR-320b	10.410566	10.5050745	2.218983542582658e-25	1.05173740511452e-24
32	Fibroblasts	hsa-miR-31	10.395314	9.848893	2.604272124210863e-25	1.2176731824012952e-24
33	Fibroblasts	hsa-miR-205	10.27146	10.959173	9.47599816815698e-25	4.203455597669635e-24
34	Fibroblasts	hsa-miR-1307	10.062342	14.259316	8.104723321235111e-24	3.5052928364341854e-23
35	Fibroblasts	hsa-let-7e	10.006526	25.487999	1.4267537389423462e-23	6.094528316963602e-23
36	Fibroblasts	hsa-miR-1306	9.988776	37.923023	1.7067592571586353e-23	7.201691499718144e-23
37	Fibroblasts	hsa-miR-766	9.817403	14.086611	9.475306457478359e-23	3.857007099161779e-22
38	Fibroblasts	hsa-miR-671	9.80751	19.792149	1.0451536471533448e-22	4.204920487384387e-22
39	Fibroblasts	hsa-miR-409	9.638698	18.408398	5.487970705673777e-22	2.1577703001853714e-21
40	Fibroblasts	hsa-miR-148a	9.500739	20.385714	2.0840646532939905e-21	8.01207077821912e-21
41	Fibroblasts	hsa-miR-199a	9.485543	43.324512	2.4112458060455252e-21	9.168033504304964e-21
42	Fibroblasts	hsa-miR-212	9.459111	29.475986	3.105721080304126e-21	1.1680211888969865e-20
43	Fibroblasts	hsa-miR-521	9.36024	7.0347095	7.955570936125883e-21	2.9283271743612297e-20
44	Fibroblasts	hsa-miR-24	9.048018	0.33243012	1.4558615857542688e-19	5.03728108670977e-19
45	Fibroblasts	hsa-miR-1296	8.749552	13.1148	2.1420241450190825e-18	7.058479563586691e-18
46	Fibroblasts	hsa-miR-145	8.738001	9.843712	2.3727211473849154e-18	7.744919971652648e-18
47	Fibroblasts	hsa-miR-516b	8.58875	5.2897196	8.792083970909558e-18	2.8270311844479065e-17
48	Fibroblasts	hsa-miR-125a	8.58833	6.804211	8.824259188450113e-18	2.8270311844479065e-17
49	Fibroblasts	hsa-miR-361	8.551746	2.4399166	1.212398123424486e-17	3.8135431882261106e-17
50	Fibroblasts	hsa-miR-216a	8.535984	19.91369	1.3896764105173725e-17	4.331784126477576e-17
51	Fibroblasts	hsa-miR-124	8.492068	6.366744	2.0299129638449878e-17	6.215485712304122e-17
52	Fibroblasts	hsa-miR-320d	8.490914	3.009187	2.050180313902055e-17	6.222477093071149e-17
53	Fibroblasts	hsa-miR-30a	8.428976	1.0926849	3.487021144392975e-17	1.0400942378965253e-16
54	Fibroblasts	hsa-miR-324	8.394841	2.8640811	4.665226541266705e-17	1.3796310968190427e-16
55	Fibroblasts	hsa-let-7b	8.340831	1.1047375	7.37705246983265e-17	2.1270501288017477e-16
56	Fibroblasts	hsa-miR-181c	8.295159	4.3042364	1.0844000429994382e-16	3.1008464039488065e-16
57	Fibroblasts	hsa-miR-551a	8.139905	9.621685	3.955872093208102e-16	1.0862950351190502e-15
58	Fibroblasts	hsa-miR-339	8.09599	9.435256	5.680056629208095e-16	1.5234880571364347e-15
59	Fibroblasts	hsa-miR-135a	8.037516	5.097872	9.167854118853972e-16	2.421433225285095e-15
60	Fibroblasts	hsa-miR-432	8.021137	28.822306	1.0477082495990283e-15	2.7462655633429077e-15
61	Fibroblasts	hsa-miR-1976	8.01589	12.016127	1.093425305891888e-15	2.8445500438991975e-15
62	Fibroblasts	hsa-miR-1292	8.004927	5.759551	1.195378989907463e-15	3.0865756008058373e-15
63	Fibroblasts	hsa-miR-382	7.8858366	28.001738	3.1243547145357557e-15	7.77717072826886e-15
64	Fibroblasts	hsa-miR-199b	7.821849	7.3355374	5.205310919479719e-15	1.2773316157021154e-14
65	Fibroblasts	hsa-miR-1262	7.614249	3.1425993	2.6522886613686183e-14	6.372860255788485e-14
66	Fibroblasts	hsa-miR-363	7.602985	21.773447	2.893767513071881e-14	6.857832599471718e-14
67	Fibroblasts	hsa-miR-424	7.5822134	4.1647835	3.3970925889709404e-14	7.995877794448608e-14
68	Fibroblasts	hsa-miR-708	7.5537386	3.6828797	4.229388393438724e-14	9.887624217093234e-14
69	Fibroblasts	hsa-miR-487b	7.546798	6.5503693	4.4608879585662925e-14	1.035884049438884e-13
70	Fibroblasts	hsa-miR-138	7.485875	5.3434567	7.10720639902287e-14	1.6393956093746088e-13
71	Fibroblasts	hsa-miR-509	7.448536	4.6941094	9.438172889698262e-14	2.1484261972602624e-13
72	Fibroblasts	hsa-miR-493	7.4138	5.9741726	1.227313790202196e-13	2.739681105870709e-13
73	Fibroblasts	hsa-miR-659	7.4116726	7.912295	1.2471625843269488e-13	2.766142654981566e-13
74	Fibroblasts	hsa-miR-299	7.23415	3.6240234	4.684542765523548e-13	1.0005258005377455e-12
75	Fibroblasts	hsa-miR-496	7.1290174	5.6741915	1.0108808940446792e-12	2.107016803249753e-12
76	Fibroblasts	hsa-miR-142	7.038675	6.741893	1.9407693466313026e-12	4.020995173260064e-12
77	Fibroblasts	hsa-miR-326	7.034512	9.536368	1.999597628635533e-12	4.1182189256422286e-12
78	Fibroblasts	hsa-miR-484	6.8169007	2.6783946	9.302561874458739e-12	1.8713293073039092e-11
79	Fibroblasts	hsa-miR-139	6.8040624	4.9315734	1.0170943326846598e-11	2.0341886653693196e-11
80	Fibroblasts	hsa-miR-1226	6.4219413	9.79534	1.3454733242499633e-10	2.63013429486151e-10
81	Fibroblasts	hsa-miR-380	6.4092503	1.3676225	1.4623715508043385e-10	2.84258739650731e-10
82	Fibroblasts	hsa-miR-202	6.4012465	10.074368	1.5411365805343476e-10	2.978956742261923e-10
83	Fibroblasts	hsa-miR-200c	6.2383037	13.871009	4.423411921044347e-10	8.502780692674135e-10
84	Fibroblasts	hsa-let-7d	6.194787	0.19496624	5.836388445261446e-10	1.103492022983858e-09
85	Fibroblasts	hsa-miR-328	6.174771	13.109156	6.625953057019991e-10	1.245967259635281e-09
86	Fibroblasts	hsa-miR-589	6.1665783	4.0417156	6.978359020803381e-10	1.305141741188092e-09
87	Fibroblasts	hsa-miR-187	6.097784	16.527733	1.075488999717206e-09	2.0006408274309317e-09
88	Fibroblasts	hsa-miR-99a	5.9794283	3.5917053	2.239218200660138e-09	4.1211143480234455e-09
89	Fibroblasts	hsa-miR-508	5.950191	7.043368	2.678294737231642e-09	4.903121582445228e-09
90	Fibroblasts	hsa-miR-770	5.885385	3.0885115	3.971286464575462e-09	7.231921667068998e-09
91	Fibroblasts	hsa-miR-1275	5.8436804	9.073102	5.1059985781520655e-09	9.249609989741438e-09
92	Fibroblasts	hsa-miR-513b	5.7960496	5.074136	6.789510724464839e-09	1.2235264118046014e-08
93	Fibroblasts	hsa-miR-1301	5.676547	3.8893113	1.3744090882179715e-08	2.4512656934196812e-08
94	Fibroblasts	hsa-miR-495	5.656615	3.372904	1.543879456826223e-08	2.6978903639488542e-08
95	Fibroblasts	hsa-miR-423	5.489376	1.031799	4.0335568558253666e-08	6.943336677191926e-08
96	Fibroblasts	hsa-miR-1248	5.3968577	3.9971838	6.781809122520714e-08	1.1559142642325945e-07
97	Fibroblasts	hsa-miR-376b	5.3715034	1.417135	7.80828953786991e-08	1.3243471471093082e-07
98	Fibroblasts	hsa-miR-515	5.036803	4.6074033	4.7337194328248773e-07	7.874360210372151e-07
99	Fibroblasts	hsa-miR-101	4.9926357	2.0526307	5.956089706771876e-07	9.81336685020509e-07
100	Fibroblasts	hsa-miR-21	4.876281	0.15732469	1.081046464997078e-06	1.772711264876725e-06
101	Fibroblasts	hsa-miR-152	4.836633	4.9505177	1.3205683177657106e-06	2.145676884752284e-06
102	Fibroblasts	hsa-miR-653	4.836584	5.561437	1.3208935735613772e-06	2.145676884752284e-06
103	Fibroblasts	hsa-miR-501	4.756757	2.7334337	1.9672778032903322e-06	3.1659447438997906e-06
104	Fibroblasts	hsa-miR-210	4.7244134	1.9781455	2.307806472723055e-06	3.679728292913258e-06
105	Fibroblasts	hsa-miR-758	4.525069	12.596072	6.037575745036137e-06	9.495460035375014e-06
106	Fibroblasts	hsa-miR-93	4.5207453	0.626576	6.162224075530277e-06	9.64764493273066e-06
107	Fibroblasts	hsa-miR-519b	4.4649014	3.515037	8.010562664827297e-06	1.2373458401920736e-05
108	Fibroblasts	hsa-let-7a	4.431788	1.4962227	9.345480620463073e-06	1.4371272420800992e-05
109	Fibroblasts	hsa-miR-375	4.422728	13.231684	9.746239754031012e-06	1.4921234313693497e-05
110	Fibroblasts	hsa-miR-576	4.382143	3.5918958	1.1751774672156738e-05	1.7912396636855644e-05
111	Fibroblasts	hsa-miR-338	4.363176	30.27466	1.2818776097165444e-05	1.936810711624124e-05
112	Fibroblasts	hsa-miR-627	4.3210235	3.6740255	1.5530709489285656e-05	2.3363589057794946e-05
113	Fibroblasts	hsa-miR-23a	4.264025	0.22137898	2.00776869331718e-05	2.9943446891713116e-05
114	Fibroblasts	hsa-miR-449a	4.189676	2.8681948	2.79353083343949e-05	4.113028376042824e-05
115	Fibroblasts	hsa-miR-577	4.055299	4.5742745	5.007021222160321e-05	7.279114885997777e-05
116	Fibroblasts	hsa-miR-520f	3.984497	1.3645412	6.762322317259698e-05	9.789805530426174e-05
117	Fibroblasts	hsa-miR-513a	3.8756282	3.500766	0.00010634991512523668	0.00015268494038726927
118	Fibroblasts	hsa-miR-193b	3.8097866	0.9932641	0.0001390867808527013	0.00019885961229353162
119	Fibroblasts	hsa-miR-193a	3.6709461	29.315886	0.0002416543495737354	0.00034267379078898545
120	Fibroblasts	hsa-miR-889	3.4441905	16.681677	0.0005727717488447632	0.0007958996991979441
121	Fibroblasts	hsa-miR-615	3.3815882	2.014412	0.0007206810041646545	0.0009934487149042648
122	Fibroblasts	hsa-miR-892a	3.2504225	1.5430121	0.0011523367676479427	0.001575923010301139
123	Fibroblasts	hsa-miR-450a	3.243657	1.4818602	0.0011800570902956277	0.0016074793434735716
124	Fibroblasts	hsa-miR-34c	3.2193313	1.4173336	0.0012849000505706525	0.001743433009793905
125	Fibroblasts	hsa-miR-214	3.187932	1.7314745	0.00143294236748885	0.0019291753274363508
126	Fibroblasts	hsa-miR-195	3.1666634	2.7975957	0.0015419869445808118	0.002067935979941709
127	Fibroblasts	hsa-miR-26a	3.0295649	0.07512646	0.0024490628973852105	0.0032466504310164094
128	Fibroblasts	hsa-miR-379	2.9327788	3.328264	0.0033594317610318204	0.004369787177883496
129	Fibroblasts	hsa-miR-144	2.8778162	3.8524718	0.004004383279214533	0.005169838114209808
130	Fibroblasts	hsa-miR-548d	2.844822	2.767518	0.0044436257721890875	0.00571559300065957
131	Fibroblasts	hsa-miR-526b	2.8415546	-8.630502	0.004489415299517293	0.00575310256901105
132	Fibroblasts	hsa-miR-1228	2.83148	1.9143546	0.00463331199173905	0.005915593908271997
133	Fibroblasts	hsa-miR-98	2.8246098	2.5238585	0.004733823164357953	0.005999644010504952
134	Fibroblasts	hsa-miR-369	2.7856126	3.3571572	0.005342666972989703	0.006722046446016135
135	Fibroblasts	hsa-miR-487a	2.7595236	0.5516199	0.005788569672383611	0.007256685169002642
136	Fibroblasts	hsa-miR-656	2.6867907	3.3447733	0.007214215418462607	0.00897884365031677
137	Fibroblasts	hsa-miR-302a	2.573836	3.0638983	0.01005778778842742	0.01225350202392918
138	Fibroblasts	hsa-miR-34a	2.5196152	0.55658007	0.011748316817635154	0.014262868838251801
139	Fibroblasts	hsa-miR-330	2.499935	0.86540234	0.012421616012221855	0.014975188641912062
140	Fibroblasts	hsa-miR-183	2.2316287	1.1342295	0.02563951644410699	0.030277381193382313
141	Fibroblasts	hsa-miR-204	2.1239004	0.82842785	0.03367847275847229	0.03950085279468276
142	Fibroblasts	hsa-miR-802	2.0453186	2.1808968	0.04082346512609953	0.04771932072172445
143	Fibroblasts	hsa-miR-206	1.9523873	8.919116	0.05089223396370224	0.059288595796097555
144	Fibroblasts	hsa-miR-100	1.9091156	5.01855	0.056247187725980766	0.06530713742680988
145	Fibroblasts	hsa-miR-1254	1.8457295	0.40800583	0.06493148776403407	0.07488764922118596
146	Fibroblasts	hsa-miR-141	1.8408881	16.139864	0.06563795543302024	0.07545093880340532
147	Fibroblasts	hsa-miR-454	1.7642792	-2.377988	0.0776849856460444	0.08900332792560053
148	Fibroblasts	hsa-miR-498	1.6683396	0.61429703	0.09524832647652984	0.10805219987173549
149	Fibroblasts	hsa-miR-516a	1.5960194	1.7553024	0.11048446364139472	0.12451994925056213
150	Fibroblasts	hsa-miR-28	1.5916607	36.756275	0.1114609565805294	0.12521263304176355
151	Fibroblasts	hsa-miR-517a	1.5348582	1.7528272	0.12481866775236714	0.1397645923699645
152	Fibroblasts	hsa-miR-1271	1.3782611	0.2203223	0.16812267937127434	0.18704323814296117
153	Fibroblasts	hsa-miR-891b	1.2465148	0.364558	0.21257547448109282	0.23349560054113688
154	Fibroblasts	hsa-miR-130a	1.0673268	0.7921076	0.28582428172520513	0.31197224440669075
155	Fibroblasts	hsa-miR-449c	0.82776123	0.7356531	0.4078057255368458	0.44232219760422775
156	Fibroblasts	hsa-miR-652	0.80478555	0.28795362	0.4209434335212895	0.4551450874948943
157	Fibroblasts	hsa-miR-196a	0.6619991	0.6813816	0.5079717919704916	0.5458330435459319
158	Fibroblasts	hsa-miR-412	0.6114932	1.9911934	0.5408731281632384	0.5793873137600015
159	Fibroblasts	hsa-miR-543	0.5961504	-0.26677525	0.5510747499577558	0.5884934058190849
160	Fibroblasts	hsa-miR-143	0.55390006	37.860645	0.5796472435300393	0.6152084241147042
161	Fibroblasts	hsa-miR-1291	0.5394878	0.31595168	0.5895503217835116	0.6222499290519025
162	Fibroblasts	hsa-miR-1258	0.539012	-0.4499488	0.5898785454596069	0.6222499290519025
163	Fibroblasts	hsa-miR-520e	0.47801176	-17.920856	0.6326418465972274	0.6633153906746687
164	Fibroblasts	hsa-miR-30e	0.46477485	2.5226474	0.6420927073898817	0.6711905642202388
165	Fibroblasts	hsa-miR-489	0.42318913	1.1516945	0.6721572744778499	0.6980100069650494
166	Fibroblasts	hsa-miR-10b	0.42093635	1.7411054	0.6738015674171287	0.6980100069650494
167	Fibroblasts	hsa-let-7c	0.31143105	0.13693827	0.7554729556297859	0.7779572697854343
168	Fibroblasts	hsa-miR-92a	0.29038632	0.018085223	0.7715207024856938	0.7916338818917152
169	Fibroblasts	hsa-miR-95	0.2880216	-1.8585367	0.7733302083219646	0.7916338818917152
170	Fibroblasts	hsa-miR-34b	0.2577978	-1.3030831	0.7965629642598451	0.8122304293033507
171	Fibroblasts	hsa-miR-130b	0.25574788	0.7510082	0.7981455085639861	0.8122304293033507
172	Fibroblasts	hsa-miR-345	0.1277795	0.5360393	0.898323474532783	0.9061805311613497
173	Fibroblasts	hsa-miR-1283	0.07472694	25.643644	0.9404319727519198	0.9431578625280124
174	Fibroblasts	hsa-miR-133a	-0.044650063	-6.0530024	0.9643862374151212	0.9643862374151212
175	Fibroblasts	hsa-miR-433	-0.07900165	-0.020319337	0.9370313121228099	0.9424791685886402
176	Fibroblasts	hsa-miR-1323	-0.18416227	-1.2034758	0.8538861551678081	0.8638731277428702
177	Fibroblasts	hsa-miR-670	-0.20969859	-0.96812534	0.8339029314813553	0.8461302471922256
178	Fibroblasts	hsa-miR-16	-0.31476125	-0.28532818	0.7529429275284123	0.7776664266412855
179	Fibroblasts	hsa-miR-22	-0.449523	0.031577054	0.6530544086155426	0.6805928475330656
180	Fibroblasts	hsa-miR-532	-0.48809335	1.5099404	0.6254837289827404	0.6578035569240979
181	Fibroblasts	hsa-miR-503	-0.5877829	-0.85644203	0.5566780255443793	0.5926479902718622
182	Fibroblasts	hsa-miR-331	-0.7837059	-0.47260475	0.43321272054216253	0.46695202899560195
183	Fibroblasts	hsa-miR-1911	-0.9360352	-1.2824677	0.3492550631836666	0.38000708132562466
184	Fibroblasts	hsa-miR-181a	-1.137996	-0.1748872	0.2551221801897451	0.27934264033434114
185	Fibroblasts	hsa-miR-509-3	-1.2505796	-2.7374034	0.21108790480514772	0.23260004797000353
186	Fibroblasts	hsa-miR-1180	-1.2561905	-2.1658087	0.2090468844508251	0.23108697130985775
187	Fibroblasts	hsa-miR-26b	-1.3575662	-0.1427231	0.17460136624627676	0.19362843820901204
188	Fibroblasts	hsa-miR-150	-1.4943569	-1.09663	0.1350823621724943	0.15076934616671944
189	Fibroblasts	hsa-miR-188	-1.6482534	-2.7976856	0.09930068481504403	0.11228116649021319
190	Fibroblasts	hsa-miR-675	-1.7041814	-2.7834382	0.08834720136558935	0.10055306471215103
191	Fibroblasts	hsa-miR-483	-1.7219379	-0.074586414	0.08508077035510501	0.09715493908536744
192	Fibroblasts	hsa-miR-122	-1.8872733	-2.058973	0.05912358172964619	0.06841725511189826
193	Fibroblasts	hsa-miR-146a	-2.1550267	-0.8652127	0.03115974367518171	0.0366709908558261
194	Fibroblasts	hsa-miR-370	-2.2359874	-1.3341057	0.02535260216888628	0.03004109709052963
195	Fibroblasts	hsa-miR-598	-2.2693315	-0.08314905	0.02324817808675219	0.0276421636357947
196	Fibroblasts	hsa-miR-377	-2.2789373	0.26850572	0.022670793400807347	0.027048601781652904
197	Fibroblasts	hsa-miR-590	-2.2950566	-3.720419	0.02172987811855549	0.026015701830519718
198	Fibroblasts	hsa-miR-760	-2.3049843	-2.1030548	0.021167451298583537	0.025430340796214944
199	Fibroblasts	hsa-miR-523	-2.50139	-1.2503324	0.012370685351489354	0.014965934026626982
200	Fibroblasts	hsa-miR-30c	-2.5806506	-0.1688531	0.00986143492255863	0.012056736689771329
201	Fibroblasts	hsa-miR-10a	-2.6162195	-3.6029708	0.00889093880562947	0.010908740520382258
202	Fibroblasts	hsa-miR-221	-2.6203752	-0.30036548	0.00878330596116553	0.010815031539371082
203	Fibroblasts	hsa-miR-486	-2.6206062	-3.2006824	0.0087773606390673	0.010815031539371082
204	Fibroblasts	hsa-miR-524	-2.6725254	-1.9958011	0.007528269943280575	0.00933613405152358
205	Fibroblasts	hsa-miR-105	-2.7052817	1.3396932	0.006824648167892841	0.008524650780111637
206	Fibroblasts	hsa-miR-27a	-2.8190618	-0.2833908	0.004816425380556026	0.0060820554075634485
207	Fibroblasts	hsa-miR-186	-2.8270376	-3.1396914	0.004698083189331777	0.005976238174664687
208	Fibroblasts	hsa-miR-320a	-2.924817	10.375687	0.0034465879594696835	0.004466364921260338
209	Fibroblasts	hsa-miR-9	-2.9512	-4.6661477	0.0031654198365186023	0.00413296325824693
210	Fibroblasts	hsa-miR-1266	-2.9571257	-1.6611438	0.0031052148065684433	0.004069713344972278
211	Fibroblasts	hsa-miR-512	-2.997669	-2.6890216	0.0027205298633111415	0.0035791001243561022
212	Fibroblasts	hsa-miR-520c	-3.008926	-1.9149475	0.0026217300710667376	0.0034622847503400426
213	Fibroblasts	hsa-miR-374a	-3.1034942	-1.7925843	0.0019124994886116006	0.002545095473306207
214	Fibroblasts	hsa-miR-935	-3.120873	-3.8317451	0.0018031581838277386	0.0024088522455768245
215	Fibroblasts	hsa-miR-944	-3.2096205	-4.516433	0.0013291038817638586	0.0017963669651964653
216	Fibroblasts	hsa-miR-149	-3.3439064	-3.6735125	0.0008260761161692997	0.0011342156198197529
217	Fibroblasts	hsa-miR-431	-3.3848624	-9.390671	0.0007121393975196814	0.0009856009261672391
218	Fibroblasts	hsa-miR-616	-3.4460726	-2.1548612	0.0005687975231142765	0.0007935642862804019
219	Fibroblasts	hsa-miR-518b	-3.5115576	-7.7713385	0.00044548908665574126	0.0006240454412262611
220	Fibroblasts	hsa-miR-137	-3.657772	-3.165542	0.000254417096228571	0.0003578386800613234
221	Fibroblasts	hsa-miR-421	-3.659878	-10.167893	0.0002523353750492475	0.00035635934598791686
222	Fibroblasts	hsa-miR-518c	-3.751438	-4.742035	0.00017582330580177773	0.0002503492337753708
223	Fibroblasts	hsa-miR-222	-3.9142265	-0.5950074	9.06944233020333e-05	0.000130751126927098
224	Fibroblasts	hsa-miR-1293	-4.131656	-3.2993808	3.601590303137942e-05	5.258017910910245e-05
225	Fibroblasts	hsa-miR-140	-4.169114	-0.94620883	3.05786037657955e-05	4.483134280917476e-05
226	Fibroblasts	hsa-miR-1277	-4.223342	-2.5911822	2.4070622359320717e-05	3.559160400138875e-05
227	Fibroblasts	hsa-miR-302d	-4.245709	-12.1787	2.179033577904666e-05	3.235818102811221e-05
228	Fibroblasts	hsa-miR-892b	-4.3026233	-2.648374	1.687875969016836e-05	2.5281605423369062e-05
229	Fibroblasts	hsa-miR-135b	-4.3773293	-8.1614485	1.20142351408336e-05	1.8232128766352745e-05
230	Fibroblasts	hsa-miR-128	-4.489948	-0.49416053	7.124056552681808e-06	1.10534689113359e-05
231	Fibroblasts	hsa-miR-519c	-4.4984136	-6.102786	6.846245586018347e-06	1.067027465208265e-05
232	Fibroblasts	hsa-miR-99b	-4.646398	-7.0364637	3.3778082953560137e-06	5.3366286310190905e-06
233	Fibroblasts	hsa-miR-491	-4.6925526	-2.3349376	2.6981742298335607e-06	4.282423318910147e-06
234	Fibroblasts	hsa-miR-592	-4.737874	-15.054186	2.1597193322695747e-06	3.459550411876263e-06
235	Fibroblasts	hsa-miR-582	-4.8005815	-4.9245605	1.5820560099070112e-06	2.5579036421861024e-06
236	Fibroblasts	hsa-miR-153	-4.9947066	-15.085309	5.892534294170203e-07	9.755104620970768e-07
237	Fibroblasts	hsa-miR-520d	-5.036852	-3.4096391	4.732508950778732e-07	7.874360210372151e-07
238	Fibroblasts	hsa-miR-450b	-5.063277	-3.7545156	4.1211116382900373e-07	6.921867120623073e-07
239	Fibroblasts	hsa-miR-15b	-5.2066226	-5.2545624	1.9230845541053587e-07	3.2457914913192887e-07
240	Fibroblasts	hsa-miR-519e	-5.450428	-8.5768385	5.024871761273099e-08	8.606958561388576e-08
241	Fibroblasts	hsa-miR-18b	-5.4920626	-13.27659	3.972661350203582e-08	6.872704135852196e-08
242	Fibroblasts	hsa-miR-494	-5.642636	-2.9537477	1.6746610824678857e-08	2.9117222840898917e-08
243	Fibroblasts	hsa-let-7f	-5.6569643	-0.3996768	1.5407373360804e-08	2.6978903639488542e-08
244	Fibroblasts	hsa-miR-200a	-5.659266	-0.6659998	1.520216540039694e-08	2.6836475655802758e-08
245	Fibroblasts	hsa-miR-888	-5.65977	-3.6012638	1.5157612027474345e-08	2.6836475655802758e-08
246	Fibroblasts	hsa-miR-129	-5.680052	-7.7205906	1.346538047130721e-08	2.4140008513327952e-08
247	Fibroblasts	hsa-miR-302b	-6.036532	-10.56147	1.574616478750552e-09	2.913461506137385e-09
248	Fibroblasts	hsa-miR-19a	-6.234533	-13.716795	4.5312855406553183e-10	8.614421961905165e-10
249	Fibroblasts	hsa-miR-890	-6.2373734	-31.889658	4.4497947825947376e-10	8.506237540208725e-10
250	Fibroblasts	hsa-miR-542	-6.4933867	-4.3990173	8.39277389082974e-11	1.6499430489926648e-10
251	Fibroblasts	hsa-miR-541	-6.650026	-3.1240337	2.930412485817975e-11	5.793844114817253e-11
252	Fibroblasts	hsa-miR-877	-6.7595873	-9.9583435	1.3838538897798547e-11	2.7518014130105154e-11
253	Fibroblasts	hsa-miR-372	-6.920921	-6.766211	4.487173926554275e-12	9.079310985893445e-12
254	Fibroblasts	hsa-miR-518f	-6.9639406	-3.808053	3.308838983160476e-12	6.734460518667793e-12
255	Fibroblasts	hsa-miR-337	-6.9864755	-11.446546	2.8187733202038513e-12	5.7709796969854e-12
256	Fibroblasts	hsa-miR-505	-7.170323	-3.2747023	7.48209838461887e-13	1.568973358229169e-12
257	Fibroblasts	hsa-miR-539	-7.1865473	-15.803433	6.64502385967017e-13	1.4019379606377311e-12
258	Fibroblasts	hsa-miR-15a	-7.2182965	-1.5503951	5.264289490298665e-13	1.1174504071431522e-12
259	Fibroblasts	hsa-miR-525	-7.2682357	-12.83433	3.6421321338746454e-13	7.82719079702253e-13
260	Fibroblasts	hsa-miR-518d	-7.3240166	-11.204918	2.4065675167191776e-13	5.204202254905222e-13
261	Fibroblasts	hsa-miR-191	-7.324996	-3.5653446	2.3890556076865363e-13	5.198825410437368e-13
262	Fibroblasts	hsa-miR-302c	-7.345782	-18.259558	2.04559528477792e-13	4.4795947375516476e-13
263	Fibroblasts	hsa-miR-410	-7.347307	-10.716378	2.022397073795986e-13	4.4570024683656756e-13
264	Fibroblasts	hsa-miR-548f	-7.429709	-9.227849	1.0883683397346298e-13	2.44529510096222e-13
265	Fibroblasts	hsa-miR-329	-7.4358587	-6.7140102	1.038908248510641e-13	2.3494264966319075e-13
266	Fibroblasts	hsa-miR-27b	-7.460115	-1.3638248	8.644717802062795e-14	1.9808426221945212e-13
267	Fibroblasts	hsa-miR-1179	-7.610919	-18.413895	2.7215402154505793e-14	6.494158031351038e-14
268	Fibroblasts	hsa-miR-92b	-7.6657696	-4.474634	1.777622225905275e-14	4.301099931211365e-14
269	Fibroblasts	hsa-miR-769	-7.76138	-9.523217	8.4010042118979e-15	2.04700525163146e-14
270	Fibroblasts	hsa-miR-194	-7.827362	-11.403209	4.982136391903806e-15	1.231299422570512e-14
271	Fibroblasts	hsa-miR-1287	-7.889901	-6.5418625	3.0242557922520992e-15	7.582554377675552e-15
272	Fibroblasts	hsa-miR-628	-7.908875	-10.9392395	2.5972492941356426e-15	6.559476319495857e-15
273	Fibroblasts	hsa-miR-520b	-7.942709	-15.141047	1.978126396942045e-15	5.032586274573143e-15
274	Fibroblasts	hsa-miR-185	-7.9573803	-2.9027164	1.75720202889715e-15	4.50364371850677e-15
275	Fibroblasts	hsa-miR-367	-8.079989	-14.232001	6.477239578367292e-16	1.7239422262423717e-15
276	Fibroblasts	hsa-miR-224	-8.115328	-3.6035104	4.844765733615882e-16	1.3096007373680432e-15
277	Fibroblasts	hsa-miR-134	-8.138394	-2.8402746	4.005551712154343e-16	1.0912762932326005e-15
278	Fibroblasts	hsa-miR-126	-8.14921	-4.35251	3.663084298813562e-16	1.013941733911594e-15
279	Fibroblasts	hsa-miR-18a	-8.220026	-15.390309	2.034584872336411e-16	5.677148111519341e-16
280	Fibroblasts	hsa-miR-29c	-8.238287	-1.7184637	1.746943809325632e-16	4.9141671384282e-16
281	Fibroblasts	hsa-miR-376c	-8.275633	-16.1108	1.277754871665425e-16	3.623796603247845e-16
282	Fibroblasts	hsa-miR-655	-8.3672695	-13.457319	5.896877051482458e-17	1.7145541679100255e-16
283	Fibroblasts	hsa-miR-1251	-8.380016	-5.392575	5.292025122746145e-17	1.551729400398446e-16
284	Fibroblasts	hsa-miR-155	-8.479951	-6.059606	2.2528880206512138e-17	6.778254392568e-17
285	Fibroblasts	hsa-miR-196b	-8.531863	-7.39433	1.4400932607666142e-17	4.448859537725433e-17
286	Fibroblasts	hsa-miR-32	-8.564732	-45.860733	1.0832793237319266e-17	3.4386664771674003e-17
287	Fibroblasts	hsa-miR-154	-8.770029	-6.4712453	1.7861949544493905e-18	5.942533213841242e-18
288	Fibroblasts	hsa-miR-452	-8.796111	-3.1100569	1.4163884390683523e-18	4.7579650477441744e-18
289	Fibroblasts	hsa-miR-1	-8.936246	-12.985551	4.026136997785792e-19	1.365728824739102e-18
290	Fibroblasts	hsa-miR-1537	-8.973746	-31.25247	2.8659697727067265e-19	9.818074666896311e-19
291	Fibroblasts	hsa-miR-522	-9.07594	-17.05891	1.1269993044358544e-19	3.938805649846521e-19
292	Fibroblasts	hsa-miR-429	-9.127426	-9.4726925	7.014729840581422e-20	2.476629106980788e-19
293	Fibroblasts	hsa-miR-148b	-9.163862	-10.619202	5.007231836271588e-20	1.786084758092752e-19
294	Fibroblasts	hsa-miR-1250	-9.250518	-10.604432	2.2340751729533338e-20	8.051979269185975e-20
295	Fibroblasts	hsa-miR-200b	-9.339965	-9.811254	9.636600817987231e-21	3.509751455814297e-20
296	Fibroblasts	hsa-miR-651	-9.422479	-17.2752	4.405625323228379e-21	1.639082109502171e-20
297	Fibroblasts	hsa-miR-520g	-9.585541	-8.164561	9.197496850055034e-22	3.57565607878544e-21
298	Fibroblasts	hsa-miR-934	-9.7505045	-23.00481	1.8355312122241886e-22	7.299928729075508e-22
299	Fibroblasts	hsa-miR-507	-9.878228	-11.285712	5.1739507010254395e-23	2.13117493161286e-22
300	Fibroblasts	hsa-miR-125b	-9.885015	-16.772432	4.835105385535137e-23	2.0155981486688644e-22
301	Fibroblasts	hsa-miR-335	-10.16166	-12.251733	2.9402571534641582e-24	1.2877581963273402e-23
302	Fibroblasts	hsa-miR-449b	-10.275364	-12.647752	9.100073848648241e-25	4.0891240930289504e-24
303	Fibroblasts	hsa-miR-217	-10.354106	-19.709764	4.00913178556052e-25	1.8252099971104473e-24
304	Fibroblasts	hsa-miR-7	-10.389283	-14.572157	2.7742953432414793e-25	1.2798749183487358e-24
305	Fibroblasts	hsa-miR-106b	-10.502315	-1.3995165	8.428741663403043e-26	4.050478632690907e-25
306	Fibroblasts	hsa-miR-517b	-10.606167	-12.000357	2.789589084390566e-26	1.3594335538015998e-25
307	Fibroblasts	hsa-miR-301a	-10.778198	-38.167458	4.363502755123871e-27	2.220252872460087e-26
308	Fibroblasts	hsa-miR-33a	-11.079884	-17.94775	1.5707732751189966e-28	8.111754525241385e-28
309	Fibroblasts	hsa-miR-107	-11.619056	-2.6563375	3.2975906268538663e-31	1.870436650641701e-30
310	Fibroblasts	hsa-miR-215	-11.65953	-7.5343046	2.0517307440026905e-31	1.1831647290415516e-30
311	Fibroblasts	hsa-miR-1197	-11.749019	-7.745136	7.144384038970178e-32	4.261994616351175e-31
312	Fibroblasts	hsa-miR-518e	-11.839585	-11.366496	2.436557903160795e-32	1.4790333938484827e-31
313	Fibroblasts	hsa-miR-548b	-11.841117	-13.959306	2.3924482058881353e-32	1.4781912129237407e-31
314	Fibroblasts	hsa-miR-660	-11.897591	-33.9445	1.2181311928500967e-32	7.663152595020608e-32
315	Fibroblasts	hsa-miR-30b	-11.914823	-10.446412	9.907682696938351e-33	6.348255950260499e-32
316	Fibroblasts	hsa-miR-192	-11.986436	-8.072031	4.185270919622171e-33	2.7322712041307e-32
317	Fibroblasts	hsa-miR-624	-12.095942	-4.3383775	1.1096276806990959e-33	7.383291875420907e-33
318	Fibroblasts	hsa-miR-23b	-12.181911	-4.289337	3.880787141260302e-34	2.6855047017521286e-33
319	Fibroblasts	hsa-miR-668	-12.2849245	-11.471649	1.0914727944292302e-34	7.867699726510702e-34
320	Fibroblasts	hsa-miR-133b	-12.4638605	-29.81457	1.1754022740297173e-35	9.037537484761827e-35
321	Fibroblasts	hsa-miR-584	-12.530948	-5.190121	5.0555179989541765e-36	4.0679284363677793e-35
322	Fibroblasts	hsa-miR-342	-12.550607	-6.7289133	3.944755960352259e-36	3.328989176297272e-35
323	Fibroblasts	hsa-miR-873	-12.85947	-12.474924	7.60964464623803e-38	6.751120634867585e-37
324	Fibroblasts	hsa-miR-218	-13.040218	-14.978621	7.224989122043605e-39	6.578542726913388e-38
325	Fibroblasts	hsa-miR-455	-13.115057	-17.611504	2.699785542494977e-39	2.5246643181169243e-38
326	Fibroblasts	hsa-miR-96	-13.268863	-53.475594	3.5086521412604847e-40	3.372204557989243e-39
327	Fibroblasts	hsa-miR-29b	-13.388485	-4.243386	7.060667740138082e-41	6.979974394536504e-40
328	Fibroblasts	hsa-miR-519d	-13.634592	-16.460508	2.4938282060796427e-42	2.614741088798656e-41
329	Fibroblasts	hsa-miR-320c	-13.868973	-47.498253	9.766512026915e-44	1.0900687617137388e-42
330	Fibroblasts	hsa-miR-1247	-13.937347	-10.908766	3.7564397187503338e-44	4.3324271422920516e-43
331	Fibroblasts	hsa-miR-425	-13.960806	-2.3586328	2.70359781116148e-44	3.2256718712478343e-43
332	Fibroblasts	hsa-miR-25	-14.104873	-8.713609	3.544290342055993e-45	4.379730208397763e-44
333	Fibroblasts	hsa-miR-520a	-14.501413	-25.462091	1.186814548172668e-47	1.785381885511927e-46
334	Fibroblasts	hsa-miR-301b	-14.631557	-8.858602	1.7669620232852033e-48	2.7789493638940017e-47
335	Fibroblasts	hsa-miR-19b	-15.549675	-14.668759	1.5991523282228787e-54	3.0739261420284223e-53
336	Fibroblasts	hsa-miR-30d	-15.804555	-9.790786	2.8942509048036287e-56	5.890651841541503e-55
337	Fibroblasts	hsa-let-7g	-16.732334	-3.4226234	7.619180332621982e-63	2.0278741500670812e-61
338	Fibroblasts	hsa-miR-374b	-17.044998	-18.443281	3.8076121650661796e-65	1.0978615075940819e-63
339	Fibroblasts	hsa-miR-490	-17.058249	-30.634863	3.0352115592056927e-65	9.547119995319725e-64
340	Fibroblasts	hsa-miR-383	-17.950052	-19.43523	4.794443287816248e-72	2.073596721980527e-70
341	Fibroblasts	hsa-miR-362	-18.428429	-12.919761	7.770737681038751e-76	3.840964625199154e-74
342	Fibroblasts	hsa-miR-29a	-18.740314	-8.580286	2.3225063016671005e-78	1.6071743607536334e-76
343	Fibroblasts	hsa-miR-506	-19.347967	-34.871468	2.120434310675155e-83	2.4455675716453458e-81
344	Fibroblasts	hsa-miR-340	-20.690695	-34.656776	4.2012314089974035e-95	7.268130337565509e-93
345	Fibroblasts	hsa-miR-373	-21.21444	-42.586292	7.025804921789139e-100	2.4309285029390423e-97
346	Epithelial	hsa-miR-1226	8.187064	60.733833	2.6767629138008284e-16	4.9687405729820183e-14
347	Epithelial	hsa-miR-302d	8.178579	34.531963	2.8721043774462533e-16	4.9687405729820183e-14
348	Epithelial	hsa-let-7b	7.850994	6.1395903	4.127525162408281e-15	3.570309265483163e-13
349	Epithelial	hsa-miR-1275	7.8078146	54.846954	5.818814351097989e-15	4.0266195309598086e-13
350	Epithelial	hsa-miR-195	7.658534	21.206997	1.8806720256622834e-14	9.402884720979864e-13
351	Epithelial	hsa-miR-1306	7.5553737	93.25633	4.176590709871111e-14	1.8063754820192556e-12
352	Epithelial	hsa-miR-412	7.5027013	64.18722	6.251589761518538e-14	2.2514513716873077e-12
353	Epithelial	hsa-miR-320b	7.497451	28.593203	6.507084889269675e-14	2.2514513716873077e-12
354	Epithelial	hsa-miR-331	7.391098	15.266971	1.456211310705962e-13	4.308917172726043e-12
355	Epithelial	hsa-miR-190b	7.387654	71.65309	1.4944221408298414e-13	4.308917172726043e-12
356	Epithelial	hsa-miR-802	7.3714824	43.45125	1.6874094622999619e-13	4.491105184275283e-12
357	Epithelial	hsa-let-7d	7.3354435	2.4425373	2.2098844989896584e-13	5.461571690360156e-12
358	Epithelial	hsa-miR-1292	7.3085613	29.831657	2.700177907806638e-13	5.940358022718122e-12
359	Epithelial	hsa-miR-2110	7.306251	42.54675	2.746986368886993e-13	5.940358022718122e-12
360	Epithelial	hsa-miR-191	7.1813745	15.667054	6.901387480161419e-13	1.4046353341975593e-11
361	Epithelial	hsa-miR-656	7.136977	45.181244	9.540571773967387e-13	1.83390990766262e-11
362	Epithelial	hsa-miR-892b	7.0311704	18.938396	2.0480820959737924e-12	3.3744590724139626e-11
363	Epithelial	hsa-miR-1291	6.9687533	53.068184	3.197619960158288e-12	5.028984119158035e-11
364	Epithelial	hsa-miR-887	6.889703	44.41121	5.590910405034589e-12	8.0602291672582e-11
365	Epithelial	hsa-miR-495	6.772429	33.268982	1.2663793273688657e-11	1.75266898907851e-10
366	Epithelial	hsa-miR-202	6.5455265	49.066875	5.928622346588218e-11	7.597419747850086e-10
367	Epithelial	hsa-miR-519b	6.5350256	24.083658	6.359873310179827e-11	7.858986304722214e-10
368	Epithelial	hsa-miR-497	6.4852514	24.265495	8.858399555995514e-11	1.0568987056463613e-09
369	Epithelial	hsa-miR-627	6.460175	29.324886	1.0458179299666888e-10	1.2061766792282477e-09
370	Epithelial	hsa-miR-423	6.431151	6.043648	1.2664139174684204e-10	1.3693100482627295e-09
371	Epithelial	hsa-miR-135a	6.4167857	21.34778	1.3918165056372598e-10	1.4592985180317938e-09
372	Epithelial	hsa-miR-615	6.386627	22.060068	1.6958439925400047e-10	1.7257706512318871e-09
373	Epithelial	hsa-miR-363	6.315305	76.58029	2.696286586296519e-10	2.5914309968294323e-09
374	Epithelial	hsa-miR-99a	6.309971	14.977258	2.790880191643423e-10	2.6098501251584445e-09
375	Epithelial	hsa-miR-590	6.2927074	34.00573	3.119760138475841e-10	2.840623705033266e-09
376	Epithelial	hsa-miR-184	6.2228975	37.30466	4.880557303320549e-10	4.0206495879735955e-09
377	Epithelial	hsa-miR-132	6.0538335	75.27947	1.4143861626104523e-09	1.1380874703795733e-08
378	Epithelial	hsa-miR-767	5.975581	42.09705	2.2927122957815017e-09	1.685772969096541e-08
379	Epithelial	hsa-miR-30c	5.9398785	1.9162953	2.8523373201191344e-09	2.0110730593123304e-08
380	Epithelial	hsa-let-7i	5.936812	3.2959826	2.90617494120279e-09	2.0110730593123304e-08
381	Epithelial	hsa-miR-766	5.9046793	34.93459	3.5333318818932807e-09	2.3971231983040688e-08
382	Epithelial	hsa-miR-429	5.854485	0.9579229	4.784896514706822e-09	3.1837965270933853e-08
383	Epithelial	hsa-miR-346	5.850747	63.94941	4.89370284102163e-09	3.194756949044309e-08
384	Epithelial	hsa-miR-215	5.812818	19.78318	6.1429905015777935e-09	3.93606428434429e-08
385	Epithelial	hsa-miR-216a	5.7475863	50.211765	9.0526326941413e-09	5.694928931223436e-08
386	Epithelial	hsa-miR-93	5.6644197	4.8512244	1.4752303864142016e-08	8.800512305160582e-08
387	Epithelial	hsa-miR-654	5.6535826	17.026031	1.571374747491502e-08	9.215180722577284e-08
388	Epithelial	hsa-miR-509	5.5876794	19.613453	2.3012419897659523e-08	1.3270495474316991e-07
389	Epithelial	hsa-miR-513b	5.487165	19.794	4.0843574006700045e-08	2.247958674361417e-07
390	Epithelial	hsa-miR-18b	5.463307	12.374493	4.673454182667553e-08	2.459319550276002e-07
391	Epithelial	hsa-miR-551a	5.462635	30.243301	4.691187581451332e-08	2.459319550276002e-07
392	Epithelial	hsa-miR-616	5.381274	17.489517	7.396043643484369e-08	3.708740725573321e-07
393	Epithelial	hsa-miR-23a	5.332508	14.211395	9.686540937879085e-08	4.6549210618141157e-07
394	Epithelial	hsa-miR-484	5.1700807	7.5708776	2.339928468039978e-07	1.0652832236076742e-06
395	Epithelial	hsa-miR-212	5.1387463	40.43375	2.765776865230616e-07	1.2257710834330522e-06
396	Epithelial	hsa-miR-206	5.13652	32.34885	2.79872588413905e-07	1.2257710834330522e-06
397	Epithelial	hsa-miR-302a	5.0813274	20.430986	3.74806405145558e-07	1.5815001973215009e-06
398	Epithelial	hsa-miR-574	5.0567136	7.6765122	4.265435070976387e-07	1.778121125973289e-06
399	Epithelial	hsa-miR-671	4.8262405	28.95219	1.3913456181929787e-06	5.290171251590886e-06
400	Epithelial	hsa-miR-653	4.771174	30.134434	1.8315538014254996e-06	6.815589254345741e-06
401	Epithelial	hsa-miR-515	4.744712	21.139805	2.088035565365386e-06	7.57890026795592e-06
402	Epithelial	hsa-miR-487a	4.72623	7.038463	2.2872642716251304e-06	8.158695236930877e-06
403	Epithelial	hsa-miR-154	4.675028	17.361052	2.939136603081555e-06	1.0068725392734833e-05
404	Epithelial	hsa-miR-138	4.6313443	18.197685	3.632991619431911e-06	1.2204030100227585e-05
405	Epithelial	hsa-miR-551b	4.530704	11.919043	5.878746115313312e-06	1.9189114678286848e-05
406	Epithelial	hsa-miR-33b	4.5252857	26.728294	6.031401664423413e-06	1.950341098963085e-05
407	Epithelial	hsa-miR-326	4.46081	22.949556	8.165037370691606e-06	2.5451377750083747e-05
408	Epithelial	hsa-miR-935	4.436364	27.048092	9.149100730389748e-06	2.8264186184954043e-05
409	Epithelial	hsa-miR-521	4.4144382	15.852761	1.0127255193184008e-05	3.073710786703216e-05
410	Epithelial	hsa-miR-141	4.400115	62.574196	1.08193421911204e-05	3.255210780980573e-05
411	Epithelial	hsa-miR-376a	4.382516	17.06037	1.1731667970230914e-05	3.499273377327497e-05
412	Epithelial	hsa-miR-210	4.3795333	14.891451	1.1893363367837863e-05	3.5171826711725646e-05
413	Epithelial	hsa-miR-23b	4.3623962	7.740512	1.2864568949696291e-05	3.772153268300777e-05
414	Epithelial	hsa-miR-362	4.2946024	9.249022	1.7500661499536173e-05	5.0884276292769035e-05
415	Epithelial	hsa-miR-105	4.288344	27.464188	1.8001017348590578e-05	5.190293335510283e-05
416	Epithelial	hsa-miR-30b	4.2835135	3.7585478	1.839648632732311e-05	5.260482867151897e-05
417	Epithelial	hsa-miR-489	4.2566314	18.58482	2.0753012016057795e-05	5.885690293078686e-05
418	Epithelial	hsa-miR-508	4.2137456	38.82894	2.5116993685353268e-05	7.065430744009944e-05
419	Epithelial	hsa-miR-186	4.1753545	2.4838262	2.975221678291224e-05	8.235413605510108e-05
420	Epithelial	hsa-miR-21	4.16393	0.8675883	3.1281645123414366e-05	8.590039057699501e-05
421	Epithelial	hsa-miR-1976	4.1380134	20.234957	3.503256539019659e-05	9.544305216541747e-05
422	Epithelial	hsa-miR-31	4.1293607	15.26321	3.637730739135291e-05	9.833240904225084e-05
423	Epithelial	hsa-miR-130b	4.121716	7.5758605	3.760602665708922e-05	0.00010008988633348363
424	Epithelial	hsa-miR-485	4.1039486	18.546354	4.061574579656525e-05	0.00010727517592069905
425	Epithelial	hsa-miR-892a	4.0978165	10.137556	4.1706613627089994e-05	0.00010932188117403893
426	Epithelial	hsa-miR-377	4.0545945	21.829176	5.022130520223025e-05	0.00012967590746247514
427	Epithelial	hsa-miR-380	4.0151114	4.239918	5.941771657303096e-05	0.00015228540692050898
428	Epithelial	hsa-miR-124	3.963951	15.068645	7.371932759624065e-05	0.00018618165947663698
429	Epithelial	hsa-miR-532	3.9481578	4.8061695	7.875485567015546e-05	0.0001974578265353173
430	Epithelial	hsa-miR-937	3.9208136	26.336855	8.825049217800716e-05	0.00021810478781136055
431	Epithelial	hsa-miR-142	3.9084647	18.032694	9.288454500535146e-05	0.00022792945086419578
432	Epithelial	hsa-miR-183	3.8489456	5.924413	0.00011862729243924653	0.00028389544720226333
433	Epithelial	hsa-miR-200b	3.8482316	2.140501	0.00011897352556164214	0.00028389544720226333
434	Epithelial	hsa-miR-584	3.8223574	6.152171	0.0001321818581069674	0.0003132528966096624
435	Epithelial	hsa-miR-27a	3.814755	2.857559	0.00013631817113953816	0.00032085773615156605
436	Epithelial	hsa-miR-516b	3.793837	10.540666	0.000148336974557491	0.00034446035702612003
437	Epithelial	hsa-miR-487b	3.7848065	13.90118	0.00015382827128971696	0.00035483054577494714
438	Epithelial	hsa-miR-329	3.744147	16.310398	0.00018100761808583952	0.0004147591778655661
439	Epithelial	hsa-miR-483	3.7246575	19.65107	0.0001955806128361725	0.000445203237113919
440	Epithelial	hsa-miR-144	3.685048	14.271492	0.00022865937984947968	0.0005104267446962578
441	Epithelial	hsa-miR-140	3.6306956	3.307571	0.00028265829229424445	0.0006146398254282048
442	Epithelial	hsa-miR-449a	3.6125503	10.072997	0.00030320038809761036	0.0006515983495762309
443	Epithelial	hsa-miR-1266	3.573235	5.7865896	0.00035259812245952605	0.0007530799405617039
444	Epithelial	hsa-miR-505	3.538414	9.152548	0.00040253826444265855	0.0008492575579095114
445	Epithelial	hsa-miR-1251	3.4743168	9.45005	0.0005121559875307689	0.0010547974505097978
446	Epithelial	hsa-miR-187	3.4095473	37.47047	0.0006507075951601727	0.0013166364206164897
447	Epithelial	hsa-miR-345	3.381699	8.644023	0.000720389960005012	0.0014324995756421503
448	Epithelial	hsa-miR-891a	3.3702743	31.0891	0.0007509342092867694	0.0014847042080755554
449	Epithelial	hsa-miR-523	3.3475924	7.608313	0.0008151682964381433	0.001593492828065523
450	Epithelial	hsa-miR-625	3.282361	42.079964	0.0010294174500278942	0.0019898236743555943
451	Epithelial	hsa-miR-770	3.2552688	10.155169	0.001132851284271619	0.0021775919130998904
452	Epithelial	hsa-miR-577	3.2139792	8.863919	0.0013090911159921693	0.0024751121646627897
453	Epithelial	hsa-miR-449c	3.1388772	7.620565	0.001695965628323602	0.003171914094053872
454	Epithelial	hsa-miR-296	3.1349707	17.785793	0.0017187123273018738	0.0031971745443357437
455	Epithelial	hsa-miR-891b	3.0841465	14.031872	0.0020413699083197292	0.0037770801512226003
456	Epithelial	hsa-miR-122	3.039665	10.966547	0.002368415006211622	0.00433582852989006
457	Epithelial	hsa-miR-1248	3.016017	9.594809	0.002561189367321258	0.004639641471691912
458	Epithelial	hsa-miR-501	2.9957712	7.195994	0.0027375167544966363	0.004887757799495374
459	Epithelial	hsa-miR-134	2.9954352	4.641211	0.002740534719948273	0.004887757799495374
460	Epithelial	hsa-miR-518b	2.9374285	9.622935	0.003309465086697735	0.005852515369307964
461	Epithelial	hsa-miR-330	2.9368825	3.6492517	0.003315297723654223	0.005852515369307964
462	Epithelial	hsa-miR-22	2.823389	1.5863073	0.004751886892125446	0.008262074696861329
463	Epithelial	hsa-miR-125a	2.8140643	10.184683	0.004891944431557663	0.008436376530199543
464	Epithelial	hsa-miR-504	2.772985	14.95163	0.005554469880081646	0.009514091972813117
465	Epithelial	hsa-miR-26b	2.7550075	1.7365415	0.0058690805951326286	0.010003457566088125
466	Epithelial	hsa-miR-520c	2.701327	7.5151825	0.006906340344370926	0.01171369489780559
467	Epithelial	hsa-miR-874	2.6926322	7.842567	0.00708904114191611	0.011964918220014508
468	Epithelial	hsa-miR-885	2.6825514	14.195952	0.007306291653757254	0.012212448851207779
469	Epithelial	hsa-miR-433	2.677679	10.966026	0.007413422216056776	0.01227293821414184
470	Epithelial	hsa-miR-1296	2.6686902	27.38304	0.007614763100211313	0.012546228727014832
471	Epithelial	hsa-miR-425	2.5947642	2.0073042	0.009465583781800492	0.015448547115580047
472	Epithelial	hsa-miR-506	2.4916456	19.60898	0.012715281383055688	0.020558352142697515
473	Epithelial	hsa-miR-1254	2.4324627	8.680093	0.014996532431124964	0.024133954517066222
474	Epithelial	hsa-miR-145	2.4288924	-2.6634264	0.015145022455904525	0.0241734741358512
475	Epithelial	hsa-miR-517a	2.4285145	13.183245	0.015160820484045406	0.0241734741358512
476	Epithelial	hsa-miR-92a	2.4032705	0.4344218	0.0162491683133769	0.02578996438728627
477	Epithelial	hsa-miR-1293	2.3449275	9.032803	0.019030776582813536	0.029794790487119832
478	Epithelial	hsa-miR-101	2.3059483	6.018782	0.021113518864700365	0.0327590920501629
479	Epithelial	hsa-miR-548d	2.2473536	14.525025	0.024617443794948242	0.037522623581727275
480	Epithelial	hsa-miR-452	2.1593142	5.7249303	0.030825796111900578	0.04617197166544416
481	Epithelial	hsa-miR-1301	2.1294498	5.813856	0.033217066049631136	0.04953924505677747
482	Epithelial	hsa-miR-98	2.106432	12.315892	0.03516685492720489	0.052222024913360046
483	Epithelial	hsa-miR-200a	2.03637	1.6649272	0.04171320633951173	0.06167850168150024
484	Epithelial	hsa-miR-512	2.021165	5.989301	0.04326270440626175	0.06369742861517688
485	Epithelial	hsa-miR-30e	2.0051615	2.9877737	0.04494578280914487	0.0658950883557802
486	Epithelial	hsa-miR-15b	1.9276651	-1.963965	0.053896793423508615	0.07835416186778983
487	Epithelial	hsa-miR-421	1.9061173	-0.2854977	0.05663498344487371	0.08199039444320629
488	Epithelial	hsa-miR-374b	1.828789	-12.1747465	0.06743122991912485	0.09601319157208725
489	Epithelial	hsa-let-7a	1.8057711	4.0763555	0.07095410816074954	0.10020457723926261
490	Epithelial	hsa-miR-424	1.6934118	-1.150219	0.0903771137146901	0.12609065058581764
491	Epithelial	hsa-miR-539	1.6221739	-10.159615	0.10476611802400965	0.14441863281397344
492	Epithelial	hsa-miR-1228	1.6221739	1.2785754	0.10476611802400965	0.14441863281397344
493	Epithelial	hsa-miR-200c	1.5705936	23.319035	0.11627706719744599	0.1590192302384044
494	Epithelial	hsa-miR-1277	1.5324125	0.70966303	0.12542067657582584	0.17071339437817012
495	Epithelial	hsa-miR-301b	1.5308163	-0.06407678	0.12581478487408493	0.17071339437817012
496	Epithelial	hsa-miR-324	1.514267	4.5284996	0.12995813597680847	0.17564654315615522
497	Epithelial	hsa-miR-194	1.5050682	-1.7834109	0.13230653450890775	0.178124750739619
498	Epithelial	hsa-miR-146a	1.489821	2.6270328	0.13627131395578437	0.18140448413609622
499	Epithelial	hsa-miR-199b	1.4325283	6.475449	0.1519926998597725	0.19980146346253763
500	Epithelial	hsa-miR-196b	1.4309322	5.870445	0.1524496715436703	0.19980146346253763
501	Epithelial	hsa-miR-223	1.428412	28.915846	0.1531733336803277	0.19999235265431467
502	Epithelial	hsa-miR-1262	1.3958172	2.0506816	0.16276954423484136	0.21172279062125982
503	Epithelial	hsa-miR-513a	1.381116	7.6324	0.1672432955634494	0.2164692535009532
504	Epithelial	hsa-miR-659	1.3797299	8.329937	0.16766982641114292	0.2164692535009532
505	Epithelial	hsa-miR-25	1.3460431	-5.2442584	0.17828861433056953	0.22847355762361873
506	Epithelial	hsa-miR-148b	1.3302078	-4.1337004	0.18344981435430396	0.23422005817929584
507	Epithelial	hsa-miR-511	1.3143305	24.59613	0.18873501055871367	0.2400820354901284
508	Epithelial	hsa-miR-320d	1.2879943	0.40125692	0.19774794135539042	0.25039474497788783
509	Epithelial	hsa-miR-26a	1.2864401	0.19328833	0.19828948012699787	0.25039474497788783
510	Epithelial	hsa-miR-1323	1.2795516	3.017019	0.2007028739795068	0.2525207068978522
511	Epithelial	hsa-miR-92b	1.2064656	-0.16982621	0.2276380201016993	0.28230378120139055
512	Epithelial	hsa-miR-339	1.1814315	3.7096887	0.23743134222422457	0.2933973014627918
513	Epithelial	hsa-miR-890	1.1311954	-28.707668	0.2579728684402903	0.3176463077592187
514	Epithelial	hsa-miR-361	1.1188463	2.9479759	0.2632056920386031	0.32294031718211585
515	Epithelial	hsa-miR-629	1.11347	0.58314854	0.26550666395459743	0.324612387732476
516	Epithelial	hsa-miR-135b	1.0726005	1.1210942	0.28345038343925355	0.34411871112274295
517	Epithelial	hsa-let-7e	0.99018973	6.5933137	0.32208138890839144	0.3882932423773639
518	Epithelial	hsa-miR-518f	0.9789748	-1.9641294	0.3275924264532223	0.39356590122505175
519	Epithelial	hsa-miR-130a	0.9715402	-0.9018934	0.33127934695350325	0.3966181800896613
520	Epithelial	hsa-miR-668	0.9616694	0.904574	0.33621570772654163	0.40114012025304624
521	Epithelial	hsa-miR-373	0.9173137	55.507385	0.3589782701922094	0.4262517369999914
522	Epithelial	hsa-miR-34b	0.91038316	-1.9743989	0.3626204822277038	0.4282139482961963
523	Epithelial	hsa-miR-16	0.9074009	0.337975	0.36419483301936706	0.4286102456622483
524	Epithelial	hsa-miR-18a	0.9037466	-12.869264	0.36612978332574286	0.42942679671426115
525	Epithelial	hsa-miR-338	0.8819048	36.040947	0.3778282929395783	0.4416506397199125
526	Epithelial	hsa-miR-520d	0.87144595	1.256544	0.38351071481667565	0.4452842527737241
527	Epithelial	hsa-miR-1247	0.8418335	2.7990243	0.3998811637446883	0.4611962755188738
528	Epithelial	hsa-miR-367	0.81562334	-16.118322	0.41471560443971667	0.4751377454839138
529	Epithelial	hsa-miR-409	0.79667974	17.123564	0.42563704065860464	0.48604097712170696
530	Epithelial	hsa-miR-152	0.7619849	-2.6135805	0.4460690176808557	0.5076969740709739
531	Epithelial	hsa-miR-133a	0.71914136	-11.758202	0.47205382489685466	0.5337602072363128
532	Epithelial	hsa-miR-205	0.6768859	12.18986	0.4984783677352228	0.5618029812260166
533	Epithelial	hsa-miR-944	0.6614706	-0.5958006	0.5083105622791599	0.5710242030798355
534	Epithelial	hsa-miR-224	0.630514	0.42795876	0.5283583161191153	0.5878198629492408
535	Epithelial	hsa-miR-185	0.61220056	0.5697565	0.5404050883375313	0.5992953864255957
536	Epithelial	hsa-miR-129	0.56654274	0.037709314	0.571024870130139	0.6252360919779371
537	Epithelial	hsa-miR-1258	0.53016776	1.8989947	0.5959956202026109	0.6484732219814571
538	Epithelial	hsa-miR-744	0.472413	4.6104255	0.6366320304257622	0.6905162461671277
539	Epithelial	hsa-miR-769	0.38626388	-9.440852	0.6993012451808815	0.7444868641002615
540	Epithelial	hsa-miR-302b	0.37366283	-12.248417	0.7086551723167077	0.7521309497594505
541	Epithelial	hsa-miR-507	0.3114137	5.7095647	0.755486136005311	0.7993828839689223
542	Epithelial	hsa-miR-516a	0.2981826	0.8504796	0.7655637910196686	0.8075764380878212
543	Epithelial	hsa-miR-541	0.2446702	-2.816736	0.8067118066743736	0.8407297744257026
544	Epithelial	hsa-miR-1287	0.21648587	-1.1505369	0.8286090383016487	0.8558170962757327
545	Epithelial	hsa-miR-148a	0.19313194	-29.638018	0.8468556374267604	0.8720596742549378
546	Epithelial	hsa-let-7g	0.18368116	-0.64634275	0.854263588059174	0.8770777491646119
547	Epithelial	hsa-miR-1283	0.17729664	55.996746	0.8592753938698617	0.8786351129523136
548	Epithelial	hsa-miR-520g	0.17528047	-1.808079	0.8608592580659951	0.8786351129523136
549	Epithelial	hsa-miR-1179	0.13562919	-10.326673	0.892114424051908	0.9025485108829244
550	Epithelial	hsa-miR-375	0.11189724	50.6593	0.9109048877673789	0.9162008464171892
551	Epithelial	hsa-miR-670	-0.04939608	-0.16977687	0.9606036541369392	0.9606036541369392
552	Epithelial	hsa-miR-934	-0.09467582	-20.199627	0.924572328506496	0.9272522482992684
553	Epithelial	hsa-miR-379	-0.12554836	0.9711614	0.9000894394661344	0.9079619418521355
554	Epithelial	hsa-miR-128	-0.15667294	-0.4493981	0.8755026203035143	0.8883399021261466
555	Epithelial	hsa-miR-29a	-0.16393954	-3.951606	0.869778745772199	0.8851277824622967
556	Epithelial	hsa-miR-526b	-0.23118709	-14.788355	0.817169464258908	0.8465288462083298
557	Epithelial	hsa-miR-509-3	-0.2361015	-0.5994843	0.8133539185705339	0.8451064739501644
558	Epithelial	hsa-miR-9	-0.26827615	-14.505214	0.7884867670828716	0.8242187958026391
559	Epithelial	hsa-miR-204	-0.28978193	-4.986378	0.771983080434397	0.8094125631221253
560	Epithelial	hsa-miR-139	-0.29146206	0.089177944	0.7706979575920065	0.8094125631221253
561	Epithelial	hsa-miR-320c	-0.4178925	-53.67712	0.6760257200602218	0.7219287010519653
562	Epithelial	hsa-miR-320a	-0.43708807	16.201492	0.6620474720774407	0.7091901713275371
563	Epithelial	hsa-miR-381	-0.4497311	22.404133	0.6529043271371101	0.7015680036939134
564	Epithelial	hsa-miR-192	-0.45733374	-1.615147	0.6474311744085148	0.6978541630696141
565	Epithelial	hsa-miR-193b	-0.46896872	0.25976065	0.639092001171192	0.6910182262663513
566	Epithelial	hsa-miR-34c	-0.5313439	-1.4463404	0.5951805172584546	0.6484732219814571
567	Epithelial	hsa-miR-450b	-0.58674645	-27.301027	0.5573740178768666	0.6122266990012567
568	Epithelial	hsa-miR-520f	-0.5981294	-3.5686255	0.5497536128792271	0.605779458777747
569	Epithelial	hsa-miR-1250	-0.6082102	-4.5242515	0.5430480674000159	0.6003023364869184
570	Epithelial	hsa-miR-519e	-0.6356385	-8.600366	0.5250120900967907	0.5859812360435148
571	Epithelial	hsa-miR-196a	-0.64479524	-0.3450191	0.5190598970514237	0.5812127002582285
572	Epithelial	hsa-miR-218	-0.74774575	-3.0679176	0.45461354663546827	0.515725531593023
573	Epithelial	hsa-miR-372	-0.82431805	-7.419958	0.4097588690598162	0.4710185006468319
574	Epithelial	hsa-miR-188	-0.84267354	-11.591126	0.3994110392321981	0.4611962755188738
575	Epithelial	hsa-miR-299	-0.87636036	-2.1499407	0.3808341722189399	0.4436653992853643
576	Epithelial	hsa-miR-518c	-0.9158856	-2.776494	0.35972689943351877	0.4262517369999914
577	Epithelial	hsa-miR-10a	-1.0510948	-6.589564	0.29321506937065556	0.3547287202875763
578	Epithelial	hsa-miR-498	-1.0817153	-3.9264226	0.2793790569806305	0.34037025956090894
579	Epithelial	hsa-miR-340	-1.2171345	-21.960196	0.22355305833049333	0.2782351013753622
580	Epithelial	hsa-miR-490	-1.2189826	-18.122238	0.22285078884853504	0.2782351013753622
581	Epithelial	hsa-let-7c	-1.2624983	-1.8422362	0.20676956902605892	0.2592111263877405
582	Epithelial	hsa-miR-493	-1.3500755	-8.088607	0.17699178491398537	0.22765486089308157
583	Epithelial	hsa-miR-150	-1.4434491	-7.200593	0.148893987294461	0.19663099085451718
584	Epithelial	hsa-miR-155	-1.478816	-6.8621464	0.13918948005735468	0.1845193873557269
585	Epithelial	hsa-miR-518d	-1.489653	-14.659367	0.13631550831036132	0.18140448413609622
586	Epithelial	hsa-miR-522	-1.4962054	-18.366678	0.1346001107072897	0.18051022598729546
587	Epithelial	hsa-miR-1911	-1.6004581	-3.7407703	0.10949699285647913	0.15034110923945151
588	Epithelial	hsa-miR-30d	-1.6618671	-9.49704	0.09653940886401194	0.13414713038934992
589	Epithelial	hsa-miR-518e	-1.708407	-11.366499	0.08756084556555664	0.12265608326187287
590	Epithelial	hsa-miR-214	-1.7280227	-2.5616567	0.08398416558615313	0.11812407029597147
591	Epithelial	hsa-miR-760	-1.8081232	-9.266689	0.07058732016317179	0.10009513432974361
592	Epithelial	hsa-miR-382	-1.8321912	16.662512	0.06692293384350358	0.0956832029332737
593	Epithelial	hsa-miR-888	-1.8814193	-6.7224245	0.05991490330439678	0.08601890681876051
594	Epithelial	hsa-miR-376b	-1.901875	-5.8375816	0.057187499560282094	0.08244531186607336
595	Epithelial	hsa-miR-15a	-1.9308994	-2.366214	0.053495496176233566	0.07809891002943803
596	Epithelial	hsa-miR-197	-2.1706133	-4.5876484	0.029960425488988945	0.045070900953000766
597	Epithelial	hsa-miR-27b	-2.1997635	-1.7909868	0.027823673260870877	0.042039261782800534
598	Epithelial	hsa-miR-652	-2.2228234	-14.183476	0.02622770499088678	0.039801692661608885
599	Epithelial	hsa-miR-542	-2.2478156	-8.915684	0.024587954184270247	0.037522623581727275
600	Epithelial	hsa-miR-99b	-2.2597446	-71.375786	0.023837110857542268	0.036656179363153886
601	Epithelial	hsa-miR-19b	-2.300068	-31.61373	0.021444375872047297	0.03312390201664449
602	Epithelial	hsa-miR-32	-2.3200614	-104.954506	0.020337550168401775	0.03169726287507664
603	Epithelial	hsa-miR-589	-2.362275	-16.516092	0.018163163517649565	0.028565702623212497
604	Epithelial	hsa-miR-181c	-2.373658	-7.040426	0.017612858929071225	0.02782670862766504
605	Epithelial	hsa-miR-34a	-2.581365	-4.2381783	0.00984104503299967	0.01598592291745486
606	Epithelial	hsa-miR-525	-2.617362	-19.309042	0.008861229785092224	0.014530736993563552
607	Epithelial	hsa-miR-524	-2.6796112	-8.484009	0.007370771956363839	0.012260995658182155
608	Epithelial	hsa-miR-370	-2.6865838	-9.989739	0.007218684591103727	0.012124586740397523
609	Epithelial	hsa-miR-335	-2.8134763	-22.442692	0.004900900816676612	0.008436376530199543
610	Epithelial	hsa-miR-543	-2.8274634	-5.171992	0.0046918379490355315	0.008198868335183303
611	Epithelial	hsa-miR-1307	-2.8780775	9.729019	0.004001067420907242	0.0070272554702228715
612	Epithelial	hsa-miR-1271	-3.0104306	-12.855241	0.0026087764730646236	0.004701232602501874
613	Epithelial	hsa-miR-383	-3.0229475	-25.618778	0.0025032564335870167	0.004558561715900567
614	Epithelial	hsa-miR-146b	-3.0621367	30.91019	0.0021976301859836602	0.004044574703991205
615	Epithelial	hsa-miR-136	-3.1488318	-55.78773	0.0016392444843863533	0.003082492345639556
616	Epithelial	hsa-miR-96	-3.2204478	-95.79327	0.0012799048528366217	0.0024332257092388523
617	Epithelial	hsa-miR-137	-3.2364092	-10.498917	0.0012104375048181965	0.0023138750092104752
618	Epithelial	hsa-miR-1197	-3.331127	-13.111686	0.0008649514126655752	0.0016813100493387023
619	Epithelial	hsa-miR-454	-3.3478863	-9.587276	0.0008143039730943854	0.001593492828065523
620	Epithelial	hsa-miR-520e	-3.3886297	-33.749775	0.0007024279653258898	0.0014048559306517796
621	Epithelial	hsa-miR-199a	-3.3979964	49.50446	0.0006788129176063322	0.0013655190086732031
622	Epithelial	hsa-miR-133b	-3.4435282	-56.522854	0.0005741766145872348	0.0011686182861599013
623	Epithelial	hsa-miR-193a	-3.4454603	23.64654	0.0005700874801349574	0.0011671613498621023
624	Epithelial	hsa-miR-33a	-3.4918742	-44.179	0.0004796440265617294	0.0009937534921578347
625	Epithelial	hsa-miR-675	-3.5294673	-23.626719	0.0004163970979879816	0.0008679120235171184
626	Epithelial	hsa-miR-655	-3.5308535	-41.474976	0.0004142211746872122	0.0008679120235171184
627	Epithelial	hsa-miR-576	-3.5542073	-14.550927	0.00037912013772836033	0.0008047580837669489
628	Epithelial	hsa-miR-651	-3.6292677	-32.8865	0.000284226508868534	0.0006146398254282048
629	Epithelial	hsa-miR-1180	-3.6373322	-43.484047	0.00027547649635057043	0.0006032586565651732
630	Epithelial	hsa-miR-520a	-3.6572838	-31.350983	0.00025490201379426287	0.0005617585781707958
631	Epithelial	hsa-miR-496	-3.682906	-15.434276	0.00023059020072894873	0.0005114372400783093
632	Epithelial	hsa-miR-143	-3.693029	44.85396	0.00022159888049277777	0.0004978780042240332
633	Epithelial	hsa-miR-624	-3.716971	-8.869033	0.00020162572281867463	0.0004559640529102054
634	Epithelial	hsa-miR-520b	-3.8069842	-29.32892	0.00014067170209930508	0.00032886762788080783
635	Epithelial	hsa-miR-221	-3.866461	-0.48284256	0.00011042604238973514	0.00026718468997796057
636	Epithelial	hsa-miR-491	-3.8932593	-11.136456	9.890630647153442e-05	0.0002409970566137388
637	Epithelial	hsa-miR-873	-3.9402192	-18.964605	8.140717454918088e-05	0.00020263944168357257
638	Epithelial	hsa-miR-107	-3.9786944	-4.4623895	6.929473425313275e-05	0.00017629395626164653
639	Epithelial	hsa-miR-10b	-4.058207	-7.0685143	4.945092980496548e-05	0.00012864677979336885
640	Epithelial	hsa-miR-450a	-4.1273446	-22.514187	3.66976116995926e-05	9.842925308572898e-05
641	Epithelial	hsa-miR-222	-4.2096715	-3.994808	2.5574226980240253e-05	7.13603430255091e-05
642	Epithelial	hsa-miR-708	-4.422797	-12.763251	9.743124245558774e-06	2.983292910587023e-05
643	Epithelial	hsa-miR-7	-4.4736214	-30.541544	7.690590692712175e-06	2.4190403451621934e-05
644	Epithelial	hsa-miR-758	-4.496807	-39.80693	6.898148980202987e-06	2.189687657935994e-05
645	Epithelial	hsa-miR-517b	-4.5164227	-21.094158	6.289302877306324e-06	2.014906292174063e-05
646	Epithelial	hsa-miR-877	-4.564097	-26.349995	5.016494383471453e-06	1.6530543396963076e-05
647	Epithelial	hsa-miR-494	-4.584636	-10.587095	4.547770461002602e-06	1.5130082495258657e-05
648	Epithelial	hsa-miR-95	-4.636553	-26.672691	3.542678619807016e-06	1.2017321592678701e-05
649	Epithelial	hsa-miR-28	-4.677296	40.723515	2.9068239425547254e-06	1.005761084123935e-05
650	Epithelial	hsa-miR-125b	-4.712201	-68.66181	2.4505552621051642e-06	8.564566875640272e-06
651	Epithelial	hsa-miR-432	-4.72371	-63.08511	2.315806807036076e-06	8.176215869739614e-06
652	Epithelial	hsa-miR-342	-4.7432837	-13.840364	2.1028162593172492e-06	7.57890026795592e-06
653	Epithelial	hsa-miR-29b	-4.759791	-7.502783	1.937936294808975e-06	7.1332548723819735e-06
654	Epithelial	hsa-miR-503	-4.771132	-17.3236	1.8319358400409072e-06	6.815589254345741e-06
655	Epithelial	hsa-miR-127	-4.832751	36.963425	1.3465922584252258e-06	5.176899126834758e-06
656	Epithelial	hsa-miR-1537	-4.8487544	-49.597694	1.2423922644992777e-06	4.829974421536517e-06
657	Epithelial	hsa-miR-592	-4.9236884	-68.51249	8.492802228236813e-07	3.339215421556747e-06
658	Epithelial	hsa-miR-181a	-4.9760246	-5.3254275	6.490335394293177e-07	2.581213846466022e-06
659	Epithelial	hsa-miR-548b	-5.015256	-30.810575	5.296290369054952e-07	2.1308331019686204e-06
660	Epithelial	hsa-miR-519d	-5.022691	-29.89721	5.095259156009016e-07	2.074070197622494e-06
661	Epithelial	hsa-miR-24	-5.0315113	-1.3220131	4.866283575066723e-07	2.0044453773489123e-06
662	Epithelial	hsa-miR-449b	-5.089686	-26.745808	3.586566695402146e-07	1.5320396007520278e-06
663	Epithelial	hsa-miR-582	-5.1292953	-32.76655	2.9082867319999774e-07	1.2578340115899903e-06
664	Epithelial	hsa-miR-410	-5.1647043	-20.220068	2.4081929476215245e-07	1.0821230647753862e-06
665	Epithelial	hsa-miR-519c	-5.3141108	-29.868385	1.0717947914323726e-07	4.944546637808012e-07
666	Epithelial	hsa-miR-153	-5.3231835	-81.0913	1.0196684671528714e-07	4.7676390491201823e-07
667	Epithelial	hsa-miR-455	-5.3243594	-41.1551	1.0130937204882741e-07	4.7676390491201823e-07
668	Epithelial	hsa-miR-598	-5.3331804	-81.44051	9.650744016531864e-08	4.6549210618141157e-07
669	Epithelial	hsa-miR-328	-5.3341045	-36.330048	9.601732279253918e-08	4.6549210618141157e-07
670	Epithelial	hsa-miR-29c	-5.3931613	-5.0561285	6.922880165924137e-08	3.5225243197202227e-07
671	Epithelial	hsa-miR-369	-5.4051323	-44.491432	6.476062256334192e-08	3.344354538345717e-07
672	Epithelial	hsa-miR-548f	-5.4668775	-24.091146	4.5803297155555624e-08	2.459319550276002e-07
673	Epithelial	hsa-miR-149	-5.486787	-42.26156	4.0931039446465104e-08	2.247958674361417e-07
674	Epithelial	hsa-miR-30a	-5.5444574	-3.8336158	2.9486666096177717e-08	1.6725223720127033e-07
675	Epithelial	hsa-miR-302c	-5.6654696	-51.882065	1.4662237219023644e-08	8.800512305160582e-08
676	Epithelial	hsa-miR-1	-5.6659737	-46.160686	1.461919517973388e-08	8.800512305160582e-08
677	Epithelial	hsa-miR-337	-5.972347	-62.731255	2.338644581405606e-09	1.685772969096541e-08
678	Epithelial	hsa-miR-100	-6.0259433	-74.50933	1.6812600598010795e-09	1.2645999580242903e-08
679	Epithelial	hsa-let-7f	-6.0346804	-2.0604997	1.5927787009302253e-09	1.224669845604129e-08
680	Epithelial	hsa-miR-374a	-6.046987	-33.776592	1.4757952564310775e-09	1.1605117243753473e-08
681	Epithelial	hsa-miR-486	-6.238733	-45.06606	4.411292597661068e-10	3.7227005824164134e-09
682	Epithelial	hsa-miR-301a	-6.2423034	-128.03125	4.311739150638375e-10	3.7227005824164134e-09
683	Epithelial	hsa-miR-106b	-6.263683	-4.1386175	3.7598935410487977e-10	3.3357004235971386e-09
684	Epithelial	hsa-miR-217	-6.3345847	-60.25881	2.3798111972856685e-10	2.352613355030975e-09
685	Epithelial	hsa-miR-628	-6.4524884	-51.722256	1.100281483469606e-10	1.228056107356399e-09
686	Epithelial	hsa-miR-376c	-6.6453686	-59.51385	3.024593097116055e-11	4.025035429239058e-10
687	Epithelial	hsa-miR-126	-6.9589663	-22.220455	3.4277818144172273e-12	5.15657612081896e-11
688	Epithelial	hsa-miR-660	-7.0974517	-64.55457	1.2707805059798192e-12	2.1984502753450873e-11
689	Epithelial	hsa-miR-431	-7.1273165	-104.41597	1.0234470858255095e-12	1.863751008924349e-11
690	Epithelial	hsa-miR-889	-7.657064	-117.43046	1.9023177181173137e-14	9.402884720979864e-13
691	Epithelial	hsa-miR-19a	-7.8789263	-40.569485	3.3020600845042903e-15	3.570309265483163e-13
692	Malignant	hsa-miR-506	39.25345	71.82176	0.0	0.0
693	Malignant	hsa-miR-18a	36.467026	50.608368	3.6962185900603534e-291	2.5577832643217647e-289
694	Malignant	hsa-miR-29b	35.344307	12.0120945	1.2262993002774375e-273	5.3037444736999175e-272
695	Malignant	hsa-miR-301a	35.182816	119.77554	3.6623414954561083e-271	1.2671701574278136e-269
696	Malignant	hsa-miR-425	34.71549	6.035102	4.600020087240395e-264	1.4469154092592517e-262
697	Malignant	hsa-miR-96	34.699554	160.48436	8.001050758755151e-264	2.306969635441069e-262
698	Malignant	hsa-miR-107	34.25703	8.009036	3.427078699324312e-257	7.905128199774746e-256
699	Malignant	hsa-miR-340	33.35578	67.12516	6.005909205972545e-244	1.1544692140369446e-242
700	Malignant	hsa-miR-1247	32.929253	26.4497	8.384053468906028e-238	1.5267802632849926e-236
701	Malignant	hsa-miR-519d	32.854393	42.370834	9.858693822081434e-237	1.7055540312200882e-235
702	Malignant	hsa-miR-320c	32.708214	130.5946	1.1935194610570244e-234	1.9664653977415735e-233
703	Malignant	hsa-miR-29a	32.669067	17.305647	4.2961567735686057e-234	6.756682925703353e-233
704	Malignant	hsa-miR-32	32.554096	152.42584	1.8321831818426805e-232	2.75624078659812e-231
705	Malignant	hsa-miR-660	32.364548	92.6334	8.660737213018569e-230	1.2485896148768438e-228
706	Malignant	hsa-miR-10a	32.214497	17.122541	1.1060565813774622e-227	1.4173910265059329e-226
707	Malignant	hsa-miR-520b	31.912561	50.129654	1.7876345289315968e-223	2.2090055250369018e-222
708	Malignant	hsa-miR-33a	31.55138	57.089752	1.716576154980474e-218	1.979784498744147e-217
709	Malignant	hsa-miR-592	31.257067	84.33111	1.7896368658020649e-214	1.9974656631210145e-213
710	Malignant	hsa-miR-30d	31.194258	21.975405	1.274712513508358e-213	1.378282905230912e-212
711	Malignant	hsa-miR-200b	30.994932	30.630848	6.308630304152277e-211	6.614503288596024e-210
712	Malignant	hsa-miR-449b	30.301989	37.091534	1.0792690100398723e-201	1.0372974374272105e-200
713	Malignant	hsa-miR-217	29.561283	61.47082	4.702939528406321e-192	4.397883991428614e-191
714	Malignant	hsa-miR-374b	29.42245	44.52028	2.835450692687197e-190	2.5817524728151844e-189
715	Malignant	hsa-miR-1250	28.489008	30.570463	1.6029003783086714e-178	1.3204845973685721e-177
716	Malignant	hsa-miR-369	28.479698	44.96885	2.0903027097942264e-178	1.6819645060204707e-177
717	Malignant	hsa-miR-155	28.158073	19.968685	1.9086553223052665e-174	1.4050951947183453e-173
718	Malignant	hsa-miR-106b	28.066158	3.8955193	2.5370596009377674e-173	1.8287971290093074e-172
719	Malignant	hsa-miR-520g	27.804094	25.892956	3.870475944892033e-170	2.575355147947391e-169
720	Malignant	hsa-miR-15a	27.744692	6.2631607	2.0193740794417428e-169	1.3183083612959301e-168
721	Malignant	hsa-miR-15b	27.664858	17.220554	1.8494158918080517e-168	1.1849961084547887e-167
722	Malignant	hsa-miR-19b	26.930435	28.423933	9.669894394728615e-160	5.869795544870352e-159
723	Malignant	hsa-miR-651	26.68528	49.576942	6.976080735033741e-157	4.1615929902097835e-156
724	Malignant	hsa-miR-873	26.670763	27.094126	1.0280903456835001e-156	6.029139993330357e-156
725	Malignant	hsa-miR-655	26.042261	48.93937	1.6462954278620186e-149	9.338003574430466e-149
726	Malignant	hsa-miR-520a	25.908173	61.81557	5.387408617569408e-148	2.958799018538119e-147
727	Malignant	hsa-miR-335	25.750076	33.42387	3.217132498860437e-146	1.712504376316479e-145
728	Malignant	hsa-miR-624	25.605143	11.021692	1.3370817770740888e-144	6.904929774143802e-144
729	Malignant	hsa-miR-367	25.481987	42.004013	3.1222262267783984e-143	1.5656380789352548e-142
730	Malignant	hsa-miR-29c	25.394781	5.4600544	2.8798879324597236e-142	1.4234874637586633e-141
731	Malignant	hsa-miR-542	25.28234	16.80879	4.996400075811746e-141	2.368156748261458e-140
732	Malignant	hsa-miR-769	25.168303	25.727772	8.91065732273855e-140	4.166334369820997e-139
733	Malignant	hsa-let-7f	24.969847	1.8475385	1.3001693009895625e-137	5.998114375231848e-137
734	Malignant	hsa-miR-153	24.895014	63.770863	8.425302558160656e-137	3.737377801440496e-136
735	Malignant	hsa-miR-7	24.85891	34.67876	2.0714465091170187e-136	8.959006151931107e-136
736	Malignant	hsa-let-7g	24.623209	6.401524	7.128146129449455e-134	2.971492241915074e-133
737	Malignant	hsa-miR-34a	24.442305	6.6191764	6.075931503511304e-132	2.4732615296646014e-131
738	Malignant	hsa-miR-582	24.421434	27.696054	1.0125946436316271e-131	4.0739272871691047e-131
739	Malignant	hsa-miR-337	24.327463	46.852413	1.0042518072657946e-130	3.993920980620286e-130
740	Malignant	hsa-miR-30b	24.125263	24.38453	1.3579386276345978e-128	5.220519612906343e-128
741	Malignant	hsa-miR-194	23.840355	30.833193	1.2750170524616676e-125	4.74361182958857e-125
742	Malignant	hsa-miR-518e	23.69649	24.215721	3.919115554990436e-124	1.427383138975464e-123
743	Malignant	hsa-miR-450b	23.623734	42.43276	2.1984421847963805e-123	7.84186593752111e-123
744	Malignant	hsa-miR-19a	23.474434	42.388058	7.443481188238816e-122	2.6014590819501317e-121
745	Malignant	hsa-miR-302c	23.306362	54.405987	3.821260429892815e-120	1.309065454200905e-119
746	Malignant	hsa-miR-362	23.213696	18.510983	3.3116108894567035e-119	1.1233503605411953e-118
747	Malignant	hsa-miR-421	23.022507	38.13751	2.77426825652013e-117	9.141874445294905e-117
748	Malignant	hsa-miR-429	22.863533	24.465797	1.0719334677189363e-115	3.498952639912754e-115
749	Malignant	hsa-miR-215	22.705349	13.729081	3.966699487370107e-114	1.2708129839167194e-113
750	Malignant	hsa-miR-148b	22.524107	27.846653	2.4096416029472924e-112	7.648954079080396e-112
751	Malignant	hsa-miR-192	22.212463	14.815244	2.6027022134939797e-109	7.969335981140859e-109
752	Malignant	hsa-miR-934	21.888659	60.138386	3.3318097692575347e-106	1.0024401566635715e-105
753	Malignant	hsa-miR-372	21.881565	22.08576	3.8926090623512066e-106	1.1610713237702738e-105
754	Malignant	hsa-miR-668	21.845768	21.737236	8.527962971233718e-106	2.521944605168262e-105
755	Malignant	hsa-miR-26b	21.673382	3.0475388	3.6587109491307946e-104	1.0728084647451314e-103
756	Malignant	hsa-miR-27a	21.533655	3.4655614	7.534951285458619e-103	2.1908345754358673e-102
757	Malignant	hsa-miR-1287	21.483885	17.958996	2.202933081489811e-102	6.3517903849622886e-102
758	Malignant	hsa-miR-548b	21.412664	27.06051	1.0182173191974267e-101	2.911596631754625e-101
759	Malignant	hsa-miR-410	21.320507	30.137634	7.325914501554795e-101	2.0776773914245567e-100
760	Malignant	hsa-miR-541	21.230976	10.269243	4.9424715237382e-100	1.3903212578970869e-99
761	Malignant	hsa-miR-125b	20.995876	40.458572	7.153229720492029e-98	1.9642995899128905e-97
762	Malignant	hsa-miR-16	20.75632	2.9678879	1.0748605463932062e-95	2.928360228756294e-95
763	Malignant	hsa-miR-25	20.67281	19.787178	6.086869304405876e-95	1.6326021545150643e-94
764	Malignant	hsa-miR-185	20.431747	7.898602	8.731922832077367e-93	2.3240348460759764e-92
765	Malignant	hsa-miR-877	20.430637	26.379778	8.932980496563443e-93	2.3593979021457645e-92
766	Malignant	hsa-miR-383	20.345457	29.77463	5.093565821177836e-92	1.3250930632537827e-91
767	Malignant	hsa-miR-342	20.329098	12.198787	7.109791969733862e-92	1.8358119563641168e-91
768	Malignant	hsa-miR-522	20.323256	44.878387	8.008666176826433e-92	2.052591479394034e-91
769	Malignant	hsa-miR-518d	19.676712	31.979895	3.4145455145803144e-86	8.438805343177063e-86
770	Malignant	hsa-miR-520d	19.661215	13.514496	4.634911094779349e-86	1.1373611622650034e-85
771	Malignant	hsa-miR-1251	19.155598	13.517078	8.692201140132351e-82	2.0885427739484675e-81
772	Malignant	hsa-miR-455	19.14468	30.103436	1.0719623867382011e-81	2.557924040078742e-81
773	Malignant	hsa-miR-302b	19.136152	33.302246	1.2625584867356616e-81	2.992090660346157e-81
774	Malignant	hsa-miR-1	19.127663	28.144636	1.4858925562152647e-81	3.4974069690508953e-81
775	Malignant	hsa-miR-518b	19.046394	28.804157	7.03859796080565e-81	1.634466372106547e-80
776	Malignant	hsa-miR-519c	18.957916	24.375196	3.798971525839106e-80	8.762960986268871e-80
777	Malignant	hsa-miR-548f	18.752367	23.826609	1.8516316806172894e-78	4.2148984308788297e-78
778	Malignant	hsa-miR-224	18.523321	8.927489	1.3391504230236876e-76	3.0087405608194537e-76
779	Malignant	hsa-miR-92b	18.45292	11.49396	4.9401699208693446e-76	1.1027734145940601e-75
780	Malignant	hsa-miR-584	18.156925	8.093314	1.1318835397249118e-73	2.4944694569733725e-73
781	Malignant	hsa-miR-128	17.925539	2.0551653	7.452367763487093e-72	1.6217102177148013e-71
782	Malignant	hsa-miR-758	17.694307	23.732052	4.6389761525748816e-70	9.969476700564653e-70
783	Malignant	hsa-miR-1293	17.397947	14.8591	8.551317792593087e-68	1.815187703213011e-67
784	Malignant	hsa-miR-1537	17.13698	83.5791	7.862899295859124e-66	1.6388934676911187e-65
785	Malignant	hsa-miR-1179	16.993057	47.689587	9.244381812877762e-65	1.903902444795063e-64
786	Malignant	hsa-miR-577	16.844715	12.991252	1.1471953949184603e-63	2.334880039069337e-63
787	Malignant	hsa-miR-126	16.582396	8.969121	9.342804412620427e-62	1.8685608825240854e-61
788	Malignant	hsa-miR-539	16.539492	42.187122	1.906239131143553e-61	3.79056746767626e-61
789	Malignant	hsa-miR-135b	16.489391	23.708323	4.373322631226502e-61	8.646683602310683e-61
790	Malignant	hsa-miR-222	16.478422	3.457269	5.2435574145926396e-61	1.030835719005144e-60
791	Malignant	hsa-miR-518c	16.281414	17.786478	1.337425824302438e-59	2.5425787648826568e-59
792	Malignant	hsa-miR-525	16.176607	32.42728	7.374902342080304e-59	1.3868022882390138e-58
793	Malignant	hsa-miR-301b	16.165958	13.1663	8.766345308447475e-59	1.6395435009312576e-58
794	Malignant	hsa-miR-517b	15.792704	21.059042	3.492828453167471e-56	6.428290663808218e-56
795	Malignant	hsa-miR-376c	15.789135	30.773663	3.6961385994704576e-56	6.766475954586129e-56
796	Malignant	hsa-miR-628	15.73363	22.005936	8.896077164372245e-56	1.6200224730909457e-55
797	Malignant	hsa-miR-140	15.590123	3.4956336	8.49696718001171e-55	1.539241175017828e-54
798	Malignant	hsa-miR-122	15.518991	16.730556	2.580771063163207e-54	4.650764520075363e-54
799	Malignant	hsa-miR-590	15.375089	22.851833	2.405135186398002e-53	4.26757320253184e-53
800	Malignant	hsa-miR-188	15.300241	13.727011	7.617313588941488e-53	1.3378631988699264e-52
801	Malignant	hsa-miR-491	15.05698	8.943961	3.1065792142177327e-51	5.321170337224433e-51
802	Malignant	hsa-miR-196b	14.704763	13.211323	6.008017238767124e-49	1.0140360802992317e-48
803	Malignant	hsa-miR-518f	14.41949	9.408325	3.9021754636939104e-47	6.49111880018314e-47
804	Malignant	hsa-miR-18b	14.28976	36.65206	2.5348273587974695e-46	4.176429838780593e-46
805	Malignant	hsa-miR-519e	13.816165	23.909029	2.036330727406059e-43	3.261900146678224e-43
806	Malignant	hsa-miR-130b	13.782511	5.329807	3.2477503077226623e-43	5.131148888000188e-43
807	Malignant	hsa-miR-431	13.718889	35.671085	7.825485168991596e-43	1.2307353947595873e-42
808	Malignant	hsa-miR-1197	13.58543	10.159398	4.8865399264002805e-42	7.650419975269217e-42
809	Malignant	hsa-miR-99b	13.481119	33.96027	2.0201816804380565e-41	3.148571447889944e-41
810	Malignant	hsa-miR-512	13.300873	13.454709	2.2878324869112625e-40	3.549731123189672e-40
811	Malignant	hsa-miR-134	13.252381	4.946757	4.371125279731045e-40	6.751827441013132e-40
812	Malignant	hsa-miR-944	13.1887665	15.839233	1.0183802902728988e-39	1.5660425797085466e-39
813	Malignant	hsa-miR-520e	13.1819	57.373356	1.1154623232430235e-39	1.7077432028410893e-39
814	Malignant	hsa-miR-889	12.820967	40.215744	1.2513062887573089e-37	1.907277426916427e-37
815	Malignant	hsa-miR-95	12.33361	22.309378	5.971103146494167e-35	8.9051796926163e-35
816	Malignant	hsa-miR-376b	11.598734	8.080413	4.1822046466630405e-31	6.1576289691294135e-31
817	Malignant	hsa-miR-598	11.311543	7.228045	1.1504757542922305e-29	1.6795975147051128e-29
818	Malignant	hsa-miR-490	11.308377	36.5679	1.1927527702633526e-29	1.7340019265173108e-29
819	Malignant	hsa-miR-888	10.971906	10.055835	5.2161314123036275e-28	7.457774663872128e-28
820	Malignant	hsa-miR-452	10.552323	3.385874	4.955613620838627e-26	7.056141204980104e-26
821	Malignant	hsa-miR-218	10.521507	10.767732	6.876462614053282e-26	9.751049444518179e-26
822	Malignant	hsa-miR-34b	9.982068	5.086712	1.8262092310975802e-23	2.5376240721275612e-23
823	Malignant	hsa-miR-22	9.756232	1.3431666	1.734808518743662e-22	2.391409352531104e-22
824	Malignant	hsa-miR-503	9.542419	8.376404	1.3953856018922188e-21	1.9083139061450896e-21
825	Malignant	hsa-miR-373	9.531421	-6.6829257	1.551453184221378e-21	2.1133968572464442e-21
826	Malignant	hsa-miR-1911	8.458217	6.1965733	2.7149828715012803e-17	3.5991726955534216e-17
827	Malignant	hsa-miR-370	8.391552	5.942675	4.797647055102493e-17	6.3358239735323e-17
828	Malignant	hsa-miR-526b	8.341978	37.096832	7.305772192482377e-17	9.611396116345636e-17
829	Malignant	hsa-miR-33b	8.216607	12.674807	2.0934160073226058e-16	2.7436437065667487e-16
830	Malignant	hsa-miR-1323	8.180489	7.8657684	2.826945536695808e-16	3.691030776214149e-16
831	Malignant	hsa-miR-181a	8.113664	1.6803488	4.91157984083513e-16	6.388746710259229e-16
832	Malignant	hsa-miR-890	8.070613	81.56198	6.994589915238219e-16	9.064150227237542e-16
833	Malignant	hsa-miR-652	7.875031	8.712905	3.406578310230473e-15	4.365467019776828e-15
834	Malignant	hsa-miR-449a	7.5462165	4.740661	4.480857085002272e-14	5.6583085817911904e-14
835	Malignant	hsa-miR-146a	7.5106463	2.4820693	5.883603500958181e-14	7.375821780186706e-14
836	Malignant	hsa-miR-432	7.2685475	20.192463	3.6337361612814413e-13	4.522563711522945e-13
837	Malignant	hsa-miR-509-3	7.2676845	7.4453435	3.657016843645411e-13	4.535225189610438e-13
838	Malignant	hsa-miR-149	7.047904	8.927462	1.8163268617203387e-12	2.2364736446805596e-12
839	Malignant	hsa-miR-520c	6.744099	5.0222774	1.5397935774457717e-11	1.8759456964656232e-11
840	Malignant	hsa-miR-1258	6.490051	5.4227552	8.580743788149867e-11	1.0417324037543348e-10
841	Malignant	hsa-miR-543	6.0313816	2.2031662	1.6256379108762243e-09	1.9462654573120193e-09
842	Malignant	hsa-miR-144	5.376377	1.4290277	7.599954315526821e-08	8.913844722617898e-08
843	Malignant	hsa-miR-374a	5.238296	2.0541646	1.6206610072341586e-07	1.894421312510199e-07
844	Malignant	hsa-miR-1266	5.122899	3.410259	3.0087334593646785e-07	3.481678183746417e-07
845	Malignant	hsa-miR-935	4.9632306	8.46717	6.933026307439083e-07	7.943136100575903e-07
846	Malignant	hsa-miR-221	4.890175	-0.011509397	1.0074635927295859e-06	1.1504369738760288e-06
847	Malignant	hsa-miR-137	4.7505655	5.2903986	2.0284864764959846e-06	2.3087378975908247e-06
848	Malignant	hsa-miR-129	4.6698318	7.727112	3.01446775401158e-06	3.408515826431395e-06
849	Malignant	hsa-miR-493	4.33445	1.9098109	1.4612518500677201e-05	1.6415361692319193e-05
850	Malignant	hsa-miR-483	4.238681	2.981241	2.2483722374226996e-05	2.5175948030687833e-05
851	Malignant	hsa-miR-516a	4.169545	2.169806	3.0520838279700665e-05	3.39556593079628e-05
852	Malignant	hsa-miR-494	4.1431527	2.2557592	3.425633787662959e-05	3.798940033754435e-05
853	Malignant	hsa-miR-329	3.7910247	4.3237967	0.00015002708157922138	0.00016479165151241462
854	Malignant	hsa-miR-186	3.6582015	6.1439924	0.00025399148097401627	0.0002772272946908821
855	Malignant	hsa-miR-505	3.3938272	1.1663873	0.0006892315692563186	0.0007475677835820886
856	Malignant	hsa-miR-520f	3.353219	4.134067	0.0007987747822133161	0.000863675233268148
857	Malignant	hsa-miR-1228	3.0137713	4.0065236	0.0025802232628551885	0.002763954331108035
858	Malignant	hsa-miR-454	2.847499	9.165081	0.004406424012788127	0.0047056256432860865
859	Malignant	hsa-miR-489	2.6503007	1.8884822	0.008042016649562705	0.008561654648457526
860	Malignant	hsa-miR-486	2.6375325	3.053501	0.008351163867331802	0.0088635052088859
861	Malignant	hsa-let-7a	2.3369012	-0.22985363	0.01944432051737771	0.020511386887233807
862	Malignant	hsa-miR-1277	2.0330086	2.3155222	0.04205166537056696	0.04409053399459445
863	Malignant	hsa-miR-27b	1.5321223	-3.2390985	0.12549227416195524	0.1303913719520616
864	Malignant	hsa-miR-9	1.2633604	-0.073547184	0.20645968160024453	0.21323895472741672
865	Malignant	hsa-miR-302a	1.206832	-1.7501057	0.22749681122164045	0.23426754965085594
866	Malignant	hsa-miR-450a	0.9690402	3.992851	0.3325251320761311	0.3414056252176302
867	Malignant	hsa-miR-498	0.76361495	1.465016	0.44509672626848407	0.455631560026318
868	Malignant	hsa-miR-760	0.7248349	0.7896048	0.46855330248223215	0.4782284444213933
869	Malignant	hsa-miR-1180	0.64569527	2.334231	0.5184767151091683	0.5260790129846693
870	Malignant	hsa-miR-302d	0.44329756	1.7039554	0.6575505115367267	0.6652411607944662
871	Malignant	hsa-miR-496	0.3170193	2.079967	0.7512289563490395	0.7555965665603712
872	Malignant	hsa-let-7c	0.21068317	-0.18154763	0.8331345085433769	0.835549391176836
873	Malignant	hsa-miR-191	0.13717441	-0.5435116	0.8908929336089515	0.8908929336089515
874	Malignant	hsa-miR-524	-0.32338148	-0.022816412	0.7464063534095231	0.7529346888620845
875	Malignant	hsa-miR-30c	-0.6743032	-0.07996312	0.5001186028736309	0.5089442252772832
876	Malignant	hsa-miR-1254	-1.3919349	0.23540968	0.16394210476264715	0.16983224026310154
877	Malignant	hsa-miR-656	-1.7208815	-1.9906385	0.08527233238047134	0.08886815362543098
878	Malignant	hsa-miR-193b	-2.0208473	-1.1965868	0.04329558281284805	0.04525761828775053
879	Malignant	hsa-miR-100	-2.0448115	-5.8013253	0.04087345279344684	0.04298545491347297
880	Malignant	hsa-miR-589	-2.442221	-0.05784109	0.014597212769232325	0.015445368862857444
881	Malignant	hsa-miR-214	-3.1387258	-2.5648365	0.0016968412872279727	0.0018233139297542812
882	Malignant	hsa-miR-10b	-3.2819407	-2.3274176	0.0010309529884409022	0.001111245277260287
883	Malignant	hsa-miR-548d	-3.5430386	-3.2076092	0.0003955447920295606	0.0004303726353529181
884	Malignant	hsa-miR-197	-3.7793825	-5.90005	0.00015721772072492993	0.0001721434537051448
885	Malignant	hsa-miR-1976	-3.7988129	-21.514526	0.00014539085183688485	0.00016020775393491132
886	Malignant	hsa-miR-331	-3.838039	-1.4958982	0.00012402082772368746	0.00013709650604599316
887	Malignant	hsa-miR-93	-4.23022	-0.5123502	2.3346320530221227e-05	2.60575061401824e-05
888	Malignant	hsa-miR-501	-4.4030075	-4.0184836	1.0676039039268052e-05	1.2032278526341193e-05
889	Malignant	hsa-miR-330	-4.6909	-1.9188508	2.7200603762495955e-06	3.0857078366634754e-06
890	Malignant	hsa-miR-152	-4.991575	-4.195743	5.988892524377211e-07	6.884241905098057e-07
891	Malignant	hsa-miR-892b	-5.0481544	-2.086541	4.4609835331657164e-07	5.145001008251126e-07
892	Malignant	hsa-miR-616	-5.1591125	-3.713929	2.4812340097747324e-07	2.8808958636981793e-07
893	Malignant	hsa-miR-23b	-5.197549	-2.9954896	2.0193367437938417e-07	2.3524933109517482e-07
894	Malignant	hsa-miR-145	-5.4019136	-6.215561	6.593372876914073e-08	7.759547671470304e-08
895	Malignant	hsa-miR-130a	-5.522985	-2.7403977	3.332880744456914e-08	3.935756783556629e-08
896	Malignant	hsa-miR-523	-5.709989	-3.15993	1.1298332207595842e-08	1.338774980763069e-08
897	Malignant	hsa-miR-92a	-5.8137803	-0.2065075	6.107749432035311e-09	7.262135063519648e-09
898	Malignant	hsa-miR-892a	-5.852063	-3.248875	4.855118924074914e-09	5.792659130103174e-09
899	Malignant	hsa-miR-412	-6.3524303	-11.301945	2.1193946905530978e-10	2.5462172324005964e-10
900	Malignant	hsa-miR-675	-6.366076	-8.963265	1.939252766452095e-10	2.337914484991027e-10
901	Malignant	hsa-miR-30e	-6.404286	-6.863745	1.510749763143511e-10	1.827690272893898e-10
902	Malignant	hsa-miR-487a	-6.889691	-1.9362376	5.5913838507858565e-12	6.836108877639245e-12
903	Malignant	hsa-miR-532	-7.043209	-5.0236964	1.878617155046272e-12	2.3049699845603197e-12
904	Malignant	hsa-miR-200a	-7.125742	-1.3395623	1.035213916625537e-12	1.2792286255444137e-12
905	Malignant	hsa-miR-328	-7.3938165	-6.517729	1.4267326312376772e-13	1.7821281242174597e-13
906	Malignant	hsa-miR-382	-7.514837	-65.465256	5.698195311100395e-14	7.169365736875405e-14
907	Malignant	hsa-miR-891b	-7.548264	-6.9121995	4.410985394633669e-14	5.590479657667581e-14
908	Malignant	hsa-miR-196a	-7.5681987	-2.9989986	3.7843485030831515e-14	4.8139139046572437e-14
909	Malignant	hsa-miR-449c	-7.70032	-5.0692925	1.357259730760226e-14	1.732885117501986e-14
910	Malignant	hsa-miR-375	-7.898827	-27.913296	2.815398425555588e-15	3.621293142164437e-15
911	Malignant	hsa-miR-320a	-7.9662223	-36.135098	1.6359836807349316e-15	2.1121281848294268e-15
912	Malignant	hsa-miR-2110	-8.487826	-18.810404	2.10538516334271e-17	2.8017817942945295e-17
913	Malignant	hsa-miR-507	-8.5425625	-10.579084	1.3127748133213984e-17	1.7537455035104393e-17
914	Malignant	hsa-miR-1283	-8.647143	-79.02823	5.280445829282145e-18	7.081528127641946e-18
915	Malignant	hsa-miR-150	-9.086024	-6.5391383	1.0272677925082633e-19	1.383014226489724e-19
916	Malignant	hsa-miR-1248	-9.245568	-6.843343	2.3399296231732017e-20	3.162561131320031e-20
917	Malignant	hsa-miR-154	-9.375928	-5.4640055	6.857015808142468e-21	9.304029292616838e-21
918	Malignant	hsa-miR-204	-9.745497	-4.7722297	1.9283294461851423e-22	2.647626938016108e-22
919	Malignant	hsa-miR-338	-9.922117	-82.865906	3.3360438176559556e-23	4.6170846436358426e-23
920	Malignant	hsa-miR-148a	-10.060016	-26.067423	8.298543930946488e-24	1.1577807258497923e-23
921	Malignant	hsa-miR-199a	-10.060834	-118.81869	8.229788463259147e-24	1.1528367644889332e-23
922	Malignant	hsa-miR-495	-10.312119	-8.344047	6.2116733944919065e-25	8.736743880057721e-25
923	Malignant	hsa-miR-770	-10.456269	-6.964896	1.3714986454812256e-25	1.936891964638792e-25
924	Malignant	hsa-miR-183	-11.119223	-4.5298653	1.0114911976041613e-28	1.452182383282323e-28
925	Malignant	hsa-miR-101	-11.190779	-4.4644175	4.5244022146019324e-29	6.522679859384452e-29
926	Malignant	hsa-miR-377	-11.226604	-15.800556	3.018558991309392e-29	4.3699640627324255e-29
927	Malignant	hsa-miR-23a	-11.343705	-4.3856015	7.969693244390501e-30	1.1684380773555564e-29
928	Malignant	hsa-miR-26a	-11.682824	-0.3114202	1.5602394568476894e-31	2.3070207353388908e-31
929	Malignant	hsa-miR-21	-11.888608	-0.3650684	1.3564890455432793e-32	2.0143571234247838e-32
930	Malignant	hsa-miR-708	-12.388499	-8.143035	3.0163459604376773e-35	4.5179900532962615e-35
931	Malignant	hsa-miR-671	-12.389699	-48.109932	2.971575356234256e-35	4.470282927204577e-35
932	Malignant	hsa-miR-874	-12.542552	-25.0627	4.3670248902353827e-36	6.598212279569617e-36
933	Malignant	hsa-miR-31	-12.733191	-9.069536	3.867075732439244e-37	5.868457032561309e-37
934	Malignant	hsa-miR-195	-13.801539	-11.109123	2.494683685036011e-43	3.9594520872589906e-43
935	Malignant	hsa-miR-508	-13.813035	-22.002232	2.126786342996759e-43	3.391097118326629e-43
936	Malignant	hsa-miR-515	-13.841116	-14.172437	1.4395334920243357e-43	2.3166445964670705e-43
937	Malignant	hsa-miR-1296	-13.886646	-25.010582	7.632639801329979e-44	1.2340623230187724e-43
938	Malignant	hsa-miR-28	-13.998328	-102.20647	1.5958101094007634e-44	2.5922549194960753e-44
939	Malignant	hsa-let-7b	-14.174772	-1.8681248	1.3126799635798012e-45	2.142392770748166e-45
940	Malignant	hsa-miR-181c	-14.191489	-7.551945	1.0343795227005161e-45	1.696186326324069e-45
941	Malignant	hsa-let-7d	-14.402129	-0.7331167	5.017387358441927e-47	8.30629677521965e-47
942	Malignant	hsa-miR-1275	-14.542389	-24.346834	6.52739359233925e-48	1.0910522622943867e-47
943	Malignant	hsa-miR-517a	-14.640396	-17.118084	1.5516159416835377e-48	2.6061122127306023e-48
944	Malignant	hsa-miR-105	-14.71008	-25.344437	5.554150188857929e-49	9.420274339925703e-49
945	Malignant	hsa-miR-670	-14.722117	-5.7234535	4.6487480312579865e-49	7.923481866085042e-49
946	Malignant	hsa-miR-519b	-15.090743	-12.778575	1.8633137071489124e-51	3.20749523718171e-51
947	Malignant	hsa-miR-299	-15.106357	-8.195217	1.470494366506206e-51	2.543955254055736e-51
948	Malignant	hsa-miR-802	-15.209431	-24.678505	3.0619371212249977e-52	5.323770070069594e-52
949	Malignant	hsa-miR-141	-15.299057	-66.922424	7.757233443063609e-53	1.3555569552020245e-52
950	Malignant	hsa-miR-127	-15.31328	-97.35055	6.2338686435178105e-53	1.1004686482944705e-52
951	Malignant	hsa-miR-30a	-15.410418	-2.288305	1.3930966263291955e-53	2.484595013968565e-53
952	Malignant	hsa-miR-24	-15.443493	-0.54933923	8.345525849804883e-54	1.496140903643777e-53
953	Malignant	hsa-miR-653	-15.831337	-19.024017	1.8915745685648813e-56	3.4999187204462508e-56
954	Malignant	hsa-miR-34c	-16.156883	-11.634978	1.0156827808262795e-58	1.8893883987413587e-58
955	Malignant	hsa-miR-124	-16.257772	-14.215397	1.967654049053063e-59	3.720263939739671e-59
956	Malignant	hsa-miR-627	-16.295849	-14.790243	1.0562569592830171e-59	2.019143137634939e-59
957	Malignant	hsa-miR-509	-16.35545	-13.2026615	3.9776401473008737e-60	7.645908283145013e-60
958	Malignant	hsa-miR-659	-16.429235	-18.519468	1.1813813492085714e-60	2.2835639487495288e-60
959	Malignant	hsa-miR-202	-16.436277	-31.604822	1.0518336655803578e-60	2.044575552195527e-60
960	Malignant	hsa-miR-1291	-16.441507	-22.473389	9.64896355201215e-61	1.88618157570407e-60
961	Malignant	hsa-miR-744	-16.778242	-12.45964	3.521086187953969e-63	7.083115238558567e-63
962	Malignant	hsa-miR-1226	-16.833008	-27.79504	1.3981610789356898e-63	2.829027680185665e-63
963	Malignant	hsa-miR-576	-16.848387	-14.697627	1.07816362175473e-63	2.2073645747167844e-63
964	Malignant	hsa-miR-133b	-17.06941	-59.868435	2.507207972425292e-65	5.194574601551802e-65
965	Malignant	hsa-miR-380	-17.19968	-3.911383	2.6699695713004867e-66	5.598845282848294e-66
966	Malignant	hsa-miR-136	-17.371525	-29.838139	1.3557271220917539e-67	2.860253562461871e-67
967	Malignant	hsa-miR-433	-17.42855	-12.057005	5.009917606954919e-68	1.0700194395101248e-67
968	Malignant	hsa-miR-516b	-17.703888	-12.074366	3.9133799990697624e-70	8.462684247988362e-70
969	Malignant	hsa-miR-885	-18.002844	-16.958189	1.8506718356484728e-72	4.0527370578124787e-72
970	Malignant	hsa-miR-212	-18.15773	-77.771255	1.1154222801267945e-73	2.4739494161786598e-73
971	Malignant	hsa-miR-424	-18.630404	-10.572072	1.821464364660788e-77	4.1191285632198214e-77
972	Malignant	hsa-miR-767	-18.952345	-24.685602	4.22343228307489e-80	9.677533575787497e-80
973	Malignant	hsa-miR-1307	-19.104239	-37.04277	2.327950560589004e-81	5.44237090516078e-81
974	Malignant	hsa-miR-1292	-19.57858	-15.107046	2.3549419849255593e-85	5.697971515973731e-85
975	Malignant	hsa-miR-513b	-19.634377	-16.272913	7.863930789838619e-86	1.9161408825944802e-85
976	Malignant	hsa-miR-199b	-19.81099	-18.563826	2.393334892854904e-87	5.957509877178395e-87
977	Malignant	hsa-miR-190b	-19.814865	-44.95411	2.2159960170237817e-87	5.5560479847118e-87
978	Malignant	hsa-miR-484	-19.872309	-7.2470417	7.067756200874272e-88	1.7849953616806554e-87
979	Malignant	hsa-miR-142	-19.934029	-21.705627	2.0627192572641984e-88	5.247800463333916e-88
980	Malignant	hsa-miR-98	-20.35889	-14.453057	3.872561502010946e-92	1.015080514921051e-91
981	Malignant	hsa-miR-210	-20.73445	-10.879137	1.693840851337501e-95	4.578663551271683e-95
982	Malignant	hsa-miR-379	-21.015116	-14.58573	4.770753078333711e-98	1.320544452082771e-97
983	Malignant	hsa-miR-381	-21.127369	-64.77353	4.457071179475096e-99	1.2436666355632124e-98
984	Malignant	hsa-miR-1301	-22.073475	-15.371594	5.6849577573842206e-108	1.7254345474166145e-107
985	Malignant	hsa-miR-513a	-22.435286	-21.77578	1.7816094214400163e-111	5.503900534091479e-111
986	Malignant	hsa-miR-551b	-22.442188	-11.446374	1.5254793566852079e-111	4.75509781453227e-111
987	Malignant	hsa-miR-138	-22.444895	-16.924213	1.4354263384470299e-111	4.515068300933385e-111
988	Malignant	hsa-miR-487b	-22.751318	-19.278284	1.3925417867304609e-114	4.502985590735883e-114
989	Malignant	hsa-miR-887	-23.085135	-31.091791	6.530402484157647e-118	2.1726146726139863e-117
990	Malignant	hsa-miR-139	-23.182169	-16.888363	6.890333914841767e-119	2.3146170238206325e-118
991	Malignant	hsa-miR-625	-23.412867	-94.36022	3.160475570159703e-121	1.0935245472752572e-120
992	Malignant	hsa-miR-1271	-23.553026	-19.2378	1.168868731163075e-122	4.126822254922693e-122
993	Malignant	hsa-miR-423	-23.633934	-4.939144	1.7268018497897167e-123	6.223681666950439e-123
994	Malignant	hsa-miR-504	-23.757843	-30.021929	9.116617123344697e-125	3.355690983699219e-124
995	Malignant	hsa-miR-143	-23.917753	-107.6194	2.0018968501223975e-126	7.528872936329886e-126
996	Malignant	hsa-miR-345	-24.049158	-11.165396	8.518747601470985e-128	3.238996340779078e-127
997	Malignant	hsa-miR-146b	-24.231182	-83.010475	1.0441953334956547e-129	4.05945601561232e-129
998	Malignant	hsa-miR-193a	-24.278666	-90.80152	3.2943221584139636e-130	1.295267575921854e-129
999	Malignant	hsa-miR-326	-24.449032	-30.218401	5.1530817542832173e-132	2.1225789130738015e-131
1000	Malignant	hsa-miR-200c	-24.755215	-47.24273	2.7243411446067362e-135	1.1495390683340618e-134
1001	Malignant	hsa-miR-615	-24.851553	-15.659081	2.4877913669568364e-136	1.062686188848229e-135
1002	Malignant	hsa-miR-485	-24.868168	-27.86242	1.6449133426742932e-136	7.204304007155765e-136
1003	Malignant	hsa-miR-629	-24.919695	-17.075737	4.551772084378632e-137	2.045341741811697e-136
1004	Malignant	hsa-miR-551a	-24.944118	-30.906355	2.4733670297351165e-137	1.1260328845899347e-136
1005	Malignant	hsa-miR-497	-25.300386	-24.177769	3.1630759814625446e-141	1.5200337355361672e-140
1006	Malignant	hsa-miR-1306	-25.33657	-116.236946	1.2636407407732354e-141	6.158023891655485e-141
1007	Malignant	hsa-miR-223	-25.603212	-85.57713	1.4049417666396267e-144	7.148674283195748e-144
1008	Malignant	hsa-miR-99a	-25.697166	-14.749849	1.25728316991653e-145	6.591211769562415e-145
1009	Malignant	hsa-miR-1262	-25.816046	-12.541063	5.8569938370615e-147	3.166437293161374e-146
1010	Malignant	hsa-miR-206	-25.930418	-46.053574	3.0241083034903165e-148	1.687647537109112e-147
1011	Malignant	hsa-miR-937	-26.468973	-38.599247	2.207056534913233e-154	1.2727359351332977e-153
1012	Malignant	hsa-miR-320b	-27.060633	-28.371805	2.8634558724704533e-161	1.7692066640621016e-160
1013	Malignant	hsa-miR-521	-27.439892	-24.836473	9.172114508804622e-166	5.770093854629816e-165
1014	Malignant	hsa-miR-654	-27.92861	-18.345695	1.1992573642286522e-171	8.13613819653164e-171
1015	Malignant	hsa-miR-135a	-27.936413	-17.660006	9.641309080304701e-172	6.671785883570852e-171
1016	Malignant	hsa-miR-409	-27.979822	-50.47909	2.86014504014558e-172	2.0196126201844297e-171
1017	Malignant	hsa-miR-320d	-28.166468	-11.305442	1.5063283495882162e-174	1.1330208890380932e-173
1018	Malignant	hsa-miR-184	-28.255934	-42.34416	1.2034239865044709e-175	9.252993318456599e-175
1019	Malignant	hsa-miR-205	-28.366804	-32.745373	5.194240628282681e-177	4.0845619486041086e-176
1020	Malignant	hsa-let-7i	-28.72887	-4.1068954	1.663668351824236e-181	1.4039737798321601e-180
1021	Malignant	hsa-miR-324	-28.82918	-9.469921	9.243162812403824e-183	7.995335832729308e-182
1022	Malignant	hsa-miR-296	-29.399275	-34.914352	5.610089307235276e-190	4.977156154624116e-189
1023	Malignant	hsa-miR-361	-30.339619	-7.481867	3.4438863643766115e-202	3.40452766306945e-201
1024	Malignant	hsa-let-7e	-30.37124	-72.11311	1.3174518620714923e-202	1.3407010125786363e-201
1025	Malignant	hsa-miR-511	-31.749962	-77.98154	3.179176718715623e-221	3.79308670577795e-220
1026	Malignant	hsa-miR-125a	-32.313824	-21.600285	4.473118315878082e-229	5.952688220360832e-228
1027	Malignant	hsa-miR-346	-32.33777	-83.79046	2.0614171727676214e-229	2.853001367110388e-228
1028	Malignant	hsa-miR-574	-33.826027	-12.944885	8.173487368780944e-251	1.6635450762342391e-249
1029	Malignant	hsa-miR-376a	-34.172028	-25.836533	6.296501474997844e-256	1.3616184439682839e-254
1030	Malignant	hsa-miR-766	-34.29919	-49.201546	8.068351934641947e-258	1.9940355495615098e-256
1031	Malignant	hsa-miR-339	-34.617733	-33.930004	1.3670427338198933e-262	3.638436814628331e-261
1032	Malignant	hsa-miR-363	-35.252274	-97.21131	3.1664094465147856e-272	1.2173085205490174e-270
1033	Malignant	hsa-miR-216a	-35.38708	-75.0176	2.69847545653203e-274	1.3338178685144033e-272
1034	Malignant	hsa-miR-132	-36.199215	-144.67073	6.263533023011179e-287	3.611970709936447e-285
1035	Malignant	hsa-miR-133a	-36.490955	-66.51809	1.5431089449802877e-291	1.3347892374079489e-289
1036	Malignant	hsa-miR-891a	-39.15746	-64.77656	0.0	0.0
1037	Malignant	hsa-miR-187	-39.491863	-77.77725	0.0	0.0
1038	Myofibroblasts	hsa-miR-133b	38.323288	121.46116	0.0	0.0
1039	Myofibroblasts	hsa-miR-133a	37.742863	84.96647	0.0	0.0
1040	Myofibroblasts	hsa-miR-187	30.829433	56.08736	1.056966979168894e-208	1.2190352493081246e-206
1041	Myofibroblasts	hsa-miR-1271	26.904211	24.407904	1.9607320511507028e-159	1.696033224245358e-157
1042	Myofibroblasts	hsa-miR-143	26.77767	56.304947	5.881978895757449e-158	4.0703293958641547e-156
1043	Myofibroblasts	hsa-miR-216a	23.848433	50.077976	1.0512995135815629e-125	2.798074089994006e-124
1044	Myofibroblasts	hsa-miR-206	23.12017	37.038227	2.90236238741003e-118	6.694782573625803e-117
1045	Myofibroblasts	hsa-miR-339	22.336578	21.298256	1.6306848592395712e-110	3.318923301746421e-109
1046	Myofibroblasts	hsa-miR-125a	22.273512	13.083562	6.675974440431961e-110	1.1549435781947293e-108
1047	Myofibroblasts	hsa-miR-345	22.180483	10.168291	5.30073571646276e-109	8.733593132838644e-108
1048	Myofibroblasts	hsa-miR-361	21.298658	4.425728	1.1682087540119107e-100	1.7573922995135701e-99
1049	Myofibroblasts	hsa-miR-379	20.642208	12.783834	1.1470200651103253e-94	1.6536205938673857e-93
1050	Myofibroblasts	hsa-miR-193a	20.266888	51.24567	2.5210062060550884e-91	3.3548774895963865e-90
1051	Myofibroblasts	hsa-miR-409	18.892347	27.504433	1.3184842647509718e-79	1.3824107745570796e-78
1052	Myofibroblasts	hsa-miR-766	18.347113	28.325438	3.481284227835032e-75	3.542718655385062e-74
1053	Myofibroblasts	hsa-let-7e	18.22029	39.487606	3.5626081900136685e-74	3.521892667842084e-73
1054	Myofibroblasts	hsa-miR-363	17.887861	54.723515	1.46628489782916e-71	1.3711745260780794e-70
1055	Myofibroblasts	hsa-miR-200c	17.836533	28.963717	3.678255015531857e-71	3.26327239839493e-70
1056	Myofibroblasts	hsa-miR-324	17.57713	5.443822	3.687842490442147e-69	3.1899837542324576e-68
1057	Myofibroblasts	hsa-miR-513a	17.543758	18.06006	6.638805121577692e-69	5.602503834307028e-68
1058	Myofibroblasts	hsa-miR-507	17.406202	21.47317	7.403613141006314e-68	6.099167016162346e-67
1059	Myofibroblasts	hsa-miR-574	17.139935	6.509257	7.473511873153284e-66	5.621380669806601e-65
1060	Myofibroblasts	hsa-miR-99a	16.61229	9.897391	5.678455937984344e-62	3.9294915090851654e-61
1061	Myofibroblasts	hsa-miR-139	16.578878	11.769945	9.90592043239383e-62	6.591247056938971e-61
1062	Myofibroblasts	hsa-miR-1262	16.554363	9.092164	1.4891051520514068e-61	9.72132797376956e-61
1063	Myofibroblasts	hsa-miR-28	16.10695	52.106133	2.2799322325670753e-58	1.4342846408512872e-57
1064	Myofibroblasts	hsa-miR-320d	15.570781	7.100068	1.1499551372083352e-54	6.631407957901399e-54
1065	Myofibroblasts	hsa-miR-433	15.398733	11.309199	1.6690838844189928e-53	9.314564903370508e-53
1066	Myofibroblasts	hsa-miR-670	15.12713	7.5225677	1.0727341873261988e-51	5.799469200232263e-51
1067	Myofibroblasts	hsa-miR-105	15.109696	22.958323	1.3978310098213688e-51	7.44076199074144e-51
1068	Myofibroblasts	hsa-miR-34c	14.764089	12.7786	2.4967542917608504e-49	1.2893686342526183e-48
1069	Myofibroblasts	hsa-miR-154	14.738499	10.353326	3.6480695575851324e-49	1.856223627830082e-48
1070	Myofibroblasts	hsa-miR-200a	14.475506	2.3026052	1.7304731008129492e-47	8.3158846233511165e-47
1071	Myofibroblasts	hsa-miR-377	14.428346	16.703276	3.4321637423387187e-47	1.6267515819852009e-46
1072	Myofibroblasts	hsa-miR-98	14.34084	9.302648	1.2157383063037994e-46	5.684398026771819e-46
1073	Myofibroblasts	hsa-miR-27b	13.982838	6.825527	1.9841653774155794e-44	8.915860007607668e-44
1074	Myofibroblasts	hsa-miR-615	13.967316	9.594019	2.4675248095554503e-44	1.094568697572033e-43
1075	Myofibroblasts	hsa-miR-205	13.665704	16.297886	1.627237002212219e-42	7.126886110954782e-42
1076	Myofibroblasts	hsa-miR-576	13.204635	11.870191	8.249899862435918e-40	3.301197955239816e-39
1077	Myofibroblasts	hsa-miR-675	13.204172	19.31808	8.300700060863121e-40	3.301197955239816e-39
1078	Myofibroblasts	hsa-miR-326	13.111567	15.731066	2.826968927518657e-39	1.0990238751926464e-38
1079	Myofibroblasts	hsa-miR-23b	12.649307	6.1205573	1.1286576539073611e-36	4.199091916687601e-36
1080	Myofibroblasts	hsa-miR-517a	11.946253	14.770941	6.791921927946597e-33	2.3039264579112963e-32
1081	Myofibroblasts	hsa-miR-490	11.8920555	7.9281373	1.3016262435633988e-32	4.372453206533359e-32
1082	Myofibroblasts	hsa-miR-1291	11.7311735	17.961319	8.822697165887824e-32	2.935243480189603e-31
1083	Myofibroblasts	hsa-miR-135a	11.689082	7.7926464	1.4494448568806527e-31	4.7312067969877905e-31
1084	Myofibroblasts	hsa-miR-487b	11.678818	10.083357	1.6355411608622335e-31	5.288759267834887e-31
1085	Myofibroblasts	hsa-miR-142	11.396629	12.916825	4.346226422499239e-30	1.354769677643907e-29
1086	Myofibroblasts	hsa-miR-891a	11.307079	24.403841	1.2105190402634381e-29	3.6740314730802594e-29
1087	Myofibroblasts	hsa-miR-210	11.10174	6.429793	1.2302570658741216e-28	3.547241206603717e-28
1088	Myofibroblasts	hsa-miR-653	10.907079	15.530031	1.0662735632164915e-27	2.9514452229832485e-27
1089	Myofibroblasts	hsa-miR-199b	10.728615	9.000902	7.470800284028674e-27	2.035351888404662e-26
1090	Myofibroblasts	hsa-miR-511	10.542902	34.243126	5.478195904222303e-26	1.4469128113442112e-25
1091	Myofibroblasts	hsa-miR-127	10.502785	50.215195	8.386848833736707e-26	2.1818418770472936e-25
1092	Myofibroblasts	hsa-miR-1301	10.437776	8.104207	1.6667049933989123e-25	4.3035815501195795e-25
1093	Myofibroblasts	hsa-miR-150	10.269528	7.639638	9.667657370160766e-25	2.441612737281478e-24
1094	Myofibroblasts	hsa-miR-504	10.267961	15.259481	9.82595759958476e-25	2.463609659026324e-24
1095	Myofibroblasts	hsa-miR-346	10.231855	34.163643	1.4275717743801575e-24	3.5535239851477305e-24
1096	Myofibroblasts	hsa-miR-132	10.2216	57.03571	1.5870058544265023e-24	3.92217161165407e-24
1097	Myofibroblasts	hsa-miR-423	10.0581	2.5223122	8.46156148700912e-24	2.0617607566937712e-23
1098	Myofibroblasts	hsa-miR-494	9.559249	5.3240438	1.1861390769542592e-21	2.7360274708411578e-21
1099	Myofibroblasts	hsa-miR-551a	9.384921	13.298195	6.296330469928483e-21	1.4238760409119315e-20
1100	Myofibroblasts	hsa-miR-296	9.354285	12.984202	8.41666674088586e-21	1.8788172208687147e-20
1101	Myofibroblasts	hsa-miR-521	9.157596	11.643293	5.3066404924097296e-20	1.16208709517327e-19
1102	Myofibroblasts	hsa-miR-10b	9.144487	2.6834457	5.991340972245753e-20	1.2956274852481441e-19
1103	Myofibroblasts	hsa-miR-373	8.850687	41.835274	8.698244975157892e-19	1.857773309509031e-18
1104	Myofibroblasts	hsa-miR-218	8.731527	13.203928	2.512563957403994e-18	5.2687704803744355e-18
1105	Myofibroblasts	hsa-miR-320a	8.384329	20.344551	5.1015891481819616e-17	1.0322513715034846e-16
1106	Myofibroblasts	hsa-miR-381	7.9600315	31.449774	1.71995596598107e-15	3.3621738092059335e-15
1107	Myofibroblasts	hsa-miR-424	7.8932433	5.0750766	2.944329454868896e-15	5.7232471426103255e-15
1108	Myofibroblasts	hsa-miR-130a	7.697776	2.6064353	1.3845502599469909e-14	2.6467093366942477e-14
1109	Myofibroblasts	hsa-miR-30a	7.614557	1.2694396	2.6459744124645135e-14	4.975582319090879e-14
1110	Myofibroblasts	hsa-miR-196a	7.5878305	2.3355272	3.253054628084113e-14	6.084091358470827e-14
1111	Myofibroblasts	hsa-miR-138	7.576289	6.4884453	3.5557835356899865e-14	6.614522061014706e-14
1112	Myofibroblasts	hsa-miR-1306	7.536752	54.288784	4.818200639362172e-14	8.914959471761023e-14
1113	Myofibroblasts	hsa-miR-141	7.5119224	37.219967	5.826538521704631e-14	1.0723310258030865e-13
1114	Myofibroblasts	hsa-miR-100	7.435653	16.739061	1.0405236324071558e-13	1.884927627292544e-13
1115	Myofibroblasts	hsa-miR-328	7.4021964	1.1297318	1.339499859380065e-13	2.401383167593277e-13
1116	Myofibroblasts	hsa-let-7i	7.247285	1.5555735	4.252095710320803e-13	7.583634617376277e-13
1117	Myofibroblasts	hsa-miR-659	7.162475	8.789216	7.923313589476906e-13	1.3987073989586783e-12
1118	Myofibroblasts	hsa-miR-1307	7.076506	17.746769	1.4783402475595406e-12	2.596475764749244e-12
1119	Myofibroblasts	hsa-miR-1283	7.0352297	37.75049	1.989327182208795e-12	3.458830176101724e-12
1120	Myofibroblasts	hsa-miR-524	6.759654	4.683308	1.3832142625564308e-11	2.346039876688848e-11
1121	Myofibroblasts	hsa-miR-937	6.725312	12.437229	1.7521647737055002e-11	2.957312252205381e-11
1122	Myofibroblasts	hsa-miR-183	6.7234707	2.8194714	1.7744606406052954e-11	2.9804047652885056e-11
1123	Myofibroblasts	hsa-miR-380	6.705536	1.7678711	2.006687241521418e-11	3.3541728771324185e-11
1124	Myofibroblasts	hsa-miR-708	6.5654483	5.5524216	5.187655627258303e-11	8.588176301585517e-11
1125	Myofibroblasts	hsa-miR-26a	6.534726	0.1878967	6.372608331030819e-11	1.0499630869222206e-10
1126	Myofibroblasts	hsa-miR-338	6.3920293	41.926437	1.636984240356375e-10	2.6467128372117093e-10
1127	Myofibroblasts	hsa-miR-376a	6.386427	6.308851	1.6980627637264918e-10	2.732696354648215e-10
1128	Myofibroblasts	hsa-miR-184	6.384045	14.054363	1.724701361155218e-10	2.762716069257895e-10
1129	Myofibroblasts	hsa-miR-299	5.92825	3.3993852	3.0618082601575344e-09	4.793600262509081e-09
1130	Myofibroblasts	hsa-miR-195	5.866374	5.969449	4.454279780181532e-09	6.942255873616262e-09
1131	Myofibroblasts	hsa-miR-654	5.8499594	5.099283	4.916935812830679e-09	7.619994047253597e-09
1132	Myofibroblasts	hsa-miR-892b	5.8333564	3.6910064	5.432342962844384e-09	8.353736289529586e-09
1133	Myofibroblasts	hsa-miR-627	5.6129646	5.6089764	1.9888927845166785e-08	3.0182320326437314e-08
1134	Myofibroblasts	hsa-miR-92a	5.4184217	0.19655447	6.012745060275076e-08	8.890640131859727e-08
1135	Myofibroblasts	hsa-miR-513b	5.3999305	5.020196	6.666675527921486e-08	9.815615883663125e-08
1136	Myofibroblasts	hsa-miR-802	5.2727947	13.787975	1.3436185374678963e-07	1.969881415101238e-07
1137	Myofibroblasts	hsa-miR-383	5.1302	-0.26282877	2.89434661542294e-07	4.207747600572845e-07
1138	Myofibroblasts	hsa-miR-484	4.8972716	2.104279	9.717637015316784e-07	1.4009593363748365e-06
1139	Myofibroblasts	hsa-miR-375	4.873139	4.825163	1.098388420241332e-06	1.5769393917157714e-06
1140	Myofibroblasts	hsa-miR-9	4.7246366	11.958906	2.305273713959089e-06	3.2689537091387085e-06
1141	Myofibroblasts	hsa-miR-508	4.4571	10.13651	8.307591793322224e-06	1.1684661628006055e-05
1142	Myofibroblasts	hsa-miR-320b	4.4555874	7.959669	8.366371489722831e-06	1.1719694475482185e-05
1143	Myofibroblasts	hsa-miR-449c	4.395326	3.2216914	1.1060649874946784e-05	1.536941709530758e-05
1144	Myofibroblasts	hsa-miR-616	4.2916417	3.6780674	1.77357031967911e-05	2.454621322435888e-05
1145	Myofibroblasts	hsa-miR-891b	4.23453	6.4969683	2.2903015684989146e-05	3.157148775699699e-05
1146	Myofibroblasts	hsa-miR-30e	4.133823	3.3257585	3.5677855518864455e-05	4.879264035386206e-05
1147	Myofibroblasts	hsa-miR-214	3.8737063	2.221266	0.00010719261236209545	0.0001431993972095947
1148	Myofibroblasts	hsa-miR-129	3.8488214	4.248987	0.00011868754957794592	0.00015794573905372804
1149	Myofibroblasts	hsa-miR-199a	3.6320417	59.517376	0.00028118755570126367	0.0003727620470215986
1150	Myofibroblasts	hsa-miR-532	3.6301928	2.2525668	0.0002832097360351687	0.0003740098040769785
1151	Myofibroblasts	hsa-miR-146b	3.6028788	39.845516	0.0003147123113061681	0.00041403216620507287
1152	Myofibroblasts	hsa-miR-101	3.4562488	1.0644578	0.0005477494597170477	0.0007151747662720698
1153	Myofibroblasts	hsa-let-7c	3.3196244	0.8964075	0.0009013859248303761	0.0011680881273082777
1154	Myofibroblasts	hsa-miR-516b	3.3093054	3.4714522	0.0009352774814906843	0.0012074851067006597
1155	Myofibroblasts	hsa-miR-1180	3.2644012	7.155969	0.001096956858748204	0.0014005427052652345
1156	Myofibroblasts	hsa-miR-1197	3.1318905	1.555517	0.0017368462463562162	0.002201277660217036
1157	Myofibroblasts	hsa-miR-329	3.0503092	2.8894653	0.0022860581371087455	0.0028658554907232824
1158	Myofibroblasts	hsa-miR-486	2.9857306	3.7690554	0.0028290168245418187	0.003533717766395196
1159	Myofibroblasts	hsa-miR-1292	2.7738326	2.6126316	0.005540018131113106	0.0068215169870645374
1160	Myofibroblasts	hsa-miR-625	2.7561014	46.03679	0.005849488269076931	0.007151671169966848
1161	Myofibroblasts	hsa-miR-485	2.6118298	7.249566	0.00900590958537491	0.01085729866390146
1162	Myofibroblasts	hsa-miR-24	2.5465224	0.079591714	0.010880221966005852	0.013026148097709429
1163	Myofibroblasts	hsa-miR-181c	2.4197001	1.3554542	0.01553331117865443	0.018469160370496333
1164	Myofibroblasts	hsa-miR-221	2.3257155	1.9947646	0.02003372846252699	0.023657576955748594
1165	Myofibroblasts	hsa-miR-760	2.2944214	2.5544221	0.021766307286587402	0.02561613034407905
1166	Myofibroblasts	hsa-miR-523	2.2925723	1.8345892	0.021872644743593808	0.025654017224689688
1167	Myofibroblasts	hsa-miR-204	2.1542242	0.54669344	0.031222595614559766	0.036373798258039325
1168	Myofibroblasts	hsa-miR-455	2.116403	0.15205623	0.03431053507920905	0.03957148379135444
1169	Myofibroblasts	hsa-miR-515	1.9388864	4.699923	0.05251517453163954	0.05996782306253228
1170	Myofibroblasts	hsa-miR-1296	1.8802626	6.446611	0.06007229772757594	0.06837175991362261
1171	Myofibroblasts	hsa-miR-223	1.8211138	30.071667	0.06858955195202564	0.07780978680459301
1172	Myofibroblasts	hsa-miR-382	1.7795553	30.886982	0.07514875501544348	0.0849721216841289
1173	Myofibroblasts	hsa-miR-126	1.7397912	1.1351056	0.0818956916071962	0.09229937881462504
1174	Myofibroblasts	hsa-miR-497	1.6936177	3.8911045	0.09033795144412893	0.10148354285606691
1175	Myofibroblasts	hsa-miR-450a	1.6917921	0.54105794	0.09068562456998536	0.10154442103953053
1176	Myofibroblasts	hsa-miR-1254	1.6469976	1.4014097	0.09955853569483805	0.11112017209810957
1177	Myofibroblasts	hsa-miR-202	1.6306297	9.247734	0.1029684876075187	0.11455658106817193
1178	Myofibroblasts	hsa-miR-487a	1.4940603	0.7781629	0.13515987990386294	0.14940996308861526
1179	Myofibroblasts	hsa-miR-1275	1.3567857	6.205391	0.17484934184074574	0.19205673738697787
1180	Myofibroblasts	hsa-miR-1226	1.311043	5.5367312	0.18984321147614236	0.20591144567631742
1181	Myofibroblasts	hsa-miR-452	1.2915488	1.0467943	0.19651343610474326	0.21237771723245732
1182	Myofibroblasts	hsa-miR-301b	1.2900523	-1.6813351	0.19703250644976533	0.21237771723245732
1183	Myofibroblasts	hsa-miR-892a	1.2457592	1.2016615	0.21285278324187218	0.22871758696176325
1184	Myofibroblasts	hsa-miR-505	1.2076796	0.6934545	0.22717049782845256	0.24334672522800183
1185	Myofibroblasts	hsa-miR-412	1.1297889	2.8574727	0.2585651985634544	0.27442809418084424
1186	Myofibroblasts	hsa-miR-744	1.0459275	3.492408	0.29559447911751735	0.31181612736177133
1187	Myofibroblasts	hsa-miR-519b	1.0330933	2.4318805	0.3015602275412238	0.31618132948261646
1188	Myofibroblasts	hsa-miR-628	1.0275773	1.4622965	0.30414872274102156	0.31793189748759354
1189	Myofibroblasts	hsa-miR-21	0.9142552	-0.010179963	0.36058276912898535	0.37465957392981664
1190	Myofibroblasts	hsa-miR-196b	0.78655535	0.81563157	0.43154221937782145	0.4443857378116852
1191	Myofibroblasts	hsa-miR-1277	0.77069664	0.30864316	0.44088675141668565	0.45266117504502446
1192	Myofibroblasts	hsa-miR-548d	0.5090522	0.6278158	0.610715643430758	0.6251704515592966
1193	Myofibroblasts	hsa-miR-374a	0.38146985	1.8806845	0.7028546371600388	0.7152579542863925
1194	Myofibroblasts	hsa-miR-212	0.3174789	33.771908	0.7508802592908608	0.7596624845457246
1195	Myofibroblasts	hsa-miR-1248	0.12226216	0.03510035	0.9026913981045657	0.9053078949106659
1196	Myofibroblasts	hsa-miR-193b	-0.0030165939	0.3347508	0.9975931099077676	0.9975931099077676
1197	Myofibroblasts	hsa-miR-191	-0.15112744	1.3798786	0.8798751875203958	0.8849907409362121
1198	Myofibroblasts	hsa-miR-1	-0.2686179	0.55802864	0.7882237381149089	0.7951178232879256
1199	Myofibroblasts	hsa-miR-543	-0.3265835	-0.30892414	0.7439829148521977	0.754891755245925
1200	Myofibroblasts	hsa-let-7d	-0.41581202	0.025097402	0.6775475684785957	0.6915382262347908
1201	Myofibroblasts	hsa-miR-331	-0.8001574	-0.043260645	0.42361959471261934	0.43752949185243667
1202	Myofibroblasts	hsa-miR-330	-0.8288033	0.23880948	0.4072157134940112	0.4218462181704427
1203	Myofibroblasts	hsa-miR-124	-1.011554	1.6216761	0.3117513212615808	0.32489746131478
1204	Myofibroblasts	hsa-miR-137	-1.0421275	-1.4677924	0.29735260062918756	0.3127173246738568
1205	Myofibroblasts	hsa-miR-629	-1.0966847	0.022536006	0.2727792509147333	0.28862880983638445
1206	Myofibroblasts	hsa-miR-23a	-1.1468228	0.23933977	0.2514548503720694	0.2677027022422646
1207	Myofibroblasts	hsa-miR-509	-1.1875429	1.8996588	0.23501353201518116	0.25097124097917495
1208	Myofibroblasts	hsa-miR-30c	-1.3254601	-0.0017274349	0.18501861387269425	0.201309561006139
1209	Myofibroblasts	hsa-miR-190b	-1.3260711	1.4254206	0.18481611576192936	0.201309561006139
1210	Myofibroblasts	hsa-miR-370	-1.3481903	-2.0001729	0.1775971920842847	0.19445768500367883
1211	Myofibroblasts	hsa-miR-148a	-1.4196404	2.6359901	0.15571238111087135	0.171581158803699
1212	Myofibroblasts	hsa-miR-431	-1.5369663	-3.817168	0.12430154429255556	0.13784722540135969
1213	Myofibroblasts	hsa-miR-509-3	-1.9435562	0.24869187	0.05194898886106597	0.05951771571499612
1214	Myofibroblasts	hsa-miR-890	-2.0012789	-39.01608	0.045362337209664504	0.05214408197522896
1215	Myofibroblasts	hsa-miR-181a	-2.1376681	-0.65327865	0.032543684587976886	0.03765924704829433
1216	Myofibroblasts	hsa-miR-501	-2.146569	0.068383224	0.03182760358084965	0.03695419744622141
1217	Myofibroblasts	hsa-miR-495	-2.2329142	-1.7694321	0.025554603876319852	0.029871259936509017
1218	Myofibroblasts	hsa-miR-517b	-2.3565555	-5.5773454	0.01844531794697224	0.02185643838922053
1219	Myofibroblasts	hsa-miR-149	-2.5237844	-5.0050526	0.011609912069580017	0.013851826124395469
1220	Myofibroblasts	hsa-miR-551b	-2.6070738	-1.3203799	0.009131970356932856	0.010971047720481833
1221	Myofibroblasts	hsa-miR-520a	-2.6757345	-24.156612	0.007456568684638758	0.009020883793304232
1222	Myofibroblasts	hsa-let-7b	-2.6834915	-0.32981494	0.007285783503374397	0.008845196814622954
1223	Myofibroblasts	hsa-miR-589	-2.69859	-2.9398935	0.006963388452184479	0.008483564804421936
1224	Myofibroblasts	hsa-miR-1266	-2.7659423	-1.8008852	0.005675855557958437	0.006963992989551841
1225	Myofibroblasts	hsa-miR-376c	-2.911115	-6.4918685	0.0036014140885648263	0.00445031883801225
1226	Myofibroblasts	hsa-miR-770	-2.9311106	-0.7688833	0.003377523640047189	0.00418861354643845
1227	Myofibroblasts	hsa-miR-342	-2.9542248	-3.0037422	0.00313455485790422	0.0039012805066002162
1228	Myofibroblasts	hsa-miR-548b	-3.0742304	-5.3239713	0.0021104631307067748	0.002655346338998342
1229	Myofibroblasts	hsa-miR-136	-3.0851998	6.971094	0.0020341537295587016	0.002568675877471937
1230	Myofibroblasts	hsa-miR-885	-3.2396104	-1.2102276	0.0011969314006689158	0.001522567149380312
1231	Myofibroblasts	hsa-miR-888	-3.2692044	-4.8736367	0.0010785039328420787	0.0013820828176420712
1232	Myofibroblasts	hsa-miR-668	-3.3038833	-4.047435	0.0009535548533374439	0.0012265054990883107
1233	Myofibroblasts	hsa-miR-496	-3.4439394	-4.8840375	0.0005733038853183575	0.0007457261064667358
1234	Myofibroblasts	hsa-miR-152	-3.566711	-4.5195513	0.0003614897661884245	0.000473770678413617
1235	Myofibroblasts	hsa-miR-887	-3.9004874	-2.0137908	9.599925252918283e-05	0.00012874318362440798
1236	Myofibroblasts	hsa-miR-134	-3.9085734	-1.5411314	9.284275477155979e-05	0.00012499452587922058
1237	Myofibroblasts	hsa-miR-25	-3.918579	-8.263196	8.907251664951464e-05	0.00012038707328410963
1238	Myofibroblasts	hsa-miR-302d	-3.9361224	5.187541	8.280878044293577e-05	0.00011236014915002264
1239	Myofibroblasts	hsa-let-7g	-4.1119	-1.9408449	3.924169014190731e-05	5.345521570511783e-05
1240	Myofibroblasts	hsa-miR-454	-4.1413527	-5.5498056	3.452637848799956e-05	4.740526570177718e-05
1241	Myofibroblasts	hsa-miR-489	-4.429026	-4.4479322	9.465964429507294e-06	1.3206547147619049e-05
1242	Myofibroblasts	hsa-miR-362	-4.7094045	-4.232813	2.4844143609930605e-06	3.508601505728975e-06
1243	Myofibroblasts	hsa-miR-99b	-4.8100023	-17.74103	1.5092866871104283e-06	2.149025488642832e-06
1244	Myofibroblasts	hsa-miR-146a	-4.8185115	-1.7196317	1.4463333531063401e-06	2.0678980998958417e-06
1245	Myofibroblasts	hsa-miR-192	-5.0570807	-2.8473125	4.2572292100215187e-07	6.163185383545797e-07
1246	Myofibroblasts	hsa-miR-671	-5.194442	18.597565	2.0533522747306757e-07	2.997721042433813e-07
1247	Myofibroblasts	hsa-miR-93	-5.4845047	-0.98387796	4.146293973448477e-08	6.157157574305463e-08
1248	Myofibroblasts	hsa-miR-525	-5.4898877	-14.265148	4.021896355948671e-08	5.998173013613105e-08
1249	Myofibroblasts	hsa-miR-520c	-5.562803	-3.9628174	2.6547557237792756e-08	3.976387361158569e-08
1250	Myofibroblasts	hsa-miR-548f	-5.5666347	-8.587339	2.5970643236997334e-08	3.906888069565686e-08
1251	Myofibroblasts	hsa-miR-1537	-5.5773454	-41.712307	2.442167951655563e-08	3.68991314966299e-08
1252	Myofibroblasts	hsa-miR-491	-5.70832	-3.9591854	1.1409653487382231e-08	1.7390925579886573e-08
1253	Myofibroblasts	hsa-miR-1911	-5.7940073	-3.5869927	6.8726482352006686e-09	1.0521841988404565e-08
1254	Myofibroblasts	hsa-miR-656	-5.8494105	-7.384287	4.933175336950306e-09	7.619994047253597e-09
1255	Myofibroblasts	hsa-miR-483	-6.0035315	-7.0415087	1.930715672949684e-09	3.0364891947299573e-09
1256	Myofibroblasts	hsa-miR-224	-6.229392	-3.395065	4.682491744370058e-10	7.397909331287855e-10
1257	Myofibroblasts	hsa-miR-1179	-6.2827034	-21.556576	3.3273566836897207e-10	5.281034002553411e-10
1258	Myofibroblasts	hsa-miR-519e	-6.3498363	-12.255308	2.155442389778726e-10	3.4367883265596275e-10
1259	Myofibroblasts	hsa-miR-520f	-6.4179955	-5.073241	1.38080242867017e-10	2.2429936165252525e-10
1260	Myofibroblasts	hsa-miR-302a	-6.48534	-4.270497	8.85318581058395e-11	1.4449067407839842e-10
1261	Myofibroblasts	hsa-miR-767	-6.4997334	-8.8308735	8.046239733681454e-11	1.3194307809733568e-10
1262	Myofibroblasts	hsa-miR-624	-6.6094437	-4.3032327	3.857673008908057e-11	6.417090678279748e-11
1263	Myofibroblasts	hsa-miR-584	-6.8701086	-3.0519783	6.415304587288325e-12	1.0934460035476651e-11
1264	Myofibroblasts	hsa-miR-125b	-6.9298606	-15.644818	4.212553123041508e-12	7.215561289962188e-12
1265	Myofibroblasts	hsa-miR-512	-6.935886	-6.878719	4.036829831182654e-12	6.948970754175117e-12
1266	Myofibroblasts	hsa-miR-145	-7.0175066	-8.631561	2.25862761922743e-12	3.907425781263453e-12
1267	Myofibroblasts	hsa-miR-498	-7.0695252	-4.340905	1.554648674129012e-12	2.7167092992355462e-12
1268	Myofibroblasts	hsa-miR-518f	-7.182808	-5.2805486	6.829400556399719e-13	1.2117808166740014e-12
1269	Myofibroblasts	hsa-miR-410	-7.4065766	-13.275966	1.2960145936977674e-13	2.3355262990595187e-13
1270	Myofibroblasts	hsa-miR-518e	-7.4928513	-9.051434	6.739333108871684e-14	1.227268029299791e-13
1271	Myofibroblasts	hsa-miR-598	-7.508976	-3.4971416	5.959156196054056e-14	1.0909354729284144e-13
1272	Myofibroblasts	hsa-miR-1228	-7.6454673	-7.4958887	2.0818790158126954e-14	3.9362302703343856e-14
1273	Myofibroblasts	hsa-miR-29c	-7.6946416	-2.1415706	1.4189125220475015e-14	2.6974930364199753e-14
1274	Myofibroblasts	hsa-miR-340	-7.720929	-21.513697	1.1548475182045753e-14	2.2198735627710172e-14
1275	Myofibroblasts	hsa-miR-31	-7.763616	-11.308978	8.254162597646674e-15	1.595497351276955e-14
1276	Myofibroblasts	hsa-miR-222	-8.042733	-2.063598	8.785654222276138e-16	1.7271797505156498e-15
1277	Myofibroblasts	hsa-miR-186	-8.205793	-4.086043	2.2907242651708636e-16	4.529089118566393e-16
1278	Myofibroblasts	hsa-miR-652	-8.293886	-8.835166	1.0960741026470863e-16	2.1795496523901829e-16
1279	Myofibroblasts	hsa-miR-7	-8.307221	-12.83746	9.796872448982097e-17	1.9593744897964195e-16
1280	Myofibroblasts	hsa-miR-19b	-8.344103	-8.622652	7.175667589442714e-17	1.4434773174111505e-16
1281	Myofibroblasts	hsa-miR-889	-8.41491	-37.81779	3.931957246826665e-17	8.002689455306037e-17
1282	Myofibroblasts	hsa-miR-935	-8.46023	-12.569825	2.6685135651698948e-17	5.4633472991052284e-17
1283	Myofibroblasts	hsa-miR-873	-8.485389	-9.582494	2.1499848096567737e-17	4.427944905602641e-17
1284	Myofibroblasts	hsa-miR-877	-8.601383	-10.807926	7.876130410091457e-18	1.6318210310728408e-17
1285	Myofibroblasts	hsa-miR-934	-8.651262	-28.22091	5.093285074844965e-18	1.0616124312628662e-17
1286	Myofibroblasts	hsa-miR-337	-8.740616	-19.678728	2.3184229092996553e-18	4.891306869620005e-18
1287	Myofibroblasts	hsa-miR-522	-8.763064	-22.441267	1.9001303215259234e-18	4.033405467778954e-18
1288	Myofibroblasts	hsa-miR-30d	-8.943135	-7.456394	3.782815565955387e-19	8.129529104475552e-19
1289	Myofibroblasts	hsa-miR-197	-9.151116	-3.9632485	5.634842696937976e-20	1.2261984736732954e-19
1290	Myofibroblasts	hsa-miR-518d	-9.280845	-16.391687	1.6813954725833447e-20	3.7054957548652056e-20
1291	Myofibroblasts	hsa-miR-374b	-9.330749	-20.047447	1.0512614291049567e-20	2.3316439389122758e-20
1292	Myofibroblasts	hsa-miR-493	-9.374179	-7.0306005	6.97159960323144e-21	1.5663464043623886e-20
1293	Myofibroblasts	hsa-miR-516a	-9.450903	-7.4051075	3.359211410179478e-21	7.646625973171707e-21
1294	Myofibroblasts	hsa-miR-874	-9.476328	-12.462703	2.6338814320054353e-21	6.035251493204508e-21
1295	Myofibroblasts	hsa-miR-518c	-9.563042	-10.405825	1.1434574570818882e-21	2.6552770479888143e-21
1296	Myofibroblasts	hsa-miR-29a	-9.566395	-6.326636	1.1069824429930867e-21	2.5879454410514052e-21
1297	Myofibroblasts	hsa-miR-503	-9.582826	-8.113838	9.44254332028692e-22	2.2225306046389622e-21
1298	Myofibroblasts	hsa-miR-92b	-9.742133	-6.1649666	1.9932529657016353e-22	4.723736480361409e-22
1299	Myofibroblasts	hsa-miR-541	-9.924649	-5.1076574	3.2524516626611306e-23	7.761022588143112e-23
1300	Myofibroblasts	hsa-miR-217	-9.931905	-24.547026	3.024233989363664e-23	7.266562224443248e-23
1301	Myofibroblasts	hsa-miR-302b	-9.968707	-17.2505	2.089311973001927e-23	5.055258340270397e-23
1302	Myofibroblasts	hsa-miR-22	-10.198978	-1.5541512	2.0036814643731977e-24	4.916835366476074e-24
1303	Myofibroblasts	hsa-miR-302c	-10.312951	-24.754864	6.158069493555268e-25	1.5666853270368548e-24
1304	Myofibroblasts	hsa-miR-582	-10.319478	-13.016514	5.753509572223285e-25	1.474603194066116e-24
1305	Myofibroblasts	hsa-miR-432	-10.528885	-40.514053	6.358349324239673e-26	1.666658231959793e-25
1306	Myofibroblasts	hsa-miR-1287	-10.57556	-8.149874	3.868618179178734e-26	1.0296476076891092e-25
1307	Myofibroblasts	hsa-miR-1976	-10.5872345	3.348857	3.415347574398016e-26	9.160544656912507e-26
1308	Myofibroblasts	hsa-miR-655	-10.712528	-23.57539	8.890003813911363e-27	2.4030791559479154e-26
1309	Myofibroblasts	hsa-miR-106b	-10.90603	-1.6700809	1.0786559378742206e-27	2.962023448448257e-27
1310	Myofibroblasts	hsa-miR-1323	-10.912494	-8.613468	1.0046245697170769e-27	2.803226621952489e-27
1311	Myofibroblasts	hsa-miR-449b	-10.943741	-15.6905775	7.120033749347732e-28	2.0028712823368416e-27
1312	Myofibroblasts	hsa-miR-19a	-11.049689	-20.46077	2.199740553822639e-28	6.238608455923222e-28
1313	Myofibroblasts	hsa-miR-335	-11.06109	-15.221486	1.9372876111131278e-28	5.539681929298695e-28
1314	Myofibroblasts	hsa-miR-128	-11.108024	-1.3371521	1.1466950525629575e-28	3.3340881360233887e-28
1315	Myofibroblasts	hsa-miR-185	-11.177593	-4.5307636	5.249434545183542e-29	1.5392409768080555e-28
1316	Myofibroblasts	hsa-miR-1251	-11.189746	-8.026735	4.5774413641327695e-29	1.353670694008494e-28
1317	Myofibroblasts	hsa-miR-539	-11.266524	-22.8052	1.9200104992004435e-29	5.726927868304772e-29
1318	Myofibroblasts	hsa-miR-372	-11.267809	-12.161938	1.892199923768866e-29	5.693053683687198e-29
1319	Myofibroblasts	hsa-miR-519c	-11.324168	-15.452528	9.961984571870613e-30	3.05030678041348e-29
1320	Myofibroblasts	hsa-miR-18b	-11.389852	-22.37666	4.697883984389899e-30	1.4513105880347365e-29
1321	Myofibroblasts	hsa-miR-2110	-11.454102	-7.7203016	2.242774102134315e-30	7.054543993986118e-30
1322	Myofibroblasts	hsa-miR-148b	-11.551353	-14.103295	7.266723998966136e-31	2.3066848657268654e-30
1323	Myofibroblasts	hsa-let-7a	-11.627504	-2.884653	2.9870262207139183e-31	9.569546966361256e-31
1324	Myofibroblasts	hsa-miR-651	-11.712094	-23.690145	1.1051533667250113e-31	3.6417434751128947e-31
1325	Myofibroblasts	hsa-miR-215	-12.052312	-6.792045	1.885862162542894e-33	6.46047829940437e-33
1326	Myofibroblasts	hsa-miR-30b	-12.055289	-12.145764	1.8189368474057908e-33	6.293521492024036e-33
1327	Myofibroblasts	hsa-miR-320c	-12.117039	-63.914288	8.580346650987048e-34	2.9987878194358775e-33
1328	Myofibroblasts	hsa-miR-450b	-12.133462	-28.792051	7.021711971444909e-34	2.4790942266529983e-33
1329	Myofibroblasts	hsa-miR-135b	-12.143515	-14.367159	6.21002656006134e-34	2.2151228760631172e-33
1330	Myofibroblasts	hsa-miR-1258	-12.239763	-8.9489355	1.9058746250658967e-34	6.869089794508337e-34
1331	Myofibroblasts	hsa-miR-519d	-12.251618	-17.612213	1.6467686163470472e-34	5.997704644800824e-34
1332	Myofibroblasts	hsa-miR-520e	-12.556646	-32.670586	3.6549702011298334e-36	1.345340095309492e-35
1333	Myofibroblasts	hsa-let-7f	-12.681808	-0.99383205	7.4591205940328766e-37	2.8052779625384518e-36
1334	Myofibroblasts	hsa-miR-29b	-12.997556	-5.246972	1.2631707764489242e-38	4.802825150014591e-38
1335	Myofibroblasts	hsa-miR-944	-13.108088	-14.421787	2.9596615750937996e-39	1.1378254499805053e-38
1336	Myofibroblasts	hsa-miR-506	-13.133537	-23.770603	2.1154014028479127e-39	8.317373697561112e-39
1337	Myofibroblasts	hsa-miR-96	-13.378156	-79.23961	8.113600885241165e-41	3.302712830933463e-40
1338	Myofibroblasts	hsa-miR-660	-13.380608	-43.216606	7.85027199303711e-41	3.2335644161795718e-40
1339	Myofibroblasts	hsa-miR-520d	-13.382057	-9.826958	7.698645162991143e-41	3.209314730596308e-40
1340	Myofibroblasts	hsa-miR-33a	-13.452654	-25.630981	2.970191018978232e-41	1.2532757226420346e-40
1341	Myofibroblasts	hsa-miR-34b	-13.49194	-3.9280803	1.7444958490476162e-41	7.451797083586114e-41
1342	Myofibroblasts	hsa-miR-153	-13.6317215	-31.977709	2.593878172394435e-42	1.1218523095605932e-41
1343	Myofibroblasts	hsa-miR-526b	-14.011899	-27.858456	1.3183264304438348e-44	6.001854538599563e-44
1344	Myofibroblasts	hsa-miR-95	-14.227017	-22.911863	6.228224046413874e-46	2.873287360078934e-45
1345	Myofibroblasts	hsa-miR-1247	-14.539905	-12.297118	6.768700735006942e-48	3.29854993565127e-47
1346	Myofibroblasts	hsa-miR-188	-14.623069	-11.490174	2.001714125889774e-48	9.894186965112311e-48
1347	Myofibroblasts	hsa-miR-140	-14.72814	-3.3083568	4.252498443882577e-49	2.1324122631643066e-48
1348	Myofibroblasts	hsa-miR-449a	-14.86529	-10.252623	5.5375232050603435e-50	2.9030045893195135e-49
1349	Myofibroblasts	hsa-miR-301a	-15.378862	-49.736164	2.2689930389950157e-53	1.2461453833210721e-52
1350	Myofibroblasts	hsa-miR-144	-15.500686	-11.570255	3.4320930249453244e-54	1.9467281748050528e-53
1351	Myofibroblasts	hsa-miR-542	-15.585816	-10.097338	9.089464476704354e-55	5.330431710067299e-54
1352	Myofibroblasts	hsa-miR-518b	-15.684322	-20.159897	1.9361971742095323e-55	1.1550417625456866e-54
1353	Myofibroblasts	hsa-miR-425	-15.756563	-2.8555675	6.190914781173715e-56	3.757993884712465e-55
1354	Myofibroblasts	hsa-miR-769	-15.88214	-12.415643	8.425418898481747e-57	5.205705247990507e-56
1355	Myofibroblasts	hsa-miR-758	-16.399067	-29.369234	1.9419881764726578e-60	1.244310942702851e-59
1356	Myofibroblasts	hsa-miR-155	-16.581848	-12.208707	9.428320957646396e-62	6.396468728128731e-61
1357	Myofibroblasts	hsa-miR-1293	-16.71146	-14.269658	1.0815403412892668e-62	7.636999144614006e-62
1358	Myofibroblasts	hsa-miR-194	-16.867964	-17.627136	7.742068128718629e-64	5.580740776118012e-63
1359	Myofibroblasts	hsa-miR-429	-16.924181	-14.625465	2.9846882591856666e-64	2.1972385908047676e-63
1360	Myofibroblasts	hsa-miR-376b	-17.29744	-10.080283	4.9176341014263747e-67	3.781114220207835e-66
1361	Myofibroblasts	hsa-miR-107	-17.317875	-4.254177	3.4486455677009576e-67	2.711889469146662e-66
1362	Myofibroblasts	hsa-miR-367	-17.370401	-24.168442	1.3825387114556075e-67	1.1124613817759074e-66
1363	Myofibroblasts	hsa-miR-122	-17.838436	-19.335625	3.5550536851142666e-71	3.236969934340885e-70
1364	Myofibroblasts	hsa-miR-15a	-18.08561	-4.35559	4.1377097202807325e-73	3.9767987867142593e-72
1365	Myofibroblasts	hsa-miR-520g	-18.956982	-18.64984	3.867099532837572e-80	4.1813013698806246e-79
1366	Myofibroblasts	hsa-miR-32	-18.95974	-78.94333	3.669562216226345e-80	4.095704925207469e-79
1367	Myofibroblasts	hsa-miR-520b	-19.493504	-28.004375	1.2464559990501172e-84	1.4375792522378018e-83
1368	Myofibroblasts	hsa-miR-1250	-19.753754	-19.6124	7.447065082584896e-87	8.885119029566807e-86
1369	Myofibroblasts	hsa-miR-590	-19.815456	-26.753447	2.190098067819053e-87	2.706335469519258e-86
1370	Myofibroblasts	hsa-miR-592	-20.000034	-53.790524	5.5035405229290565e-89	7.052685262716495e-88
1371	Myofibroblasts	hsa-miR-200b	-20.610413	-18.356384	2.2133989174634178e-94	3.0633441017693702e-93
1372	Myofibroblasts	hsa-miR-421	-21.407059	-28.622135	1.1483431399301912e-101	1.8060305746174826e-100
1373	Myofibroblasts	hsa-miR-26b	-22.285704	-3.3773856	5.0852436895069256e-110	9.260496402996822e-109
1374	Myofibroblasts	hsa-miR-130b	-22.289268	-9.328295	4.696076081564783e-110	9.026901801230083e-109
1375	Myofibroblasts	hsa-miR-16	-22.486021	-3.0320632	5.687779903048353e-112	1.2299824040342063e-110
1376	Myofibroblasts	hsa-miR-27a	-23.468082	-4.156416	8.642534911469993e-122	2.1359407709775837e-120
1377	Myofibroblasts	hsa-miR-369	-24.31113	-39.57285	1.494996430802982e-130	4.3105730421485985e-129
1378	Myofibroblasts	hsa-miR-15b	-25.20575	-11.316572	3.464472477769672e-140	1.0897340702802787e-138
1379	Myofibroblasts	hsa-miR-10a	-25.475504	-11.221613	3.6838829658619422e-143	1.274623506188232e-141
1380	Myofibroblasts	hsa-miR-34a	-25.77084	-7.343238	1.8828343268894177e-146	7.238451967819316e-145
1381	Myofibroblasts	hsa-miR-577	-25.782953	-23.750214	1.3772161587089684e-146	5.956459886416288e-145
1382	Myofibroblasts	hsa-miR-18a	-26.62742	-30.44492	3.2686874389142356e-156	1.615665505520465e-154
1383	Myofibroblasts	hsa-miR-33b	-26.761412	-36.109745	9.095003784993011e-158	5.244785516012637e-156
1384	B	hsa-let-7i	5.5631657	4.2375946	2.649239980571498e-08	3.055456777592461e-06
1385	B	hsa-miR-1275	5.0900416	53.236813	3.579848273850391e-07	2.3079433648069832e-05
1386	B	hsa-miR-423	4.777192	6.19389	1.777599066493907e-06	6.863596864453734e-05
1387	B	hsa-miR-135a	4.7493505	22.55093	2.040710539324258e-06	6.863596864453734e-05
1388	B	hsa-miR-190b	4.7071567	71.16131	2.511958011488943e-06	6.863596864453734e-05
1389	B	hsa-miR-136	4.702352	43.023937	2.5718141436753883e-06	6.863596864453734e-05
1390	B	hsa-miR-412	4.702229	58.650112	2.573366774472288e-06	6.863596864453734e-05
1391	B	hsa-miR-485	4.6561546	26.609335	3.221699577086569e-06	7.489379551161542e-05
1392	B	hsa-miR-132	4.654553	80.696846	3.246840845879281e-06	7.489379551161542e-05
1393	B	hsa-let-7d	4.6014566	2.157435	4.195461654807247e-06	9.072685828520671e-05
1394	B	hsa-miR-519b	4.5340085	24.688654	5.7874714113838396e-06	0.00011141047722918243
1395	B	hsa-let-7b	4.5337005	4.684671	5.795920780708913e-06	0.00011141047722918243
1396	B	hsa-miR-191	4.498775	15.032161	6.834609989728725e-06	0.00012209994347347802
1397	B	hsa-miR-627	4.491938	31.47409	7.057800200779076e-06	0.00012209994347347802
1398	B	hsa-miR-887	4.4392114	39.643764	9.028920200965154e-06	0.00014876220902542588
1399	B	hsa-miR-184	4.426584	35.748867	9.573718537288943e-06	0.00015056848245008976
1400	B	hsa-miR-484	4.408228	8.63534	1.0421978986072288e-05	0.00015678281431221792
1401	B	hsa-miR-497	4.3400407	24.171469	1.4245646054435694e-05	0.00019715974139338999
1402	B	hsa-miR-802	4.259349	41.4361	2.0502328696220186e-05	0.00026273354551452534
1403	B	hsa-miR-1291	4.2109337	47.734367	2.543172080659397e-05	0.00029953320086683753
1404	B	hsa-miR-30c	4.206191	2.010052	2.5971086780361637e-05	0.00029953320086683753
1405	B	hsa-miR-892b	4.1415143	17.205723	3.45020213492306e-05	0.0003730531058385559
1406	B	hsa-miR-495	4.131967	32.945457	3.5967220720255464e-05	0.00037711085967298156
1407	B	hsa-miR-216a	4.0984583	56.184696	4.1591111868038726e-05	0.0003997367973983722
1408	B	hsa-miR-656	4.021709	41.254448	5.777744642572721e-05	0.0005125896529051696
1409	B	hsa-let-7a	3.9617753	6.848602	7.439454284299739e-05	0.0006435127955919275
1410	B	hsa-miR-590	3.906092	31.121984	9.380085631176458e-05	0.0006905339634866075
1411	B	hsa-miR-654	3.8811452	16.059586	0.00010396573088850766	0.0007494196434879928
1412	B	hsa-miR-23a	3.8742464	15.134298	0.00010695515546011133	0.0007552343630448677
1413	B	hsa-miR-302d	3.8610647	20.849083	0.00011289399618110312	0.0007812264535732335
1414	B	hsa-miR-1226	3.8482525	44.37032	0.0001189633540489134	0.0007866459929983596
1415	B	hsa-miR-1292	3.8464663	23.165548	0.00011983360550822183	0.0007866459929983596
1416	B	hsa-miR-363	3.8451111	73.80188	0.00012049779661535567	0.0007866459929983596
1417	B	hsa-miR-93	3.775199	4.7102056	0.0001598800163160825	0.0010057906480975373
1418	B	hsa-miR-2110	3.758691	35.688614	0.0001708046052324756	0.001036813919481343
1419	B	hsa-miR-935	3.7338676	35.152615	0.00018856167147688797	0.0010994078928168376
1420	B	hsa-miR-376a	3.7310958	20.759712	0.00019064876754049207	0.0010994078928168376
1421	B	hsa-miR-99a	3.7101529	13.806061	0.00020713415566848219	0.001148157745559917
1422	B	hsa-miR-331	3.707812	12.603255	0.0002090576241915456	0.001148157745559917
1423	B	hsa-miR-517a	3.635744	24.73054	0.0002771794338224926	0.001389914262356267
1424	B	hsa-miR-513b	3.6011267	19.848984	0.00031684108942927746	0.0015661002420361428
1425	B	hsa-miR-33b	3.5710676	31.184029	0.0003555291936407299	0.0017085152916623964
1426	B	hsa-miR-202	3.5431027	41.443493	0.000395448748647499	0.0018172268297493108
1427	B	hsa-miR-433	3.542918	19.11991	0.0003957259442454515	0.0018172268297493108
1428	B	hsa-miR-515	3.5406387	22.358526	0.00039915965046516654	0.0018172268297493108
1429	B	hsa-miR-320b	3.4530482	19.14701	0.0005542897457380296	0.0024276487598146614
1430	B	hsa-miR-138	3.382828	18.661186	0.0007174352730650909	0.0029551500533395413
1431	B	hsa-miR-615	3.3735886	16.278645	0.0007419516951535659	0.003020179841448633
1432	B	hsa-miR-509	3.331518	18.420849	0.0008637369846916116	0.0033578988393628945
1433	B	hsa-miR-766	3.269983	30.468842	0.00107553960611306	0.004001469932420632
1434	B	hsa-miR-105	3.2587109	31.21158	0.0011191970434567234	0.004088407428873547
1435	B	hsa-miR-23b	3.2574172	7.4986095	0.0011243103649424728	0.004088407428873547
1436	B	hsa-miR-767	3.2548919	36.572243	0.0011343558184157818	0.004088407428873547
1437	B	hsa-miR-195	3.14334	13.452163	0.0016703159324377428	0.005665973653171167
1438	B	hsa-miR-130b	3.0816202	7.414391	0.0020587725466110016	0.00678414572502292
1439	B	hsa-miR-616	3.0781093	15.250996	0.002083184883601907	0.006799829903077923
1440	B	hsa-miR-487b	3.0455246	15.11862	0.0023227472726208747	0.007510939778755352
1441	B	hsa-miR-183	2.9814641	6.4781284	0.002868736644242035	0.009190582212108741
1442	B	hsa-miR-551a	2.9039755	23.204298	0.0036845700100187995	0.010990182960918143
1443	B	hsa-miR-345	2.8596876	9.465208	0.004240586804104994	0.01247295615280055
1444	B	hsa-miR-346	2.858702	61.866104	0.004253782734192095	0.01247295615280055
1445	B	hsa-miR-625	2.845274	42.387596	0.004437325520783296	0.01290180361505059
1446	B	hsa-miR-18b	2.830429	6.7413125	0.004648561919286737	0.013403353533943424
1447	B	hsa-miR-653	2.7976596	33.023853	0.005147432586161673	0.014626317451210513
1448	B	hsa-miR-302a	2.7970436	19.302458	0.005157256442334343	0.014626317451210513
1449	B	hsa-miR-487a	2.7488134	5.7495017	0.005981141561434189	0.016167773283251793
1450	B	hsa-miR-124	2.7226348	16.666588	0.006476359326895524	0.017370700210122877
1451	B	hsa-miR-1976	2.69621	19.311417	0.007013345964448116	0.018383467452265517
1452	B	hsa-miR-210	2.6705856	13.547805	0.007571904649584061	0.01969833841169989
1453	B	hsa-miR-206	2.5884156	28.512321	0.009641854424658865	0.024334944869373796
1454	B	hsa-miR-144	2.5861366	15.547106	0.009705845063507468	0.024334944869373796
1455	B	hsa-miR-1306	2.5778828	83.51683	0.009940774596412707	0.02448513787278544
1456	B	hsa-miR-424	2.576589	8.555153	0.009978047514632217	0.02448513787278544
1457	B	hsa-miR-187	2.568643	39.450687	0.010209752947906143	0.02487728535194032
1458	B	hsa-miR-296	2.5522585	19.333591	0.010702709437526249	0.025896066191497077
1459	B	hsa-miR-31	2.5343337	17.211546	0.011266135149388231	0.027070019178391164
1460	B	hsa-miR-483	2.4763713	16.875792	0.013272545339056061	0.03124014073002311
1461	B	hsa-miR-891b	2.4431708	15.728086	0.014558848177067355	0.03403622614368449
1462	B	hsa-miR-142	2.3858242	18.294296	0.017040894130826118	0.03868562285357783
1463	B	hsa-miR-518b	2.3844075	12.443105	0.01710664825606187	0.03868562285357783
1464	B	hsa-miR-892a	2.3464024	9.9116125	0.018955632939182183	0.042313864496497
1465	B	hsa-miR-27a	2.3295248	2.5357475	0.019831278016680217	0.0437045999603271
1466	B	hsa-miR-30b	2.319423	2.5402274	0.020372111946668665	0.04419197122561234
1467	B	hsa-miR-885	2.3090131	16.030916	0.020942851140950458	0.045007617979930796
1468	B	hsa-miR-429	2.2769213	-2.9552739	0.022790926472566586	0.04837828564115361
1469	B	hsa-miR-548d	2.268729	19.975313	0.0232848152858455	0.04882755205395481
1470	B	hsa-miR-506	2.2313397	32.022186	0.025658632960406876	0.05316100002575317
1471	B	hsa-miR-891a	2.2229626	32.40386	0.026218322325829255	0.05399725907581501
1472	B	hsa-miR-508	2.2107666	31.251673	0.027052014099783545	0.055258896339724715
1473	B	hsa-miR-539	2.2093496	-6.391446	0.027150324791194225	0.055258896339724715
1474	B	hsa-miR-523	2.190809	5.1342115	0.028465607814806542	0.05759707780071967
1475	B	hsa-miR-1323	2.1629674	18.78572	0.03054368490130143	0.060736292964656866
1476	B	hsa-miR-377	2.1545286	22.796642	0.031198735070700565	0.06168435619692797
1477	B	hsa-miR-362	2.12564	6.2678056	0.03353325966390202	0.0659233400210801
1478	B	hsa-miR-212	2.0973053	36.885372	0.03596655206150505	0.07030749725017371
1479	B	hsa-miR-329	2.0941024	14.261648	0.03625086470012851	0.07042218352544875
1480	B	hsa-miR-551b	2.0920696	8.9175625	0.0364322856966917	0.07042218352544875
1481	B	hsa-miR-937	2.0705109	23.7282	0.03840453468424179	0.07382205000415368
1482	B	hsa-miR-154	2.0586226	12.232781	0.03953040106063086	0.0755664020275043
1483	B	hsa-miR-574	2.0352776	6.151333	0.041822957788550344	0.07899544504111071
1484	B	hsa-miR-140	2.0349696	2.7669015	0.04185393930187793	0.07899544504111071
1485	B	hsa-miR-1296	1.9965332	34.11377	0.04587591591298557	0.08533906938652154
1486	B	hsa-miR-520c	1.9449152	8.375516	0.051785187709056386	0.09380981647818591
1487	B	hsa-miR-1301	1.9171351	9.2358465	0.055220773352709376	0.09951243531269503
1488	B	hsa-miR-26b	1.8962538	1.8104804	0.05792649183301792	0.10384749313069534
1489	B	hsa-miR-521	1.8809779	12.670674	0.05997493526390314	0.10641706462210505
1490	B	hsa-miR-944	1.8459293	7.98578	0.06490246951767129	0.11238963872444453
1491	B	hsa-miR-577	1.8426031	12.855016	0.06538698183899395	0.1125566951059299
1492	B	hsa-miR-21	1.8255408	0.019486798	0.06791945803767008	0.11633728951006855
1493	B	hsa-miR-1251	1.7800208	8.1027	0.07507254576504019	0.12686100618945403
1494	B	hsa-miR-372	1.7794665	7.4538126	0.07516331291571698	0.12686100618945403
1495	B	hsa-miR-504	1.7670239	13.901255	0.07722421450028291	0.1290800880053038
1496	B	hsa-miR-501	1.6509758	6.6940513	0.09874351201046203	0.16425603440201855
1497	B	hsa-miR-532	1.5960315	4.3699703	0.11048174217493609	0.1829027884809947
1498	B	hsa-miR-874	1.5860529	10.208171	0.11272730526940992	0.18573165534864683
1499	B	hsa-miR-770	1.5719473	9.032019	0.11596277807247572	0.19015697257382275
1500	B	hsa-miR-200b	1.5410874	-0.5433905	0.12329552961347093	0.20122760965217423
1501	B	hsa-miR-1293	1.5373915	9.447738	0.12419745602580726	0.2017479802109357
1502	B	hsa-miR-421	1.4800451	8.887548	0.13886122882533974	0.22451394940919417
1503	B	hsa-miR-584	1.4411775	4.05639	0.1495345350953052	0.23953217195822035
1504	B	hsa-miR-24	1.4141365	0.37092113	0.15732180277832764	0.24855408110183272
1505	B	hsa-miR-141	1.3781025	58.222073	0.16817163514666134	0.26448811709429465
1506	B	hsa-miR-200a	1.3393582	1.6035172	0.18045408506514127	0.2825208752603569
1507	B	hsa-miR-215	1.2799175	6.5500283	0.20057418050769393	0.3098154752484915
1508	B	hsa-miR-196b	1.2587898	6.4949274	0.20810628056168157	0.31874149545549046
1509	B	hsa-miR-92a	1.2585434	0.35121036	0.20819531206052266	0.31874149545549046
1510	B	hsa-miR-339	1.2369845	5.7940745	0.21609282462407786	0.32937496616709666
1511	B	hsa-miR-516b	1.2257123	7.307997	0.2203069444274225	0.3343254507538955
1512	B	hsa-miR-744	1.2007657	7.163526	0.2298421061378615	0.34727235250524047
1513	B	hsa-miR-1266	1.1837034	2.9342191	0.23653049059277464	0.3542837651303032
1514	B	hsa-miR-513a	1.1412017	9.339328	0.2537859988633737	0.3756352826822037
1515	B	hsa-miR-301b	1.1405858	0.6475441	0.2540423588081956	0.3756352826822037
1516	B	hsa-miR-98	1.1217988	12.818058	0.2619480214896518	0.3856766614273171
1517	B	hsa-miR-518f	1.1115121	3.8749611	0.26634798648435065	0.3904932344219717
1518	B	hsa-miR-659	1.0869967	7.181445	0.27703830476723657	0.4027531657540498
1519	B	hsa-miR-134	1.0340235	1.4509826	0.30112519035447716	0.4313995161010981
1520	B	hsa-miR-92b	1.0255232	-0.5017291	0.30511641729428474	0.4344455982873355
1521	B	hsa-miR-101	1.0101856	4.1296334	0.31240639773769363	0.4394008683627723
1522	B	hsa-miR-125a	0.99577194	7.948822	0.319360970060246	0.44556006306792384
1523	B	hsa-miR-890	0.99158335	-27.788622	0.321400810133889	0.44660514179247224
1524	B	hsa-miR-489	0.9747059	1.1727917	0.3297061809309294	0.45631335440840626
1525	B	hsa-miR-19b	0.9586907	0.49433753	0.33771456879185824	0.4655348239122826
1526	B	hsa-miR-186	0.9425524	-0.5411506	0.34590989586564136	0.4749397776567933
1527	B	hsa-miR-708	0.91914564	7.8719945	0.35801938764717933	0.48962335227637965
1528	B	hsa-miR-26a	0.8742417	0.19262812	0.3819866502642508	0.5115093321921378
1529	B	hsa-miR-22	0.87337935	0.94007003	0.38245635371823916	0.5115093321921378
1530	B	hsa-miR-373	0.87257856	55.408806	0.3828928238085656	0.5115093321921378
1531	B	hsa-miR-320d	0.8331567	0.9626926	0.40475636069057896	0.5353975518142225
1532	B	hsa-miR-509-3	0.83198637	8.238436	0.4054166432812899	0.5353975518142225
1533	B	hsa-miR-15b	0.8285369	-2.4884865	0.4073664800798532	0.5359270042115178
1534	B	hsa-miR-374a	0.79318047	4.343988	0.42767269487054405	0.5562960617489031
1535	B	hsa-miR-30e	0.7889303	2.9107006	0.4301527561577322	0.5574264180920424
1536	B	hsa-miR-629	0.77845883	2.5890563	0.43629855931895944	0.5600393255477183
1537	B	hsa-miR-34c	0.7772269	1.5490885	0.43702490721931775	0.5600393255477183
1538	B	hsa-miR-146a	0.7647844	3.1734364	0.4443999490441213	0.5645348767780523
1539	B	hsa-miR-338	0.76392204	36.07387	0.44491370894130744	0.5645348767780523
1540	B	hsa-miR-1248	0.7403921	4.3054624	0.4590621127530323	0.5781478970538262
1541	B	hsa-miR-1254	0.73965293	3.9641075	0.45951061182023756	0.5781478970538262
1542	B	hsa-miR-1258	0.7247465	2.9382508	0.46860753777051256	0.5853837024359667
1543	B	hsa-miR-505	0.72105074	6.0082054	0.470878297401671	0.58605716151431
1544	B	hsa-miR-330	0.66542894	2.0523853	0.505776181687497	0.6143157196557354
1545	B	hsa-miR-148b	0.66475135	-5.191328	0.5062095289635349	0.6143157196557354
1546	B	hsa-miR-16	0.6269926	0.93491834	0.530664080202153	0.630715884593473
1547	B	hsa-miR-199b	0.62237287	6.67994	0.5336967236335475	0.630715884593473
1548	B	hsa-miR-192	0.62132573	5.7792916	0.5343853381789941	0.630715884593473
1549	B	hsa-miR-380	0.6064193	0.6609884	0.5442363440608466	0.638324661169671
1550	B	hsa-miR-374b	0.59989005	-13.895879	0.5485795011258234	0.6392772053890716
1551	B	hsa-miR-135b	0.55738837	0.10124176	0.5772621166507129	0.6680023155891193
1552	B	hsa-miR-205	0.5483952	9.657389	0.5834205409886122	0.670642881003521
1553	B	hsa-miR-223	0.54081887	23.51407	0.5886324468659863	0.6743934656146731
1554	B	hsa-miR-409	0.5346592	17.159805	0.5928855496442096	0.6770244230260611
1555	B	hsa-miR-324	0.52757555	3.4487154	0.5977939551263065	0.6803839094529672
1556	B	hsa-miR-326	0.4841499	10.110513	0.6282794846196185	0.7080934908090815
1557	B	hsa-miR-452	0.47620395	2.3545427	0.6339290961572052	0.7098364636582297
1558	B	hsa-miR-145	0.47238493	-12.2536125	0.6366520510628859	0.7105858376379307
1559	B	hsa-miR-196a	0.46721083	0.06294012	0.6403490531751805	0.7124140591595256
1560	B	hsa-miR-511	0.43869156	23.18033	0.6608850455902637	0.7305630216429113
1561	B	hsa-miR-1228	0.40142557	-2.3608143	0.6881068300747383	0.7534334278666438
1562	B	hsa-miR-520f	0.39378756	0.26990336	0.6937378769592832	0.75720285623947
1563	B	hsa-miR-518c	0.36656183	4.5977645	0.7139458736513778	0.7768090323376626
1564	B	hsa-let-7g	0.3509779	-1.0453435	0.7256049400658972	0.7870197782532928
1565	B	hsa-miR-122	0.3194404	3.9952416	0.7493925916307566	0.8077565006362671
1566	B	hsa-miR-200c	0.31519023	21.807295	0.7526172360108235	0.8087129306203259
1567	B	hsa-miR-34b	0.28075767	-1.4603223	0.7788962735968643	0.8302814608510999
1568	B	hsa-miR-1262	0.27946413	0.22152235	0.779888655423721	0.8302814608510999
1569	B	hsa-miR-185	0.20203711	0.066299915	0.8398877117139778	0.8882656013401633
1570	B	hsa-miR-367	0.19926526	-17.69782	0.8420552521374958	0.8882656013401633
1571	B	hsa-miR-598	0.15731792	3.3143237	0.8749942968410265	0.9146466063655443
1572	B	hsa-miR-520g	0.1427195	-0.8137418	0.8865117091019593	0.9183624291894549
1573	B	hsa-miR-512	0.10372881	2.8891978	0.917384563215299	0.941884447692859
1574	B	hsa-miR-375	0.09861629	50.89862	0.921442939378193	0.9432522397185052
1575	B	hsa-miR-671	0.072868876	18.525898	0.941910463994244	0.9585324133588484
1576	B	hsa-miR-425	0.057469703	-0.20248352	0.954171039942821	0.9630610158439913
1577	B	hsa-miR-130a	0.05679214	3.8469627	0.9547107758222226	0.9630610158439913
1578	B	hsa-miR-760	0.018047828	-4.637858	0.9856006989258533	0.9884575125459283
1579	B	hsa-miR-320a	-0.012565723	16.39691	0.989974267639654	0.989974267639654
1580	B	hsa-miR-670	-0.019587744	-0.59826714	0.9843722405656194	0.9884575125459283
1581	B	hsa-miR-1277	-0.068310715	-1.9804859	0.9455382919802576	0.9594024898098802
1582	B	hsa-miR-361	-0.07557913	2.319377	0.939753943426735	0.9585324133588484
1583	B	hsa-miR-526b	-0.10828696	-15.804017	0.9137680630708803	0.940963541138466
1584	B	hsa-miR-155	-0.13348001	-3.7999258	0.8938137755231109	0.9231628845701384
1585	B	hsa-miR-299	-0.14764725	-0.53219116	0.8826211694189061	0.9170778517085331
1586	B	hsa-miR-18a	-0.15356052	-14.517441	0.8779562649829538	0.9149785171207891
1587	B	hsa-miR-193b	-0.16347758	0.5523499	0.8701424167773979	0.9123311400150899
1588	B	hsa-miR-188	-0.1725323	-10.342339	0.8630190691862242	0.9076127596912874
1589	B	hsa-miR-152	-0.21645074	-6.7003226	0.8286364230002286	0.8794730133683407
1590	B	hsa-miR-516a	-0.3061971	-0.68853354	0.7594545820437403	0.813533391291437
1591	B	hsa-miR-15a	-0.32165787	0.3518823	0.7477119019555332	0.8077565006362671
1592	B	hsa-miR-525	-0.42353877	-13.6206	0.6719022154286001	0.7380259255183989
1593	B	hsa-miR-29a	-0.43499577	-4.604932	0.663565507831128	0.7311900181833448
1594	B	hsa-miR-150	-0.44090903	-7.070124	0.6592788506855543	0.7305630216429113
1595	B	hsa-miR-379	-0.4802077	-0.93603826	0.6310796982992235	0.7089401805569199
1596	B	hsa-miR-934	-0.5058935	-21.53672	0.612931390899274	0.6930531413436235
1597	B	hsa-miR-218	-0.52307904	-5.1953597	0.6009192723747684	0.6816985843989175
1598	B	hsa-miR-449a	-0.5512287	-1.9679426	0.5814769138064707	0.6706367072567962
1599	B	hsa-miR-1247	-0.5877555	-3.193371	0.5566964014370728	0.646365620460494
1600	B	hsa-miR-224	-0.5996437	-2.614143	0.5487437283253014	0.6392772053890716
1601	B	hsa-miR-302b	-0.61898506	-17.035942	0.5359262140765348	0.630715884593473
1602	B	hsa-miR-139	-0.63475376	-0.49993718	0.5255890054965242	0.6270820548337841
1603	B	hsa-miR-148a	-0.65397197	-30.16646	0.5131298743607069	0.6143354205148948
1604	B	hsa-miR-197	-0.6550191	-1.3678837	0.512455457946131	0.6143354205148948
1605	B	hsa-miR-1179	-0.65618944	-15.923178	0.5117022456706506	0.6143354205148948
1606	B	hsa-miR-376b	-0.66228753	-3.7410173	0.5077869821431801	0.6143157196557354
1607	B	hsa-miR-520e	-0.66284186	-28.422503	0.5074318303764813	0.6143157196557354
1608	B	hsa-miR-133a	-0.66327304	-20.349594	0.5071556914298643	0.6143157196557354
1609	B	hsa-miR-1250	-0.66339624	-5.398515	0.5070768090897779	0.6143157196557354
1610	B	hsa-miR-193a	-0.679165	30.046404	0.4970333231213041	0.61419117785704
1611	B	hsa-miR-520d	-0.68008894	-5.841336	0.4964481425921492	0.61419117785704
1612	B	hsa-miR-194	-0.72468495	-11.5382	0.4686453340311063	0.5853837024359667
1613	B	hsa-miR-128	-0.7630597	-0.8063503	0.44542780740002386	0.5645348767780523
1614	B	hsa-miR-507	-0.77852046	1.1801832	0.4362622601966496	0.5600393255477183
1615	B	hsa-miR-340	-0.8095652	-20.12247	0.4181901335453688	0.5460142875724439
1616	B	hsa-miR-25	-0.8125834	-7.7246118	0.4164569485317502	0.5458110007272181
1617	B	hsa-miR-769	-0.86352384	-12.376804	0.38784950614493174	0.5161381889467169
1618	B	hsa-miR-27b	-0.87257856	-2.789748	0.3828928238085656	0.5115093321921378
1619	B	hsa-miR-449c	-0.87541205	-1.8060006	0.3813497617773217	0.5115093321921378
1620	B	hsa-miR-498	-0.9160658	-3.907439	0.3596323688350256	0.4898929118776333
1621	B	hsa-miR-493	-1.005689	-8.018257	0.3145651966815254	0.44064598401541616
1622	B	hsa-miR-518d	-1.0123415	-14.611555	0.311374827153292	0.4394008683627723
1623	B	hsa-miR-541	-1.0197331	-4.1871977	0.30785508644490234	0.4365486061882632
1624	B	hsa-miR-668	-1.03273	-5.8429036	0.30173029738862933	0.4313995161010981
1625	B	hsa-miR-1283	-1.0786811	39.32436	0.2807299294096741	0.40471898156561353
1626	B	hsa-miR-381	-1.080529	20.468306	0.2799066953687752	0.40471898156561353
1627	B	hsa-miR-95	-1.1070155	-15.620797	0.2682872104464733	0.3916766869809273
1628	B	hsa-let-7e	-1.1633765	1.0133135	0.2446767795713195	0.3649058867744679
1629	B	hsa-miR-1911	-1.1842577	-6.35628	0.2363110380093003	0.3542837651303032
1630	B	hsa-miR-204	-1.3001827	-7.647784	0.19353834909235101	0.300288200833872
1631	B	hsa-miR-589	-1.308683	-11.292264	0.1906417290634227	0.29712629845019933
1632	B	hsa-let-7c	-1.421713	-2.5677776	0.1551095910995815	0.2461831124791523
1633	B	hsa-miR-133b	-1.4220209	-53.33559	0.15502016597286966	0.2461831124791523
1634	B	hsa-miR-199a	-1.4627364	49.812737	0.14353953099994668	0.23099850105107697
1635	B	hsa-miR-542	-1.7685022	-8.747781	0.07697697007800046	0.1290800880053038
1636	B	hsa-miR-1287	-1.7814376	-8.2792015	0.07484099185263628	0.12686100618945403
1637	B	hsa-miR-522	-1.8454981	-22.130283	0.0649651090892743	0.11238963872444453
1638	B	hsa-miR-490	-1.849502	-26.383556	0.06438537048135559	0.11238963872444453
1639	B	hsa-miR-32	-1.8519042	-105.92038	0.06403958176209475	0.11238963872444453
1640	B	hsa-miR-503	-1.8636692	-11.069845	0.062368179009962124	0.11009892825228007
1641	B	hsa-miR-1307	-1.8836881	10.188012	0.059607179745779296	0.10630971233010122
1642	B	hsa-miR-491	-1.9464551	-9.387709	0.0516000967461108	0.09380981647818591
1643	B	hsa-miR-1271	-1.9467015	-11.637426	0.051570533631012876	0.09380981647818591
1644	B	hsa-miR-146b	-1.9678907	31.203964	0.049080610282147795	0.09032920828522946
1645	B	hsa-miR-524	-1.9768223	-8.759652	0.048061724549648174	0.08892704114533832
1646	B	hsa-miR-454	-2.0009065	1.4675575	0.04540246023234836	0.08491487156968937
1647	B	hsa-miR-9	-2.0334296	-22.431545	0.04200913840336523	0.07899544504111071
1648	B	hsa-miR-214	-2.1795368	-5.398515	0.029291803931244018	0.058583607862488035
1649	B	hsa-miR-10a	-2.1874828	-8.807137	0.028707289685391428	0.05774838506479904
1650	B	hsa-miR-576	-2.2358363	-12.54905	0.025362496104046183	0.05286399790361433
1651	B	hsa-miR-221	-2.274088	-0.05398067	0.022960705696536906	0.04844148884757177
1652	B	hsa-miR-494	-2.2854831	-9.343588	0.022284508919887914	0.04759530917457542
1653	B	hsa-miR-320c	-2.3182526	-58.45506	0.020435593630340965	0.04419197122561234
1654	B	hsa-miR-518e	-2.3248434	-14.347883	0.020080329814540714	0.04397338047994359
1655	B	hsa-miR-335	-2.3402426	-23.289188	0.019271213414667185	0.042742563086377215
1656	B	hsa-miR-107	-2.3696244	-3.878769	0.017806169116717077	0.04000606827522148
1657	B	hsa-miR-127	-2.4070134	38.03151	0.016083576382562508	0.0368537578037525
1658	B	hsa-miR-96	-2.4213655	-94.98313	0.015462321726047692	0.03566642211475001
1659	B	hsa-miR-675	-2.425862	-20.940022	0.015272073762501118	0.0354640102135932
1660	B	hsa-miR-181a	-2.4846869	-4.1110425	0.012966542644214072	0.030728929828068963
1661	B	hsa-miR-520a	-2.4984229	-31.698973	0.012474725799701677	0.029767276735839863
1662	B	hsa-miR-181c	-2.5797923	-16.751255	0.00988597934809346	0.02448513787278544
1663	B	hsa-miR-655	-2.5942674	-40.896736	0.009479273450766839	0.024116386867392103
1664	B	hsa-miR-302c	-2.628392	-43.273907	0.008578960602698919	0.021987558285435745
1665	B	hsa-miR-137	-2.6324573	-12.989183	0.008476967156027939	0.021888288328251248
1666	B	hsa-miR-30d	-2.697688	-15.9359455	0.006982280276205727	0.018383467452265517
1667	B	hsa-miR-652	-2.70046	-21.295486	0.00692436503789956	0.018383467452265517
1668	B	hsa-miR-382	-2.7488751	11.276585	0.005980017729446953	0.016167773283251793
1669	B	hsa-miR-496	-2.752078	-17.616066	0.005921840008319406	0.016167773283251793
1670	B	hsa-miR-129	-2.771789	-26.139412	0.005574915758088919	0.015431366818390127
1671	B	hsa-miR-758	-2.7780719	-37.802372	0.005468252050459477	0.015258187173056282
1672	B	hsa-miR-520b	-2.7830613	-27.226418	0.005384864617744369	0.015147667949102045
1673	B	hsa-miR-410	-2.928306	-19.5139	0.0034081424553826754	0.010254063387499181
1674	B	hsa-miR-342	-2.936745	-12.9293785	0.003316767901168807	0.010066681524600064
1675	B	hsa-miR-125b	-2.9403176	-58.274487	0.003278760504058083	0.01003939056994776
1676	B	hsa-miR-149	-2.9407487	-34.236065	0.0032742003367524047	0.01003939056994776
1677	B	hsa-miR-30a	-2.9490027	-3.148126	0.003188012264494969	0.00993740759923657
1678	B	hsa-miR-33a	-2.964525	-50.462296	0.003031505815734724	0.009535463747674677
1679	B	hsa-miR-651	-2.968036	-37.341633	0.002997091872993954	0.009513704477577139
1680	B	hsa-miR-28	-3.099237	40.688435	0.001940197697158727	0.00645488849247038
1681	B	hsa-miR-10b	-3.11402	-7.609035	0.0018455687157850275	0.006199677433607957
1682	B	hsa-miR-328	-3.1512861	-31.41003	0.0016255314216380757	0.005568652196898755
1683	B	hsa-miR-34a	-3.2106037	-6.629095	0.001324564361838534	0.004582992691961328
1684	B	hsa-miR-19a	-3.215593	-19.512333	0.001301752636267326	0.004549559718671665
1685	B	hsa-miR-1537	-3.2157164	-48.16151	0.0013011939983482712	0.004549559718671665
1686	B	hsa-miR-369	-3.251196	-41.91364	0.001149206108511712	0.004099230036546932
1687	B	hsa-miR-337	-3.2839038	-54.394375	0.0010237985669721724	0.0038503728714388225
1688	B	hsa-miR-519d	-3.2885852	-29.64278	0.0010069231577081626	0.0038285210172200467
1689	B	hsa-miR-370	-3.3041692	-15.048736	0.0009525834725799302	0.0036621542390295097
1690	B	hsa-miR-450a	-3.3358915	-25.847559	0.0008502636713292859	0.0033430821622719652
1691	B	hsa-let-7f	-3.3406959	-1.800849	0.0008356868476934473	0.0033235361988727904
1692	B	hsa-miR-432	-3.3700776	-61.14778	0.0007514702598303358	0.003023357091875537
1693	B	hsa-miR-519c	-3.3896036	-30.440619	0.0006999372493538241	0.00291781070212558
1694	B	hsa-miR-1180	-3.3926835	-47.618793	0.0006921154376903403	0.00291781070212558
1695	B	hsa-miR-888	-3.4236052	-8.099571	0.0006179635337777821	0.0026396960825569456
1696	B	hsa-miR-222	-3.4296415	-4.627555	0.0006043790708356973	0.0026139394813643906
1697	B	hsa-miR-877	-3.5204966	-31.423695	0.0004307394092320475	0.0019107158409524159
1698	B	hsa-miR-449b	-3.525794	-26.61359	0.0004222152807799299	0.0018972271058422824
1699	B	hsa-miR-486	-3.5507407	-40.355816	0.0003841487819720493	0.0018172268297493108
1700	B	hsa-miR-99b	-3.574517	-73.84759	0.00035087507792103096	0.0017085152916623964
1701	B	hsa-miR-383	-3.642643	-32.899765	0.0002698531000213634	0.0013730760677557606
1702	B	hsa-miR-7	-3.6597667	-22.175304	0.000252444922443092	0.0013036707935120872
1703	B	hsa-miR-543	-3.6669736	-7.1708446	0.0002454381515300793	0.0012866909155970824
1704	B	hsa-miR-450b	-3.6812024	-43.6016	0.00023213662904877843	0.0012356811330904206
1705	B	hsa-miR-517b	-3.6852677	-26.52758	0.00022846230332293933	0.0012351243273396408
1706	B	hsa-miR-873	-3.7182837	-24.113682	0.00020058100938756437	0.0011377217909524144
1707	B	hsa-miR-455	-3.7366395	-39.028923	0.00018649606486908593	0.0010994078928168376
1708	B	hsa-miR-301a	-3.7601693	-120.94985	0.00016979837190370006	0.001036813919481343
1709	B	hsa-miR-153	-3.8065517	-85.90744	0.00014091787464530668	0.0009029182338384465
1710	B	hsa-miR-29b	-3.9152699	-8.599053	9.030317315480695e-05	0.0006792369111209393
1711	B	hsa-miR-660	-3.9165018	-52.46115	8.984317408970003e-05	0.0006792369111209393
1712	B	hsa-miR-548b	-3.9238317	-32.648228	8.715162013253085e-05	0.0006792369111209393
1713	B	hsa-miR-519e	-3.9322088	-19.691523	8.416888128246157e-05	0.000677265881947249
1714	B	hsa-miR-592	-3.936767	-73.06997	8.258671254280059e-05	0.000677265881947249
1715	B	hsa-miR-624	-3.9474232	-10.247352	7.899682831203412e-05	0.0006666561608771659
1716	B	hsa-miR-548f	-4.0302706	-25.106611	5.571263275946718e-05	0.0005072781824940959
1717	B	hsa-miR-143	-4.066736	43.341103	4.767619571793343e-05	0.0004458368572541883
1718	B	hsa-miR-106b	-4.114597	-3.8198605	3.87857029996511e-05	0.00038342437822512233
1719	B	hsa-miR-29c	-4.1167526	-5.265467	3.842482700541113e-05	0.00038342437822512233
1720	B	hsa-miR-376c	-4.1471815	-56.691578	3.365935372536435e-05	0.0003730531058385559
1721	B	hsa-miR-582	-4.2135825	-35.468662	2.5135170339616492e-05	0.00029953320086683753
1722	B	hsa-miR-217	-4.3003106	-61.174885	1.705588595934241e-05	0.0002269744823820182
1723	B	hsa-miR-628	-4.3943686	-51.12395	1.1109509045532484e-05	0.00016016208873976
1724	B	hsa-miR-1	-4.701798	-55.672886	2.5788080704594955e-06	6.863596864453734e-05
1725	B	hsa-miR-100	-4.7554483	-78.378365	1.980063256999842e-06	6.863596864453734e-05
1726	B	hsa-miR-431	-5.0688524	-104.540405	4.002213927410953e-07	2.3079433648069832e-05
1727	B	hsa-miR-1197	-5.0819726	-22.859358	3.735354801404791e-07	2.3079433648069832e-05
1728	B	hsa-miR-126	-5.7130923	-24.15803	1.1094159804749088e-08	1.919289646221592e-06
1729	B	hsa-miR-889	-5.7676053	-118.96668	8.040591377317585e-09	1.919289646221592e-06
1730	Endothelial	hsa-miR-629	8.047561	13.562695	8.446073296963997e-16	1.4611706803747716e-13
1731	Endothelial	hsa-miR-891a	6.627858	23.685814	3.40592998761826e-11	2.5361749658782007e-09
1732	Endothelial	hsa-let-7e	6.617025	34.15033	3.6649927252575155e-11	2.5361749658782007e-09
1733	Endothelial	hsa-miR-223	6.230701	31.382603	4.643524165684331e-10	2.295227659038255e-08
1734	Endothelial	hsa-miR-133a	5.800268	26.593506	6.620896737018383e-09	1.9090252258403008e-07
1735	Endothelial	hsa-miR-1307	5.750027	12.701624	8.922914890816284e-09	2.2052346801588817e-07
1736	Endothelial	hsa-miR-181c	5.510256	6.46595	3.583129951326423e-08	6.887572017549679e-07
1737	Endothelial	hsa-miR-1262	5.442979	7.4962816	5.2396849723528646e-08	9.541742107547849e-07
1738	Endothelial	hsa-miR-212	5.409473	25.617584	6.32104384063249e-08	1.0935405844294208e-06
1739	Endothelial	hsa-miR-193a	5.3373013	28.969501	9.434018150503842e-08	1.5543668000353951e-06
1740	Endothelial	hsa-miR-143	5.0990496	29.593386	3.413630636606246e-07	5.23886925728695e-06
1741	Endothelial	hsa-miR-320d	5.095268	5.8516917	3.4824853444393017e-07	5.23886925728695e-06
1742	Endothelial	hsa-miR-376a	5.0469	9.353835	4.4903615380804246e-07	6.473604550732613e-06
1743	Endothelial	hsa-miR-521	4.9677653	10.237329	6.772877966486325e-07	9.013137601554877e-06
1744	Endothelial	hsa-miR-339	4.8801484	10.730215	1.0600595146550643e-06	1.358446637298712e-05
1745	Endothelial	hsa-miR-299	4.8489223	7.2447596	1.2413394415418261e-06	1.533940881333828e-05
1746	Endothelial	hsa-miR-132	4.8088603	51.890156	1.5179317629579122e-06	1.8110496206325436e-05
1747	Endothelial	hsa-miR-139	4.720766	8.100289	2.349578058835378e-06	2.622432285022712e-05
1748	Endothelial	hsa-miR-1271	4.709315	7.9554434	2.485507913829976e-06	2.6874554318286615e-05
1749	Endothelial	hsa-miR-576	4.5677986	8.556549	4.928726799531866e-06	4.872398493251502e-05
1750	Endothelial	hsa-miR-625	4.483345	25.859655	7.348193583886314e-06	6.674851301525233e-05
1751	Endothelial	hsa-miR-152	4.414142	15.174278	1.01411277429815e-05	7.97461408879909e-05
1752	Endothelial	hsa-miR-516a	4.377367	8.941931	1.2012154525074713e-05	9.236012145946335e-05
1753	Endothelial	hsa-miR-937	4.3538284	14.930988	1.3378053846364531e-05	0.00010062623110526365
1754	Endothelial	hsa-miR-205	4.341352	10.925301	1.416086992088625e-05	0.00010424810622609878
1755	Endothelial	hsa-miR-146b	4.281162	22.640774	1.8592024333823403e-05	0.00012613412587260582
1756	Endothelial	hsa-miR-125a	4.0338974	6.510434	5.485930292010307e-05	0.0003272641174199252
1757	Endothelial	hsa-miR-449c	3.8838103	4.515538	0.00010283211451780397	0.0005832772397239373
1758	Endothelial	hsa-miR-154	3.8525136	6.2549033	0.0001169115011581289	0.0006517956098425141
1759	Endothelial	hsa-miR-380	3.8091822	2.314125	0.00013942718189711376	0.0007421816144061749
1760	Endothelial	hsa-miR-320a	3.7620513	10.858591	0.0001685253866053598	0.0008702952800814104
1761	Endothelial	hsa-miR-133b	3.7471716	30.607275	0.00017883964954073557	0.000896790126682529
1762	Endothelial	hsa-miR-507	3.74263	10.955911	0.00018210421543366057	0.000900115122000665
1763	Endothelial	hsa-miR-187	3.7234738	20.452774	0.0001965002599719913	0.000957592816201535
1764	Endothelial	hsa-miR-216a	3.6601555	19.752949	0.00025206212827707305	0.00119470542991599
1765	Endothelial	hsa-miR-513a	3.5977917	7.732374	0.0003209304819633386	0.0013902888421460824
1766	Endothelial	hsa-miR-504	3.5973675	10.789584	0.00032145406754822715	0.0013902888421460824
1767	Endothelial	hsa-miR-379	3.5149815	5.559117	0.000439784682265889	0.001833319277879489
1768	Endothelial	hsa-miR-511	3.498688	20.686466	0.0004675532889483234	0.001925874261620475
1769	Endothelial	hsa-miR-887	3.485222	11.508895	0.0004917287222549299	0.0020016251517671266
1770	Endothelial	hsa-let-7i	3.4692469	1.2219678	0.0005219198651928839	0.002099817132055091
1771	Endothelial	hsa-miR-184	3.3696659	12.847194	0.0007525935991196772	0.002925813317925936
1772	Endothelial	hsa-miR-1296	3.312851	9.797681	0.0009235016848312795	0.0034358234725980936
1773	Endothelial	hsa-miR-498	3.2645009	3.478963	0.0010965713711693188	0.00395222598358942
1774	Endothelial	hsa-miR-326	3.2461574	9.532767	0.0011697411555874665	0.004172478761167664
1775	Endothelial	hsa-miR-199b	3.18496	6.6766553	0.0014477406678257442	0.004770650200644834
1776	Endothelial	hsa-miR-1283	3.1614034	18.713337	0.001570109181942599	0.005030164601408697
1777	Endothelial	hsa-miR-320b	3.1383946	8.816684	0.001698760108309658	0.005392394472249006
1778	Endothelial	hsa-miR-28	3.0783987	27.525532	0.0020811625581510077	0.0064872274335157545
1779	Endothelial	hsa-miR-675	3.0291827	10.140914	0.002452163758583713	0.007575434468481828
1780	Endothelial	hsa-miR-346	3.0156283	21.639076	0.002564473708643373	0.007806128606791716
1781	Endothelial	hsa-miR-30e	3.012094	2.430354	0.0025945225138180555	0.007806128606791716
1782	Endothelial	hsa-miR-454	2.8679447	-0.2805321	0.0041314759306057495	0.012114327728725333
1783	Endothelial	hsa-miR-1292	2.7971692	5.6751065	0.005155254339295652	0.014741471085919798
1784	Endothelial	hsa-miR-150	2.7711737	6.4136667	0.005585459984446226	0.01584073077556061
1785	Endothelial	hsa-miR-519b	2.6688185	5.504873	0.007611855992745575	0.02090239820230134
1786	Endothelial	hsa-miR-486	2.588659	10.638402	0.009635042787854783	0.025842827942618253
1787	Endothelial	hsa-miR-766	2.511981	10.563745	0.012005555496708356	0.03123249775835407
1788	Endothelial	hsa-miR-1301	2.5071743	4.076062	0.012170069905102963	0.03142421035198228
1789	Endothelial	hsa-miR-101	2.490068	1.9781815	0.012771868762094733	0.03273382660507243
1790	Endothelial	hsa-miR-409	2.4195926	13.737127	0.015537902961813881	0.038677082192716566
1791	Endothelial	hsa-miR-1306	2.4015496	27.990171	0.016325792058506365	0.0403480289445943
1792	Endothelial	hsa-miR-135a	2.382959	3.9005637	0.0171741112838188	0.042143563859583726
1793	Endothelial	hsa-miR-204	2.3778517	4.442493	0.01741382561041581	0.04243087085354838
1794	Endothelial	hsa-miR-363	2.3569636	21.245604	0.018425051097504915	0.04458089286529161
1795	Endothelial	hsa-miR-197	2.3332126	3.2668135	0.01963698537997604	0.0468579099411842
1796	Endothelial	hsa-miR-24	2.3113527	0.1933505	0.0208133855888653	0.048658320363158064
1797	Endothelial	hsa-miR-200a	2.1995783	0.94431955	0.02783683163337747	0.06295126630816082
1798	Endothelial	hsa-miR-373	2.1904774	20.769073	0.02848964257756598	0.06359623439895373
1799	Endothelial	hsa-miR-200c	2.1743958	9.213181	0.0296754170073404	0.06532591801821536
1800	Endothelial	hsa-miR-654	2.1723282	4.06191	0.029830910540109903	0.06532591801821536
1801	Endothelial	hsa-miR-574	2.126258	2.6062465	0.03348179989883694	0.0719546755589912
1802	Endothelial	hsa-miR-885	2.1069424	4.301432	0.0351225657897028	0.07449526723925838
1803	Endothelial	hsa-miR-361	2.1047866	1.5756352	0.03530989545444617	0.07449526723925838
1804	Endothelial	hsa-miR-190b	2.0842695	12.881736	0.037135658881994923	0.07693974834233679
1805	Endothelial	hsa-miR-382	2.0716696	19.122097	0.03829627427095152	0.07840538992751021
1806	Endothelial	hsa-miR-296	2.0432003	6.9931235	0.041032627660049725	0.08242965931573709
1807	Endothelial	hsa-miR-484	2.0413623	2.2527869	0.041214829657868546	0.08242965931573709
1808	Endothelial	hsa-miR-520d	2.029098	2.0256457	0.04244830587143298	0.08440870018112534
1809	Endothelial	hsa-miR-141	2.0216053	15.4918165	0.043217156766076466	0.08544649280607118
1810	Endothelial	hsa-miR-802	2.0156674	6.0874643	0.04383476251874319	0.08617515813343832
1811	Endothelial	hsa-miR-30a	1.9909976	0.69253427	0.04648115603509355	0.08934711104523538
1812	Endothelial	hsa-miR-744	1.965391	2.597204	0.04936899309062575	0.09385533851294785
1813	Endothelial	hsa-miR-1180	1.9224662	8.288265	0.05454712644648843	0.1009267687191711
1814	Endothelial	hsa-miR-659	1.8754414	5.187404	0.06073202266012682	0.11104818085191488
1815	Endothelial	hsa-miR-127	1.8673301	25.61493	0.06185551324895805	0.11205239572847897
1816	Endothelial	hsa-miR-424	1.7541596	2.9595685	0.07940316512671457	0.14017089354001652
1817	Endothelial	hsa-miR-99a	1.7488581	2.3304467	0.08031556124934296	0.1410618486917394
1818	Endothelial	hsa-miR-148a	1.7276165	10.102462	0.08405700420005549	0.14614936408652865
1819	Endothelial	hsa-miR-516b	1.7064279	2.9265852	0.08792842885591642	0.15061008110963903
1820	Endothelial	hsa-miR-652	1.6812456	3.1809475	0.09271522152826318	0.15648520316477593
1821	Endothelial	hsa-miR-1258	1.5925153	2.8333263	0.11126896928092578	0.18420604483827904
1822	Endothelial	hsa-miR-105	1.487845	5.7163625	0.13679177456182756	0.22116800933828196
1823	Endothelial	hsa-miR-485	1.4577675	5.557236	0.14490462967353454	0.23319535752113002
1824	Endothelial	hsa-miR-423	1.432055	1.0258325	0.15212807824189953	0.24034847064701936
1825	Endothelial	hsa-miR-767	1.3288162	4.7673736	0.18390863670910496	0.28792935882963944
1826	Endothelial	hsa-miR-598	1.3237619	4.5858865	0.18558210268002429	0.2892405744472451
1827	Endothelial	hsa-miR-517a	1.3048885	5.190947	0.19193082790088734	0.29779401997178034
1828	Endothelial	hsa-miR-497	1.3021847	4.7618856	0.1928532613612184	0.29788941263831054
1829	Endothelial	hsa-miR-589	1.2886304	1.6585299	0.19752661664187343	0.30375204159150315
1830	Endothelial	hsa-miR-944	1.2675126	0.839938	0.20497208476103168	0.3124244111335549
1831	Endothelial	hsa-miR-324	1.2519083	1.0481849	0.21060327943145396	0.31820408158638896
1832	Endothelial	hsa-miR-137	1.2230502	0.08964913	0.22131073967171577	0.33005825830350716
1833	Endothelial	hsa-miR-202	1.1866815	7.9610877	0.23535325524492734	0.3480009671570293
1834	Endothelial	hsa-miR-381	1.1348324	16.007284	0.2564455568224494	0.37125591071367153
1835	Endothelial	hsa-miR-1226	1.1019804	4.022733	0.2704701781512855	0.38830988232508207
1836	Endothelial	hsa-miR-338	1.0985345	22.686745	0.271971193964876	0.38885137649523593
1837	Endothelial	hsa-miR-760	1.016007	0.90457994	0.3096260794490925	0.43197832052171775
1838	Endothelial	hsa-miR-330	0.9813878	0.55756426	0.32640153247617354	0.45173972094702414
1839	Endothelial	hsa-miR-1323	0.95012635	0.6950134	0.34204806328289095	0.4677811458335188
1840	Endothelial	hsa-miR-149	0.945461	5.5405545	0.3444235877410732	0.4691754384189422
1841	Endothelial	hsa-let-7d	0.92634004	0.17410316	0.3542692927555605	0.4806948050722507
1842	Endothelial	hsa-miR-670	0.88919383	1.3649838	0.37389891284827326	0.5053477493964943
1843	Endothelial	hsa-miR-191	0.85842717	1.4020473	0.3906566294368493	0.5218810570855207
1844	Endothelial	hsa-miR-509	0.8512877	2.8872347	0.3946095286922926	0.5251342189520509
1845	Endothelial	hsa-miR-124	0.84137386	3.5386631	0.40013853143845624	0.5304518462747351
1846	Endothelial	hsa-miR-671	0.8198849	13.083984	0.4122817291207834	0.5423934535201181
1847	Endothelial	hsa-miR-431	0.8151312	4.988691	0.41499723158774193	0.5438978868536315
1848	Endothelial	hsa-miR-1228	0.7851774	3.3225226	0.4323495610290734	0.562379504195712
1849	Endothelial	hsa-miR-26a	0.77217096	0.055269614	0.44001319472170564	0.5702043646955436
1850	Endothelial	hsa-miR-503	0.75554174	0.026802268	0.44992400116594344	0.5808082009080316
1851	Endothelial	hsa-miR-513b	0.74944496	2.437222	0.4535890668637784	0.5808082009080316
1852	Endothelial	hsa-miR-551b	0.7486497	1.2342579	0.45406835762655884	0.5808082009080316
1853	Endothelial	hsa-miR-345	0.74725366	1.4627837	0.45491046949733116	0.5808082009080316
1854	Endothelial	hsa-miR-98	0.7391953	-0.0876852	0.4597884237795613	0.58273551145688
1855	Endothelial	hsa-miR-627	0.69229424	2.1334906	0.48875257400404093	0.6061232638186314
1856	Endothelial	hsa-miR-145	0.67854553	16.82415	0.49742586038166214	0.6146762417573396
1857	Endothelial	hsa-miR-433	0.669904	1.191458	0.5029189831263872	0.6192525557356938
1858	Endothelial	hsa-miR-136	0.63274014	4.4488516	0.5269033550850781	0.6419315523219613
1859	Endothelial	hsa-miR-524	0.5845667	0.92420185	0.5588390988310903	0.6784502743703763
1860	Endothelial	hsa-miR-328	0.5554435	-1.7996081	0.578591332233228	0.6954884175823625
1861	Endothelial	hsa-miR-199a	0.55205053	31.50161	0.5809137360731293	0.6954884175823625
1862	Endothelial	hsa-miR-23b	0.54066986	1.9408814	0.5887351538501758	0.7015858533099851
1863	Endothelial	hsa-miR-31	0.5359338	-1.8862909	0.5920042956804881	0.7015858533099851
1864	Endothelial	hsa-miR-9	0.5358101	0.7952643	0.592089795278947	0.7015858533099851
1865	Endothelial	hsa-miR-206	0.5292892	5.969356	0.5966048460789528	0.7045231288167838
1866	Endothelial	hsa-miR-615	0.50880754	0.98202825	0.6108871330830737	0.7189351974379031
1867	Endothelial	hsa-miR-128	0.4956067	-0.17933515	0.620171939964629	0.7224898694537429
1868	Endothelial	hsa-miR-450a	0.48168126	-0.21972194	0.6300323830273349	0.7269849249076739
1869	Endothelial	hsa-miR-1248	0.48125714	1.207449	0.6303337499199484	0.7269849249076739
1870	Endothelial	hsa-miR-196a	0.4669253	1.0476376	0.6405533332019849	0.7301681840513565
1871	Endothelial	hsa-miR-1277	0.45773593	0.45415205	0.6471421703765075	0.7301681840513565
1872	Endothelial	hsa-miR-517b	0.45434293	-1.320674	0.649582015686582	0.7301681840513565
1873	Endothelial	hsa-miR-2110	0.45395416	4.011516	0.6498618220783834	0.7301681840513565
1874	Endothelial	hsa-miR-34b	0.44089466	-0.6948469	0.6592892524537712	0.7364231605055864
1875	Endothelial	hsa-miR-551a	0.39890638	2.1000736	0.6899621846767561	0.7676106620519537
1876	Endothelial	hsa-miR-129	0.37231028	0.64433444	0.7096618535394836	0.7819840806517877
1877	Endothelial	hsa-miR-144	0.3541613	0.68154436	0.7232180102081673	0.791877947886158
1878	Endothelial	hsa-miR-92a	0.30126947	0.01359617	0.7632090094349417	0.8200941529953101
1879	Endothelial	hsa-miR-100	0.2963567	2.1078963	0.7669576797513674	0.8215707653064184
1880	Endothelial	hsa-miR-214	0.28787422	0.442644	0.7734430134150948	0.8242259512153797
1881	Endothelial	hsa-miR-532	0.2868846	0.81962234	0.7742006767196485	0.8242259512153797
1882	Endothelial	hsa-miR-1250	0.2749031	-3.1942828	0.7833906840154305	0.8314514621758864
1883	Endothelial	hsa-miR-195	0.27159846	1.1333201	0.7859307773613367	0.8315964800214755
1884	Endothelial	hsa-miR-487a	0.25836226	0.81547034	0.7961273385993731	0.8398172535225095
1885	Endothelial	hsa-miR-95	0.22616418	-3.284292	0.8210737333908857	0.8556973245579713
1886	Endothelial	hsa-miR-708	0.22072124	-0.071964025	0.8253094855518379	0.8575287747775854
1887	Endothelial	hsa-miR-487b	0.18534224	1.4843054	0.85296061692214	0.8836059085480851
1888	Endothelial	hsa-miR-93	0.13474776	0.15213795	0.8928113106480629	0.9218359668611781
1889	Endothelial	hsa-miR-140	0.0939965	0.106703535	0.9251119347443342	0.9442145410664885
1890	Endothelial	hsa-miR-483	0.069556355	1.6788116	0.9445467789598995	0.9583964384754405
1891	Endothelial	hsa-miR-186	0.027267644	0.43472034	0.9782462627919809	0.9861286046789169
1892	Endothelial	hsa-miR-508	0.022301858	2.14668	0.9822071661945563	0.9861286046789169
1893	Endothelial	hsa-miR-489	0.0209588	-0.22249123	0.9832785220064345	0.9861286046789169
1894	Endothelial	hsa-miR-519e	-0.015180108	-4.9863806	0.9878884911243709	0.9878884911243709
1895	Endothelial	hsa-miR-142	-0.06439617	1.0542018	0.9486547753712852	0.9597501528610078
1896	Endothelial	hsa-miR-889	-0.08618555	1.4143374	0.9313189167891889	0.9477539564972335
1897	Endothelial	hsa-miR-888	-0.10785122	-2.1326523	0.9141137094667128	0.9357495369097119
1898	Endothelial	hsa-miR-377	-0.12836823	-0.24966127	0.8978575746595867	0.9218359668611781
1899	Endothelial	hsa-miR-1911	-0.1308953	-1.3800344	0.8958581333379846	0.9218359668611781
1900	Endothelial	hsa-miR-23a	-0.22823177	0.18518813	0.8194660569435244	0.8556973245579713
1901	Endothelial	hsa-miR-375	-0.23826939	-3.8152916	0.8116721664016634	0.8510259684090168
1902	Endothelial	hsa-miR-874	-0.25436842	-0.78830516	0.7992109406607257	0.8405075546158393
1903	Endothelial	hsa-miR-523	-0.30738392	-0.17722178	0.7585511517475005	0.8176283442511999
1904	Endothelial	hsa-miR-370	-0.31328633	-1.0375026	0.7540631329184976	0.8153307624681255
1905	Endothelial	hsa-miR-7	-0.3256036	-3.5406873	0.7447242856923151	0.8077573757038904
1906	Endothelial	hsa-miR-496	-0.33353826	-2.4733074	0.738728015262706	0.8037732493109946
1907	Endothelial	hsa-miR-138	-0.3457495	-0.078900866	0.7295309818569304	0.7962704092192364
1908	Endothelial	hsa-miR-10b	-0.35599917	-0.83883375	0.7218411916807472	0.791877947886158
1909	Endothelial	hsa-miR-890	-0.37543818	-22.419256	0.7073346111477707	0.7819098257416252
1910	Endothelial	hsa-let-7f	-0.3786191	-0.04409149	0.7049707252814552	0.7817944581646907
1911	Endothelial	hsa-miR-30c	-0.44018778	-0.015111814	0.6598010975628087	0.7364231605055864
1912	Endothelial	hsa-miR-376c	-0.4537951	-4.7835355	0.6499763025659474	0.7301681840513565
1913	Endothelial	hsa-miR-892b	-0.45466104	-0.14676721	0.6493531199417617	0.7301681840513565
1914	Endothelial	hsa-miR-15b	-0.4553679	-3.34419	0.6488445812695409	0.7301681840513565
1915	Endothelial	hsa-miR-374a	-0.45729414	1.3324537	0.6474596446305249	0.7301681840513565
1916	Endothelial	hsa-miR-19a	-0.49085295	-7.567809	0.6235304534864732	0.7239648889473816
1917	Endothelial	hsa-miR-539	-0.49977723	-9.393665	0.6172319438808904	0.7214940965634733
1918	Endothelial	hsa-miR-135b	-0.50064313	-2.9108844	0.616622287147773	0.7214940965634733
1919	Endothelial	hsa-miR-628	-0.554719	-1.6853486	0.5790868956672371	0.6954884175823625
1920	Endothelial	hsa-let-7a	-0.5675841	0.10495404	0.5703174250806504	0.6899644373353323
1921	Endothelial	hsa-miR-1254	-0.63463104	-2.17719	0.525669090063059	0.6419315523219613
1922	Endothelial	hsa-miR-519c	-0.645994	-3.265619	0.5182832318465487	0.635907795102503
1923	Endothelial	hsa-miR-548b	-0.6953515	-4.2131824	0.48683507457776687	0.6059170352658537
1924	Endothelial	hsa-miR-21	-0.7058485	-0.04580605	0.48028234011246373	0.5999194573245937
1925	Endothelial	hsa-miR-520c	-0.72300786	-2.6742234	0.4696750420284145	0.5887955237022877
1926	Endothelial	hsa-miR-302a	-0.7254643	-1.9163272	0.46816725881939925	0.5887955237022877
1927	Endothelial	hsa-miR-491	-0.7343002	-1.5253947	0.46276580481759877	0.5843684980543401
1928	Endothelial	hsa-miR-770	-0.74089175	-0.39938894	0.45875905935039807	0.58273551145688
1929	Endothelial	hsa-miR-27b	-0.79456115	-0.75883645	0.4268688242880745	0.5573457102025425
1930	Endothelial	hsa-miR-34a	-0.8343935	-0.5853417	0.40405929443413247	0.5336050224206482
1931	Endothelial	hsa-miR-22	-0.8606362	-0.22029927	0.3894384688847865	0.5218810570855207
1932	Endothelial	hsa-miR-210	-0.8654429	-2.1119523	0.38679574847679477	0.5207444707119494
1933	Endothelial	hsa-miR-125b	-0.9530245	7.2628984	0.34057764908275956	0.4676185181850588
1934	Endothelial	hsa-miR-520f	-0.9711382	-2.2417233	0.33147948850072484	0.4569398526743059
1935	Endothelial	hsa-miR-1266	-0.98188263	-1.7532965	0.3261576755791238	0.45173972094702414
1936	Endothelial	hsa-miR-1275	-1.0659829	-6.396506	0.28643137159989984	0.4012358484759731
1937	Endothelial	hsa-miR-509-3	-1.0661596	-3.6663284	0.286351492675992	0.4012358484759731
1938	Endothelial	hsa-miR-194	-1.0810217	-5.3031726	0.27968749018957506	0.39498723104323663
1939	Endothelial	hsa-miR-106b	-1.08369	-0.5093673	0.2785022346263114	0.394925299920917
1940	Endothelial	hsa-miR-1976	-1.0898045	2.575435	0.2757992547289325	0.39270181949057886
1941	Endothelial	hsa-miR-525	-1.1285412	-7.8537865	0.2590914252164397	0.37352347135370056
1942	Endothelial	hsa-miR-302c	-1.1417598	-9.964774	0.25355390153360335	0.36861197449843175
1943	Endothelial	hsa-miR-1	-1.1580355	-4.022771	0.24684954894884725	0.3603795102797517
1944	Endothelial	hsa-miR-543	-1.1690627	-0.4800902	0.24237835927050988	0.355351323337273
1945	Endothelial	hsa-miR-217	-1.1818042	-9.857903	0.23728343154804976	0.3493619885771286
1946	Endothelial	hsa-miR-577	-1.2156633	-0.67163056	0.2241131859174773	0.33280327179161867
1947	Endothelial	hsa-miR-495	-1.2251002	-3.2580223	0.22053749834714054	0.33005825830350716
1948	Endothelial	hsa-miR-412	-1.2305784	-6.353722	0.21848059023319455	0.3286708009595014
1949	Endothelial	hsa-miR-130a	-1.2560258	-0.13987695	0.20910660173673645	0.317328439477679
1950	Endothelial	hsa-miR-584	-1.2813319	-1.1664741	0.2000771089361839	0.3063127419996444
1951	Endothelial	hsa-miR-515	-1.3925232	-5.4391284	0.16376404807854616	0.25755618470534986
1952	Endothelial	hsa-miR-26b	-1.4363139	-0.43618262	0.1509130335994867	0.23952252121753398
1953	Endothelial	hsa-miR-181a	-1.4452028	-0.71451306	0.14840091371750636	0.23662081173390412
1954	Endothelial	hsa-miR-222	-1.4476238	-1.7312895	0.14772226321571683	0.23662081173390412
1955	Endothelial	hsa-miR-337	-1.5352232	-8.1247425	0.12472901192583127	0.20261144660252403
1956	Endothelial	hsa-let-7c	-1.5492016	-0.907423	0.12133325984537731	0.1980250372948139
1957	Endothelial	hsa-miR-25	-1.5606353	-5.058618	0.11860982488142342	0.19449762753067537
1958	Endothelial	hsa-miR-1537	-1.5610595	-22.377924	0.11850973060493362	0.19449762753067537
1959	Endothelial	hsa-miR-29c	-1.5926213	-0.8995789	0.11124516647503628	0.18420604483827904
1960	Endothelial	hsa-miR-331	-1.6517513	-2.7596653	0.09858526147707992	0.1647850264302882
1961	Endothelial	hsa-miR-490	-1.6579541	-11.956642	0.09732672954263781	0.16347110884345964
1962	Endothelial	hsa-miR-526b	-1.6826594	-12.319206	0.09244105775188304	0.15648520316477593
1963	Endothelial	hsa-miR-877	-1.6985993	-4.3956294	0.0893947019788809	0.1523673245551369
1964	Endothelial	hsa-miR-302b	-1.7080537	-6.4970145	0.08762636633592481	0.15061008110963903
1965	Endothelial	hsa-miR-432	-1.7113937	-16.968103	0.08700845118128306	0.15052462054361967
1966	Endothelial	hsa-miR-518e	-1.7315927	-5.115683	0.08334611496197807	0.1456452311961839
1967	Endothelial	hsa-miR-122	-1.8017498	-2.678749	0.07158477134615637	0.1270170814654877
1968	Endothelial	hsa-miR-450b	-1.813961	-11.424759	0.06968371662269139	0.12428126779098568
1969	Endothelial	hsa-miR-493	-1.8219311	-3.2565038	0.06846544264893188	0.12274115625145302
1970	Endothelial	hsa-miR-520e	-1.8245642	-14.614685	0.06806682132224325	0.12266208425779253
1971	Endothelial	hsa-miR-99b	-1.8736389	-7.5237923	0.06098021491868158	0.11104818085191488
1972	Endothelial	hsa-miR-153	-1.9024793	-12.603005	0.057108519668530484	0.1051039776878274
1973	Endothelial	hsa-let-7b	-1.9244454	-0.7139202	0.05429877642496342	0.1009267687191711
1974	Endothelial	hsa-miR-369	-1.926619	-12.6083555	0.05402712258553641	0.1009267687191711
1975	Endothelial	hsa-miR-302d	-1.9407035	0.44147572	0.052294250879500195	0.09833592828427755
1976	Endothelial	hsa-miR-935	-1.9543462	-7.3608537	0.05066029278975962	0.09578394155878048
1977	Endothelial	hsa-miR-188	-1.9738559	-3.47844	0.048398133552335534	0.09251797905584583
1978	Endothelial	hsa-miR-1251	-1.9984198	-3.7233973	0.04567117472189668	0.0882805947138338
1979	Endothelial	hsa-miR-367	-2.009341	-7.5600476	0.044500990844443394	0.08650192602346862
1980	Endothelial	hsa-miR-130b	-2.0097828	-2.0554183	0.04445419064780948	0.08650192602346862
1981	Endothelial	hsa-miR-15a	-2.057373	-1.1519396	0.039650362542749625	0.08022821894614836
1982	Endothelial	hsa-miR-126	-2.068524	-2.7942448	0.038590785061475646	0.07854359783100338
1983	Endothelial	hsa-miR-376b	-2.0784554	-3.130028	0.03766742748332277	0.07757696374541476
1984	Endothelial	hsa-miR-624	-2.0892882	-1.8046442	0.036681777653987134	0.0764571992065033
1985	Endothelial	hsa-miR-34c	-2.0937417	-4.0712395	0.03628300344713599	0.07608435874369122
1986	Endothelial	hsa-miR-660	-2.1166089	-19.412582	0.03429304778087602	0.07324317612458706
1987	Endothelial	hsa-miR-494	-2.1342454	-3.1305783	0.032822692506335696	0.07097907254495095
1988	Endothelial	hsa-miR-651	-2.1697836	-11.901545	0.03002324836642205	0.06533360965271716
1989	Endothelial	hsa-miR-19b	-2.1835852	-4.8686814	0.02899273922756096	0.06430440879959033
1990	Endothelial	hsa-miR-335	-2.1969805	-7.2035866	0.02802183952411788	0.0629581589308103
1991	Endothelial	hsa-miR-518d	-2.2131855	-9.371174	0.02688485479719741	0.06119841947256779
1992	Endothelial	hsa-miR-1293	-2.2510917	-5.45834	0.024379732717032674	0.05586349351055169
1993	Endothelial	hsa-miR-410	-2.2540252	-7.4011784	0.02419458380307541	0.05580883997242728
1994	Endothelial	hsa-miR-501	-2.3038774	-1.3981252	0.021229524696416438	0.049298090905772404
1995	Endothelial	hsa-miR-193b	-2.3179088	-0.8582761	0.020454274052756558	0.04814407362077394
1996	Endothelial	hsa-miR-183	-2.3223798	-1.7902677	0.020212491417900855	0.047900835825984214
1997	Endothelial	hsa-miR-616	-2.3344674	-4.159319	0.019571261888232144	0.0468579099411842
1998	Endothelial	hsa-miR-1197	-2.4234629	-4.601276	0.015373329426767906	0.03854472450479489
[truncated: 2,499 more rows]
