# Supplementary material for: STmiR: A Novel XGBoost-based framework for spatially resolved miRNA activity prediction in cancer transcriptomics
Source: PLoS One. 2025 Sep 9;20(9):e0322082. doi: 10.1371/journal.pone.0322082 (PMC12419590; doi:10.1371/journal.pone.0322082)
Supplement: S4 — (ZIP) [file pone.0322082.s005.zip › data_used_for_draw_figures/Glioma_malig_DEG.csv]

	group	names	scores	logfoldchanges	pvals	pvals_adj
0	Mono/Macro	hsa-miR-1976	45.120106	83.4786	0.0	0.0
1	Mono/Macro	hsa-miR-142	43.77176	34.80575	0.0	0.0
2	Mono/Macro	hsa-miR-653	42.735424	94.84735	0.0	0.0
3	Mono/Macro	hsa-miR-501	36.933582	48.01445	1.3364163669929037e-298	1.400564352608563e-296
4	Mono/Macro	hsa-miR-452	36.269485	58.95838	4.899649461377076e-288	4.279027196269313e-286
5	Mono/Macro	hsa-miR-511	35.828716	72.8182	3.9459663741213946e-281	2.9538376857708725e-279
6	Mono/Macro	hsa-miR-3613	35.81542	32.03477	6.355786159595338e-281	4.163039934534946e-279
7	Mono/Macro	hsa-miR-223	35.53955	31.414783	1.2048793200911913e-276	7.015075152530936e-275
8	Mono/Macro	hsa-miR-6503	33.775723	46.52584	4.4823368619106404e-250	2.1352222869465234e-248
9	Mono/Macro	hsa-miR-26a-2	33.62723	94.45161	6.711349857043623e-248	2.705190250069891e-246
10	Mono/Macro	hsa-miR-214	33.573647	65.66499	4.068400583616589e-247	1.522744218439352e-245
11	Mono/Macro	hsa-miR-1226	33.47088	53.77788	1.279042940183914e-245	4.46812333770914e-244
12	Mono/Macro	hsa-miR-199b	32.594444	46.078262	4.916077969364477e-233	1.3558025557615718e-231
13	Mono/Macro	hsa-miR-98	32.46738	24.710247	3.0794293367902525e-231	7.683909392752821e-230
14	Mono/Macro	hsa-miR-584	32.039516	37.37028	3.0729389602342405e-225	6.709250063178092e-224
15	Mono/Macro	hsa-miR-155	31.60853	21.338587	2.8189116912120338e-219	5.275391879268235e-218
16	Mono/Macro	hsa-miR-590	31.588274	41.253468	5.3497495426300596e-219	9.66644400116604e-218
17	Mono/Macro	hsa-miR-1270	31.195976	63.034126	1.2081025431246985e-213	2.1101524419911403e-212
18	Mono/Macro	hsa-miR-150	31.05812	23.893936	8.8633883606823e-212	1.498198548708879e-210
19	Mono/Macro	hsa-miR-21	30.774033	9.972116	5.833669272061734e-208	9.55263343300109e-207
20	Mono/Macro	hsa-miR-27a	30.521849	34.02156	1.337038150484797e-204	2.0606117378059813e-203
21	Mono/Macro	hsa-miR-34c	30.382336	58.9441	9.40170042546955e-203	1.4075688636988696e-201
22	Mono/Macro	hsa-miR-625	30.335657	26.298784	3.8843187905046052e-202	5.653841795067814e-201
23	Mono/Macro	hsa-miR-4661	29.250652	51.43999	4.405417346609078e-188	5.368462068891063e-187
24	Mono/Macro	hsa-miR-146b	29.176111	10.102045	3.897667726578704e-187	4.641767928925548e-186
25	Mono/Macro	hsa-miR-627	29.128038	47.025063	1.585393473939792e-186	1.8461026229876686e-185
26	Mono/Macro	hsa-miR-1262	28.79334	62.9929	2.5990350256899906e-182	2.72378870692311e-181
27	Mono/Macro	hsa-miR-141	28.676386	54.214146	7.517639926488786e-181	7.575467925923315e-180
28	Mono/Macro	hsa-miR-1287	28.563576	33.327885	1.9053719187407602e-179	1.8489164544817747e-178
29	Mono/Macro	hsa-miR-421	28.245289	23.657541	1.6262412710359039e-175	1.5493644109505702e-174
30	Mono/Macro	hsa-miR-503	28.20504	37.60303	5.071951557003113e-175	4.745897528338627e-174
31	Mono/Macro	hsa-miR-500b	28.193237	23.167177	7.07773544882955e-175	6.50654978102927e-174
32	Mono/Macro	hsa-miR-151b	28.045748	45.7778	4.5013054700759745e-173	4.066696666068639e-172
33	Mono/Macro	hsa-miR-224	27.97224	62.158924	3.536931417146504e-172	3.038282069811095e-171
34	Mono/Macro	hsa-miR-219a-1	27.86501	28.820988	7.086651742610083e-171	5.989363730851102e-170
35	Mono/Macro	hsa-miR-24-1	27.778036	32.320892	7.99236665952935e-170	6.647619253322824e-169
36	Mono/Macro	hsa-miR-199a	27.763842	20.011717	1.1860182858570475e-169	9.710524715454577e-169
37	Mono/Macro	hsa-miR-152	27.08827	7.528416	1.3536068651430351e-161	1.0279565178767397e-160
38	Mono/Macro	hsa-miR-574	26.589397	21.975615	9.002892540269949e-156	6.462350261782812e-155
39	Mono/Macro	hsa-miR-450a	26.50391	23.795372	8.737061075725396e-155	6.104293338240144e-154
40	Mono/Macro	hsa-miR-365b	26.112461	11.950952	2.6321705456312777e-150	1.724071707388487e-149
41	Mono/Macro	hsa-miR-7706	25.971346	41.67229	1.0438806254756923e-148	6.753005527768675e-148
42	Mono/Macro	hsa-miR-193a	25.931627	22.997372	2.9306603132692284e-148	1.8727634196988726e-147
43	Mono/Macro	hsa-miR-24-2	25.854605	44.593525	2.1596426812930978e-147	1.3634370662621487e-146
44	Mono/Macro	hsa-miR-30c-2	25.474962	25.365103	3.7352522202914375e-143	2.249738118888176e-142
45	Mono/Macro	hsa-miR-32	24.791992	24.021309	1.093759828829825e-135	6.298133519855256e-135
46	Mono/Macro	hsa-miR-210	24.70465	19.181423	9.532364093726223e-135	5.370923424852195e-134
47	Mono/Macro	hsa-miR-200b	24.477533	31.268879	2.5630593297071893e-132	1.4137295671227024e-131
48	Mono/Macro	hsa-miR-374a	24.048687	7.048107	8.61584504994839e-128	4.6068395981356696e-127
49	Mono/Macro	hsa-miR-34b	24.030863	73.79369	1.323487188281274e-127	7.005124107670581e-127
50	Mono/Macro	hsa-miR-1180	23.936806	86.620476	1.2680096105969744e-126	6.644370359528146e-126
51	Mono/Macro	hsa-miR-27b	23.93557	5.2920136	1.3061137591018047e-126	6.776273364052927e-126
52	Mono/Macro	hsa-miR-186	23.902836	4.1191382	2.8617401517564555e-126	1.470148862274885e-125
53	Mono/Macro	hsa-miR-148b	23.794312	18.425558	3.824734871349854e-125	1.9457874491139064e-124
54	Mono/Macro	hsa-miR-190a	23.603155	17.169165	3.577050080794439e-123	1.785118326034558e-122
55	Mono/Macro	hsa-miR-185	23.501322	22.399235	3.9537962121934806e-122	1.9545181275371546e-121
56	Mono/Macro	hsa-miR-200a	23.466282	43.35265	9.016049268438174e-122	4.374453533945929e-121
57	Mono/Macro	hsa-miR-6892	23.19179	39.283012	5.510272215743359e-119	2.648974900045431e-118
58	Mono/Macro	hsa-miR-642a	22.913134	50.642147	3.437132832040849e-116	1.6373250945358227e-115
59	Mono/Macro	hsa-miR-576	22.893284	26.15778	5.420136898050242e-116	2.558695256376871e-115
60	Mono/Macro	hsa-miR-660	22.787266	18.546646	6.132758909299749e-115	2.8692550611366683e-114
61	Mono/Macro	hsa-miR-424	22.742449	18.952862	1.7044825768639094e-114	7.903972303333527e-114
62	Mono/Macro	hsa-miR-18a	22.433273	21.850056	1.864029776392787e-111	8.493492198520178e-111
63	Mono/Macro	hsa-miR-548v	22.405523	66.42795	3.47679759580246e-111	1.557129863419221e-110
64	Mono/Macro	hsa-miR-3615	22.34213	25.965122	1.4400586057064754e-110	6.394836520255875e-110
65	Mono/Macro	hsa-miR-219a	22.036993	23.271805	1.2731512012323838e-107	5.559426912048076e-107
66	Mono/Macro	hsa-miR-548b	21.921608	34.27259	1.616451259538197e-106	7.000169090892687e-106
67	Mono/Macro	hsa-miR-3605	21.735653	30.337513	9.442952118222304e-105	3.990408798345554e-104
68	Mono/Macro	hsa-miR-28	21.717499	3.4408655	1.4020622690143352e-104	5.877445031708093e-104
69	Mono/Macro	hsa-miR-942	21.549896	28.530037	5.306586874291605e-103	2.1555438156037217e-102
70	Mono/Macro	hsa-miR-3074	21.506834	20.34927	1.3437059039515574e-102	5.416168412850893e-102
71	Mono/Macro	hsa-miR-363	21.279446	9.289881	1.7601335536273026e-100	6.882910314184378e-100
72	Mono/Macro	hsa-miR-423	21.24301	6.045357	3.825820004957063e-100	1.4740659430863979e-99
73	Mono/Macro	hsa-let-7a-2	21.055672	55.430588	2.0288460120159007e-98	7.703734132582116e-98
74	Mono/Macro	hsa-miR-15a	20.966608	4.558081	1.3237084031762163e-97	4.990094987513218e-97
75	Mono/Macro	hsa-miR-6502	20.813408	23.808374	3.2723117433704002e-96	1.2160931585291417e-95
76	Mono/Macro	hsa-miR-454	20.810068	18.914543	3.5084650992441707e-96	1.2946730366224968e-95
77	Mono/Macro	hsa-miR-320b	20.736921	25.052961	1.6090104883953774e-95	5.855010388327623e-95
78	Mono/Macro	hsa-miR-3065	20.675596	18.6818	5.745349014199761e-95	2.0762502644418448e-94
79	Mono/Macro	hsa-miR-19b	20.615175	5.3057227	2.0059317535729757e-94	7.199371499124926e-94
80	Mono/Macro	hsa-miR-320c	20.5724	27.382168	4.850624269005348e-94	1.729066065958369e-93
81	Mono/Macro	hsa-miR-550a	20.438248	25.459833	7.643469041164192e-93	2.688038776892642e-92
82	Mono/Macro	hsa-miR-4677	20.183102	15.192634	1.3782056962870023e-90	4.751182795094666e-90
83	Mono/Macro	hsa-miR-296	20.019962	17.548391	3.6900439256768185e-89	1.2555733876978266e-88
84	Mono/Macro	hsa-miR-1306	19.965708	9.361064	1.0946516210920614e-88	3.7006287061434846e-88
85	Mono/Macro	hsa-miR-103a-2	19.64072	30.502018	6.940588223089856e-86	2.2873385087415628e-85
86	Mono/Macro	hsa-miR-146a	19.526314	11.7316265	6.560657654551822e-85	2.148615381865722e-84
87	Mono/Macro	hsa-miR-887	19.500965	25.22486	1.0773133520850305e-84	3.5062869347363725e-84
88	Mono/Macro	hsa-miR-339	19.499765	13.675526	1.102886829011588e-84	3.5673623358152596e-84
89	Mono/Macro	hsa-miR-99b	19.49166	6.144444	1.292227690640229e-84	4.154155275432393e-84
90	Mono/Macro	hsa-miR-489	19.350254	31.203619	2.0284101364052895e-83	6.40293320166489e-83
91	Mono/Macro	hsa-miR-130a	19.06615	13.2431	4.825487742218311e-81	1.4786874718844414e-80
92	Mono/Macro	hsa-let-7f-1	18.950552	23.009462	4.3697764981252265e-80	1.3235623612818603e-79
93	Mono/Macro	hsa-miR-1266	18.843414	31.340551	3.3278568620524314e-79	1.0021821814456747e-78
94	Mono/Macro	hsa-miR-217	18.812351	10.767598	5.982434736651595e-79	1.7913118868602493e-78
95	Mono/Macro	hsa-miR-671	18.791368	11.863099	8.885950666651684e-79	2.6455898575712967e-78
96	Mono/Macro	hsa-miR-181c	18.753588	5.7313337	1.809587429732367e-78	5.3571966846314145e-78
97	Mono/Macro	hsa-miR-143	18.309832	7.4746513	6.90820442076425e-75	2.0222900092069648e-74
98	Mono/Macro	hsa-let-7g	18.178503	2.7846515	7.639093809784896e-74	2.1993874485314754e-73
99	Mono/Macro	hsa-miR-3917	18.075317	30.933002	4.9866919939403384e-73	1.420123154796053e-72
100	Mono/Macro	hsa-miR-23a	17.868692	14.959987	2.0678194872886213e-71	5.825469953436761e-71
101	Mono/Macro	hsa-miR-505	17.818457	11.114538	5.081853845860751e-71	1.424006104401622e-70
102	Mono/Macro	hsa-miR-222	17.793974	18.214237	7.869482176142276e-71	2.181803523967488e-70
103	Mono/Macro	hsa-miR-499a	17.698492	21.433243	4.306804056834162e-70	1.1877712240953164e-69
104	Mono/Macro	hsa-miR-542	17.568247	10.789768	4.312947963984256e-69	1.1770753818373699e-68
105	Mono/Macro	hsa-miR-483	17.544573	34.681667	6.544284017314901e-69	1.7767900648046675e-68
106	Mono/Macro	hsa-miR-195	17.462252	10.944858	2.7775733555218464e-68	7.50231153759509e-68
107	Mono/Macro	hsa-miR-26b	17.408169	4.300172	7.153576297436322e-68	1.922294348644427e-67
108	Mono/Macro	hsa-miR-425	17.39584	21.328619	8.871630220928314e-68	2.371803181513488e-67
109	Mono/Macro	hsa-miR-4772	17.390623	15.019721	9.71734480305799e-68	2.584715064366694e-67
110	Mono/Macro	hsa-miR-888	17.314695	32.289402	3.6444240157086714e-67	9.59637278508213e-67
111	Mono/Macro	hsa-miR-5589	17.257837	0.48050302	9.77022501718724e-67	2.54706363632145e-66
112	Mono/Macro	hsa-miR-449c	17.251757	23.610226	1.085490793164409e-66	2.8158276020700513e-66
113	Mono/Macro	hsa-miR-3154	17.239985	25.583527	1.3307128998138767e-66	3.434943642869317e-66
114	Mono/Macro	hsa-miR-6806	17.187346	22.495762	3.3031286250859e-66	8.443119022170789e-66
115	Mono/Macro	hsa-miR-3651	17.05386	18.190004	3.271941774043348e-65	8.322803347566576e-65
116	Mono/Macro	hsa-miR-92b	17.03031	18.476612	4.894438567880742e-65	1.2389786519659464e-64
117	Mono/Macro	hsa-miR-34a	17.021797	4.945967	5.660550615316029e-65	1.4260233280892304e-64
118	Mono/Macro	hsa-miR-4709	16.797161	20.365553	2.5600361992181236e-63	6.357625442608042e-63
119	Mono/Macro	hsa-miR-338	16.786463	10.518704	3.0658024026277947e-63	7.577738014042285e-63
120	Mono/Macro	hsa-miR-676	16.782146	12.583056	3.296974893562261e-63	8.110867813270539e-63
121	Mono/Macro	hsa-miR-3677	16.628716	13.554476	4.317549310792626e-62	1.052277134351319e-61
122	Mono/Macro	hsa-miR-577	16.572731	55.71811	1.0972677851298372e-61	2.6618903676297902e-61
123	Mono/Macro	hsa-miR-760	16.478485	16.357637	5.238180565908636e-61	1.2648878417217168e-60
124	Mono/Macro	hsa-miR-374b	16.22088	7.800908	3.5901175594461997e-59	8.590052973286798e-59
125	Mono/Macro	hsa-miR-624	16.204964	22.1801	4.651631993810396e-59	1.1079341657984763e-58
126	Mono/Macro	hsa-miR-629	16.193409	13.89128	5.613073549797369e-59	1.330882597327521e-58
127	Mono/Macro	hsa-miR-527	16.132599	18.976797	1.505510302328932e-58	3.553546839731353e-58
128	Mono/Macro	hsa-miR-16-1	15.772398	13.266751	4.818491916706811e-56	1.1221732286019418e-55
129	Mono/Macro	hsa-miR-144	15.7644205	19.076176	5.467163297277527e-56	1.2676077733510726e-55
130	Mono/Macro	hsa-miR-7974	15.471282	29.61248	5.42162258004212e-54	1.24602203155354e-53
131	Mono/Macro	hsa-miR-3913	15.33811	21.500628	4.253996836284662e-53	9.691714531361578e-53
132	Mono/Macro	hsa-miR-4728	15.307344	9.530736	6.829553958235015e-53	1.5425371871185982e-52
133	Mono/Macro	hsa-miR-455	15.306686	11.308687	6.898987376360552e-53	1.5515319249840899e-52
134	Mono/Macro	hsa-miR-664b	15.266174	9.85347	1.2849287051925752e-52	2.8773617159013223e-52
135	Mono/Macro	hsa-miR-500a	15.207388	9.137159	3.1589606812930998e-52	7.043810199989721e-52
136	Mono/Macro	hsa-miR-1271	15.065251	10.498371	2.741206446980297e-51	6.08640753482066e-51
137	Mono/Macro	hsa-miR-1228	14.941358	18.165098	1.7732496891855904e-50	3.904129567786762e-50
138	Mono/Macro	hsa-miR-5000	14.867344	17.28941	5.370221124684667e-50	1.1724982788894858e-49
139	Mono/Macro	hsa-miR-937	14.81436	24.849472	1.1831130806726234e-49	2.56178204244816e-49
140	Mono/Macro	hsa-miR-7702	14.801176	20.296228	1.439445448479338e-49	3.1039893621529757e-49
141	Mono/Macro	hsa-miR-616	14.61807	33.65844	2.154213508715147e-48	4.6073790961907637e-48
142	Mono/Macro	hsa-miR-340	14.605594	4.5830665	2.5871693244207592e-48	5.510880999985683e-48
143	Mono/Macro	hsa-miR-2355	14.258652	8.334084	3.9603306106927e-46	8.33418971888745e-46
144	Mono/Macro	hsa-miR-532	14.231819	2.5594962	5.814935673307844e-46	1.218810517125324e-45
145	Mono/Macro	hsa-miR-378a	13.9642515	4.7878447	2.5759707077313056e-44	5.284447640299954e-44
146	Mono/Macro	hsa-miR-5584	13.931203	21.293346	4.0940421790856696e-44	8.34738561027584e-44
147	Mono/Macro	hsa-miR-216b	13.908059	42.99203	5.659471226203848e-44	1.1494429932289987e-43
148	Mono/Macro	hsa-miR-484	13.636698	2.7403016	2.4228499394936046e-42	4.9018276768133154e-42
149	Mono/Macro	hsa-miR-3136	13.627307	18.93951	2.755611374130362e-42	5.553616769401192e-42
150	Mono/Macro	hsa-miR-523	13.576608	14.541871	5.5121168145498923e-42	1.1066472072123155e-41
151	Mono/Macro	hsa-miR-450b	13.557153	9.728641	7.187248680701925e-42	1.437449736140385e-41
152	Mono/Macro	hsa-miR-3923	13.236888	24.419483	5.372965598665743e-40	1.062427914604094e-39
153	Mono/Macro	hsa-miR-24	13.183633	0.7705138	1.0901249573142227e-39	2.1474642016265138e-39
154	Mono/Macro	hsa-miR-30d	13.131779	5.0782604	2.1650947532844178e-39	4.249099815434588e-39
155	Mono/Macro	hsa-miR-1343	12.829474	18.12681	1.1212149453596393e-37	2.175987523586855e-37
156	Mono/Macro	hsa-miR-324	12.686123	3.1415985	7.059512257549083e-37	1.345157971983898e-36
157	Mono/Macro	hsa-miR-367	12.648657	17.67834	1.1380386805505524e-36	2.160624161624962e-36
158	Mono/Macro	hsa-miR-29a	12.643868	2.504868	1.2095318965110614e-36	2.2880675587429464e-36
159	Mono/Macro	hsa-miR-145	12.615244	9.320747	1.740183936254867e-36	3.280058930207015e-36
160	Mono/Macro	hsa-miR-181b	12.50765	2.8699286	6.78003687889646e-36	1.268835473050623e-35
161	Mono/Macro	hsa-miR-337	12.30029	12.696581	9.024985997039551e-35	1.6769832136342997e-34
162	Mono/Macro	hsa-miR-206	12.230425	25.033232	2.1381678284195057e-34	3.945070218633173e-34
163	Mono/Macro	hsa-miR-3648	12.160356	21.264389	5.053840737721757e-34	9.291973847600705e-34
164	Mono/Macro	hsa-miR-3607	12.085989	11.591377	1.2525401905972852e-33	2.286867804435461e-33
165	Mono/Macro	hsa-miR-3622a	12.08386	23.647287	1.2854074631861662e-33	2.3387274677414968e-33
166	Mono/Macro	hsa-miR-221	12.065276	10.485138	1.611211710644103e-33	2.9112928840603794e-33
167	Mono/Macro	hsa-miR-3131	11.979901	13.67339	4.5286407854739505e-33	8.126738943795719e-33
168	Mono/Macro	hsa-miR-15b	11.910211	4.940211	1.0471248828333758e-32	1.872673851893136e-32
169	Mono/Macro	hsa-miR-17	11.709872	3.0113811	1.1345098036560315e-31	2.022051486788301e-31
170	Mono/Macro	hsa-miR-345	11.668829	10.206468	1.8393668762920908e-31	3.267214383651036e-31
171	Mono/Macro	hsa-miR-342	11.664285	2.593325	1.940260816228424e-31	3.434786039539507e-31
172	Mono/Macro	hsa-miR-518a	11.563802	14.033169	6.2862415626781335e-31	1.1016690899141612e-30
173	Mono/Macro	hsa-miR-301b	11.547394	16.516817	7.609308477781466e-31	1.3290925474524962e-30
174	Mono/Macro	hsa-miR-301a	11.38046	8.695323	5.232287067832827e-30	9.078537826305964e-30
175	Mono/Macro	hsa-miR-33b	11.194904	31.322493	4.3186876979922836e-29	7.46862162953121e-29
176	Mono/Macro	hsa-miR-3609	11.192272	15.704389	4.448853811582804e-29	7.668419069965097e-29
177	Mono/Macro	hsa-miR-362	10.986131	6.4609604	4.456219781697181e-28	7.606055914036883e-28
178	Mono/Macro	hsa-miR-16-2	10.77068	16.989555	4.734886547254253e-27	8.029386895667406e-27
179	Mono/Macro	hsa-miR-371a	10.57907	27.445267	3.726366747919837e-26	6.278508604212201e-26
180	Mono/Macro	hsa-miR-513b	10.491691	25.050167	9.432560721226703e-26	1.5791251814449816e-25
181	Mono/Macro	hsa-miR-1197	10.481386	11.578541	1.0519051037888052e-25	1.7554085171507448e-25
182	Mono/Macro	hsa-miR-16	10.365412	1.5911318	3.5621928762684924e-25	5.925679578300603e-25
183	Mono/Macro	hsa-miR-25	10.192707	5.8710976	2.1372777938092292e-24	3.544093556822899e-24
184	Mono/Macro	hsa-miR-9	10.094399	2.0854023	5.84877470982355e-24	9.668006144944923e-24
185	Mono/Macro	hsa-miR-107	10.064536	1.9600482	7.925989403407124e-24	1.3060435369136268e-23
186	Mono/Macro	hsa-miR-1468	9.959924	11.262167	2.2823876978523456e-23	3.7374098552332157e-23
187	Mono/Macro	hsa-miR-449b	9.90932	21.848734	3.7921866909923326e-23	6.152030421300254e-23
188	Mono/Macro	hsa-miR-1277	9.442877	15.016838	3.626816357878254e-21	5.794060279049406e-21
189	Mono/Macro	hsa-miR-181a	9.393961	0.34586003	5.778512876229624e-21	9.175578021649464e-21
190	Mono/Macro	hsa-miR-200c	9.321213	6.086115	1.1501781701734668e-20	1.8208258645646425e-20
191	Mono/Macro	hsa-miR-29b-1	9.262736	7.1644025	1.99259067631546e-20	3.144932272256931e-20
192	Mono/Macro	hsa-miR-196b	9.0529375	2.5157366	1.3917330002446456e-19	2.1704407503815305e-19
193	Mono/Macro	hsa-miR-3173	9.045401	6.712974	1.491172181066651e-19	2.311758055854808e-19
194	Mono/Macro	hsa-miR-3127	8.8692465	6.058347	7.364220730231927e-19	1.1283191996027864e-18
195	Mono/Macro	hsa-miR-4668	8.751303	10.115371	2.1090378746124258e-18	3.2219703973670878e-18
196	Mono/Macro	hsa-miR-125a	8.728411	4.4416094	2.582764375510374e-18	3.922807341354887e-18
197	Mono/Macro	hsa-miR-502	8.681264	11.048633	3.913948302787349e-18	5.910400318906544e-18
198	Mono/Macro	hsa-miR-3922	8.628907	8.327462	6.194100924396892e-18	9.326749667770033e-18
199	Mono/Macro	hsa-miR-374c	8.205256	12.245733	2.300997013241082e-16	3.4351066522459453e-16
200	Mono/Macro	hsa-miR-130b	8.194809	4.6795735	2.50991785950925e-16	3.7363549954058157e-16
201	Mono/Macro	hsa-miR-196a	8.17127	14.991091	3.051590961992439e-16	4.529840408170079e-16
202	Mono/Macro	hsa-miR-93	8.016959	1.4045283	1.0839474891407763e-15	1.6044872438129007e-15
203	Mono/Macro	hsa-miR-10a	7.943646	4.011557	1.963232667858293e-15	2.8816076133270184e-15
204	Mono/Macro	hsa-miR-6509	7.643544	9.864968	2.1132221293126956e-14	3.0844802110302304e-14
205	Mono/Macro	hsa-miR-106b	7.573645	1.663137	3.62895433999683e-14	5.2529615308241414e-14
206	Mono/Macro	hsa-miR-10b	7.445176	5.459145	9.681532078098156e-14	1.3937150573965476e-13
207	Mono/Macro	hsa-let-7f	7.4377866	0.25613722	1.0238635643516002e-13	1.4698753636170916e-13
208	Mono/Macro	hsa-miR-191	7.3733215	4.58435	1.6642825384593143e-13	2.3762508178547157e-13
209	Mono/Macro	hsa-let-7i	7.3389487	1.2544316	2.1527810261201772e-13	3.057065738989086e-13
210	Mono/Macro	hsa-miR-183	7.1865773	6.5510883	6.643568261526639e-13	9.333055681072274e-13
211	Mono/Macro	hsa-miR-365a	7.180597	3.4378588	6.940773135065608e-13	9.724505675867323e-13
212	Mono/Macro	hsa-miR-216a	7.1382656	17.412403	9.451596968198983e-13	1.3207031496896712e-12
213	Mono/Macro	hsa-miR-4787	7.0719776	7.2099147	1.5274121712662278e-12	2.128627600381658e-12
214	Mono/Macro	hsa-miR-106a	7.0706964	3.5311508	1.5415826806505026e-12	2.142677253742343e-12
215	Mono/Macro	hsa-miR-892a	7.0337143	11.067366	2.01106691706091e-12	2.78047246580453e-12
216	Mono/Macro	hsa-miR-652	7.0090957	2.8155496	2.3986313838473468e-12	3.290269228104737e-12
217	Mono/Macro	hsa-miR-330	6.8614664	7.1102123	6.8157333516876815e-12	9.276478639699599e-12
218	Mono/Macro	hsa-miR-3161	6.8600454	8.480458	6.883856950778999e-12	9.344924979813978e-12
219	Mono/Macro	hsa-miR-188	6.684751	7.844624	2.3131738528220253e-11	3.11594626961116e-11
220	Mono/Macro	hsa-miR-429	6.5931478	5.115776	4.305971452841142e-11	5.7854590802275864e-11
221	Mono/Macro	hsa-miR-6087	6.5847983	12.735522	4.5550258489636375e-11	6.104433618559964e-11
222	Mono/Macro	hsa-miR-376c	6.5107727	7.3396587	7.476517027267632e-11	9.994119699714896e-11
223	Mono/Macro	hsa-miR-6720	6.500674	8.359205	7.996106429196088e-11	1.0661475238928117e-10
224	Mono/Macro	hsa-miR-506	6.3974195	7.2727537	1.5802489615296236e-10	2.09103650465031e-10
225	Mono/Macro	hsa-miR-192	6.3872466	4.3463154	1.6889892852499994e-10	2.2292956812871528e-10
226	Mono/Macro	hsa-miR-194	5.8042917	3.920459	6.463858432280223e-09	8.363115601271202e-09
227	Mono/Macro	hsa-miR-378c	5.7692027	8.590261	7.964740162227802e-09	1.0254358341541446e-08
228	Mono/Macro	hsa-miR-151a	5.512261	0.4680153	3.542532285085095e-08	4.538598820011222e-08
229	Mono/Macro	hsa-miR-181a-2	5.3657074	0.13554394	8.063257522418721e-08	1.0305236443286365e-07
230	Mono/Macro	hsa-miR-493	5.273334	11.717649	1.3396752723543686e-07	1.7038588415380806e-07
231	Mono/Macro	hsa-miR-1295b	5.2372227	4.973242	1.6301079201070794e-07	2.0682240923392485e-07
232	Mono/Macro	hsa-miR-524	5.2227187	7.0122952	1.763149581792054e-07	2.2316192774372854e-07
233	Mono/Macro	hsa-miR-1275	5.0125175	6.2916675	5.372255305990415e-07	6.750747674673807e-07
234	Mono/Macro	hsa-miR-376b	4.9325614	7.863893	8.115826454527194e-07	1.0173906847302033e-06
235	Mono/Macro	hsa-miR-4652	4.9224043	5.6869555	8.548736460932058e-07	1.0665566441734282e-06
236	Mono/Macro	hsa-miR-516b	4.836805	6.8611827	1.3194291214363838e-06	1.6422348209802022e-06
237	Mono/Macro	hsa-miR-20b	4.691939	3.9232633	2.706279526640913e-06	3.352459744585906e-06
238	Mono/Macro	hsa-miR-3614	4.5983734	8.881648	4.258027943665088e-06	5.2622798171710045e-06
239	Mono/Macro	hsa-miR-204	4.5565567	4.1922927	5.199903518836192e-06	6.4111751620474466e-06
240	Mono/Macro	hsa-miR-6715b	4.5437865	4.341628	5.525256500892388e-06	6.781155927517945e-06
241	Mono/Macro	hsa-miR-19a	4.515526	2.9589117	6.315986311818417e-06	7.732656138768341e-06
242	Mono/Macro	hsa-miR-1293	4.4333754	4.64419	9.276924737882427e-06	1.1304903634070678e-05
243	Mono/Macro	hsa-miR-92a-1	4.3510776	4.0850554	1.3547022460473161e-05	1.6394087226992925e-05
244	Mono/Macro	hsa-miR-4423	4.080572	9.257625	4.492499177036287e-05	5.386886885050376e-05
245	Mono/Macro	hsa-miR-517b	4.0284047	4.9476385	5.615656651186521e-05	6.68773655732213e-05
246	Mono/Macro	hsa-miR-517a	4.0284047	4.9476385	5.615656651186521e-05	6.68773655732213e-05
247	Mono/Macro	hsa-miR-520c	3.911711	4.2133284	9.164455396692472e-05	0.00010864648479336777
248	Mono/Macro	hsa-miR-520b	3.911711	4.2133284	9.164455396692472e-05	0.00010864648479336777
249	Mono/Macro	hsa-miR-4758	3.857411	4.7192054	0.00011459441163651058	0.00013554734017501478
250	Mono/Macro	hsa-miR-30c	3.679852	0.15630797	0.00023336931223584236	0.00027541783696302116
251	Mono/Macro	hsa-miR-5690	3.6672099	3.3368423	0.0002452114887072488	0.000288096009153808
252	Mono/Macro	hsa-miR-23b	3.547818	1.817321	0.0003884365336474498	0.0004543320170340707
253	Mono/Macro	hsa-miR-7641	3.5128644	4.3842793	0.00044330366711089716	0.0005173521638443433
254	Mono/Macro	hsa-miR-30c-1	3.4848473	4.000504	0.0004924179353955596	0.0005733933292161627
255	Mono/Macro	hsa-miR-377	3.4605656	7.0590935	0.0005390418915907957	0.0006262925747085963
256	Mono/Macro	hsa-miR-551b	3.0670066	4.533544	0.002162140959074777	0.002484565488059612
257	Mono/Macro	hsa-miR-618	2.8899817	3.3776433	0.0038526405338425262	0.004398221437327851
258	Mono/Macro	hsa-miR-892b	2.879213	4.975879	0.0039866870880879346	0.004541356595995821
259	Mono/Macro	hsa-miR-190b	2.8496556	4.9287148	0.004376659958647282	0.004974771840197778
260	Mono/Macro	hsa-miR-135b	2.744036	2.0590212	0.006068887342496861	0.006853657257474903
261	Mono/Macro	hsa-miR-100	2.6961887	0.24742147	0.007013792075354163	0.00788675332078451
262	Mono/Macro	hsa-let-7b	2.4881587	0.31987232	0.012840644571660701	0.014377131956303862
263	Mono/Macro	hsa-miR-20a	2.3882253	1.1806153	0.01692995581494794	0.018915345089622004
264	Mono/Macro	hsa-miR-372	2.2802408	3.2365463	0.022593410482385185	0.025135768774458254
265	Mono/Macro	hsa-miR-122	2.2225113	1.5633283	0.026248776002797493	0.02914059030819044
266	Mono/Macro	hsa-miR-3157	2.1703093	1.8892174	0.029983430068942045	0.03321631576347914
267	Mono/Macro	hsa-miR-5683	2.1305056	1.1165353	0.03312990679577985	0.036624622702507686
268	Mono/Macro	hsa-miR-335	2.1260734	0.6522781	0.033497153125976196	0.03695264892212953
269	Mono/Macro	hsa-miR-148a	2.0506773	0.5874224	0.04029838354587351	0.044362086088314545
270	Mono/Macro	hsa-miR-514a	1.9405212	2.2136128	0.05231638238421842	0.057471246057296546
271	Mono/Macro	hsa-miR-184	1.8843592	2.5689116	0.05951639199578519	0.06510770230854163
272	Mono/Macro	hsa-miR-302b	1.8309147	1.1234789	0.0671132715544493	0.07326532144694048
273	Mono/Macro	hsa-miR-1301	1.8235834	1.1805435	0.06821508187512186	0.07431331164774191
274	Mono/Macro	hsa-miR-451a	1.7696898	1.4989636	0.07677883114057898	0.08329628885644594
275	Mono/Macro	hsa-miR-30e	1.5149426	0.050051387	0.12978692674397277	0.13907637957840846
276	Mono/Macro	hsa-miR-302a	1.4303844	2.2120755	0.15260673734307856	0.16286340197102478
277	Mono/Macro	hsa-miR-205	1.3907664	0.9235985	0.16429627689826942	0.17498221360709995
278	Mono/Macro	hsa-miR-3681	1.3465576	2.994548	0.1781227473244692	0.18932316348483136
279	Mono/Macro	hsa-miR-19b-1	1.2139971	-0.10645868	0.22474881267989066	0.23695850672889882
280	Mono/Macro	hsa-miR-518b	1.2086012	1.348813	0.22681609099072186	0.23865789493802864
281	Mono/Macro	hsa-miR-3653	1.1231139	0.96781516	0.26138912097871747	0.2733890207442075
282	Mono/Macro	hsa-miR-193b	1.1160032	0.9340125	0.2644207695630765	0.2760089307789882
283	Mono/Macro	hsa-miR-3170	0.98962057	-0.5596012	0.32235962014864694	0.3358179740713539
284	Mono/Macro	hsa-miR-4461	0.8863545	2.0847063	0.37542651823243356	0.38878161176639364
285	Mono/Macro	hsa-miR-4791	0.7996905	0.9948473	0.42389014832089333	0.43810342745591346
286	Mono/Macro	hsa-miR-6718	0.6374833	1.0443302	0.5238100810845572	0.5360868798599765
287	Mono/Macro	hsa-miR-5698	0.6198594	0.984172	0.5353503501937453	0.5457657266566587
288	Mono/Macro	hsa-miR-940	0.5938745	-0.36498195	0.5525960410039535	0.561163421484635
289	Mono/Macro	hsa-miR-140	0.506715	0.083407775	0.6123547918108032	0.6206458624929612
290	Mono/Macro	hsa-miR-30a	0.48941627	0.011451652	0.6245470172560716	0.631781152591084
291	Mono/Macro	hsa-miR-526b	0.42607012	1.4301277	0.6700567505299275	0.6765120178760733
292	Mono/Macro	hsa-miR-4746	0.2935135	-2.7899694	0.7691296739074605	0.7750460560144409
293	Mono/Macro	hsa-miR-4662a	0.0642558	0.38280758	0.9487665499820139	0.9505806351636239
294	Mono/Macro	hsa-miR-664a	-0.011519593	0.16325247	0.990808897564317	0.990808897564317
295	Mono/Macro	hsa-miR-103a	-0.07462188	-0.0015031112	0.940515563188395	0.9441190710933314
296	Mono/Macro	hsa-miR-376a	-0.19430023	-4.5722246	0.8459407988624505	0.8508118591246144
297	Mono/Macro	hsa-miR-498	-0.60180974	-1.1646187	0.5473008005264209	0.5568652805356206
298	Mono/Macro	hsa-miR-182	-0.6280501	-0.5501938	0.5299711272425489	0.541335030555742
299	Mono/Macro	hsa-miR-101	-0.6397671	-0.07172931	0.522324027589252	0.5356121143968063
300	Mono/Macro	hsa-miR-1254	-0.6887873	-0.76296544	0.4909571284006802	0.5044343829057969
301	Mono/Macro	hsa-miR-1292	-0.69833666	-0.3392463	0.4849666896829802	0.4992584388877831
302	Mono/Macro	hsa-miR-518c	-0.7417248	-0.9659882	0.45825409864860767	0.47268729860604414
303	Mono/Macro	hsa-miR-187	-0.89773476	-1.6249455	0.36932697098771805	0.38322244118329557
304	Mono/Macro	hsa-miR-589	-0.9425938	-0.604903	0.3458886990306568	0.3596144410556828
305	Mono/Macro	hsa-miR-517	-1.1322374	-3.4322164	0.257534617361194	0.2698962789945313
306	Mono/Macro	hsa-miR-6510	-1.162546	-0.10335251	0.2450137256196021	0.2572889623740912
307	Mono/Macro	hsa-miR-302c	-1.2858166	-1.5637014	0.1985070929242867	0.2097131384925932
308	Mono/Macro	hsa-miR-1307	-1.2893971	0.08163247	0.19726007997438944	0.20881673112440416
309	Mono/Macro	hsa-miR-486	-1.308608	-1.4008633	0.19066716844184695	0.20224614628244494
310	Mono/Macro	hsa-miR-7704	-1.4352539	-1.4144177	0.1512147718158073	0.16170722537037355
311	Mono/Macro	hsa-miR-654	-1.5336969	-1.8564316	0.12510425333034092	0.13433325562520212
312	Mono/Macro	hsa-miR-26a	-1.643191	-0.039771397	0.10034341470262573	0.10796704169235294
313	Mono/Macro	hsa-miR-126	-1.6548733	-0.31926385	0.09795022144476166	0.10560888073468129
314	Mono/Macro	hsa-miR-1283	-1.6649839	-2.7626016	0.09591598557483043	0.10362881740455906
315	Mono/Macro	hsa-miR-675	-1.7545123	-7.766161	0.07934277027066189	0.0859000240120389
316	Mono/Macro	hsa-miR-29c	-1.7956127	-0.43229416	0.07255612683632051	0.07887844494238994
317	Mono/Macro	hsa-miR-3940	-1.9182562	-1.2873899	0.055078538063374836	0.060378983148971575
318	Mono/Macro	hsa-miR-892c	-2.3146138	-5.431426	0.020634077799146937	0.023004801631389352
319	Mono/Macro	hsa-miR-135a	-2.6257434	-2.719861	0.008645995642904851	0.009701288472981032
320	Mono/Macro	hsa-miR-651	-2.7084942	-3.0061817	0.0067589318849356995	0.0076165167907662505
321	Mono/Macro	hsa-miR-96	-2.8302047	-7.2551956	0.00465182431001449	0.005264699651074715
322	Mono/Macro	hsa-miR-518d	-2.8389797	-0.49897724	0.004525802293505267	0.0051331610428501295
323	Mono/Macro	hsa-miR-515	-2.8948863	-1.9888589	0.003792960046032386	0.004339543808124389
324	Mono/Macro	hsa-miR-3937	-3.0090253	-4.5804844	0.0026208720088571847	0.0030051136381644746
325	Mono/Macro	hsa-miR-4491	-3.1272018	-4.2653766	0.0017647870128940481	0.0020324140544098488
326	Mono/Macro	hsa-miR-494	-3.1994548	-5.957048	0.0013768777041149002	0.0015891716232515588
327	Mono/Macro	hsa-miR-891b	-3.325168	-6.4987783	0.0008836533728199776	0.001022150921319356
328	Mono/Macro	hsa-miR-548d	-3.4156098	-6.1386204	0.0006363937592443255	0.0007377662164690853
329	Mono/Macro	hsa-miR-497	-3.6628592	-2.242119	0.0002494157464519176	0.0002923799801807714
330	Mono/Macro	hsa-miR-518e	-3.6716535	-1.9397308	0.00024098614772282903	0.0002837679582174436
331	Mono/Macro	hsa-miR-802	-4.047194	-4.5930047	5.1835296589779484e-05	6.201300322612888e-05
332	Mono/Macro	hsa-miR-514b	-4.2299747	-4.3491683	2.33717735803502e-05	2.8089012284641062e-05
333	Mono/Macro	hsa-miR-550a-3	-4.260968	-2.1880596	2.035430961399374e-05	2.4518754569500505e-05
334	Mono/Macro	hsa-miR-582	-4.340119	-4.1176014	1.4240553477811328e-05	1.719366364602105e-05
335	Mono/Macro	hsa-miR-744	-4.411799	-1.4347417	1.0251520624534248e-05	1.2434714831610984e-05
336	Mono/Macro	hsa-miR-520g	-4.4255524	-4.7723036	9.619590061884674e-06	1.1695278868741461e-05
337	Mono/Macro	hsa-miR-124	-4.4804716	12.032533	7.447831453691145e-06	9.097118139240465e-06
338	Mono/Macro	hsa-miR-29b-2	-4.5437636	-1.5576828	5.52586561269115e-06	6.781155927517945e-06
339	Mono/Macro	hsa-miR-22	-4.808389	-1.0310357	1.5215148297227451e-06	1.8892743383287167e-06
340	Mono/Macro	hsa-miR-891a	-4.931075	-4.977666	8.17783347945274e-07	1.0227171224900323e-06
341	Mono/Macro	hsa-miR-373	-5.1536517	-8.254469	2.554623154169665e-07	3.2178426268867894e-07
342	Mono/Macro	hsa-miR-5586	-5.18007	-5.2413597	2.218025778784341e-07	2.800591585742156e-07
343	Mono/Macro	hsa-miR-26a-1	-5.3209105	-10.564185	1.0324933233516273e-07	1.316366183543194e-07
344	Mono/Macro	hsa-miR-934	-5.5992036	-6.6553392	2.1533870398293048e-08	2.7656245315454798e-08
345	Mono/Macro	hsa-miR-378d	-5.801087	-5.4171505	6.5886460944700445e-09	8.503572791877595e-09
346	Mono/Macro	hsa-let-7a	-5.8552203	-0.6343232	4.763777643502397e-09	6.178761101968456e-09
347	Mono/Macro	hsa-let-7c	-5.955061	-0.6749199	2.5997520752547787e-09	3.3803227976017472e-09
348	Mono/Macro	hsa-miR-4473	-6.013905	-3.9346697	1.811065066056537e-09	2.360691777645834e-09
349	Mono/Macro	hsa-miR-520e	-6.1712117	-11.255273	6.776854575002808e-10	8.855540641649554e-10
350	Mono/Macro	hsa-miR-202	-6.266268	-8.967334	3.6980401953322113e-10	4.844432655885197e-10
351	Mono/Macro	hsa-miR-598	-6.275109	-3.5570536	3.4938982054189377e-10	4.588477843708079e-10
352	Mono/Macro	hsa-miR-615	-6.2816815	-11.776882	3.3493047377629955e-10	4.4096373934367076e-10
353	Mono/Macro	hsa-miR-320a	-6.4794035	-1.0268621	9.208590642240723e-11	1.221595315578263e-10
354	Mono/Macro	hsa-miR-6808	-6.4846253	-3.0027218	8.895257005481404e-11	1.1830240281401665e-10
355	Mono/Macro	hsa-miR-4326	-6.739264	-11.264092	1.591908654696516e-11	2.14989725531179e-11
356	Mono/Macro	hsa-miR-4521	-6.743464	-11.963275	1.5465440406525548e-11	2.0940286235192213e-11
357	Mono/Macro	hsa-miR-520a	-6.9819264	-10.06931	2.9115953548199022e-12	3.973114494597992e-12
358	Mono/Macro	hsa-miR-326	-7.0003166	-9.278091	2.5538441012774087e-12	3.4940321385623033e-12
359	Mono/Macro	hsa-miR-449a	-7.013679	-13.61191	2.321318288317741e-12	3.1925742338018278e-12
360	Mono/Macro	hsa-miR-133b	-7.025814	-7.892587	2.1282190012446183e-12	2.9347019911899472e-12
361	Mono/Macro	hsa-miR-3130	-7.050297	0.11971168	1.7853636501943944e-12	2.4749485521213298e-12
362	Mono/Macro	hsa-let-7d	-7.2275386	-0.6956713	4.918269660326165e-13	6.927885220459436e-13
363	Mono/Macro	hsa-miR-1	-7.3026943	-9.592154	2.8206114515998066e-13	3.983828573149053e-13
364	Mono/Macro	hsa-miR-944	-7.3252616	-9.1117115	2.3843342298896685e-13	3.376732801249152e-13
365	Mono/Macro	hsa-miR-935	-7.3481884	-6.4994297	2.009112277507056e-13	2.8608011777546123e-13
366	Mono/Macro	hsa-miR-766	-7.405016	-5.181979	1.311346140693266e-13	1.877446387222053e-13
367	Mono/Macro	hsa-miR-331	-7.458275	-3.1716409	8.766268589243067e-14	1.2654338128824705e-13
368	Mono/Macro	hsa-miR-548y	-7.5936646	-16.385973	3.10982068316207e-14	4.513977944534418e-14
369	Mono/Macro	hsa-miR-517c	-7.618713	-15.243308	2.5621738996881088e-14	3.729386453990469e-14
370	Mono/Macro	hsa-miR-4445	-7.7780943	-0.7243043	7.362507271019435e-15	1.0776407290542414e-14
371	Mono/Macro	hsa-miR-92a	-7.9461193	-0.24764642	1.9244474967968922e-15	2.8326137312403692e-15
372	Mono/Macro	hsa-miR-512	-7.9890394	-9.928349	1.359943402010398e-15	2.007353077897038e-15
373	Mono/Macro	hsa-miR-877	-8.363558	-25.221144	6.085474760470452e-17	9.110825069961478e-17
374	Mono/Macro	hsa-miR-628	-8.413023	-4.4432554	3.9957642468964307e-17	5.999370960956245e-17
375	Mono/Macro	hsa-miR-4724	-8.702682	-12.454202	3.241334917907558e-18	4.908842476831099e-18
376	Mono/Macro	hsa-miR-1323	-8.748434	-18.897552	2.163330085699596e-18	3.295305130542408e-18
377	Mono/Macro	hsa-miR-369	-8.881951	-6.498982	6.569777104763337e-19	1.0095493263624601e-18
378	Mono/Macro	hsa-miR-197	-8.976337	-0.3851528	2.7993013001029512e-19	4.314217297805725e-19
379	Mono/Macro	hsa-miR-518f	-9.04343	-11.383413	1.5183058055449534e-19	2.346879770222878e-19
380	Mono/Macro	hsa-miR-127	-9.0484085	-5.468872	1.450673504114123e-19	2.2556466354771525e-19
381	Mono/Macro	hsa-miR-507	-9.078918	-8.838997	1.0965926093491426e-19	1.7152672456685096e-19
382	Mono/Macro	hsa-miR-551a	-9.139876	-7.7998962	6.25239227254563e-20	9.809142367706318e-20
383	Mono/Macro	hsa-miR-99a	-9.216411	-1.8449277	3.072132246113289e-20	4.834226117007097e-20
384	Mono/Macro	hsa-miR-346	-9.419404	-24.258963	4.536544276569746e-21	7.225377510402879e-21
385	Mono/Macro	hsa-miR-2110	-9.545753	-11.49155	1.3512355594169943e-21	2.1652826701361013e-21
386	Mono/Macro	hsa-miR-215	-9.59149	-7.656487	8.68221381213629e-22	1.395546023791232e-21
387	Mono/Macro	hsa-miR-4449	-9.827773	-10.515009	8.548817345207398e-23	1.3783323965811312e-22
388	Mono/Macro	hsa-miR-1247	-9.8934145	-12.029164	4.4459858965791227e-23	7.190421635208211e-23
389	Mono/Macro	hsa-miR-181d	-9.926878	-1.6005361	3.180581124901793e-23	5.1758525138153405e-23
390	Mono/Macro	hsa-miR-3187	-9.947173	-7.1654325	2.5944936691958842e-23	4.235248232581443e-23
391	Mono/Macro	hsa-miR-508	-10.063828	-12.965663	7.983247644627063e-24	1.3113547855124078e-23
392	Mono/Macro	hsa-miR-125b	-10.514714	-0.29566768	7.390467420923216e-26	1.2412195283858221e-25
393	Mono/Macro	hsa-miR-95	-10.678408	-7.750631	1.2845617409019798e-26	2.1713237168794755e-26
394	Mono/Macro	hsa-miR-519e	-10.852026	-5.072138	1.9505318989395286e-27	3.31843738650751e-27
395	Mono/Macro	hsa-miR-521	-11.125009	-10.914275	9.479672140655881e-29	1.6233164057855167e-28
396	Mono/Macro	hsa-miR-138	-11.142636	-24.653378	7.7782131096935e-29	1.3363225145834078e-28
397	Mono/Macro	hsa-miR-4431	-11.489095	-16.514696	1.4967145864624697e-30	2.6055762236090834e-30
398	Mono/Macro	hsa-miR-1295a	-11.623405	-13.813076	3.1339114766618746e-31	5.510636287821551e-31
399	Mono/Macro	hsa-miR-18b	-11.62841	-14.805498	2.9555065336430693e-31	5.2144290357877715e-31
400	Mono/Macro	hsa-miR-3667	-12.057735	-19.201078	1.7657078964354178e-33	3.179487758529756e-33
401	Mono/Macro	hsa-miR-3200	-12.083276	-6.9196396	1.2945799519641773e-33	2.3472660720734563e-33
402	Mono/Macro	hsa-miR-519d	-12.132869	-13.583704	7.072774799298596e-34	1.2958510471442184e-33
403	Mono/Macro	hsa-miR-520f	-12.254123	-18.757275	1.5966867099057553e-34	2.9564093144544725e-34
404	Mono/Macro	hsa-let-7e	-12.343604	-1.8661504	5.274091049174713e-35	9.834959821236833e-35
405	Mono/Macro	hsa-miR-3678	-12.567601	-6.5552816	3.182322177344263e-36	5.976834483614314e-36
406	Mono/Macro	hsa-miR-3928	-12.770146	-26.031866	2.407004752946853e-37	4.603176972788872e-37
407	Mono/Macro	hsa-miR-522	-12.78112	-21.374386	2.0903615876522716e-37	4.01226912794795e-37
408	Mono/Macro	hsa-miR-6715a	-12.789044	-23.244667	1.887816558231895e-37	3.6368230754173274e-37
409	Mono/Macro	hsa-miR-504	-12.795818	-14.989907	1.7302091720333557e-37	3.3454967016438317e-37
410	Mono/Macro	hsa-miR-659	-13.042185	-20.848799	7.04100507692735e-39	1.371556379297372e-38
411	Mono/Macro	hsa-miR-149	-13.124235	-9.856384	2.3918647116732748e-39	4.6766310034208806e-39
412	Mono/Macro	hsa-miR-1185-1	-13.409143	-10.610535	5.345259207096313e-41	1.0609529638327531e-40
413	Mono/Macro	hsa-miR-890	-13.5127	-17.462906	1.3160511675733517e-41	2.622094341476944e-41
414	Mono/Macro	hsa-miR-212	-13.964093	-26.776003	2.5817148777037944e-44	5.284447640299954e-44
415	Mono/Macro	hsa-miR-136	-13.989574	-12.456927	1.8048828823646857e-44	3.7234591746421075e-44
416	Mono/Macro	hsa-miR-29b	-14.087572	-1.3499906	4.5286301906049944e-45	9.379455414533665e-45
417	Mono/Macro	hsa-miR-134	-14.111467	-9.049774	3.2279216407325146e-45	6.712027538666022e-45
418	Mono/Macro	hsa-miR-509-3	-14.226516	-19.59116	6.2730121275548705e-46	1.3095850019277898e-45
419	Mono/Macro	hsa-miR-1291	-14.376321	-15.184969	7.286638520479704e-47	1.5395962035207117e-46
420	Mono/Macro	hsa-miR-520h	-14.384074	-12.59864	6.514396920969195e-47	1.3820016140031816e-46
421	Mono/Macro	hsa-miR-767	-14.626075	-15.746321	1.9152254301853432e-48	4.113025104168524e-48
422	Mono/Macro	hsa-miR-1249	-14.8155365	-17.450718	1.162574816139139e-49	2.5277560317714062e-49
423	Mono/Macro	hsa-miR-6511b	-14.891176	-8.867322	3.760938219880193e-50	8.2457390260134775e-50
424	Mono/Macro	hsa-miR-125b-1	-14.978444	-32.534916	1.0156685843670909e-50	2.245613241385467e-50
425	Mono/Macro	hsa-miR-1269a	-15.312834	-31.24583	6.27685614928833e-53	1.423840962003067e-52
426	Mono/Macro	hsa-miR-33a	-15.35407	-9.330284	3.3264734032199876e-53	7.611668398634383e-53
427	Mono/Macro	hsa-miR-379	-15.613051	-9.391573	5.93301306854366e-55	1.3695589638400342e-54
428	Mono/Macro	hsa-miR-381	-16.017046	-15.2492285	9.715712424589299e-58	2.2727827278949968e-57
429	Mono/Macro	hsa-miR-552	-16.05141	-18.45616	5.587865800112373e-58	1.313023174555553e-57
430	Mono/Macro	hsa-miR-3150b	-16.224976	-18.954567	3.3585052026422424e-59	8.072737276075848e-59
431	Mono/Macro	hsa-miR-525	-16.679012	-21.544899	1.8627243756934706e-62	4.561063424595227e-62
432	Mono/Macro	hsa-miR-380	-16.820042	-36.659145	1.7403403545047804e-63	4.3425635512404994e-63
433	Mono/Macro	hsa-miR-375	-16.97246	-11.787172	1.313134212827766e-64	3.292259940295451e-64
434	Mono/Macro	hsa-miR-1269b	-17.23907	-52.312866	1.351906799253433e-66	3.4725449157294065e-66
435	Mono/Macro	hsa-miR-299	-17.278322	-19.226046	6.851270807560288e-67	1.7950329515807954e-66
436	Mono/Macro	hsa-miR-519c	-17.368883	-19.714119	1.419608675761767e-67	3.7569441722180096e-67
437	Mono/Macro	hsa-miR-1251	-17.61599	-26.940296	1.8571211154721992e-69	5.094929133546766e-69
438	Mono/Macro	hsa-miR-320d	-17.803991	-24.731289	6.580612765943263e-71	1.834170792209718e-70
439	Mono/Macro	hsa-miR-889	-17.909975	-16.562262	9.85788259189843e-72	2.79217863684042e-71
440	Mono/Macro	hsa-miR-137	-18.109722	-76.17667	2.6709348690863508e-73	7.647922794542337e-73
441	Mono/Macro	hsa-miR-138-1	-18.242	-44.05283	2.3953141940504446e-74	6.934500760676426e-74
442	Mono/Macro	hsa-miR-412	-18.256508	-29.229843	1.8366921961430718e-74	5.346815059883164e-74
443	Mono/Macro	hsa-miR-219a-2	-18.69424	-15.060517	5.514989424364061e-78	1.6235137406554875e-77
444	Mono/Macro	hsa-miR-516a	-18.977072	-45.317154	2.6390489504138143e-80	8.039893314051388e-80
445	Mono/Macro	hsa-miR-105	-19.116835	-16.75426	1.828736876053069e-81	5.636812488540048e-81
446	Mono/Macro	hsa-miR-548f	-19.146742	-32.24954	1.03036666675994e-81	3.1947463513740147e-81
447	Mono/Macro	hsa-miR-520d	-19.201859	-22.064072	3.570891904582481e-82	1.1137781892864406e-81
448	Mono/Macro	hsa-miR-329	-19.201866	-56.29665	3.570359683737578e-82	1.1137781892864406e-81
449	Mono/Macro	hsa-miR-513c	-19.374899	-20.330433	1.2570707272833851e-83	3.9921518854332955e-83
450	Mono/Macro	hsa-miR-496	-19.404821	-49.397392	7.026298666991582e-84	2.24498811067292e-83
451	Mono/Macro	hsa-miR-411	-19.691708	-37.40874	2.5398220401946093e-86	8.423207272544148e-86
452	Mono/Macro	hsa-miR-154	-19.820726	-32.744072	1.9724190515653197e-87	6.583105624332659e-87
453	Mono/Macro	hsa-miR-655	-19.894573	-28.358448	4.534448627991863e-88	1.5231096673511131e-87
454	Mono/Macro	hsa-miR-519b	-20.125214	-34.37924	4.4385610905377e-90	1.520134648001147e-89
455	Mono/Macro	hsa-miR-1248	-20.232615	-36.945545	5.055121210236138e-91	1.7542274928236664e-90
456	Mono/Macro	hsa-miR-323b	-20.319513	-35.66927	8.642816571885329e-92	3.019223922445275e-91
457	Mono/Macro	hsa-miR-125b-2	-20.539036	-6.162472	9.645745736975716e-94	3.415115382550861e-93
458	Mono/Macro	hsa-miR-585	-20.738953	-29.833979	1.5424599176717366e-95	5.6520908871327974e-95
459	Mono/Macro	hsa-miR-431	-20.866117	-34.187542	1.0882094489839427e-96	4.073012509054186e-96
460	Mono/Macro	hsa-miR-1250	-21.095036	-12.370582	8.834059571725494e-99	3.378866580718364e-98
461	Mono/Macro	hsa-miR-3610	-21.27113	-12.271927	2.1015457194746646e-100	8.157110792627586e-100
462	Mono/Macro	hsa-miR-203b	-21.313757	-107.84829	8.462647284674812e-101	3.3341557723079707e-100
463	Mono/Macro	hsa-miR-513a	-21.359564	-33.42946	3.177666892354244e-101	1.261437463328503e-100
464	Mono/Macro	hsa-miR-129-1	-21.375948	-53.855362	2.2372964402092347e-101	8.949185760836939e-101
465	Mono/Macro	hsa-miR-670	-21.552307	-20.623083	5.037280499584857e-103	2.062136704517551e-102
466	Mono/Macro	hsa-miR-30b	-21.55369	-11.577501	4.889151192450687e-103	2.017256082554457e-102
467	Mono/Macro	hsa-miR-153	-21.705078	-5.010008	1.837122754522466e-104	7.640097804522001e-104
468	Mono/Macro	hsa-miR-548x	-21.814379	-0.7992418	1.6945734148640328e-105	7.21915828771344e-105
469	Mono/Macro	hsa-miR-7-1	-21.91338	-16.17379	1.9366789496849023e-106	8.31819483307286e-106
470	Mono/Macro	hsa-miR-302d	-22.162657	-20.840809	7.876466070948162e-109	3.468292622837678e-108
471	Mono/Macro	hsa-miR-383	-22.423845	-38.22872	2.3039984422067398e-111	1.0407717101002858e-110
472	Mono/Macro	hsa-miR-539	-22.578882	-55.079422	6.989280277495781e-113	3.212616548603324e-112
473	Mono/Macro	hsa-miR-1911	-23.487862	-55.210663	5.427387344277043e-122	2.657898101309505e-121
474	Mono/Macro	hsa-miR-873	-23.637749	-82.203285	1.5776907295583306e-123	7.949134060466974e-123
475	Mono/Macro	hsa-miR-410	-24.389719	-37.24925	2.1985654292549824e-131	1.1876786442573306e-130
476	Mono/Macro	hsa-miR-31	-24.454084	-34.872402	4.5533705325096266e-132	2.4853814156615047e-131
477	Mono/Macro	hsa-miR-7-2	-24.61972	-33.53279	7.768656627178355e-134	4.330612843235594e-133
478	Mono/Macro	hsa-miR-361	-24.776703	-3.682709	1.598688094751128e-135	9.105571322278165e-135
479	Mono/Macro	hsa-miR-668	-25.151213	-92.54889	1.3706720139167354e-139	7.980357058804104e-139
480	Mono/Macro	hsa-miR-485	-25.235338	-45.65012	1.6407918205061491e-140	9.66039229151935e-140
481	Mono/Macro	hsa-miR-491	-25.466515	-33.957207	4.633329382213753e-143	2.75893704122728e-142
482	Mono/Macro	hsa-miR-1179	-25.551523	-60.536877	5.280839709419128e-144	3.217627915971655e-143
483	Mono/Macro	hsa-miR-139	-25.761879	-12.280213	2.3727003393230726e-146	1.4626999738885766e-145
484	Mono/Macro	hsa-miR-1537	-25.78803	-35.957405	1.208001865015317e-146	7.535630681762216e-146
485	Mono/Macro	hsa-miR-543	-26.255507	-93.689766	6.184231843290721e-152	4.1019461846637186e-151
486	Mono/Macro	hsa-miR-1258	-26.405443	-91.23997	1.1864987236259938e-153	7.970837579231036e-153
487	Mono/Macro	hsa-miR-328	-26.417076	-4.7357635	8.722805469225223e-154	5.936039046589633e-153
488	Mono/Macro	hsa-miR-708	-26.491133	-13.287079	1.2263529876298496e-154	8.455381125237384e-154
489	Mono/Macro	hsa-miR-519a	-26.537838	-25.213634	3.548419812089851e-155	2.512664839912273e-154
490	Mono/Macro	hsa-miR-885	-26.59285	-24.206427	8.212054220964897e-156	5.976550571924452e-155
491	Mono/Macro	hsa-miR-382	-26.980526	-27.553896	2.5017043113094916e-160	1.8463282522903853e-159
492	Mono/Macro	hsa-miR-3687	-27.046143	-36.978535	4.240007188551672e-161	3.1739482382872514e-160
493	Mono/Macro	hsa-miR-128	-27.15026	-5.6140666	2.514107878453886e-162	1.9373419533968183e-161
494	Mono/Macro	hsa-miR-7	-27.198793	-79.90807	6.711850852120746e-163	5.249268427628763e-162
495	Mono/Macro	hsa-miR-495	-27.283665	-38.46292	6.6282397176135844e-164	5.2624206242871496e-163
496	Mono/Macro	hsa-miR-656	-27.471262	-80.65679	3.872010553110083e-166	3.121436199737975e-165
497	Mono/Macro	hsa-miR-541	-27.979084	-52.938377	2.919932363654254e-172	2.5500742642580487e-171
498	Mono/Macro	hsa-miR-129-2	-28.026934	-94.32911	7.632863773985492e-173	6.77901799587864e-172
499	Mono/Macro	hsa-miR-592	-28.614937	-40.161644	4.380080508443674e-180	4.330494691366953e-179
500	Mono/Macro	hsa-miR-218	-28.734987	-35.301117	1.39521398777565e-181	1.4335139795969423e-180
501	Mono/Macro	hsa-miR-769	-28.861017	-21.378109	3.6855827473517725e-183	3.941317060433324e-182
502	Mono/Macro	hsa-miR-323a	-28.872034	-44.855164	2.680606734665397e-183	2.926329018676392e-182
503	Mono/Macro	hsa-miR-433	-28.935469	-60.20563	4.2755985015374045e-184	4.766837478309787e-183
504	Mono/Macro	hsa-miR-1296	-29.057001	-20.433891	1.2552606807606082e-185	1.429905645040345e-184
505	Mono/Macro	hsa-miR-203a	-29.403402	-22.652004	4.968329756097495e-190	6.198582838559732e-189
506	Mono/Macro	hsa-miR-133a	-29.474857	-35.12889	6.047579776540599e-191	7.729101958310423e-190
507	Mono/Macro	hsa-miR-6842	-29.80521	-91.875496	3.3441999478506453e-195	4.380901931684345e-194
508	Mono/Macro	hsa-miR-490	-29.946844	-75.13186	4.836614492475963e-197	6.498425625788217e-196
509	Mono/Macro	hsa-miR-370	-30.177298	-40.496704	4.7039508095114544e-200	6.4865005899579e-199
510	Mono/Macro	hsa-miR-128-1	-30.234306	-35.507565	8.390363687295306e-201	1.1882569113899297e-199
511	Mono/Macro	hsa-miR-487b	-30.717987	-48.904068	3.274167709239399e-207	5.198981453458925e-206
512	Mono/Macro	hsa-miR-3943	-31.609907	-86.3069	2.6986438577255733e-219	5.237368079437779e-218
513	Mono/Macro	hsa-miR-1229	-31.716751	-73.53419	9.129920581704298e-221	1.84003014800502e-219
514	Mono/Macro	hsa-miR-770	-31.945742	-95.18699	6.190869958945217e-224	1.2976063433949174e-222
515	Mono/Macro	hsa-miR-758	-32.04154	-48.30161	2.8797603606737536e-225	6.56084534344803e-224
516	Mono/Macro	hsa-miR-432	-32.234818	-53.977367	5.742220959029462e-228	1.367692628423381e-226
517	Mono/Macro	hsa-miR-487a	-32.478016	-89.76428	2.179574440174635e-231	5.7104850332575435e-230
518	Mono/Macro	hsa-miR-132	-32.749584	-28.027702	3.07786641588536e-235	8.960011121799603e-234
519	Mono/Macro	hsa-miR-409	-32.91544	-33.841366	1.3217778410081423e-237	4.074185815813333e-236
520	Mono/Macro	hsa-miR-874	-33.458565	-14.929033	1.9319586283144413e-245	6.327164507729795e-244
521	Mono/Macro	hsa-miR-1224	-33.758904	-84.59185	7.913467996034888e-250	3.455547691601901e-248
522	Mono/Macro	hsa-miR-129	-35.107903	-21.118977	5.106353068614614e-270	2.6757290079540575e-268
523	Mono/Macro	hsa-miR-509	-39.645676	-103.14746	0.0	0.0
524	NB-like Malignant	hsa-miR-758	71.35429	89.29786	0.0	0.0
525	NB-like Malignant	hsa-miR-129	71.06018	38.896473	0.0	0.0
526	NB-like Malignant	hsa-miR-3943	68.86856	156.8042	0.0	0.0
527	NB-like Malignant	hsa-miR-874	68.536095	26.503717	0.0	0.0
528	NB-like Malignant	hsa-miR-487a	66.98821	157.92288	0.0	0.0
529	NB-like Malignant	hsa-miR-370	66.98589	76.45375	0.0	0.0
530	NB-like Malignant	hsa-miR-1224	66.91248	146.49994	0.0	0.0
531	NB-like Malignant	hsa-miR-128-1	66.58361	64.761024	0.0	0.0
532	NB-like Malignant	hsa-miR-323a	66.486786	87.735466	0.0	0.0
533	NB-like Malignant	hsa-miR-487b	65.94927	96.12113	0.0	0.0
534	NB-like Malignant	hsa-miR-433	65.871544	119.49566	0.0	0.0
535	NB-like Malignant	hsa-miR-770	65.66093	168.97311	0.0	0.0
536	NB-like Malignant	hsa-miR-218	65.63306	68.61441	0.0	0.0
537	NB-like Malignant	hsa-miR-409	65.30444	53.87718	0.0	0.0
538	NB-like Malignant	hsa-miR-432	65.071075	90.44184	0.0	0.0
539	NB-like Malignant	hsa-miR-128	65.01533	12.005813	0.0	0.0
540	NB-like Malignant	hsa-miR-656	64.77153	154.61304	0.0	0.0
541	NB-like Malignant	hsa-miR-541	64.75154	101.68223	0.0	0.0
542	NB-like Malignant	hsa-miR-6842	64.48208	163.69443	0.0	0.0
543	NB-like Malignant	hsa-miR-132	64.03582	45.035984	0.0	0.0
544	NB-like Malignant	hsa-miR-543	64.003235	182.54338	0.0	0.0
545	NB-like Malignant	hsa-miR-490	63.56238	135.42534	0.0	0.0
546	NB-like Malignant	hsa-miR-668	63.317055	180.06158	0.0	0.0
547	NB-like Malignant	hsa-miR-129-2	62.832306	173.80476	0.0	0.0
548	NB-like Malignant	hsa-miR-7	62.345436	150.63104	0.0	0.0
549	NB-like Malignant	hsa-miR-139	61.820095	28.692295	0.0	0.0
550	NB-like Malignant	hsa-miR-1229	61.51093	119.944664	0.0	0.0
551	NB-like Malignant	hsa-miR-495	61.318695	72.91186	0.0	0.0
552	NB-like Malignant	hsa-miR-509	61.23139	129.07912	0.0	0.0
553	NB-like Malignant	hsa-miR-485	61.21979	92.7644	0.0	0.0
554	NB-like Malignant	hsa-miR-1258	60.98288	167.61232	0.0	0.0
555	NB-like Malignant	hsa-miR-769	60.661247	37.262	0.0	0.0
556	NB-like Malignant	hsa-miR-539	59.929226	121.25499	0.0	0.0
557	NB-like Malignant	hsa-miR-203a	59.686123	38.642803	0.0	0.0
558	NB-like Malignant	hsa-miR-491	59.591785	63.56425	0.0	0.0
559	NB-like Malignant	hsa-miR-129-1	59.173565	124.066185	0.0	0.0
560	NB-like Malignant	hsa-miR-380	58.81521	112.36133	0.0	0.0
561	NB-like Malignant	hsa-miR-329	58.615326	133.20776	0.0	0.0
562	NB-like Malignant	hsa-miR-203b	58.557186	225.26016	0.0	0.0
563	NB-like Malignant	hsa-miR-410	58.003155	84.68564	0.0	0.0
564	NB-like Malignant	hsa-miR-873	57.527855	158.50475	0.0	0.0
565	NB-like Malignant	hsa-miR-137	57.26369	182.92052	0.0	0.0
566	NB-like Malignant	hsa-miR-592	56.894962	64.3343	0.0	0.0
567	NB-like Malignant	hsa-miR-1179	56.556637	110.61285	0.0	0.0
568	NB-like Malignant	hsa-miR-496	56.556408	113.21367	0.0	0.0
569	NB-like Malignant	hsa-miR-133a	56.26368	54.338562	0.0	0.0
570	NB-like Malignant	hsa-miR-154	55.799236	78.58023	0.0	0.0
571	NB-like Malignant	hsa-miR-323b	55.28831	80.442444	0.0	0.0
572	NB-like Malignant	hsa-miR-382	55.020096	46.37221	0.0	0.0
573	NB-like Malignant	hsa-miR-889	53.51079	42.77338	0.0	0.0
574	NB-like Malignant	hsa-miR-411	53.3212	82.425125	0.0	0.0
575	NB-like Malignant	hsa-miR-381	52.67958	42.054504	0.0	0.0
576	NB-like Malignant	hsa-miR-383	52.49423	80.42125	0.0	0.0
577	NB-like Malignant	hsa-miR-138-1	51.079224	101.0093	0.0	0.0
578	NB-like Malignant	hsa-miR-885	50.290947	38.589314	0.0	0.0
579	NB-like Malignant	hsa-miR-431	49.56226	76.22526	0.0	0.0
580	NB-like Malignant	hsa-miR-519a	47.52091	37.768745	0.0	0.0
581	NB-like Malignant	hsa-miR-299	46.410095	48.595158	0.0	0.0
582	NB-like Malignant	hsa-miR-655	46.357124	55.7463	0.0	0.0
583	NB-like Malignant	hsa-miR-513a	45.521896	55.79348	0.0	0.0
584	NB-like Malignant	hsa-miR-7-1	44.020016	27.192724	0.0	0.0
585	NB-like Malignant	hsa-miR-219a-2	43.996166	30.797941	0.0	0.0
586	NB-like Malignant	hsa-miR-138	43.266445	90.803406	0.0	0.0
587	NB-like Malignant	hsa-miR-3200	42.982777	22.41635	0.0	0.0
588	NB-like Malignant	hsa-miR-328	42.613575	6.4601502	0.0	0.0
589	NB-like Malignant	hsa-miR-585	42.383472	49.969383	0.0	0.0
590	NB-like Malignant	hsa-miR-1249	41.20039	37.90232	0.0	0.0
591	NB-like Malignant	hsa-miR-31	41.1588	47.583374	0.0	0.0
592	NB-like Malignant	hsa-miR-504	40.983208	58.20078	0.0	0.0
593	NB-like Malignant	hsa-miR-3687	40.74501	45.995533	0.0	0.0
594	NB-like Malignant	hsa-miR-105	40.284855	29.312992	0.0	0.0
595	NB-like Malignant	hsa-miR-136	40.04689	34.771015	0.0	0.0
596	NB-like Malignant	hsa-miR-212	39.817142	79.35077	0.0	0.0
597	NB-like Malignant	hsa-miR-153	39.1842	7.4925714	0.0	0.0
598	NB-like Malignant	hsa-miR-548f	39.147564	54.594124	0.0	0.0
599	NB-like Malignant	hsa-miR-361	38.88799	4.733662	0.0	0.0
600	NB-like Malignant	hsa-miR-519b	38.742783	57.07872	0.0	0.0
601	NB-like Malignant	hsa-miR-134	38.46984	21.232277	0.0	0.0
602	NB-like Malignant	hsa-miR-1296	38.11889	21.531683	0.0	0.0
603	NB-like Malignant	hsa-miR-552	36.270813	34.494244	4.669151161843857e-288	1.2233176044030904e-287
604	NB-like Malignant	hsa-miR-520d	36.033554	35.374905	2.496031085211897e-284	6.442957086950906e-284
605	NB-like Malignant	hsa-miR-767	35.320198	38.49263	2.876410734159667e-273	7.2463424264406995e-273
606	NB-like Malignant	hsa-miR-1185-1	35.25404	22.442213	2.9750490351043806e-272	7.423455687593788e-272
607	NB-like Malignant	hsa-miR-548x	35.111298	1.0634898	4.532591970948599e-270	1.120319902253333e-269
608	NB-like Malignant	hsa-miR-379	34.694553	17.515001	9.518704191622257e-264	2.3416906086432218e-263
609	NB-like Malignant	hsa-miR-302d	34.520855	26.44945	3.903220353339912e-261	9.512964954186576e-261
610	NB-like Malignant	hsa-miR-127	34.506557	13.565336	6.395609351518522e-261	1.551527453794308e-260
611	NB-like Malignant	hsa-miR-7-2	34.240856	38.256523	5.9668912132730196e-257	1.4408529934355126e-256
612	NB-like Malignant	hsa-miR-1250	34.146137	16.197123	1.5258757746721915e-255	3.6509539083480744e-255
613	NB-like Malignant	hsa-miR-346	33.465466	75.37461	1.5332780045851969e-245	3.555033957533819e-245
614	NB-like Malignant	hsa-miR-708	33.279415	13.508089	7.666124058977984e-243	1.7618635995195016e-242
615	NB-like Malignant	hsa-miR-1248	32.90672	47.793373	1.761639479905413e-237	4.0134742933497235e-237
616	NB-like Malignant	hsa-miR-369	32.01705	21.044832	6.31407920635108e-225	1.401939620393206e-224
617	NB-like Malignant	hsa-miR-29c	31.986668	6.3519506	1.6711432991801713e-224	3.6948484758245135e-224
618	NB-like Malignant	hsa-miR-1537	31.744036	35.979824	3.8377770354933496e-221	8.379146527493814e-221
619	NB-like Malignant	hsa-miR-598	30.885757	15.009735	1.8555136539380907e-209	4.0011899368870763e-209
620	NB-like Malignant	hsa-miR-412	30.31715	40.334354	6.812657855435297e-202	1.4336677575293557e-201
621	NB-like Malignant	hsa-miR-3150b	29.822643	31.121353	1.9875089811792037e-195	4.132756770388503e-195
622	NB-like Malignant	hsa-miR-935	28.75049	28.392706	8.930477277151598e-182	1.799834651241322e-181
623	NB-like Malignant	hsa-miR-1269b	28.442219	87.07641	6.082083795347756e-178	1.221077359679013e-177
624	NB-like Malignant	hsa-miR-3678	28.256495	10.926634	1.1844427342626749e-175	2.3598782994435046e-175
625	NB-like Malignant	hsa-miR-1269a	28.00486	45.737095	1.4178285280218715e-172	2.8141748056191693e-172
626	NB-like Malignant	hsa-miR-29b	27.824297	2.3735938	2.2049626206578075e-170	4.3436105760326736e-170
627	NB-like Malignant	hsa-miR-519c	27.077806	24.964626	1.797717956520664e-161	3.4889044785808444e-161
628	NB-like Malignant	hsa-miR-1911	26.772566	50.873245	6.744655127111742e-158	1.3041325780835987e-157
629	NB-like Malignant	hsa-miR-30b	25.932348	10.489149	2.8762491706782317e-148	5.480562056128703e-148
630	NB-like Malignant	hsa-miR-766	24.870085	18.719936	1.5682589629725424e-136	2.955998908624504e-136
631	NB-like Malignant	hsa-miR-6715a	24.669086	35.444923	2.29681087289747e-134	4.298317490708122e-134
632	NB-like Malignant	hsa-miR-95	24.535513	14.586545	6.175336441909292e-133	1.151557400555327e-132
633	NB-like Malignant	hsa-miR-125b-2	24.525385	6.1410336	7.92026074550845e-133	1.471708025051925e-132
634	NB-like Malignant	hsa-miR-518e	24.123398	24.635633	1.4205547951978174e-128	2.611827062047917e-128
635	NB-like Malignant	hsa-miR-659	23.46417	25.44127	9.474816055645927e-122	1.6887087119586618e-121
636	NB-like Malignant	hsa-miR-3610	23.091331	9.126052	5.658293226375852e-118	9.982981988622714e-118
637	NB-like Malignant	hsa-miR-520h	22.639387	17.323002	1.7749745546365974e-113	3.0594956139130827e-113
638	NB-like Malignant	hsa-miR-519d	22.50574	20.027021	3.6467421979361366e-112	6.224406878562005e-112
639	NB-like Malignant	hsa-miR-521	22.322783	26.280779	2.2203427475804097e-110	3.777466232896541e-110
640	NB-like Malignant	hsa-miR-320d	22.19766	17.855911	3.6179698626912957e-109	6.135327534143169e-109
641	NB-like Malignant	hsa-miR-513c	22.041826	18.739054	1.1442885048153865e-107	1.9218178734719955e-107
642	NB-like Malignant	hsa-miR-509-3	21.163055	23.532192	2.0921290181338797e-99	3.4474075644721795e-99
643	NB-like Malignant	hsa-miR-520f	20.966637	26.175283	1.3229372937452776e-97	2.1731007583778226e-97
644	NB-like Malignant	hsa-miR-3928	20.77064	33.686203	7.978976592782558e-96	1.3024871447408287e-95
645	NB-like Malignant	hsa-miR-670	20.310488	13.779993	1.0386739557646413e-91	1.674662008678991e-91
646	NB-like Malignant	hsa-miR-133b	20.080687	19.404556	1.0887843273813434e-89	1.7447186163542018e-89
647	NB-like Malignant	hsa-miR-124	20.039928	31.094091	2.471246646673284e-89	3.924040129869094e-89
648	NB-like Malignant	hsa-miR-377	19.688093	26.530313	2.7276592389563022e-86	4.2921724961354426e-86
649	NB-like Malignant	hsa-miR-126	19.626272	2.7139013	9.223827334296804e-86	1.4470914740034506e-85
650	NB-like Malignant	hsa-miR-326	19.59203	22.484364	1.8083442717409128e-85	2.8285743235589204e-85
651	NB-like Malignant	hsa-miR-628	19.361513	8.5479765	1.6302816990709478e-83	2.5199634522512587e-83
652	NB-like Malignant	hsa-miR-512	18.496058	18.86569	2.2214518457341937e-76	3.3740312091730945e-76
653	NB-like Malignant	hsa-miR-551a	18.439806	11.472948	6.296752375096225e-76	9.536122094076363e-76
654	NB-like Malignant	hsa-miR-519e	18.41087	7.315805	1.074822695072706e-75	1.6230751937120977e-75
655	NB-like Malignant	hsa-miR-125b	18.119905	0.41560555	2.219771970335588e-73	3.332838144572631e-73
656	NB-like Malignant	hsa-miR-5586	17.793058	45.489796	7.999096688635072e-71	1.1941671409814181e-70
657	NB-like Malignant	hsa-miR-518f	17.436255	17.910763	4.378415557454416e-68	6.499404396901173e-68
658	NB-like Malignant	hsa-miR-4724	16.62839	18.54136	4.341094021589097e-62	6.4258001901488335e-62
659	NB-like Malignant	hsa-miR-1	16.389454	20.682026	2.2747655179817562e-60	3.357682060344902e-60
660	NB-like Malignant	hsa-miR-525	16.32924	16.368042	6.114021149233605e-60	8.999289556737104e-60
661	NB-like Malignant	hsa-miR-4326	15.6135235	21.433786	5.889277069548093e-55	8.548424333637676e-55
662	NB-like Malignant	hsa-miR-517	15.363438	31.080608	2.8789484492133604e-53	4.155837430820388e-53
663	NB-like Malignant	hsa-miR-92a	15.334989	0.39748383	4.463515836021438e-53	6.425500818888004e-53
664	NB-like Malignant	hsa-miR-375	15.018416	8.514623	5.562098879852173e-51	7.941525376137708e-51
665	NB-like Malignant	hsa-miR-197	14.778155	0.6047199	2.0263998177322755e-49	2.8698202824100335e-49
666	NB-like Malignant	hsa-miR-6510	14.693348	0.91127664	7.111206426800538e-49	1.0043860290144156e-48
667	NB-like Malignant	hsa-miR-516a	14.165532	28.91427	1.497284901519671e-45	2.0922061023901535e-45
668	NB-like Malignant	hsa-miR-520e	14.057724	17.767794	6.907187221762532e-45	9.575042603713139e-45
669	NB-like Malignant	hsa-miR-33a	13.820813	7.1276684	1.9090035319863993e-43	2.611795954989225e-43
670	NB-like Malignant	hsa-miR-6808	13.790735	5.336022	2.8979183986464795e-43	3.954451148153008e-43
671	NB-like Malignant	hsa-miR-890	13.653092	13.567765	1.93491115115159e-42	2.6266669513042312e-42
672	NB-like Malignant	hsa-let-7e	13.42631	1.8233382	4.240226951238201e-41	5.727956692613985e-41
673	NB-like Malignant	hsa-miR-202	13.4262905	18.988068	4.2413114441492867e-41	5.727956692613985e-41
674	NB-like Malignant	hsa-miR-877	13.186399	27.81968	1.0508587126453361e-39	1.4155526103500158e-39
675	NB-like Malignant	hsa-miR-4449	13.01816	10.158651	9.646741349682254e-39	1.2961262736496156e-38
676	NB-like Malignant	hsa-miR-1295a	12.895296	11.039028	4.784246355996548e-38	6.411624272486421e-38
677	NB-like Malignant	hsa-miR-520g	12.670698	11.831108	8.594639075134492e-37	1.1488752233087942e-36
678	NB-like Malignant	hsa-miR-6511b	12.36472	6.5477786	4.0561821772681186e-35	5.367271365880036e-35
679	NB-like Malignant	hsa-miR-1291	11.900421	7.582652	1.1775130378309344e-32	1.5386953412055103e-32
680	NB-like Malignant	hsa-miR-515	11.819838	14.398599	3.082797598086096e-32	4.0183729885500354e-32
681	NB-like Malignant	hsa-miR-378d	11.274471	8.934233	1.7542904205460484e-29	2.2530592656032583e-29
682	NB-like Malignant	hsa-miR-26a-1	10.932755	18.136215	8.037041695006033e-28	1.0197118276472546e-27
683	NB-like Malignant	hsa-miR-517c	10.755929	22.511925	5.557150057717919e-27	7.016738868058287e-27
684	NB-like Malignant	hsa-let-7d	10.634435	0.8467566	2.06075399361496e-26	2.595757434264998e-26
685	NB-like Malignant	hsa-miR-944	10.38718	6.7819414	2.8361279536881945e-25	3.546852142559938e-25
686	NB-like Malignant	hsa-let-7c	10.132738	0.9402595	3.954188725831043e-24	4.909940503164613e-24
687	NB-like Malignant	hsa-miR-187	10.003774	12.631064	1.4669734046745574e-23	1.8172436502351492e-23
688	NB-like Malignant	hsa-miR-518d	9.421437	2.3013866	4.449544466366162e-21	5.486026589119692e-21
689	NB-like Malignant	hsa-miR-18b	9.278273	4.29849	1.7224865590700468e-20	2.118739335569729e-20
690	NB-like Malignant	hsa-miR-29b-2	9.052121	2.8263476	1.4021750177842204e-19	1.7166815638292791e-19
691	NB-like Malignant	hsa-miR-330	8.598319	6.7420173	8.089202060653274e-18	9.85753925530771e-18
692	NB-like Malignant	hsa-miR-526b	8.445603	7.2510886	3.024778821530377e-17	3.660471368318516e-17
693	NB-like Malignant	hsa-miR-1247	8.389112	4.9058423	4.89825408746019e-17	5.914021064122441e-17
694	NB-like Malignant	hsa-miR-26a	8.344571	0.16494021	7.147270285464891e-17	8.609585355364605e-17
695	NB-like Malignant	hsa-miR-498	8.235719	9.230549	1.7848334362955258e-16	2.1401664087387998e-16
696	NB-like Malignant	hsa-miR-615	7.980736	12.461185	1.4546335514475009e-15	1.7323363203602057e-15
697	NB-like Malignant	hsa-miR-181d	7.929609	1.0083311	2.1983737634922245e-15	2.6062168598867095e-15
698	NB-like Malignant	hsa-miR-3187	7.907461	4.0656304	2.626909495279525e-15	3.107224775454788e-15
699	NB-like Malignant	hsa-miR-494	7.8413467	12.88675	4.4573903688046505e-15	5.225218239941022e-15
700	NB-like Malignant	hsa-miR-2110	7.836122	5.753883	4.646750798157622e-15	5.435038879987933e-15
701	NB-like Malignant	hsa-miR-1323	7.755292	14.450259	8.814044689679402e-15	1.0286323869469949e-14
702	NB-like Malignant	hsa-miR-520a	7.1182165	13.831144	1.093326829308392e-12	1.2646871049836587e-12
703	NB-like Malignant	hsa-miR-4791	7.112811	5.224241	1.13702734798648e-12	1.3123399346804305e-12
704	NB-like Malignant	hsa-miR-4473	7.026709	1.860801	2.114618376661497e-12	2.435296767847526e-12
705	NB-like Malignant	hsa-miR-507	6.982938	5.029598	2.890701170932189e-12	3.321770643790498e-12
706	NB-like Malignant	hsa-miR-7704	6.950173	8.186151	3.648389272078772e-12	4.183273476081568e-12
707	NB-like Malignant	hsa-miR-522	6.876516	11.442444	6.133400898006096e-12	7.017253429159813e-12
708	NB-like Malignant	hsa-miR-744	5.3469687	2.7599065	8.943944934513284e-08	1.0035604166348953e-07
709	NB-like Malignant	hsa-miR-497	4.9067206	2.8106153	9.26118694070192e-07	1.0325238206229375e-06
710	NB-like Malignant	hsa-miR-3667	4.805713	8.254551	1.542008351470843e-06	1.715525214799834e-06
711	NB-like Malignant	hsa-miR-518c	4.7365556	6.6293473	2.1738134917765054e-06	2.4081993016720694e-06
712	NB-like Malignant	hsa-miR-3157	4.18664	1.0714506	2.8311471082985545e-05	3.129791318034689e-05
713	NB-like Malignant	hsa-miR-582	4.143585	4.1796813	3.419176853711707e-05	3.771891939673546e-05
714	NB-like Malignant	hsa-miR-508	3.9974432	5.5279174	6.403035193887622e-05	7.048719415119987e-05
715	NB-like Malignant	hsa-miR-373	3.673063	5.8687205	0.0002396603492803768	0.0002627238975374842
716	NB-like Malignant	hsa-miR-4662a	3.5737195	1.915714	0.0003519458962315943	0.00038420760338615714
717	NB-like Malignant	hsa-miR-22	3.488031	0.70049495	0.0004865919938507536	0.0005300919018249374
718	NB-like Malignant	hsa-miR-4652	3.259395	17.03702	0.0011165011883682659	0.0012112766515630876
719	NB-like Malignant	hsa-miR-651	3.2412128	2.3780272	0.0011902229167164745	0.0012885884470236213
720	NB-like Malignant	hsa-miR-1301	3.0683894	2.1234014	0.0021521598642660284	0.002310925755892211
721	NB-like Malignant	hsa-miR-376c	2.8577461	4.6819735	0.004266614619130234	0.004553372831821268
722	NB-like Malignant	hsa-miR-3130	2.661307	-11.77435	0.0077837909878494	0.008273238291345
723	NB-like Malignant	hsa-miR-4521	2.55988	-1.8041375	0.010470832235996139	0.011084274932650457
724	NB-like Malignant	hsa-let-7b	2.3846002	0.53850514	0.017097688474466938	0.018062880565767492
725	NB-like Malignant	hsa-miR-215	2.2356355	-0.08111847	0.02537565366869626	0.02675421030663348
726	NB-like Malignant	hsa-miR-125b-1	2.183741	8.946787	0.02898127287783933	0.03049435138150163
727	NB-like Malignant	hsa-miR-30e	2.0004833	0.08973118	0.04544810207270279	0.047725061094381294
728	NB-like Malignant	hsa-miR-548y	1.7530718	5.6365185	0.07958969242916611	0.08324351064447713
729	NB-like Malignant	hsa-miR-376b	1.5461004	3.092662	0.12208032762256896	0.12717712062470404
730	NB-like Malignant	hsa-miR-103a	1.4637014	0.02404756	0.1432755461375227	0.14896108368266248
731	NB-like Malignant	hsa-miR-378c	1.1237658	0.67287564	0.26111235832718804	0.2688072215391877
732	NB-like Malignant	hsa-miR-376a	1.1117686	9.4044895	0.26623763811666723	0.27354612230026204
733	NB-like Malignant	hsa-miR-654	1.0987264	1.6189543	0.2718874340782512	0.2788043355322968
734	NB-like Malignant	hsa-miR-149	0.87410957	0.041721955	0.38205857582419267	0.390250864974419
735	NB-like Malignant	hsa-miR-140	0.52018464	0.01726794	0.6029348952525044	0.6087435165940507
736	NB-like Malignant	hsa-miR-302a	0.00079876377	-0.8773501	0.999362678802675	0.999362678802675
737	NB-like Malignant	hsa-miR-6715b	-0.04971594	-0.15784729	0.960348753960563	0.9621849848476768
738	NB-like Malignant	hsa-miR-934	-0.28719503	2.3840132	0.7739629890648936	0.7769283645019238
739	NB-like Malignant	hsa-miR-193b	-0.29236963	-0.83676744	0.7700040235483531	0.774437827906597
740	NB-like Malignant	hsa-miR-3681	-0.35294306	-0.9616169	0.7241311153471857	0.7297013546960102
741	NB-like Malignant	hsa-miR-548d	-0.52611697	0.73812973	0.5988069504360207	0.605742938278909
742	NB-like Malignant	hsa-miR-320a	-0.6276957	-0.24473703	0.5302032977828115	0.5373820658378979
743	NB-like Malignant	hsa-miR-802	-0.73065096	0.74928534	0.4649923596029968	0.4722015434728107
744	NB-like Malignant	hsa-miR-4461	-0.7580047	-1.9029455	0.44844816904296125	0.4562851273369159
745	NB-like Malignant	hsa-miR-205	-0.815522	1.7268981	0.41477357427688255	0.42284309906826156
746	NB-like Malignant	hsa-miR-184	-0.90906894	-1.5616442	0.3633137464158519	0.37182891234747345
747	NB-like Malignant	hsa-miR-3937	-1.1763517	-2.0082948	0.23945436817476717	0.24699623803853937
748	NB-like Malignant	hsa-miR-135b	-1.2403506	-10.083184	0.21484572130398383	0.22204962122936397
749	NB-like Malignant	hsa-miR-30a	-1.2641305	-0.021827316	0.2061832057051287	0.21351778614523212
750	NB-like Malignant	hsa-miR-1307	-1.2661574	-0.63636285	0.20545674947745918	0.21318680539839327
751	NB-like Malignant	hsa-miR-101	-1.6432906	-0.28561246	0.10032280829185514	0.10471942538831094
752	NB-like Malignant	hsa-miR-1254	-1.8348172	-9.651938	0.06653278422157637	0.06972635786421202
753	NB-like Malignant	hsa-miR-664a	-2.6603348	-3.0200033	0.007806301902358019	0.008280368819505267
754	NB-like Malignant	hsa-miR-1468	-2.7961972	-0.81034815	0.005170783595129509	0.005507094723268014
755	NB-like Malignant	hsa-miR-550a-3	-2.864348	-2.9973044	0.004178688226477098	0.0044686380217836726
756	NB-like Malignant	hsa-miR-486	-2.9729514	-1.9441326	0.0029495122111294243	0.0031606224920896083
757	NB-like Malignant	hsa-miR-449a	-3.0737407	-6.661729	0.0021139301881744578	0.00227453679384685
758	NB-like Malignant	hsa-miR-19b-1	-3.122699	-4.8969636	0.0017920090964518903	0.0019321250340345482
759	NB-like Malignant	hsa-miR-302b	-3.1427975	-1.7797709	0.001673415386184138	0.0018079786852793574
760	NB-like Malignant	hsa-miR-524	-3.2982533	-3.9480712	0.0009728829734214257	0.0010576570084498487
761	NB-like Malignant	hsa-miR-9	-3.6523867	-0.38726377	0.0002598142214476264	0.00028422265561285225
762	NB-like Malignant	hsa-miR-518b	-3.83089	-5.3628464	0.00012768063520147242	0.00014026132672027578
763	NB-like Malignant	hsa-miR-190b	-4.7733965	-7.9042034	1.8114475705651003e-06	2.0110138283392215e-06
764	NB-like Malignant	hsa-miR-589	-5.0049305	-3.9948711	5.588217852954112e-07	6.243552569185404e-07
765	NB-like Malignant	hsa-miR-5683	-5.02394	-3.0370908	5.062209693108478e-07	5.667944186300946e-07
766	NB-like Malignant	hsa-miR-4431	-5.3693466	-6.4240723	7.902234646725757e-08	8.885774581296775e-08
767	NB-like Malignant	hsa-miR-514a	-5.9539156	-9.420488	2.618019382973803e-09	2.9501981864048878e-09
768	NB-like Malignant	hsa-miR-940	-5.9954195	-2.3302915	2.029605807049068e-09	2.2920548338226543e-09
769	NB-like Malignant	hsa-miR-96	-6.06525	-16.548784	1.3174859429885302e-09	1.4910640045917708e-09
770	NB-like Malignant	hsa-miR-302c	-6.0757694	-3.7759464	1.2339444318098622e-09	1.3995387062085882e-09
771	NB-like Malignant	hsa-miR-3614	-6.118552	-10.930087	9.442921002626953e-10	1.0733385261120441e-09
772	NB-like Malignant	hsa-miR-493	-6.1214824	-16.857475	9.270882459779535e-10	1.0560744367227123e-09
773	NB-like Malignant	hsa-miR-4445	-6.39716	-0.36861223	1.5829346640905767e-10	1.807097525018436e-10
774	NB-like Malignant	hsa-miR-891a	-7.1999426	-4.8570685	6.023782491528752e-13	6.983323065400588e-13
775	NB-like Malignant	hsa-miR-5690	-7.3814864	-5.609204	1.5653209068273998e-13	1.8186877054934756e-13
776	NB-like Malignant	hsa-miR-122	-7.5029964	-4.773129	6.237531777878444e-14	7.263259225796231e-14
777	NB-like Malignant	hsa-miR-1283	-7.8628883	-5.052711	3.75375733623201e-15	4.410244045259133e-15
778	NB-like Malignant	hsa-miR-4491	-7.8837223	-9.639102	3.177696718780317e-15	3.741827147507609e-15
779	NB-like Malignant	hsa-miR-99a	-7.9061165	-1.1340169	2.6554320580493074e-15	3.1338882847248584e-15
780	NB-like Malignant	hsa-miR-30c	-7.934534	-0.29886296	2.112872487983432e-15	2.5105332963794065e-15
781	NB-like Malignant	hsa-miR-100	-8.122521	-0.5396533	4.565975405208887e-16	5.450048091866645e-16
782	NB-like Malignant	hsa-let-7a	-8.208781	-0.5043844	2.23444579364286e-16	2.6731725933078964e-16
783	NB-like Malignant	hsa-miR-1293	-8.284674	-3.9184215	1.1843359803112565e-16	1.4233762699153632e-16
784	NB-like Malignant	hsa-miR-891b	-8.448941	-12.981753	2.9395710230763055e-17	3.5655907779907035e-17
785	NB-like Malignant	hsa-miR-151a	-8.459546	-0.16783434	2.684207359951912e-17	3.2633982752083575e-17
786	NB-like Malignant	hsa-miR-338	-8.620571	-5.530339	6.66210799118354e-18	8.137399970583158e-18
787	NB-like Malignant	hsa-miR-451a	-9.263209	-3.4531858	1.9837752569643423e-20	2.4344220951974598e-20
788	NB-like Malignant	hsa-miR-1292	-9.57779	-7.458223	9.91437356082488e-22	1.2252669211962823e-21
789	NB-like Malignant	hsa-miR-514b	-10.216037	-6.175771	1.6807256395595055e-24	2.09192454900043e-24
790	NB-like Malignant	hsa-miR-1197	-10.342709	-8.731397	4.515891151040241e-25	5.63411181701211e-25
791	NB-like Malignant	hsa-miR-335	-10.414427	-3.1983416	2.1307675915923058e-25	2.671105784675522e-25
792	NB-like Malignant	hsa-miR-331	-10.446523	-4.1096554	1.5199616015715283e-25	1.909975729552712e-25
793	NB-like Malignant	hsa-miR-29b-1	-10.812451	-7.0290847	3.005301933269634e-27	3.803812108776059e-27
794	NB-like Malignant	hsa-miR-892b	-11.107987	-17.44884	1.147156300959085e-28	1.459004615782914e-28
795	NB-like Malignant	hsa-miR-3653	-11.190488	-6.1149793	4.5393061870333335e-29	5.787339274952474e-29
796	NB-like Malignant	hsa-miR-520b	-11.238959	-6.5489206	2.62457214607201e-29	3.354331230589593e-29
797	NB-like Malignant	hsa-miR-520c	-11.238959	-6.5489206	2.62457214607201e-29	3.354331230589593e-29
798	NB-like Malignant	hsa-miR-204	-11.27735	-8.538635	1.6978212477556124e-29	2.1858927120981348e-29
799	NB-like Malignant	hsa-miR-4746	-11.436226	-22.84096	2.7561639445422822e-30	3.557216519557034e-30
800	NB-like Malignant	hsa-miR-618	-11.57444	-8.105179	5.553244535254422e-31	7.1849386085760905e-31
801	NB-like Malignant	hsa-miR-4787	-11.594261	-7.0690684	4.406523015321161e-31	5.715391237693783e-31
802	NB-like Malignant	hsa-miR-675	-11.664539	-29.367613	1.9344658078389978e-31	2.5152855665201856e-31
803	NB-like Malignant	hsa-miR-3940	-12.051489	-12.818908	1.9047852796571055e-33	2.495268716350808e-33
804	NB-like Malignant	hsa-miR-6720	-12.149358	-12.693448	5.7818046629695395e-34	7.593146975929922e-34
805	NB-like Malignant	hsa-miR-1251	-12.173422	-16.171822	4.306442095475254e-34	5.6697880855000836e-34
806	NB-like Malignant	hsa-miR-502	-12.21724	-12.741443	2.514783041909889e-34	3.319260236677032e-34
807	NB-like Malignant	hsa-miR-6718	-12.499122	-9.739602	7.54807921185779e-36	1.0013148119021475e-35
808	NB-like Malignant	hsa-miR-1275	-12.507649	-12.957588	6.78013340921162e-36	9.017233265042866e-36
809	NB-like Malignant	hsa-miR-1343	-12.613079	-15.654509	1.788648886382553e-36	2.3848651818434038e-36
810	NB-like Malignant	hsa-miR-3161	-13.702625	-12.799321	9.791942698751213e-43	1.3327215517261393e-42
811	NB-like Malignant	hsa-let-7f	-13.930579	-0.4190769	4.1299532678036385e-44	5.665171498243734e-44
812	NB-like Malignant	hsa-miR-517a	-13.956256	-16.160095	2.8817978289278966e-44	3.963417486504509e-44
813	NB-like Malignant	hsa-miR-517b	-13.956256	-16.160095	2.8817978289278966e-44	3.963417486504509e-44
814	NB-like Malignant	hsa-miR-3127	-14.018607	-3.5752642	1.199460391645606e-44	1.6583568475522364e-44
815	NB-like Malignant	hsa-miR-4772	-14.07267	-10.425122	5.591744866128818e-45	7.772080397484087e-45
816	NB-like Malignant	hsa-miR-145	-14.104014	-9.3244915	3.587652673780048e-45	4.999813832608365e-45
817	NB-like Malignant	hsa-miR-19a	-14.173526	-7.208587	1.3361925499346175e-45	1.872098652849571e-45
818	NB-like Malignant	hsa-miR-516b	-14.187797	-15.344493	1.0903119706500346e-45	1.5316983180177428e-45
819	NB-like Malignant	hsa-miR-23b	-14.400656	-5.6190515	5.125474591929028e-47	7.219754532717233e-47
820	NB-like Malignant	hsa-miR-892c	-14.902163	-21.630798	3.1908137696573415e-50	4.531128496749179e-50
821	NB-like Malignant	hsa-miR-337	-14.927136	-12.233915	2.1949289625423273e-50	3.125387979272227e-50
822	NB-like Malignant	hsa-miR-181c	-15.196802	-3.8261263	3.713083298294909e-52	5.315999039088886e-52
823	NB-like Malignant	hsa-miR-3170	-15.286513	-6.4827266	9.4052466603355e-53	1.350232671237206e-52
824	NB-like Malignant	hsa-miR-5584	-15.422869	-21.822859	1.1488628696434273e-53	1.6629948720805413e-53
825	NB-like Malignant	hsa-miR-7641	-15.994196	-17.133406	1.402574511136095e-57	2.0415251217647606e-57
826	NB-like Malignant	hsa-miR-365a	-16.044186	-6.890057	6.27760517193348e-58	9.162855459869481e-58
827	NB-like Malignant	hsa-miR-3173	-16.25373	-9.688257	2.1017504153692632e-59	3.0763050772443967e-59
828	NB-like Malignant	hsa-miR-892a	-16.293325	-22.715242	1.1007816808622943e-59	1.6157131674281296e-59
829	NB-like Malignant	hsa-miR-1295b	-17.448332	-10.956209	3.54437883873656e-68	5.27629122584647e-68
830	NB-like Malignant	hsa-miR-577	-18.01134	-39.39874	1.5873996281188005e-72	2.37656401466929e-72
831	NB-like Malignant	hsa-miR-192	-18.236086	-10.790012	2.669002582020298e-74	4.0188429683294144e-74
832	NB-like Malignant	hsa-miR-340	-18.518097	-4.326487	1.475618619205117e-76	2.2477446408822133e-76
833	NB-like Malignant	hsa-miR-1277	-18.674927	-24.33501	7.919959044028732e-78	1.209929603227713e-77
834	NB-like Malignant	hsa-miR-181a-2	-19.227045	-0.38618365	2.1979905730167837e-82	3.3676814627508615e-82
835	NB-like Malignant	hsa-miR-10b	-19.227951	-12.616835	2.159927189415824e-82	3.319067000744551e-82
836	NB-like Malignant	hsa-miR-6087	-19.319899	-31.308048	3.653734124883123e-83	5.631049063055167e-83
837	NB-like Malignant	hsa-miR-527	-19.362734	-15.653795	1.5920666230647607e-83	2.4681742913785047e-83
838	NB-like Malignant	hsa-miR-92a-1	-19.509209	-37.48689	9.16917854269491e-85	1.4257120345317901e-84
839	NB-like Malignant	hsa-miR-4758	-19.521114	-19.425941	7.263773420311159e-85	1.1328027595961452e-84
840	NB-like Malignant	hsa-miR-429	-19.77279	-15.878095	5.107149310919861e-87	8.060681442536166e-87
841	NB-like Malignant	hsa-miR-3922	-19.975521	-18.940485	8.993916462761361e-89	1.4238103403283846e-88
842	NB-like Malignant	hsa-miR-216a	-20.07553	-47.417023	1.2079161455171761e-89	1.9238542864772046e-89
843	NB-like Malignant	hsa-miR-6502	-20.078512	-17.96905	1.1375178006783897e-89	1.817254047425232e-89
844	NB-like Malignant	hsa-miR-5698	-20.200176	-26.510244	9.754809472950266e-91	1.5679509704987545e-90
845	NB-like Malignant	hsa-miR-3622a	-20.377151	-31.60581	2.667324781023662e-92	4.3138215594333296e-92
846	NB-like Malignant	hsa-miR-33b	-20.46012	-48.614258	4.881922885277974e-93	7.919899665280674e-93
847	NB-like Malignant	hsa-miR-345	-20.569202	-15.653328	5.181134774063772e-94	8.431411868352226e-94
848	NB-like Malignant	hsa-miR-182	-20.78906	-4.792899	5.436413714501342e-96	8.902127457495948e-96
849	NB-like Malignant	hsa-miR-642a	-21.207867	-37.477764	8.079640483777666e-100	1.3355620231859612e-99
850	NB-like Malignant	hsa-miR-6509	-21.244207	-22.936535	3.729381697374799e-100	6.184164586786059e-100
851	NB-like Malignant	hsa-miR-367	-21.596535	-20.620167	1.9360223712371913e-103	3.2205578492961527e-103
852	NB-like Malignant	hsa-miR-4668	-21.895311	-23.008263	2.8793339933447965e-106	4.805003224562654e-106
853	NB-like Malignant	hsa-miR-301b	-21.914436	-29.095158	1.8921883387159473e-106	3.16775300155641e-106
854	NB-like Malignant	hsa-miR-372	-22.057598	-27.30263	8.075710301118421e-108	1.3606663015389236e-107
855	NB-like Malignant	hsa-miR-7974	-22.075577	-36.716675	5.42685726175057e-108	9.173139371475157e-108
856	NB-like Malignant	hsa-miR-518a	-22.573559	-20.910477	7.883739488358983e-113	1.350025977745133e-112
857	NB-like Malignant	hsa-miR-196a	-22.59349	-45.667526	5.0218896697494023e-113	8.627771104749792e-113
858	NB-like Malignant	hsa-miR-3609	-22.644255	-25.200527	1.589379188051812e-113	2.748629354914685e-113
859	NB-like Malignant	hsa-miR-206	-22.740295	-35.34545	1.7901902754258728e-114	3.106157961334958e-114
860	NB-like Malignant	hsa-miR-5589	-22.823563	-0.5400713	2.675882151052339e-115	4.658346336051248e-115
861	NB-like Malignant	hsa-miR-183	-22.933306	-17.758692	2.162647314184869e-116	3.7774239754429047e-116
862	NB-like Malignant	hsa-miR-483	-22.944527	-35.806107	1.6710595030868014e-116	2.9285457512290434e-116
863	NB-like Malignant	hsa-miR-4423	-22.99059	-47.932827	5.7897440612604634e-117	1.018062378557209e-116
864	NB-like Malignant	hsa-miR-30c-1	-23.094091	-24.96483	5.308355104160545e-118	9.397223224932856e-118
865	NB-like Malignant	hsa-miR-221	-23.145882	-15.700637	1.5994527536666184e-118	2.8410618404112137e-118
866	NB-like Malignant	hsa-miR-219a	-23.543264	-20.507748	1.4715192219683088e-122	2.6316589498682384e-122
867	NB-like Malignant	hsa-miR-222	-23.599722	-19.294434	3.8795919294728946e-123	6.962007435081495e-123
868	NB-like Malignant	hsa-miR-506	-23.736559	-21.127813	1.5126341148138306e-124	2.7237810177403687e-124
869	NB-like Malignant	hsa-miR-20a	-23.816998	-10.28577	2.2266575589116884e-125	4.0233398650680166e-125
870	NB-like Malignant	hsa-miR-125a	-23.865498	-9.884343	6.99187470703116e-126	1.2677309157385219e-125
871	NB-like Malignant	hsa-miR-3131	-23.928432	-22.834742	1.549866160710993e-126	2.8198953757380566e-126
872	NB-like Malignant	hsa-miR-135a	-23.972242	-20.998571	5.417819640617101e-127	9.89176826370509e-127
873	NB-like Malignant	hsa-let-7i	-24.09774	-3.0879493	2.639909294202803e-128	4.836756888679262e-128
874	NB-like Malignant	hsa-miR-148a	-24.167088	-13.169496	4.937949409380679e-129	9.110864403223506e-129
875	NB-like Malignant	hsa-miR-191	-24.230703	-12.411588	1.0564033854906449e-129	1.9560260565268477e-129
876	NB-like Malignant	hsa-miR-93	-24.831245	-4.0673566	4.123536434922637e-136	7.744563053403088e-136
877	NB-like Malignant	hsa-miR-3648	-25.701998	-36.554966	1.1102872762679901e-145	2.1003268330845734e-145
878	NB-like Malignant	hsa-miR-130b	-25.82509	-11.755348	4.6355135266821776e-147	8.800757565150222e-147
879	NB-like Malignant	hsa-miR-374c	-26.09462	-31.088984	4.1961731648278587e-150	8.02479831521824e-150
880	NB-like Malignant	hsa-miR-342	-26.507029	-4.5501976	8.042845046122787e-155	1.5437548733217366e-154
881	NB-like Malignant	hsa-miR-3607	-26.752962	-22.776848	1.1405635473220558e-157	2.1972621279292548e-157
882	NB-like Malignant	hsa-miR-4728	-27.197151	-15.133371	7.018876135375694e-163	1.3672457601995773e-162
883	NB-like Malignant	hsa-miR-548v	-27.198784	-66.38696	6.713693204647025e-163	1.3126773280727767e-162
884	NB-like Malignant	hsa-miR-362	-27.798254	-15.499285	4.5537323071973104e-170	8.936912842589478e-170
885	NB-like Malignant	hsa-miR-378a	-27.851322	-8.034131	1.0381239692187097e-170	2.0527432447947317e-170
886	NB-like Malignant	hsa-miR-144	-28.346554	-28.473457	9.230219040378548e-177	1.8460438080757096e-176
887	NB-like Malignant	hsa-miR-181a	-28.886326	-0.8848771	1.7732819425058072e-183	3.5876437755715943e-183
888	NB-like Malignant	hsa-miR-194	-28.905264	-15.204801	1.0252084179759493e-183	2.0822062442612304e-183
889	NB-like Malignant	hsa-miR-513b	-29.056831	-52.671898	1.2614993954804407e-185	2.57208437055156e-185
890	NB-like Malignant	hsa-miR-143	-29.116865	-10.149897	2.1960048882171943e-186	4.4949475055695695e-186
891	NB-like Malignant	hsa-miR-551b	-29.384962	-26.479816	8.548403339023947e-190	1.7566130782935483e-189
892	NB-like Malignant	hsa-miR-489	-29.541012	-39.307022	8.56727103396767e-192	1.7674212684248264e-191
893	NB-like Malignant	hsa-miR-449b	-29.613289	-56.10814	1.0077916079726867e-192	2.0872838046548926e-192
894	NB-like Malignant	hsa-miR-1228	-29.929388	-29.337065	8.161316080686759e-197	1.7037966638565184e-196
895	NB-like Malignant	hsa-miR-3154	-30.036604	-35.255116	3.26650911317541e-198	6.84660310121566e-198
896	NB-like Malignant	hsa-miR-196b	-30.355068	-75.23136	2.1538623322325407e-202	4.550902669717142e-202
897	NB-like Malignant	hsa-miR-624	-30.440132	-36.579372	1.61821872837717e-203	3.432982241577478e-203
898	NB-like Malignant	hsa-miR-106a	-30.484598	-12.289109	4.17005063058475e-204	8.882546871652069e-204
899	NB-like Malignant	hsa-miR-523	-30.58591	-24.224926	1.8843205974436432e-205	4.030138747185588e-205
900	NB-like Malignant	hsa-miR-4709	-30.698673	-29.477272	5.928648063681503e-207	1.2732014694135686e-206
901	NB-like Malignant	hsa-miR-450b	-30.974072	-19.562675	1.2047917659577788e-210	2.608722666784612e-210
902	NB-like Malignant	hsa-miR-542	-31.342943	-15.868145	1.2140331394316431e-215	2.6396405189302117e-215
903	NB-like Malignant	hsa-miR-484	-31.7489	-5.0742874	3.2883563496546766e-221	7.209618105519039e-221
904	NB-like Malignant	hsa-miR-10a	-31.848438	-30.960299	1.383524280684391e-222	3.046078668397567e-222
905	NB-like Malignant	hsa-miR-760	-32.051155	-26.908401	2.1155988809651076e-225	4.717335377130708e-225
906	NB-like Malignant	hsa-miR-616	-32.15931	-58.830975	6.545646610438605e-227	1.4657772751580464e-226
907	NB-like Malignant	hsa-miR-200c	-32.298115	-17.37736	7.434011312942119e-229	1.6718549047131632e-228
908	NB-like Malignant	hsa-miR-103a-2	-32.541172	-40.493954	2.791537705919367e-232	6.305024818542018e-232
909	NB-like Malignant	hsa-miR-5000	-32.756878	-33.450703	2.4232795016864017e-235	5.4969630254704525e-235
910	NB-like Malignant	hsa-miR-20b	-33.236565	-22.144953	3.1921415614819966e-242	7.304288987845268e-242
911	NB-like Malignant	hsa-miR-3651	-33.41582	-29.341984	8.077643878906547e-245	1.8646191156594847e-244
912	NB-like Malignant	hsa-miR-16	-33.594322	-4.2930617	2.0305293801846296e-247	4.728877312074426e-247
913	NB-like Malignant	hsa-miR-3677	-33.81789	-22.36672	1.0765953580497039e-250	2.518464141151986e-250
914	NB-like Malignant	hsa-miR-16-2	-33.965763	-47.337864	7.13800331612231e-253	1.6772707343713409e-252
915	NB-like Malignant	hsa-miR-3136	-34.03819	-40.549355	6.0695415865844194e-254	1.4326305366532596e-253
916	NB-like Malignant	hsa-miR-301a	-34.040688	-20.32181	5.5744989995360725e-254	1.321736414369639e-253
917	NB-like Malignant	hsa-miR-3923	-34.11298	-52.590183	4.73583515336296e-255	1.1279898274373597e-254
918	NB-like Malignant	hsa-let-7f-1	-34.165573	-32.98534	7.851843526148723e-256	1.8873238567440049e-255
919	NB-like Malignant	hsa-miR-181b	-34.65325	-6.6037374	3.9907023642465756e-263	9.771626349837409e-263
920	NB-like Malignant	hsa-miR-24	-35.134342	-1.6459736	2.0160728377921386e-270	5.006740127976686e-270
921	NB-like Malignant	hsa-miR-29a	-35.306904	-5.9548435	4.601100425492181e-273	1.153577331558805e-272
922	NB-like Malignant	hsa-miR-664b	-35.407288	-19.099014	1.3189333982491888e-274	3.338749278659782e-274
923	NB-like Malignant	hsa-miR-25	-35.63528	-19.092047	3.983184233130845e-278	1.0131983194954189e-277
924	NB-like Malignant	hsa-miR-106b	-35.647884	-7.404786	2.5409110544459394e-278	6.49481654892523e-278
925	NB-like Malignant	hsa-miR-371a	-35.97056	-84.05012	2.415274812716066e-283	6.203941185604013e-283
926	NB-like Malignant	hsa-miR-324	-36.058475	-7.1353006	1.0157709214660575e-284	2.634970113109971e-284
927	NB-like Malignant	hsa-miR-6806	-36.069584	-38.615086	6.802234602894253e-285	1.7733188716002928e-284
928	NB-like Malignant	hsa-miR-217	-36.563774	-17.507284	1.0773172450819893e-292	2.8367549568993086e-292
929	NB-like Malignant	hsa-miR-151b	-36.593178	-48.721462	3.6716248289354197e-293	9.716825304859393e-293
930	NB-like Malignant	hsa-miR-107	-36.653824	-5.550478	3.9773295334658896e-294	1.0579292769218915e-293
931	NB-like Malignant	hsa-miR-7702	-36.8214	-39.72993	8.393532305176867e-297	2.2439851673023868e-296
932	NB-like Malignant	hsa-miR-34a	-36.92765	-8.775208	1.6639607886064588e-298	4.471361298614279e-298
933	NB-like Malignant	hsa-miR-190a	-36.961666	-21.16861	4.7312122517904107e-299	1.2779150618238015e-298
934	NB-like Malignant	hsa-miR-652	-37.143005	-14.598056	5.686197809763447e-302	1.5438174364331848e-301
935	NB-like Malignant	hsa-miR-676	-37.202263	-23.666412	6.27254662370859e-303	1.711882516053803e-302
936	NB-like Malignant	hsa-miR-17	-37.241558	-7.2997656	1.45139600281308e-303	3.9818403427960935e-303
937	NB-like Malignant	hsa-miR-216b	-37.38145	-98.87209	7.822417714163263e-306	2.1573404643271317e-305
938	NB-like Malignant	hsa-let-7g	-37.457714	-4.5079603	4.4985501583269625e-307	1.2472170809329779e-306
939	NB-like Malignant	hsa-miR-199a	-37.52249	-21.852901	3.9592364323756663e-308	1.1035318566834304e-307
940	NB-like Malignant	hsa-miR-888	-37.551273	-60.150978	1.34305357680467e-308	3.763422856928594e-308
941	NB-like Malignant	hsa-miR-34b	-37.87862	-94.53983	0.0	0.0
942	NB-like Malignant	hsa-miR-2355	-38.033794	-18.094494	0.0	0.0
943	NB-like Malignant	hsa-miR-188	-38.746395	-47.95002	0.0	0.0
944	NB-like Malignant	hsa-miR-185	-39.23492	-30.271626	0.0	0.0
945	NB-like Malignant	hsa-miR-500a	-39.499886	-19.08282	0.0	0.0
946	NB-like Malignant	hsa-miR-627	-39.51837	-49.553047	0.0	0.0
947	NB-like Malignant	hsa-miR-3065	-39.773518	-30.05264	0.0	0.0
948	NB-like Malignant	hsa-miR-548b	-40.07226	-52.139355	0.0	0.0
949	NB-like Malignant	hsa-miR-28	-40.290695	-5.385157	0.0	0.0
950	NB-like Malignant	hsa-miR-15b	-40.46157	-13.796252	0.0	0.0
951	NB-like Malignant	hsa-miR-7706	-40.897408	-53.284683	0.0	0.0
952	NB-like Malignant	hsa-miR-505	-41.086594	-22.145542	0.0	0.0
953	NB-like Malignant	hsa-miR-200b	-41.243248	-42.92602	0.0	0.0
954	NB-like Malignant	hsa-miR-1306	-41.87203	-18.227238	0.0	0.0
955	NB-like Malignant	hsa-miR-16-1	-41.88833	-33.69286	0.0	0.0
956	NB-like Malignant	hsa-miR-455	-42.044056	-25.135185	0.0	0.0
957	NB-like Malignant	hsa-miR-146a	-42.058506	-22.191748	0.0	0.0
958	NB-like Malignant	hsa-miR-937	-42.241196	-66.18	0.0	0.0
959	NB-like Malignant	hsa-miR-223	-42.26141	-29.617376	0.0	0.0
960	NB-like Malignant	hsa-miR-195	-42.497486	-22.354017	0.0	0.0
961	NB-like Malignant	hsa-miR-499a	-42.77749	-40.349556	0.0	0.0
962	NB-like Malignant	hsa-miR-224	-42.81457	-79.70364	0.0	0.0
963	NB-like Malignant	hsa-miR-532	-42.828186	-6.3290424	0.0	0.0
964	NB-like Malignant	hsa-miR-24-1	-42.842064	-39.86137	0.0	0.0
965	NB-like Malignant	hsa-miR-511	-43.05314	-74.54118	0.0	0.0
966	NB-like Malignant	hsa-miR-34c	-43.11869	-69.655365	0.0	0.0
967	NB-like Malignant	hsa-miR-363	-43.733692	-15.700906	0.0	0.0
968	NB-like Malignant	hsa-miR-450a	-44.048767	-32.735695	0.0	0.0
969	NB-like Malignant	hsa-miR-1271	-44.06626	-25.30318	0.0	0.0
970	NB-like Malignant	hsa-miR-449c	-44.996323	-45.25031	0.0	0.0
971	NB-like Malignant	hsa-miR-6503	-45.17605	-49.74272	0.0	0.0
972	NB-like Malignant	hsa-miR-3605	-45.186386	-51.52244	0.0	0.0
973	NB-like Malignant	hsa-miR-1270	-45.782803	-63.502754	0.0	0.0
974	NB-like Malignant	hsa-miR-6892	-45.828674	-65.265	0.0	0.0
975	NB-like Malignant	hsa-miR-454	-45.92623	-35.248344	0.0	0.0
976	NB-like Malignant	hsa-miR-625	-45.996685	-33.069153	0.0	0.0
977	NB-like Malignant	hsa-miR-425	-46.036182	-43.886524	0.0	0.0
978	NB-like Malignant	hsa-miR-23a	-46.202736	-31.023523	0.0	0.0
979	NB-like Malignant	hsa-miR-4677	-46.20773	-29.206072	0.0	0.0
980	NB-like Malignant	hsa-miR-200a	-46.209026	-69.46963	0.0	0.0
981	NB-like Malignant	hsa-miR-3615	-46.57207	-44.38335	0.0	0.0
982	NB-like Malignant	hsa-miR-3913	-46.6183	-54.73223	0.0	0.0
983	NB-like Malignant	hsa-miR-30d	-46.682907	-14.114426	0.0	0.0
984	NB-like Malignant	hsa-miR-19b	-47.100834	-10.183409	0.0	0.0
985	NB-like Malignant	hsa-miR-26b	-47.412937	-9.385734	0.0	0.0
986	NB-like Malignant	hsa-miR-4661	-48.153706	-70.38451	0.0	0.0
987	NB-like Malignant	hsa-miR-1266	-48.31021	-67.68461	0.0	0.0
988	NB-like Malignant	hsa-miR-152	-48.858337	-11.313551	0.0	0.0
989	NB-like Malignant	hsa-miR-99b	-49.099316	-12.335818	0.0	0.0
990	NB-like Malignant	hsa-miR-374b	-49.12014	-18.989103	0.0	0.0
991	NB-like Malignant	hsa-miR-3917	-49.227673	-71.49791	0.0	0.0
992	NB-like Malignant	hsa-miR-150	-49.601734	-31.786842	0.0	0.0
993	NB-like Malignant	hsa-miR-671	-49.61783	-31.114853	0.0	0.0
994	NB-like Malignant	hsa-miR-296	-49.722813	-36.472355	0.0	0.0
995	NB-like Malignant	hsa-miR-320c	-49.899563	-57.940426	0.0	0.0
996	NB-like Malignant	hsa-miR-1287	-49.969948	-46.580475	0.0	0.0
997	NB-like Malignant	hsa-miR-339	-50.072826	-28.45306	0.0	0.0
998	NB-like Malignant	hsa-miR-584	-50.181385	-48.30727	0.0	0.0
999	NB-like Malignant	hsa-miR-653	-50.726883	-90.10592	0.0	0.0
1000	NB-like Malignant	hsa-miR-214	-51.01698	-63.900658	0.0	0.0
1001	NB-like Malignant	hsa-miR-629	-51.081085	-38.963524	0.0	0.0
1002	NB-like Malignant	hsa-miR-199b	-51.210915	-53.489914	0.0	0.0
1003	NB-like Malignant	hsa-miR-3074	-51.31322	-40.236443	0.0	0.0
1004	NB-like Malignant	hsa-miR-365b	-51.401615	-19.110456	0.0	0.0
1005	NB-like Malignant	hsa-miR-186	-51.516987	-7.3929305	0.0	0.0
1006	NB-like Malignant	hsa-miR-660	-51.638176	-34.22234	0.0	0.0
1007	NB-like Malignant	hsa-miR-424	-52.094296	-37.237686	0.0	0.0
1008	NB-like Malignant	hsa-miR-130a	-52.51867	-32.578957	0.0	0.0
1009	NB-like Malignant	hsa-miR-942	-52.656956	-61.38258	0.0	0.0
1010	NB-like Malignant	hsa-miR-503	-52.96788	-58.881077	0.0	0.0
1011	NB-like Malignant	hsa-miR-141	-53.642033	-83.51186	0.0	0.0
1012	NB-like Malignant	hsa-miR-15a	-53.652596	-9.560026	0.0	0.0
1013	NB-like Malignant	hsa-miR-148b	-53.666645	-35.641453	0.0	0.0
1014	NB-like Malignant	hsa-miR-146b	-55.01689	-15.8033285	0.0	0.0
1015	NB-like Malignant	hsa-miR-423	-56.627068	-12.894295	0.0	0.0
1016	NB-like Malignant	hsa-miR-193a	-57.038452	-41.505024	0.0	0.0
1017	NB-like Malignant	hsa-miR-1180	-57.162445	-160.42809	0.0	0.0
1018	NB-like Malignant	hsa-miR-24-2	-57.40537	-82.80028	0.0	0.0
1019	NB-like Malignant	hsa-miR-500b	-57.654385	-39.75842	0.0	0.0
1020	NB-like Malignant	hsa-let-7a-2	-58.105087	-116.809975	0.0	0.0
1021	NB-like Malignant	hsa-miR-30c-2	-58.122883	-48.133526	0.0	0.0
1022	NB-like Malignant	hsa-miR-18a	-58.23943	-48.21021	0.0	0.0
1023	NB-like Malignant	hsa-miR-574	-58.32147	-41.698387	0.0	0.0
1024	NB-like Malignant	hsa-miR-27b	-58.59266	-10.515659	0.0	0.0
1025	NB-like Malignant	hsa-miR-550a	-59.343475	-57.488667	0.0	0.0
1026	NB-like Malignant	hsa-miR-92b	-59.357143	-44.55034	0.0	0.0
1027	NB-like Malignant	hsa-miR-576	-59.375023	-54.89767	0.0	0.0
1028	NB-like Malignant	hsa-miR-320b	-59.449394	-60.772675	0.0	0.0
1029	NB-like Malignant	hsa-miR-219a-1	-59.93197	-54.816906	0.0	0.0
1030	NB-like Malignant	hsa-miR-374a	-60.12867	-14.205603	0.0	0.0
1031	NB-like Malignant	hsa-miR-21	-60.416443	-16.351046	0.0	0.0
1032	NB-like Malignant	hsa-miR-887	-60.49944	-64.375465	0.0	0.0
1033	NB-like Malignant	hsa-miR-98	-60.58013	-39.17542	0.0	0.0
1034	NB-like Malignant	hsa-miR-210	-60.65166	-43.066963	0.0	0.0
1035	NB-like Malignant	hsa-miR-27a	-60.721886	-58.50136	0.0	0.0
1036	NB-like Malignant	hsa-miR-452	-61.6126	-85.75418	0.0	0.0
1037	NB-like Malignant	hsa-miR-421	-61.64723	-43.317387	0.0	0.0
1038	NB-like Malignant	hsa-miR-155	-62.336998	-35.500233	0.0	0.0
1039	NB-like Malignant	hsa-miR-1262	-63.661316	-118.63681	0.0	0.0
1040	NB-like Malignant	hsa-miR-501	-64.22359	-72.85526	0.0	0.0
1041	NB-like Malignant	hsa-miR-590	-64.37108	-71.85531	0.0	0.0
1042	NB-like Malignant	hsa-miR-32	-64.66073	-54.12199	0.0	0.0
1043	NB-like Malignant	hsa-miR-142	-65.32092	-44.60295	0.0	0.0
1044	NB-like Malignant	hsa-miR-1226	-67.0146	-93.72458	0.0	0.0
1045	NB-like Malignant	hsa-miR-1976	-67.43563	-109.05632	0.0	0.0
1046	NB-like Malignant	hsa-miR-26a-2	-69.26363	-170.94731	0.0	0.0
1047	NB-like Malignant	hsa-miR-3613	-72.13895	-56.196503	0.0	0.0
1048	OC-like Malignant	hsa-miR-3613	40.070873	32.918026	0.0	0.0
1049	OC-like Malignant	hsa-miR-32	38.711903	34.4807	0.0	0.0
1050	OC-like Malignant	hsa-miR-26a-2	38.452423	98.93319	0.0	0.0
1051	OC-like Malignant	hsa-miR-887	38.221954	42.3152	0.0	0.0
1052	OC-like Malignant	hsa-miR-1226	36.74201	53.937817	1.559808852496134e-295	5.108373991924839e-294
1053	OC-like Malignant	hsa-miR-576	35.621765	33.6275	6.449371893787043e-278	1.536123123792914e-276
1054	OC-like Malignant	hsa-miR-92b	35.278275	26.53142	1.2648027029335137e-272	2.5490639089890814e-271
1055	OC-like Malignant	hsa-miR-320b	35.159447	38.00657	8.336651200877516e-271	1.6179278626888215e-269
1056	OC-like Malignant	hsa-miR-421	34.896683	25.55261	8.348155565529665e-267	1.5622976844062658e-265
1057	OC-like Malignant	hsa-miR-210	34.50017	26.752737	7.974053899706673e-261	1.193829783841799e-259
1058	OC-like Malignant	hsa-miR-1976	34.497456	58.637432	8.7574740919918e-261	1.2746990067232509e-259
1059	OC-like Malignant	hsa-miR-550a	34.238987	33.807198	6.361246399367023e-257	8.771823982285053e-256
1060	OC-like Malignant	hsa-miR-27b	33.90584	6.1954875	5.463790487732285e-252	7.157565538929293e-251
1061	OC-like Malignant	hsa-miR-374a	33.534912	8.208093	1.4941468343565406e-246	1.8207742818670402e-245
1062	OC-like Malignant	hsa-miR-1262	33.36157	65.8935	4.950494853078896e-244	5.519275112794344e-243
1063	OC-like Malignant	hsa-miR-155	32.95662	19.986994	3.400603084851504e-238	3.563832032924376e-237
1064	OC-like Malignant	hsa-miR-18a	32.92507	29.185196	9.62253109049194e-238	9.696550560418801e-237
1065	OC-like Malignant	hsa-let-7a-2	32.526455	66.89409	4.507792739004909e-232	4.456761123091646e-231
1066	OC-like Malignant	hsa-miR-219a-1	32.3803	32.04232	5.1985826992524725e-230	4.8643880971576706e-229
1067	OC-like Malignant	hsa-miR-30c-2	31.360834	26.926182	6.924616744162333e-216	5.948359301542725e-215
1068	OC-like Malignant	hsa-miR-590	30.917225	37.457237	7.009749302288296e-210	5.739232241248543e-209
1069	OC-like Malignant	hsa-miR-3917	30.815304	47.843323	1.6346016978491893e-208	1.317740445650731e-207
1070	OC-like Malignant	hsa-miR-1180	30.728153	91.12571	2.3949397359286685e-207	1.9014370024645794e-206
1071	OC-like Malignant	hsa-miR-200a	30.461456	47.50176	8.447435914099149e-204	6.606651371623813e-203
1072	OC-like Malignant	hsa-miR-500b	30.45557	22.173742	1.01084686274527e-203	7.789467001154728e-203
1073	OC-like Malignant	hsa-miR-193a	30.205177	22.75606	2.0254258378911966e-200	1.4538673137739547e-199
1074	OC-like Malignant	hsa-miR-98	30.168549	20.688725	6.126872282145404e-200	4.338487940329988e-199
1075	OC-like Malignant	hsa-miR-186	30.013405	4.453443	6.560709991895145e-198	4.523436889148758e-197
1076	OC-like Malignant	hsa-miR-574	29.937967	23.37174	6.310942431982933e-197	4.294719265401373e-196
1077	OC-like Malignant	hsa-miR-423	29.871378	7.149303	4.63320657539504e-196	3.1125644173166678e-195
1078	OC-like Malignant	hsa-miR-584	29.579325	29.57663	2.7568451747526262e-192	1.7834405821856494e-191
1079	OC-like Malignant	hsa-miR-629	29.374153	24.196527	1.1748088195785204e-189	7.416865318784877e-189
1080	OC-like Malignant	hsa-miR-3074	29.359241	23.932718	1.8212377294741794e-189	1.1361054407672263e-188
1081	OC-like Malignant	hsa-miR-501	29.028889	35.641094	2.842863122759115e-185	1.6927957685520186e-184
1082	OC-like Malignant	hsa-miR-937	28.760283	48.959618	6.736713086306941e-182	3.879162260686634e-181
1083	OC-like Malignant	hsa-miR-130a	28.66429	19.5608	1.063865974228385e-180	6.059410548866019e-180
1084	OC-like Malignant	hsa-miR-374b	28.632732	11.451338	2.630243762797432e-180	1.4819868082858652e-179
1085	OC-like Malignant	hsa-miR-1287	28.45921	27.663637	3.74858530347477e-178	2.089636913851893e-177
1086	OC-like Malignant	hsa-miR-320c	28.152674	35.284565	2.222437403859988e-174	1.2258496838132985e-173
1087	OC-like Malignant	hsa-miR-454	28.112911	22.142363	6.811636598222385e-174	3.718018309863052e-173
1088	OC-like Malignant	hsa-miR-1266	27.971512	41.520493	3.609785166730312e-172	1.950028275635756e-171
1089	OC-like Malignant	hsa-miR-671	27.910826	20.148191	1.9716161146375265e-171	1.0542110653776161e-170
1090	OC-like Malignant	hsa-miR-148b	27.510048	19.525013	1.3311875245583068e-166	7.045881443116694e-166
1091	OC-like Malignant	hsa-miR-15a	27.459482	5.2255707	5.3532848664471256e-166	2.805121270018294e-165
1092	OC-like Malignant	hsa-miR-30d	27.425093	8.558784	1.377265442596502e-165	7.145416751688784e-165
1093	OC-like Malignant	hsa-miR-188	27.24143	36.600014	2.0995710682474153e-163	1.0786031762369075e-162
1094	OC-like Malignant	hsa-miR-142	27.090885	19.825193	1.2608969161782524e-161	6.292476038832421e-161
1095	OC-like Malignant	hsa-miR-99b	27.084677	7.0450253	1.4921632989059027e-161	7.376354421006538e-161
1096	OC-like Malignant	hsa-miR-942	26.81638	34.491524	2.0816334465631735e-158	1.0099777092584286e-157
1097	OC-like Malignant	hsa-miR-625	26.814917	19.820278	2.1649804969960466e-158	1.040779615069659e-157
1098	OC-like Malignant	hsa-miR-19b	26.61386	6.031529	4.692268250691635e-156	2.2352259666931062e-155
1099	OC-like Malignant	hsa-miR-425	26.585674	25.767935	9.940980733615408e-156	4.6928593733463725e-155
1100	OC-like Malignant	hsa-miR-21	26.548817	7.675611	2.6503014025365687e-155	1.2399624419010376e-154
1101	OC-like Malignant	hsa-miR-27a	26.467667	28.052614	2.2848158082552846e-154	1.0595075075449284e-153
1102	OC-like Malignant	hsa-miR-24-2	26.402538	42.34067	1.281204869379383e-153	5.889046943463129e-153
1103	OC-like Malignant	hsa-miR-26b	26.397259	5.4219728	1.4731666603091294e-153	6.712515913060729e-153
1104	OC-like Malignant	hsa-miR-449c	26.368124	26.332901	3.180919176624707e-153	1.4368979728890918e-152
1105	OC-like Malignant	hsa-miR-181b	26.187828	5.1386147	3.657067474333256e-151	1.6378661167099366e-150
1106	OC-like Malignant	hsa-miR-424	26.127663	20.0806	1.7685013208164388e-150	7.853344848371305e-150
1107	OC-like Malignant	hsa-miR-34c	25.918446	43.830616	4.1266640799762174e-148	1.8171193091659982e-147
1108	OC-like Malignant	hsa-miR-34b	25.898594	67.352684	6.907150170848511e-148	3.0161222412705166e-147
1109	OC-like Malignant	hsa-miR-1271	25.763126	15.525735	2.2975173362535208e-146	9.70886358223262e-146
1110	OC-like Malignant	hsa-miR-452	25.639606	38.483746	5.521799744496943e-145	2.3147384528931185e-144
1111	OC-like Malignant	hsa-miR-4677	25.614397	17.099802	1.0545341857251094e-144	4.3855231215869624e-144
1112	OC-like Malignant	hsa-miR-141	25.381142	41.492657	4.073671473576081e-142	1.680790434766824e-141
1113	OC-like Malignant	hsa-miR-3605	25.128672	29.756266	2.417876888769445e-139	9.898183513399917e-139
1114	OC-like Malignant	hsa-miR-503	25.110035	29.37931	3.8641375447412225e-139	1.5696186615848066e-138
1115	OC-like Malignant	hsa-miR-660	25.108665	17.316942	3.999613703688731e-139	1.61215198517915e-138
1116	OC-like Malignant	hsa-miR-499a	24.771667	23.834637	1.81140011507855e-135	7.190709547736062e-135
1117	OC-like Malignant	hsa-miR-3615	24.685677	24.641768	1.524154462071879e-134	6.004939384403492e-134
1118	OC-like Malignant	hsa-miR-371a	24.563414	61.863853	3.109510161718394e-133	1.215957705030178e-132
1119	OC-like Malignant	hsa-miR-1306	24.530815	12.192163	6.931084407087227e-133	2.6902875772694124e-132
1120	OC-like Malignant	hsa-miR-24-1	24.450788	23.731874	4.936126195736686e-132	1.9018603871808996e-131
1121	OC-like Malignant	hsa-miR-365b	24.404371	9.359521	1.5368423945283323e-131	5.878141713378439e-131
1122	OC-like Malignant	hsa-miR-3913	24.382767	30.33275	2.6055455503908406e-131	9.893520785542032e-131
1123	OC-like Malignant	hsa-miR-339	24.291271	14.728024	2.424265603106917e-130	9.138958100921038e-130
1124	OC-like Malignant	hsa-miR-16-1	24.066116	21.907455	5.661037462084914e-128	2.103818177398933e-127
1125	OC-like Malignant	hsa-miR-296	23.774384	18.743986	6.149064472274638e-125	2.2690913968112046e-124
1126	OC-like Malignant	hsa-miR-505	23.229828	13.498032	2.2752940838995312e-119	8.337441258484996e-119
1127	OC-like Malignant	hsa-miR-4661	23.157978	35.350384	1.208162687373693e-118	4.396369779054272e-118
1128	OC-like Malignant	hsa-miR-146a	23.039795	13.284773	1.861671385530355e-117	6.727695213916594e-117
1129	OC-like Malignant	hsa-miR-548b	22.933098	31.263613	2.1730641756103873e-116	7.799216630272896e-116
1130	OC-like Malignant	hsa-miR-135a	22.794706	20.824759	5.174416804110059e-115	1.844485990036511e-114
1131	OC-like Malignant	hsa-miR-15b	22.780483	8.057211	7.159651678609251e-115	2.5349037024265184e-114
1132	OC-like Malignant	hsa-miR-195	22.5842	12.504671	6.197028829196326e-113	2.1504921235091885e-112
1133	OC-like Malignant	hsa-miR-455	22.46793	13.896562	8.548383425950675e-112	2.9469427073672066e-111
1134	OC-like Malignant	hsa-miR-3136	22.245686	28.10636	1.2418114043054457e-109	4.2253842588055424e-109
1135	OC-like Malignant	hsa-miR-200b	22.13307	23.667685	1.5187816975023053e-108	5.101548778789795e-108
1136	OC-like Malignant	hsa-miR-216b	22.126192	61.613804	1.7689897451394873e-108	5.904144117535613e-108
1137	OC-like Malignant	hsa-miR-150	21.8649	14.8856945	5.608784200879008e-106	1.860128431177595e-105
1138	OC-like Malignant	hsa-miR-152	21.45396	5.273224	4.19375220208294e-102	1.3564976258589263e-101
1139	OC-like Malignant	hsa-miR-2355	21.375692	10.629353	2.249616710431944e-101	7.231896664210667e-101
1140	OC-like Malignant	hsa-miR-664b	21.375076	12.032205	2.279512064230279e-101	7.283319034491867e-101
1141	OC-like Malignant	hsa-miR-16-2	21.357122	32.059612	3.34810967813194e-101	1.0632784674794767e-100
1142	OC-like Malignant	hsa-miR-301a	21.260422	12.867113	2.6403331201719306e-100	8.334545511868023e-100
1143	OC-like Malignant	hsa-miR-7702	21.220404	22.979504	6.189005933339538e-100	1.941939586269412e-99
1144	OC-like Malignant	hsa-miR-532	21.16607	3.2537692	1.9625188242242414e-99	6.04917566996178e-99
1145	OC-like Malignant	hsa-miR-652	21.101357	8.98387	7.728601625976142e-99	2.3545274720997083e-98
1146	OC-like Malignant	hsa-miR-106b	21.031683	4.905854	3.3649707530438464e-98	1.0192165749103905e-97
1147	OC-like Malignant	hsa-miR-93	20.958323	3.7309384	1.5754451347549682e-97	4.744443969032203e-97
1148	OC-like Malignant	hsa-miR-23a	20.67765	14.527842	5.505832962750652e-95	1.629975408181549e-94
1149	OC-like Malignant	hsa-miR-25	20.665527	12.356737	7.077871581382569e-95	2.0835981509238575e-94
1150	OC-like Malignant	hsa-miR-3923	20.439356	33.3974	7.4718190857795995e-93	2.1751295560825055e-92
1151	OC-like Malignant	hsa-miR-363	20.374897	7.662903	2.7929807712348735e-92	8.085756486889911e-92
1152	OC-like Malignant	hsa-miR-20b	20.325544	13.969225	7.64366571554828e-92	2.2007037554655487e-91
1153	OC-like Malignant	hsa-miR-146b	20.259876	6.207105	2.906924383139663e-91	8.278415091115129e-91
1154	OC-like Malignant	hsa-miR-1270	20.201347	24.703922	9.526180531699571e-91	2.6982262695192297e-90
1155	OC-like Malignant	hsa-let-7g	20.198195	2.5027778	1.0154305300462587e-90	2.86067525668946e-90
1156	OC-like Malignant	hsa-miR-888	20.15581	34.5709	2.393111918750811e-90	6.670163007582047e-90
1157	OC-like Malignant	hsa-miR-551b	19.853113	18.055311	1.035803774454835e-87	2.8717522635679023e-87
1158	OC-like Malignant	hsa-miR-676	19.787754	13.551032	3.7958973004887887e-87	1.0468685186611186e-86
1159	OC-like Malignant	hsa-miR-7706	19.75285	26.81869	7.5817316117579e-87	2.080014326995361e-86
1160	OC-like Malignant	hsa-miR-29a	19.679642	3.5344722	3.222723112039868e-86	8.749776739424306e-86
1161	OC-like Malignant	hsa-miR-6892	19.641233	29.50463	6.870888751787286e-86	1.855848302029143e-85
1162	OC-like Malignant	hsa-miR-194	19.600504	10.629785	1.5309882535955254e-85	4.1140402301746426e-85
1163	OC-like Malignant	hsa-miR-33b	19.55418	46.973984	3.800681239124649e-85	1.0161004945414878e-84
1164	OC-like Malignant	hsa-miR-107	19.544067	3.0456362	4.633848119981088e-85	1.2325565557716194e-84
1165	OC-like Malignant	hsa-miR-616	19.532034	38.4271	5.865641341706635e-85	1.5523212439668062e-84
1166	OC-like Malignant	hsa-miR-217	19.375801	9.70298	1.235239082073323e-83	3.2363263950321058e-83
1167	OC-like Malignant	hsa-miR-450a	19.365217	15.034772	1.5171567532803197e-83	3.955174819496953e-83
1168	OC-like Malignant	hsa-miR-760	19.242804	17.198938	1.6219522693828153e-82	4.2074405403791844e-82
1169	OC-like Malignant	hsa-miR-6806	19.240839	21.638327	1.684575666293623e-82	4.348362803634771e-82
1170	OC-like Malignant	hsa-miR-3065	19.087324	15.035393	3.2183562516795942e-81	8.2264325652688165e-81
1171	OC-like Malignant	hsa-miR-30c-1	18.874708	21.558743	1.8414118364085328e-79	4.661351701826431e-79
1172	OC-like Malignant	hsa-miR-214	18.821318	17.664904	5.0511715764590644e-79	1.2725066856079567e-78
1173	OC-like Malignant	hsa-miR-16	18.728676	2.4866426	2.8901483451253876e-78	7.246113554285661e-78
1174	OC-like Malignant	hsa-miR-4709	18.71199	18.434834	3.9532684126699967e-78	9.86434594399561e-78
1175	OC-like Malignant	hsa-miR-196b	18.691206	64.00062	5.837921454603119e-78	1.4497966076834287e-77
1176	OC-like Malignant	hsa-miR-548v	18.56471	45.828217	6.202028036177369e-77	1.5257571319046674e-76
1177	OC-like Malignant	hsa-miR-151b	18.531197	25.376196	1.1568581749983603e-76	2.832680764949256e-76
1178	OC-like Malignant	hsa-miR-362	18.37032	11.249592	2.270730512550678e-75	5.534245528263047e-75
1179	OC-like Malignant	hsa-miR-4423	18.179989	38.22712	7.434885539927294e-74	1.7953364160930424e-73
1180	OC-like Malignant	hsa-miR-3607	18.102215	16.70339	3.061056329255738e-73	7.357768424449571e-73
1181	OC-like Malignant	hsa-miR-450b	17.781296	11.999722	9.867202636890516e-71	2.3501882644230138e-70
1182	OC-like Malignant	hsa-miR-374c	17.772879	21.845991	1.1465385261415128e-70	2.7184895370957136e-70
1183	OC-like Malignant	hsa-miR-324	17.751148	3.6295598	1.6886486663324723e-70	3.9858193745865564e-70
1184	OC-like Malignant	hsa-let-7f-1	17.677229	17.462687	6.280730949325678e-70	1.4692424185029712e-69
1185	OC-like Malignant	hsa-miR-199b	17.626732	17.108475	1.5359128084825578e-69	3.576970273977157e-69
1186	OC-like Malignant	hsa-miR-181a	17.39395	0.5515408	9.169353345776853e-68	2.107342611046961e-67
1187	OC-like Malignant	hsa-miR-1251	17.389221	24.151934	9.957683966686119e-68	2.2785268115910594e-67
1188	OC-like Malignant	hsa-miR-449b	17.37296	34.715263	1.3222601360300786e-67	3.0124535273033096e-67
1189	OC-like Malignant	hsa-miR-500a	17.052145	8.611339	3.369336060266584e-65	7.577390968153176e-65
1190	OC-like Malignant	hsa-miR-183	16.814816	13.673048	1.9008271277791728e-63	4.220480571848672e-63
1191	OC-like Malignant	hsa-miR-17	16.791994	3.6189852	2.7929963202270444e-63	6.175232370459794e-63
1192	OC-like Malignant	hsa-miR-185	16.670145	13.1728735	2.1607076504782056e-62	4.757188272481428e-62
1193	OC-like Malignant	hsa-miR-3648	16.598328	24.40833	7.166039237336775e-62	1.564585233485196e-61
1194	OC-like Malignant	hsa-miR-200c	16.401419	9.471982	1.8682575917821726e-60	4.062103643542981e-60
1195	OC-like Malignant	hsa-miR-130b	16.323275	7.7664	6.742076344597533e-60	1.4478885264627488e-59
1196	OC-like Malignant	hsa-miR-3131	16.260176	16.199688	1.8919428998111685e-59	4.046441140820622e-59
1197	OC-like Malignant	hsa-miR-511	16.10698	29.087431	2.2788957631195344e-58	4.854233251522911e-58
1198	OC-like Malignant	hsa-miR-196a	16.102295	34.398647	2.458171741666117e-58	5.214906852765366e-58
1199	OC-like Malignant	hsa-miR-24	16.066017	0.7964263	4.415628671483317e-58	9.329796063940556e-58
1200	OC-like Malignant	hsa-miR-3651	15.975181	14.792294	1.903029079717318e-57	4.00476802318022e-57
1201	OC-like Malignant	hsa-miR-191	15.958518	8.450848	2.4856215252486084e-57	5.209862716921083e-57
1202	OC-like Malignant	hsa-miR-28	15.926119	2.3714995	4.174796533653829e-57	8.71551148858409e-57
1203	OC-like Malignant	hsa-miR-4728	15.724863	9.402624	1.0217164381081005e-55	2.1161241643029435e-55
1204	OC-like Malignant	hsa-miR-34a	15.674604	3.963406	2.2562411874151003e-55	4.6546078039587114e-55
1205	OC-like Malignant	hsa-miR-627	15.506408	18.96995	3.1396005969772407e-54	6.426369971937789e-54
1206	OC-like Malignant	hsa-miR-6503	15.498423	17.59409	3.555146522118312e-54	7.248625593735391e-54
1207	OC-like Malignant	hsa-miR-190a	15.449961	8.83934	7.548966368814686e-54	1.5272812267408861e-53
1208	OC-like Malignant	hsa-miR-542	15.263164	7.9484196	1.3456210392804864e-52	2.691242078560973e-52
1209	OC-like Malignant	hsa-miR-7641	15.237422	17.140615	1.9959174192263277e-52	3.9766567592189954e-52
1210	OC-like Malignant	hsa-miR-513b	15.233442	29.9756	2.1212212284359984e-52	4.2103027412896336e-52
1211	OC-like Malignant	hsa-miR-5000	15.2016325	16.177889	3.449154984444906e-52	6.820215893770304e-52
1212	OC-like Malignant	hsa-miR-10a	15.094235	21.401312	1.767233210138645e-51	3.4813165492956764e-51
1213	OC-like Malignant	hsa-miR-103a-2	14.978362	18.947924	1.0169246820244349e-50	1.9809239159137688e-50
1214	OC-like Malignant	hsa-miR-92a-1	14.810607	34.24638	1.2510465713305349e-49	2.4189977984398535e-49
1215	OC-like Malignant	hsa-miR-3154	14.7430935	17.618406	3.4080706994717447e-49	6.565547965158802e-49
1216	OC-like Malignant	hsa-miR-219a	14.713628	13.413944	5.270436627594912e-49	1.0079229171020926e-48
1217	OC-like Malignant	hsa-miR-624	14.620349	19.311226	2.0832857598571133e-48	3.969606320600463e-48
1218	OC-like Malignant	hsa-miR-192	14.586799	9.004178	3.408173648181713e-48	6.47059054944644e-48
1219	OC-like Malignant	hsa-miR-5698	14.51512	20.032198	9.718861970659312e-48	1.8385139612366355e-47
1220	OC-like Malignant	hsa-miR-3677	14.462576	9.6801	2.088326897518976e-47	3.9362708428055517e-47
1221	OC-like Malignant	hsa-miR-301b	14.211872	21.127996	7.733040130941366e-46	1.4523702611517117e-45
1222	OC-like Malignant	hsa-miR-148a	14.207977	8.8542385	8.175244128722793e-46	1.5299385440895513e-45
1223	OC-like Malignant	hsa-miR-506	14.207033	12.690106	8.286180737261635e-46	1.545181034279394e-45
1224	OC-like Malignant	hsa-miR-1228	14.168533	14.615303	1.434651016882647e-45	2.6563856284328868e-45
1225	OC-like Malignant	hsa-miR-182	13.483308	4.0438886	1.9611242643781189e-41	3.6057161913478394e-41
1226	OC-like Malignant	hsa-miR-10b	13.45517	9.465079	2.8707866840772506e-41	5.259763015582096e-41
1227	OC-like Malignant	hsa-miR-429	13.371745	12.345434	8.84414263241123e-41	1.6091426178414876e-40
1228	OC-like Malignant	hsa-miR-653	13.34026	22.865904	1.3498824203329712e-40	2.4475376756210274e-40
1229	OC-like Malignant	hsa-miR-106a	13.067052	5.476852	5.079610923292405e-39	9.178331461397311e-39
1230	OC-like Malignant	hsa-miR-3609	12.999165	14.927074	1.2368661174628581e-38	2.219581662844307e-38
1231	OC-like Malignant	hsa-miR-216a	12.928727	33.937428	3.09906320110211e-38	5.523500399243217e-38
1232	OC-like Malignant	hsa-miR-523	12.832524	8.944347	1.077933254115192e-37	1.914701780191053e-37
1233	OC-like Malignant	hsa-miR-484	12.797142	2.0318286	1.7009671516987108e-37	3.0111715793585283e-37
1234	OC-like Malignant	hsa-miR-3622a	12.796162	20.250275	1.7225658354657548e-37	3.039139723178638e-37
1235	OC-like Malignant	hsa-miR-20a	12.663515	5.8062444	9.41862665472931e-37	1.6451201223593862e-36
1236	OC-like Malignant	hsa-miR-125a	12.464757	5.2249527	1.1622592986954309e-35	2.0233351246392218e-35
1237	OC-like Malignant	hsa-miR-5584	12.351335	16.4742	4.7909831583743574e-35	8.312831705258818e-35
1238	OC-like Malignant	hsa-miR-224	12.205291	26.575466	2.9126756829741586e-34	5.020533085126511e-34
1239	OC-like Malignant	hsa-miR-181a-2	12.173074	0.2511562	4.324813264697544e-34	7.4301709859066e-34
1240	OC-like Malignant	hsa-miR-3173	12.07635	7.6482906	1.408329530799407e-33	2.4037937268367727e-33
1241	OC-like Malignant	hsa-miR-517a	11.706154	14.7511425	1.1853624557967012e-31	1.990801047555998e-31
1242	OC-like Malignant	hsa-miR-517b	11.706154	14.7511425	1.1853624557967012e-31	1.990801047555998e-31
1243	OC-like Malignant	hsa-miR-378a	11.673652	3.5618026	1.7379857046131989e-31	2.909599070981841e-31
1244	OC-like Malignant	hsa-miR-342	11.624377	1.9044195	3.0984425546633325e-31	5.154234598868528e-31
1245	OC-like Malignant	hsa-miR-4431	11.603657	14.2390375	3.9483702906874715e-31	6.5472975706336555e-31
1246	OC-like Malignant	hsa-miR-143	11.462743	4.3408284	2.029832119597163e-30	3.3546457364289735e-30
1247	OC-like Malignant	hsa-miR-3940	11.462487	11.861689	2.0358346263061327e-30	3.3546457364289735e-30
1248	OC-like Malignant	hsa-miR-223	11.360021	7.8749084	6.61293366472479e-30	1.0862624577792444e-29
1249	OC-like Malignant	hsa-miR-4758	11.355434	11.360056	6.969271344111051e-30	1.1412181825981846e-29
1250	OC-like Malignant	hsa-miR-96	11.290799	27.526964	1.4570637976517148e-29	2.3785091276308367e-29
1251	OC-like Malignant	hsa-miR-372	11.125817	14.452445	9.39408775797811e-29	1.51929073616683e-28
1252	OC-like Malignant	hsa-miR-577	11.111765	17.482985	1.0996471574220514e-28	1.7729695707358613e-28
1253	OC-like Malignant	hsa-miR-206	10.763858	16.084887	5.0989814830587795e-27	8.170844945329666e-27
1254	OC-like Malignant	hsa-miR-199a	10.661391	6.392297	1.5427238180702033e-26	2.457104196561661e-26
1255	OC-like Malignant	hsa-miR-144	10.599391	11.410475	2.9992643967580246e-26	4.762468314852136e-26
1256	OC-like Malignant	hsa-miR-3161	10.523414	10.594598	6.738684826244763e-26	1.0603816363219987e-25
1257	OC-like Malignant	hsa-miR-6509	10.400498	12.15612	2.466385990857425e-25	3.8578694304754953e-25
1258	OC-like Malignant	hsa-miR-1295b	10.371491	5.4487166	3.342648796737325e-25	5.212940385387972e-25
1259	OC-like Malignant	hsa-miR-4668	10.303713	11.51574	6.779314862266836e-25	1.0509943750969889e-24
1260	OC-like Malignant	hsa-miR-331	10.11408	4.013874	4.7848722085475306e-24	7.33120771134183e-24
1261	OC-like Malignant	hsa-miR-3922	10.08311	11.253689	6.561552197984963e-24	1.0024062249982858e-23
1262	OC-like Malignant	hsa-miR-3170	9.795722	5.0795193	1.1745523454350752e-22	1.7839577652405202e-22
1263	OC-like Malignant	hsa-miR-642a	9.680173	18.275467	3.6609697384741946e-22	5.544358794683462e-22
1264	OC-like Malignant	hsa-miR-181c	9.638008	2.5776765	5.524973492688682e-22	8.343187637374264e-22
1265	OC-like Malignant	hsa-miR-514b	9.571596	6.417471	1.0526819587079636e-21	1.585072834376359e-21
1266	OC-like Malignant	hsa-miR-6087	9.269509	15.798117	1.870049902148164e-20	2.791755409474752e-20
1267	OC-like Malignant	hsa-miR-892a	9.16146	13.802736	5.120002747745083e-20	7.600230707700917e-20
1268	OC-like Malignant	hsa-miR-518a	9.125182	7.9482956	7.161577913352668e-20	1.0600753747448582e-19
1269	OC-like Malignant	hsa-miR-340	9.040223	1.9717777	1.563525067250588e-19	2.3078510851811494e-19
1270	OC-like Malignant	hsa-miR-1277	8.725015	11.898643	2.6614684843563575e-18	3.90646914790681e-18
1271	OC-like Malignant	hsa-miR-23b	8.440209	3.3376682	3.167704410214987e-17	4.572664217500422e-17
1272	OC-like Malignant	hsa-miR-345	8.433338	7.132018	3.359413661417801e-17	4.8360790070959546e-17
1273	OC-like Malignant	hsa-miR-489	8.312288	12.093255	9.387373439429659e-17	1.3476667622633262e-16
1274	OC-like Malignant	hsa-miR-4445	8.291428	0.5664999	1.1189732181684238e-16	1.6020272303832077e-16
1275	OC-like Malignant	hsa-miR-3653	8.272855	4.475097	1.3078938996959884e-16	1.867401644252583e-16
1276	OC-like Malignant	hsa-miR-7974	8.1560955	14.441762	3.460288358232842e-16	4.900516485713538e-16
1277	OC-like Malignant	hsa-let-7i	8.109089	1.0083064	5.100064937898914e-16	7.203326219566121e-16
1278	OC-like Malignant	hsa-miR-5589	7.9618382	0.19115429	1.695019008141172e-15	2.3812063277908153e-15
1279	OC-like Malignant	hsa-miR-9	7.863108	1.3529874	3.747165068258144e-15	5.23603865537938e-15
1280	OC-like Malignant	hsa-miR-6718	7.62409	5.8107457	2.4576156187716658e-14	3.406853397450669e-14
1281	OC-like Malignant	hsa-let-7a	7.616259	0.5633518	2.6113339536780634e-14	3.6008920834929083e-14
1282	OC-like Malignant	hsa-miR-892c	7.605245	12.2191925	2.843647360124636e-14	3.902292260724869e-14
1283	OC-like Malignant	hsa-miR-4746	7.6051927	21.566402	2.8448008465589695e-14	3.902292260724869e-14
1284	OC-like Malignant	hsa-miR-19a	7.586236	3.8678448	3.293326499165501e-14	4.505752181625907e-14
1285	OC-like Malignant	hsa-miR-99a	7.447288	1.2120203	9.527829067001659e-14	1.2934151375929713e-13
1286	OC-like Malignant	hsa-miR-1292	7.129323	5.9246483	1.0086392326825548e-12	1.3586811257729016e-12
1287	OC-like Malignant	hsa-miR-1343	7.111045	10.167507	1.1516781006344234e-12	1.547382883929328e-12
1288	OC-like Malignant	hsa-miR-365a	7.092534	3.399608	1.3167838107387903e-12	1.7646923704018568e-12
1289	OC-like Malignant	hsa-miR-190b	6.994607	10.923018	2.660033389226343e-12	3.528753154315453e-12
1290	OC-like Malignant	hsa-miR-367	6.9723234	5.0904818	3.1174913876402777e-12	4.125165371524003e-12
1291	OC-like Malignant	hsa-miR-548y	6.9359574	9.061012	4.034797094888836e-12	5.325525636578716e-12
1292	OC-like Malignant	hsa-miR-502	6.8450484	7.909524	7.644991256770518e-12	1.0014938546369379e-11
1293	OC-like Malignant	hsa-miR-891b	6.767229	11.359721	1.3127220212982539e-11	1.715377404389738e-11
1294	OC-like Malignant	hsa-miR-6720	6.749764	7.4896255	1.480859677425276e-11	1.930274803410061e-11
1295	OC-like Malignant	hsa-miR-589	6.43584	4.979994	1.2279217866349592e-10	1.5926510301898977e-10
1296	OC-like Malignant	hsa-miR-514a	6.321343	9.387955	2.5929952998714716e-10	3.354887746006546e-10
1297	OC-like Malignant	hsa-miR-338	6.261736	4.4851513	3.807148955812159e-10	4.913660228683672e-10
1298	OC-like Malignant	hsa-miR-675	6.2356105	16.686066	4.500196571307459e-10	5.793864873132945e-10
1299	OC-like Malignant	hsa-miR-122	6.0653615	3.8959713	1.3165736614095481e-09	1.686759409727636e-09
1300	OC-like Malignant	hsa-miR-204	5.9371557	4.6527	2.9000932623505223e-09	3.6974425047972596e-09
1301	OC-like Malignant	hsa-miR-891a	5.6940727	4.224289	1.2404422399204474e-08	1.5776498391221227e-08
1302	OC-like Malignant	hsa-miR-1254	5.679633	13.198962	1.3498394699007532e-08	1.7126292547893334e-08
1303	OC-like Malignant	hsa-let-7f	5.5895014	0.16706866	2.277225221697992e-08	2.868427923484971e-08
1304	OC-like Malignant	hsa-miR-550a-3	5.5821686	4.2349052	2.375380265631285e-08	2.984890309810056e-08
1305	OC-like Malignant	hsa-miR-483	5.573197	8.195804	2.5010695609654704e-08	3.1353120812103024e-08
1306	OC-like Malignant	hsa-miR-520c	5.3910875	1.8073925	7.00324866539016e-08	8.716632543145949e-08
1307	OC-like Malignant	hsa-miR-520b	5.3910875	1.8073925	7.00324866539016e-08	8.716632543145949e-08
1308	OC-like Malignant	hsa-miR-527	5.3164315	2.4532578	1.0582210749842114e-07	1.3078015171974687e-07
1309	OC-like Malignant	hsa-miR-29b-1	5.2372546	3.9041338	1.6298270312486209e-07	2.0000687690264106e-07
1310	OC-like Malignant	hsa-miR-221	4.890387	3.3141584	1.0063782615322747e-06	1.2206995579697034e-06
1311	OC-like Malignant	hsa-miR-892b	4.77116	8.377676	1.8316798637392087e-06	2.2064373531019434e-06
1312	OC-like Malignant	hsa-miR-449a	4.5964165	8.983445	4.29818783038005e-06	5.153891128419099e-06
1313	OC-like Malignant	hsa-miR-5690	4.521367	3.9933612	6.144156489168327e-06	7.3505433797356245e-06
1314	OC-like Malignant	hsa-miR-516b	4.5007944	3.0257657	6.770000234477742e-06	8.080820325435847e-06
1315	OC-like Malignant	hsa-miR-802	4.344293	2.7036994	1.3972491955963879e-05	1.6564673721549936e-05
1316	OC-like Malignant	hsa-miR-4491	4.2052503	5.461385	2.6079334718680306e-05	3.070914919682804e-05
1317	OC-like Malignant	hsa-miR-3127	4.1460333	-2.7467995	3.382845641516873e-05	3.974464385997402e-05
1318	OC-like Malignant	hsa-miR-184	3.8757432	4.411231	0.00010629980708979762	0.00012350576256109523
1319	OC-like Malignant	hsa-miR-1275	3.825852	4.2322655	0.0001303205759475315	0.00015107960574448342
1320	OC-like Malignant	hsa-miR-30c	3.7490716	0.14695115	0.0001774904591362654	0.00020485682948767194
1321	OC-like Malignant	hsa-miR-4787	3.7441611	0.9245212	0.00018099750039024203	0.00020844547297689411
1322	OC-like Malignant	hsa-miR-6511b	3.454321	1.2327107	0.000551680622368276	0.0006311804500458005
1323	OC-like Malignant	hsa-miR-664a	3.4522655	3.1401665	0.0005559003555522535	0.0006346226281250127
1324	OC-like Malignant	hsa-miR-302c	3.3575773	2.0250273	0.0007862872609300012	0.0008918063305786161
1325	OC-like Malignant	hsa-miR-100	3.3132393	0.23129861	0.0009222205428799059	0.001043722601445077
1326	OC-like Malignant	hsa-miR-3614	3.1499524	5.6057553	0.0016329699779231216	0.0018441298888614561
1327	OC-like Malignant	hsa-miR-934	3.126528	0.5214402	0.0017688367481598524	0.0019932697979263714
1328	OC-like Malignant	hsa-miR-4662a	3.014522	1.927157	0.0025738438306401315	0.00289419349196444
1329	OC-like Malignant	hsa-miR-6502	2.8794754	2.0369673	0.003983373957250979	0.004469567352461484
1330	OC-like Malignant	hsa-miR-145	2.7953882	2.4086092	0.005183741604090589	0.005804018377229633
1331	OC-like Malignant	hsa-miR-2110	2.7827122	4.953203	0.005390658934281749	0.006022825760263617
1332	OC-like Malignant	hsa-miR-524	2.7731273	3.250024	0.005552037764436211	0.0061899314650310094
1333	OC-like Malignant	hsa-miR-4521	2.6691167	8.788495	0.0076051031047054156	0.008407329170602612
1334	OC-like Malignant	hsa-miR-149	2.4861062	2.0065308	0.012914940472726006	0.0141578008529465
1335	OC-like Malignant	hsa-miR-618	2.4163637	2.1449473	0.015676397078811372	0.017113400144369083
1336	OC-like Malignant	hsa-miR-507	2.4120727	2.480478	0.015862116700260723	0.017280143764940997
1337	OC-like Malignant	hsa-miR-3667	2.375664	1.5994121	0.01751740338934006	0.019043816132809525
1338	OC-like Malignant	hsa-miR-5683	2.0214865	1.5072806	0.043229417125430034	0.0466094950076653
1339	OC-like Malignant	hsa-miR-522	1.8858203	1.2972153	0.0593191796523392	0.06382597564235265
1340	OC-like Malignant	hsa-miR-151a	1.7937087	-0.24965677	0.07285968832019529	0.07807459443718269
1341	OC-like Malignant	hsa-miR-33a	1.7808195	0.73819596	0.07494193471822086	0.0801419873313219
1342	OC-like Malignant	hsa-miR-1283	1.7606107	-1.2311704	0.07830431388635255	0.08339727739115596
1343	OC-like Malignant	hsa-miR-451a	1.4442253	0.71912944	0.14867562021811861	0.1577045040370327
1344	OC-like Malignant	hsa-miR-335	1.3428959	-0.0036544541	0.17930568208405417	0.1898104594182715
1345	OC-like Malignant	hsa-miR-19b-1	1.2757953	3.812302	0.20202786673847595	0.21257550636739236
1346	OC-like Malignant	hsa-miR-940	1.2089309	-0.25899947	0.22668941769983642	0.23804660295533925
1347	OC-like Malignant	hsa-miR-18b	1.0778799	6.087111	0.28108735425060816	0.29340592356039574
1348	OC-like Malignant	hsa-miR-4461	1.0499612	1.2894173	0.2937359390994172	0.3059992685648004
1349	OC-like Malignant	hsa-miR-320a	1.0395405	0.2410638	0.2985534399385027	0.31040079866622106
1350	OC-like Malignant	hsa-miR-493	1.00482	8.453208	0.3149835464995806	0.3268344126055054
1351	OC-like Malignant	hsa-miR-30a	0.97188926	0.01792246	0.3311056539157299	0.34288411591273216
1352	OC-like Malignant	hsa-miR-302a	0.88234097	1.3315665	0.377592435445417	0.38871991389665717
1353	OC-like Malignant	hsa-miR-4473	0.78663665	2.1279957	0.43149458570413124	0.4424719430703812
1354	OC-like Malignant	hsa-miR-1197	0.5603436	0.0029581867	0.5752450826557922	0.5862854478439583
1355	OC-like Malignant	hsa-miR-135b	0.558921	10.201554	0.5762156596176308	0.5862854478439583
1356	OC-like Malignant	hsa-miR-497	0.46059752	-0.28249854	0.6450873848774088	0.6550887396817098
1357	OC-like Malignant	hsa-miR-101	0.38352206	0.07100207	0.7013327243665162	0.7094562694363986
1358	OC-like Malignant	hsa-miR-215	0.27555147	1.556999	0.782892584354109	0.7889148350029868
1359	OC-like Malignant	hsa-miR-222	0.25471655	-0.53679836	0.7989420376550275	0.803542471653041
1360	OC-like Malignant	hsa-miR-337	0.06597291	-0.04485256	0.9473993912433959	0.9492108623547599
1361	OC-like Malignant	hsa-miR-125b-1	0.049914017	-2.3680577	0.9601909060589581	0.9601909060589581
1362	OC-like Malignant	hsa-miR-1291	-0.0681495	2.6540515	0.9456666261602856	0.9492108623547599
1363	OC-like Malignant	hsa-miR-486	-0.37490094	-0.4530928	0.707734151107585	0.7145523991914731
1364	OC-like Malignant	hsa-let-7b	-0.43332133	-0.14410926	0.6647813380079608	0.6737822458726721
1365	OC-like Malignant	hsa-miR-373	-0.5600584	-1.3588638	0.5754395833823012	0.5862854478439583
1366	OC-like Malignant	hsa-miR-1301	-0.7613961	-0.65387803	0.44642050681387735	0.4568834874423276
1367	OC-like Malignant	hsa-miR-140	-0.8571332	-0.08492563	0.39137126598012073	0.40211479092859465
1368	OC-like Malignant	hsa-miR-1293	-0.88854295	-3.2079499	0.374248759598623	0.3860361221056663
1369	OC-like Malignant	hsa-miR-3187	-0.91361964	-0.21923639	0.360916757011133	0.37301850231525385
1370	OC-like Malignant	hsa-miR-518b	-1.0904084	-1.12139	0.2755332836710169	0.2881825162547163
1371	OC-like Malignant	hsa-miR-4772	-1.1059985	-0.15256514	0.2687271513988835	0.28162605466602986
1372	OC-like Malignant	hsa-miR-103a	-1.2877141	-0.021965867	0.19784548563105686	0.2085936307257018
1373	OC-like Malignant	hsa-miR-378d	-1.2936047	-0.9998541	0.19580199576569335	0.2068553342363373
1374	OC-like Malignant	hsa-miR-375	-1.7382843	-0.9803953	0.08216073212842576	0.08732702562940182
1375	OC-like Malignant	hsa-miR-3130	-1.7680354	6.180832	0.07705499053367713	0.08223383918461674
1376	OC-like Malignant	hsa-miR-3681	-1.8492837	-2.398316	0.06441685278525389	0.06916891569564147
1377	OC-like Malignant	hsa-miR-1323	-2.0887642	-3.6831837	0.0367289577950301	0.03968242038060984
1378	OC-like Malignant	hsa-miR-30e	-2.110386	-0.100970656	0.0348251374039772	0.037703247933231515
1379	OC-like Malignant	hsa-miR-302b	-2.2542012	-1.2998426	0.02418350984577014	0.026236354366839656
1380	OC-like Malignant	hsa-miR-330	-2.470611	-2.175627	0.013488239206274545	0.014755401553419336
1381	OC-like Malignant	hsa-miR-6715b	-2.559825	-1.9998214	0.010472486866284101	0.011504367123548992
1382	OC-like Malignant	hsa-miR-3937	-2.5844886	-2.9142265	0.009752350616435514	0.010735780930697918
1383	OC-like Malignant	hsa-let-7c	-2.6482193	-0.28638583	0.0080916981561976	0.008926420702836932
1384	OC-like Malignant	hsa-miR-3157	-2.7364533	-0.77209365	0.006210542549605806	0.006880178215630956
1385	OC-like Malignant	hsa-miR-516a	-2.7500832	-6.5167546	0.005958015027126003	0.0066144065131653095
1386	OC-like Malignant	hsa-miR-525	-2.756652	-1.9934322	0.005839642587556395	0.00649675735855531
1387	OC-like Malignant	hsa-miR-526b	-3.3601604	-2.9900692	0.0007789721581863508	0.0008854260539905592
1388	OC-like Malignant	hsa-miR-651	-3.413608	-2.9175136	0.0006410870700716138	0.0007302817928641861
1389	OC-like Malignant	hsa-miR-548d	-3.6120646	-5.893368	0.00030376900128177895	0.000348304062738845
1390	OC-like Malignant	hsa-miR-193b	-3.6957943	-1.7733651	0.00021920040520465958	0.00025188818492816146
1391	OC-like Malignant	hsa-miR-877	-3.7790651	-4.83386	0.0001574182191041163	0.00018209083181138397
1392	OC-like Malignant	hsa-miR-520g	-4.015533	-4.0039454	5.9311566149495735e-05	6.906502369407947e-05
1393	OC-like Malignant	hsa-miR-92a	-4.0465727	-0.11155759	5.197304234443532e-05	6.0654508214886664e-05
1394	OC-like Malignant	hsa-miR-944	-4.0973945	-2.4049618	4.1782652812783025e-05	4.8870781414951576e-05
1395	OC-like Malignant	hsa-miR-890	-4.10064	-3.5112705	4.120096320064802e-05	4.8298220843712665e-05
1396	OC-like Malignant	hsa-miR-181d	-4.21515	-0.58436084	2.4961237466579936e-05	2.9458757730828574e-05
1397	OC-like Malignant	hsa-miR-1307	-4.2239413	-0.4766174	2.4006644478959566e-05	2.8396121234706123e-05
1398	OC-like Malignant	hsa-miR-518c	-4.362358	-6.479657	1.2866807798736709e-05	1.5288451896911645e-05
1399	OC-like Malignant	hsa-miR-513c	-4.40882	-3.8218505	1.039352072342718e-05	1.2377738316081461e-05
1400	OC-like Malignant	hsa-miR-1468	-4.602707	-6.253503	4.170344749563685e-06	5.012065708191218e-06
1401	OC-like Malignant	hsa-miR-3928	-4.8106303	-7.177252	1.5045507949382073e-06	1.8165544160083426e-06
1402	OC-like Malignant	hsa-miR-615	-4.8571024	-8.015865	1.1911598430455425e-06	1.4414959763414878e-06
1403	OC-like Malignant	hsa-miR-3610	-4.926714	-0.4253656	8.362405353870632e-07	1.016682228637636e-06
1404	OC-like Malignant	hsa-miR-205	-5.008762	-9.97136	5.478123328132463e-07	6.675666567305607e-07
1405	OC-like Malignant	hsa-miR-517c	-5.0111485	-12.214114	5.410614291940865e-07	6.60876897197439e-07
1406	OC-like Malignant	hsa-miR-520a	-5.085454	-12.016342	3.6674759141562993e-07	4.490087334153974e-07
1407	OC-like Malignant	hsa-miR-508	-5.275794	-8.226622	1.3218245156468585e-07	1.6259062117346335e-07
1408	OC-like Malignant	hsa-miR-7704	-5.296747	-6.8819733	1.1788383455569029e-07	1.4534383366395698e-07
1409	OC-like Malignant	hsa-miR-26a	-5.379795	-0.11226101	7.457070443015661e-08	9.237600265106871e-08
1410	OC-like Malignant	hsa-miR-1247	-5.3870163	-6.3904924	7.16368904833333e-08	8.895196827788306e-08
1411	OC-like Malignant	hsa-miR-670	-5.55466	-2.755921	2.781532602878564e-08	3.478575379256247e-08
1412	OC-like Malignant	hsa-miR-4791	-5.6154237	-4.601317	1.9608107114363987e-08	2.4758188260064406e-08
1413	OC-like Malignant	hsa-miR-320d	-5.623632	0.6033258	1.8698388836690583e-08	2.3666559783637356e-08
1414	OC-like Malignant	hsa-miR-744	-6.0339284	-2.6775653	1.600208005624756e-09	2.045143890115542e-09
1415	OC-like Malignant	hsa-miR-378c	-6.11757	-7.1587353	9.501309364425253e-10	1.2202662026859884e-09
1416	OC-like Malignant	hsa-miR-125b	-6.7154236	-0.16268751	1.875206647882687e-11	2.4382339540707895e-11
1417	OC-like Malignant	hsa-miR-124	-6.8796773	13.592786	5.998828075072142e-12	7.878160178791485e-12
1418	OC-like Malignant	hsa-miR-29b-2	-6.910877	-2.3761513	4.81665606017093e-12	6.341527074194893e-12
1419	OC-like Malignant	hsa-miR-654	-7.0149436	-5.821079	2.300414615755177e-12	3.059434666638865e-12
1420	OC-like Malignant	hsa-miR-515	-7.056666	-10.94218	1.7054478678954162e-12	2.2739304905272214e-12
1421	OC-like Malignant	hsa-miR-4326	-7.0782943	-9.663434	1.4593956249721102e-12	1.950824763993331e-12
1422	OC-like Malignant	hsa-miR-582	-7.2294984	-4.912439	4.847814958673715e-13	6.547049067899553e-13
1423	OC-like Malignant	hsa-miR-551a	-7.33265	-3.6309345	2.2564527285258107e-13	3.0552486556783586e-13
1424	OC-like Malignant	hsa-miR-26a-1	-7.479419	-13.326605	7.465181508856161e-14	1.0160402884780854e-13
1425	OC-like Malignant	hsa-let-7e	-7.5739007	-1.0649832	3.621810490414315e-14	4.9422622317112006e-14
1426	OC-like Malignant	hsa-miR-494	-7.618193	-12.740538	2.5725137215955106e-14	3.556720818248147e-14
1427	OC-like Malignant	hsa-miR-22	-7.8443813	-1.3644624	4.3509354286510326e-15	6.047454017541488e-15
1428	OC-like Malignant	hsa-miR-376b	-7.848528	-11.158678	4.209490863716344e-15	5.8664181185834156e-15
1429	OC-like Malignant	hsa-miR-519e	-7.9511027	-3.55034	1.8485836742261924e-15	2.589994238755414e-15
1430	OC-like Malignant	hsa-miR-376a	-8.062718	-16.900818	7.461616953532064e-16	1.0510449687233338e-15
1431	OC-like Malignant	hsa-miR-4449	-8.165746	-6.4713936	3.194550031456691e-16	4.536434191011669e-16
1432	OC-like Malignant	hsa-miR-498	-8.198929	-9.387815	2.4253798232693246e-16	3.4535299657421906e-16
1433	OC-like Malignant	hsa-miR-4724	-8.446158	-9.47188	3.0104446469530147e-17	4.357660207191657e-17
1434	OC-like Malignant	hsa-miR-125b-2	-8.601427	-2.341978	7.873068203534053e-18	1.142794387438184e-17
1435	OC-like Malignant	hsa-miR-202	-8.614628	-13.455435	7.01691079003242e-18	1.0213503483269412e-17
1436	OC-like Malignant	hsa-miR-518d	-8.6891365	-2.4536142	3.652039510105358e-18	5.3305534910730015e-18
1437	OC-like Malignant	hsa-miR-4652	-8.696877	-21.027863	3.411456938610688e-18	4.993305686681566e-18
1438	OC-like Malignant	hsa-miR-30b	-8.934865	-3.1034493	4.076756670996902e-19	6.000619369669597e-19
1439	OC-like Malignant	hsa-miR-659	-9.195973	-7.2761655	3.716137777503162e-20	5.531977827874026e-20
1440	OC-like Malignant	hsa-miR-519d	-9.467071	-8.727895	2.8780233907716853e-21	4.308812162183895e-21
1441	OC-like Malignant	hsa-miR-520h	-9.570632	-8.691681	1.062541554251225e-21	1.5953345972138736e-21
1442	OC-like Malignant	hsa-miR-512	-9.855293	-10.83683	6.50267495267606e-23	9.905237427913533e-23
1443	OC-like Malignant	hsa-miR-376c	-10.181575	-12.0815325	2.396513689843072e-24	3.6826192770609086e-24
1444	OC-like Malignant	hsa-miR-1295a	-10.238304	-9.134604	1.3355741726221548e-24	2.058355489570615e-24
1445	OC-like Malignant	hsa-miR-6715a	-10.283281	-15.012311	8.382441191633221e-25	1.2956929747539256e-24
1446	OC-like Malignant	hsa-miR-1537	-10.315701	-12.252751	5.984335537965061e-25	9.305020243007987e-25
1447	OC-like Malignant	hsa-miR-518f	-10.44034	-11.266117	1.6222932355081208e-25	2.545154656904956e-25
1448	OC-like Malignant	hsa-miR-509-3	-10.559872	-12.187541	4.5728666169812194e-26	7.217415985837829e-26
1449	OC-like Malignant	hsa-miR-1296	-10.5781	-6.231192	3.765135450659397e-26	5.960516544246296e-26
1450	OC-like Malignant	hsa-miR-521	-10.664076	-16.852833	1.498816854759806e-26	2.394451316750422e-26
1451	OC-like Malignant	hsa-miR-197	-10.961636	-0.51530486	5.843352879834621e-28	9.392383156543993e-28
1452	OC-like Malignant	hsa-miR-6808	-11.1912365	-4.506864	4.501134725038026e-29	7.302150451764474e-29
1453	OC-like Malignant	hsa-miR-628	-11.279699	-5.4029646	1.6530965074662192e-29	2.6901322046965803e-29
1454	OC-like Malignant	hsa-miR-95	-11.644567	-7.2501383	2.445620180090459e-31	4.081226033017199e-31
1455	OC-like Malignant	hsa-let-7d	-11.746129	-0.8973802	7.39288735957276e-32	1.249636444005202e-31
1456	OC-like Malignant	hsa-miR-520f	-11.805156	-15.446758	3.671119264879232e-32	6.225457911963488e-32
1457	OC-like Malignant	hsa-miR-187	-12.026836	-15.512837	2.5681400165790656e-33	4.36917327495919e-33
1458	OC-like Malignant	hsa-miR-326	-12.151849	-14.755668	5.608255228377603e-34	9.603678887810012e-34
1459	OC-like Malignant	hsa-miR-1250	-12.264963	-5.6347375	1.3967612274631717e-34	2.4155210666359804e-34
1460	OC-like Malignant	hsa-miR-520e	-12.716487	-15.6410265	4.7891148747229145e-37	8.392963860718419e-37
1461	OC-like Malignant	hsa-miR-935	-12.732395	-15.635802	3.906682839283189e-37	6.8694691536388965e-37
1462	OC-like Malignant	hsa-miR-708	-12.942872	-5.672523	2.578088217638654e-38	4.610642409701893e-38
1463	OC-like Malignant	hsa-miR-3678	-13.014017	-4.7075787	1.0184383801227261e-38	1.8338890418704759e-38
1464	OC-like Malignant	hsa-miR-1248	-13.400713	-19.637074	5.988539234305977e-41	1.093377895044018e-40
1465	OC-like Malignant	hsa-miR-519c	-13.821971	-13.308442	1.8785510921823395e-43	3.4660590574068514e-43
1466	OC-like Malignant	hsa-miR-6510	-14.178751	-0.90297693	1.2403436075984065e-45	2.3047519517076774e-45
1467	OC-like Malignant	hsa-miR-1269b	-14.742297	-53.15432	3.448513369072579e-49	6.6191245618828995e-49
1468	OC-like Malignant	hsa-miR-7-2	-14.927877	-17.243917	2.170654681712247e-50	4.2126779748785825e-50
1469	OC-like Malignant	hsa-miR-3150b	-14.983875	-17.76667	9.359610060104799e-51	1.8300133102592966e-50
1470	OC-like Malignant	hsa-miR-5586	-15.008956	-45.362217	6.414985078046129e-51	1.2589708542682291e-50
1471	OC-like Malignant	hsa-miR-1	-15.327777	-20.02586	4.987688343014764e-53	1.0013596520075618e-52
1472	OC-like Malignant	hsa-miR-1269a	-15.401528	-25.831503	1.5984664485759784e-53	3.2215246886685105e-53
1473	OC-like Malignant	hsa-miR-548x	-15.47329	-0.5225469	5.255117666643862e-54	1.0673184718299936e-53
1474	OC-like Malignant	hsa-miR-519b	-15.537794	-26.783112	1.9249518738965752e-54	3.9555873800855115e-54
1475	OC-like Malignant	hsa-miR-346	-15.762842	-37.48971	5.605468282056453e-56	1.165581499919675e-55
1476	OC-like Malignant	hsa-miR-3687	-16.359808	-19.471527	3.7029849998896125e-60	7.985037612930687e-60
1477	OC-like Malignant	hsa-miR-520d	-16.383118	-17.288733	2.5246693076582986e-60	5.466639327326234e-60
1478	OC-like Malignant	hsa-miR-1911	-16.619064	-32.254158	5.07185035736504e-62	1.1119872750038831e-61
1479	OC-like Malignant	hsa-miR-219a-2	-16.959435	-13.016156	1.639150013340537e-64	3.65495577442741e-64
1480	OC-like Malignant	hsa-miR-302d	-17.029524	-13.466377	4.960578689940817e-65	1.1108304416790546e-64
1481	OC-like Malignant	hsa-miR-517	-17.286123	-33.101147	5.984495114618585e-67	1.3516704483017838e-66
1482	OC-like Malignant	hsa-miR-598	-17.33699	-9.120148	2.473539468781625e-67	5.6109726477990105e-67
1483	OC-like Malignant	hsa-miR-126	-17.578579	-2.5640893	3.594758098121299e-69	8.29803190931965e-69
1484	OC-like Malignant	hsa-miR-377	-17.595379	-26.559458	2.6726519535636785e-69	6.196768246315786e-69
1485	OC-like Malignant	hsa-miR-133b	-17.740053	-18.516127	2.057425300868361e-70	4.834488150919377e-70
1486	OC-like Malignant	hsa-miR-29b	-17.947208	-1.6422669	5.046375753742784e-72	1.2074433310325202e-71
1487	OC-like Malignant	hsa-miR-412	-18.346746	-25.6146	3.5047754330243053e-75	8.502325587521925e-75
1488	OC-like Malignant	hsa-miR-518e	-18.688179	-20.789997	6.178546884005729e-78	1.5271502675561331e-77
1489	OC-like Malignant	hsa-miR-552	-18.989273	-18.961676	2.0920386620986765e-80	5.321496402619934e-80
1490	OC-like Malignant	hsa-miR-1249	-19.151554	-18.86441	9.394193539035198e-82	2.4130183404188453e-81
1491	OC-like Malignant	hsa-miR-585	-19.456692	-23.915474	2.5576897969450622e-84	6.734821374870415e-84
1492	OC-like Malignant	hsa-miR-153	-19.733326	-3.9507315	1.1158307403093425e-86	3.0452880620942472e-86
1493	OC-like Malignant	hsa-miR-519a	-20.18893	-17.042967	1.2248697728043177e-90	3.432255406146858e-90
1494	OC-like Malignant	hsa-miR-29c	-20.282269	-4.342689	1.8442761601482185e-91	5.280878185342439e-91
1495	OC-like Malignant	hsa-miR-766	-20.45022	-17.208487	5.980548837028896e-93	1.7507304975436547e-92
1496	OC-like Malignant	hsa-miR-127	-20.74579	-8.095787	1.3380905473682939e-95	3.983860493301057e-95
1497	OC-like Malignant	hsa-miR-1185-1	-20.957315	-13.745593	1.609102288856184e-97	4.818111996346517e-97
1498	OC-like Malignant	hsa-miR-369	-21.13335	-15.00123	3.926731573348266e-99	1.2032791487921002e-98
1499	OC-like Malignant	hsa-miR-361	-21.177525	-2.74537	1.5391079183621534e-99	4.772145261667268e-99
1500	OC-like Malignant	hsa-miR-31	-21.189968	-25.72169	1.181781652771571e-99	3.686033250311329e-99
1501	OC-like Malignant	hsa-miR-767	-21.502731	-27.07524	1.4679047171779427e-102	4.777528396281006e-102
1502	OC-like Malignant	hsa-miR-548f	-21.59835	-31.387115	1.8614577383541517e-103	6.096274093109847e-103
1503	OC-like Malignant	hsa-miR-885	-21.753618	-18.066025	6.383994293157601e-105	2.1039075532167192e-104
1504	OC-like Malignant	hsa-miR-328	-22.182112	-3.5607896	5.1122265153122285e-109	1.7282623832410372e-108
1505	OC-like Malignant	hsa-miR-3200	-22.334505	-12.143828	1.7080787450040986e-110	5.849890603804887e-110
1506	OC-like Malignant	hsa-miR-138	-22.671936	-53.896763	8.478279327928387e-114	2.961745578556317e-113
1507	OC-like Malignant	hsa-miR-134	-22.75113	-13.439082	1.398553064876125e-114	4.918401382517379e-114
1508	OC-like Malignant	hsa-miR-379	-24.251207	-13.115695	6.420962916416316e-130	2.403274691572964e-129
1509	OC-like Malignant	hsa-miR-105	-25.099424	-18.91698	5.045732373221563e-139	2.018292949288625e-138
1510	OC-like Malignant	hsa-miR-504	-25.827967	-41.70644	4.303195011423603e-147	1.8332310455170472e-146
1511	OC-like Malignant	hsa-miR-383	-25.832857	-43.745193	3.791790977866109e-147	1.6286053052474107e-146
1512	OC-like Malignant	hsa-miR-136	-25.840946	-25.017767	3.075610493518861e-147	1.3319172715734573e-146
1513	OC-like Malignant	hsa-miR-513a	-27.024063	-34.227962	7.708459952787843e-161	3.7749841264119904e-160
1514	OC-like Malignant	hsa-miR-212	-27.106462	-60.313423	8.262426501602837e-162	4.162991814269122e-161
1515	OC-like Malignant	hsa-miR-7-1	-27.115088	-18.040245	6.537709084681637e-162	3.3259801557021145e-161
1516	OC-like Malignant	hsa-miR-655	-28.938826	-37.495182	3.879462142092189e-184	2.2587090693958965e-183
1517	OC-like Malignant	hsa-miR-137	-28.992525	-98.85791	8.174114443003775e-185	4.812624683296604e-184
1518	OC-like Malignant	hsa-miR-431	-29.049011	-52.535442	1.5836810737694277e-185	9.53849290408253e-185
1519	OC-like Malignant	hsa-miR-138-1	-29.091537	-59.99144	4.593544800516554e-186	2.798857529617063e-185
1520	OC-like Malignant	hsa-miR-1229	-29.332138	-60.816544	4.038115176644474e-189	2.4893792383078874e-188
1521	OC-like Malignant	hsa-miR-539	-29.387396	-63.560177	7.957766621199502e-190	5.085206962815291e-189
1522	OC-like Malignant	hsa-miR-323b	-29.696547	-45.64752	8.50896499282431e-194	5.573372070299923e-193
1523	OC-like Malignant	hsa-miR-1258	-29.85882	-85.470184	6.744413570703975e-196	4.473509760821371e-195
1524	OC-like Malignant	hsa-miR-133a	-30.052248	-30.065758	2.0405231631654418e-198	1.425645516664922e-197
1525	OC-like Malignant	hsa-miR-203b	-30.252117	-120.0122	4.8932483408084305e-201	3.5611974035883577e-200
1526	OC-like Malignant	hsa-miR-889	-30.30422	-25.76849	1.008570575537872e-201	7.443534951856972e-201
1527	OC-like Malignant	hsa-miR-1179	-30.374071	-61.8436	1.2087765892663602e-202	9.048556182508181e-202
1528	OC-like Malignant	hsa-miR-411	-30.442575	-49.063465	1.5021067077661857e-203	1.1407303114050455e-202
1529	OC-like Malignant	hsa-miR-592	-31.052273	-36.479095	1.0630542522058662e-211	8.841911558029744e-211
1530	OC-like Malignant	hsa-miR-496	-31.19558	-65.43313	1.2231553864553422e-213	1.0337635846816118e-212
1531	OC-like Malignant	hsa-miR-491	-31.709196	-35.264385	1.1604276463240511e-220	1.013440144456338e-219
1532	OC-like Malignant	hsa-miR-873	-31.71802	-90.42251	8.769183330174539e-221	7.788223839002472e-220
1533	OC-like Malignant	hsa-miR-509	-31.802498	-68.18687	5.978422808491115e-222	5.401195778705766e-221
1534	OC-like Malignant	hsa-miR-129-2	-31.843784	-94.069145	1.6048030760140536e-222	1.4752926523357264e-221
1535	OC-like Malignant	hsa-miR-154	-32.44715	-48.833305	5.941782720471358e-231	5.660898446412712e-230
1536	OC-like Malignant	hsa-miR-299	-32.52002	-38.006763	5.5582452917960845e-232	5.393556542409533e-231
1537	OC-like Malignant	hsa-miR-129-1	-32.93799	-72.86353	6.28644272690488e-238	6.459011742937562e-237
1538	OC-like Malignant	hsa-miR-329	-33.11393	-78.49788	1.8730336459379766e-240	2.0029992458602036e-239
1539	OC-like Malignant	hsa-miR-769	-33.30052	-21.343552	3.7945655958303516e-243	4.142400775448134e-242
1540	OC-like Malignant	hsa-miR-203a	-33.446518	-23.041218	2.8921386238073876e-245	3.294523127989285e-244
1541	OC-like Malignant	hsa-miR-132	-33.453434	-24.37786	2.294306943661516e-245	2.6715929743969652e-244
1542	OC-like Malignant	hsa-miR-495	-33.492374	-41.808655	6.223507171891663e-246	7.411631268343708e-245
1543	OC-like Malignant	hsa-miR-382	-33.598766	-29.637035	1.748607959175948e-247	2.181596596686183e-246
1544	OC-like Malignant	hsa-miR-770	-33.711235	-92.796585	3.957230211767294e-249	5.057533246258688e-248
1545	OC-like Malignant	hsa-miR-485	-34.0513	-54.09608	3.882946049966854e-254	5.217086487647773e-253
1546	OC-like Malignant	hsa-miR-7	-34.39301	-86.72035	3.207748966395047e-259	4.542866103759471e-258
1547	OC-like Malignant	hsa-miR-490	-34.50707	-77.51385	6.284117629242999e-261	9.684934228598034e-260
1548	OC-like Malignant	hsa-miR-668	-34.5542	-100.64841	1.232690837110967e-261	1.957363632261051e-260
1549	OC-like Malignant	hsa-miR-487a	-34.567028	-86.713974	7.908980158263846e-262	1.2950955009157049e-260
1550	OC-like Malignant	hsa-miR-432	-34.703426	-50.098866	6.994222200266187e-264	1.182249171915962e-262
1551	OC-like Malignant	hsa-miR-128	-34.812183	-7.0137105	1.5910287034762566e-265	2.7789968020718615e-264
1552	OC-like Malignant	hsa-miR-1224	-34.831425	-81.61761	8.137584214615364e-266	1.4703772856753278e-264
1553	OC-like Malignant	hsa-miR-218	-35.392017	-39.386436	2.265379948348985e-274	4.7482363717394725e-273
1554	OC-like Malignant	hsa-miR-410	-35.519753	-58.36594	2.4361228691106597e-276	5.3188682642249406e-275
1555	OC-like Malignant	hsa-miR-433	-35.529053	-70.857994	1.7502895136328314e-276	3.9876161093200164e-275
1556	OC-like Malignant	hsa-miR-487b	-35.74214	-57.663174	8.76342751184576e-280	2.1866838172415135e-278
1557	OC-like Malignant	hsa-miR-6842	-36.04675	-95.05942	1.5507411015634988e-284	4.062941686096367e-283
1558	OC-like Malignant	hsa-miR-139	-36.365257	-19.049297	1.5081973880050756e-289	4.159449638498208e-288
1559	OC-like Malignant	hsa-miR-380	-36.548058	-75.01909	1.914322200572526e-292	5.572804628333353e-291
1560	OC-like Malignant	hsa-miR-874	-36.55587	-14.874445	1.4385361074992583e-292	4.4340760019388904e-291
1561	OC-like Malignant	hsa-miR-381	-36.81991	-30.80065	8.866902168110468e-297	3.0975044907265906e-295
1562	OC-like Malignant	hsa-miR-543	-36.97488	-107.70117	2.9016966573550654e-299	1.0860636060386102e-297
1563	OC-like Malignant	hsa-miR-409	-36.976967	-32.098297	2.686265006082486e-299	1.0827714332209403e-297
1564	OC-like Malignant	hsa-miR-128-1	-37.283283	-37.999702	3.062362518911596e-304	1.3372316332580636e-302
1565	OC-like Malignant	hsa-miR-370	-37.65565	-45.270752	2.6442273540228e-310	1.259613757734492e-308
1566	OC-like Malignant	hsa-miR-323a	-38.166885	-52.70918	0.0	0.0
1567	OC-like Malignant	hsa-miR-656	-38.437183	-93.25894	0.0	0.0
1568	OC-like Malignant	hsa-miR-3943	-39.155327	-91.69022	0.0	0.0
1569	OC-like Malignant	hsa-miR-129	-39.651634	-22.802853	0.0	0.0
1570	OC-like Malignant	hsa-miR-758	-40.732426	-53.53423	0.0	0.0
1571	OC-like Malignant	hsa-miR-541	-40.90374	-65.27398	0.0	0.0
1572	Neuron	hsa-miR-106a	19.232742	21.581118	1.9693638205640182e-82	5.159733209877728e-80
1573	Neuron	hsa-let-7i	16.765957	6.093648	4.3298305657221984e-63	5.67207804109608e-61
1574	Neuron	hsa-miR-17	16.350727	7.247911	4.298239706862969e-60	4.5045552127923916e-58
1575	Neuron	hsa-miR-508	16.31114	52.907307	8.224232229747288e-60	7.182496147312632e-58
1576	Neuron	hsa-miR-324	16.128311	8.858523	1.6137138046738633e-58	1.207980048070149e-56
1577	Neuron	hsa-miR-5000	15.868372	51.691727	1.0492671749196373e-56	6.872699995723625e-55
1578	Neuron	hsa-miR-1295a	15.550032	47.384605	1.5902705993047174e-54	9.258908822618577e-53
1579	Neuron	hsa-miR-24	15.146256	1.7805762	8.020697685332781e-52	3.8207687155585246e-50
1580	Neuron	hsa-miR-339	15.051782	21.629375	3.3606226274568045e-51	1.467471880656138e-49
1581	Neuron	hsa-miR-532	14.626581	6.3590016	1.9010299757342417e-48	7.115283623462448e-47
1582	Neuron	hsa-miR-24-2	14.500172	47.610878	1.2084707316043641e-47	4.221591089071245e-46
1583	Neuron	hsa-miR-516b	14.269017	56.575058	3.4135538881919167e-46	1.1179388983828527e-44
1584	Neuron	hsa-miR-590	14.0331745	39.650642	9.767975978470475e-45	3.0108349486579582e-43
1585	Neuron	hsa-miR-146b	13.998657	10.959708	1.5884371381442361e-44	4.252278353065192e-43
1586	Neuron	hsa-miR-500a	13.792643	18.22606	2.822277799232447e-43	6.722152576353646e-42
1587	Neuron	hsa-miR-484	13.741097	6.4288554	5.759619480183106e-43	1.3121915685286728e-41
1588	Neuron	hsa-miR-550a	13.66588	34.323296	1.6232980902032992e-42	3.5442008302772035e-41
1589	Neuron	hsa-miR-372	13.623588	47.437073	2.8996773227504516e-42	6.077723668484946e-41
1590	Neuron	hsa-miR-20b	13.6202345	25.219418	3.035913097008123e-42	6.118532549354832e-41
1591	Neuron	hsa-miR-22	13.531491	5.8053308	1.0193421677542161e-41	1.97827887371559e-40
1592	Neuron	hsa-miR-1251	13.484227	43.325626	1.9368373132608526e-41	3.62465268624531e-40
1593	Neuron	hsa-miR-516a	13.37129	70.65612	8.898333781854728e-41	1.5542423005639592e-39
1594	Neuron	hsa-miR-376a	13.174096	52.310364	1.2370057798874876e-39	2.0909388021323984e-38
1595	Neuron	hsa-miR-20a	13.071792	15.390604	4.77278391545698e-39	7.815433661560804e-38
1596	Neuron	hsa-miR-222	12.971505	28.807026	1.775105879420332e-38	2.8186529721704666e-37
1597	Neuron	hsa-miR-654	12.933096	27.124502	2.9278837009159513e-38	4.512385468470466e-37
1598	Neuron	hsa-miR-675	12.854048	96.37283	8.162473384589397e-38	1.2220388724356697e-36
1599	Neuron	hsa-miR-107	12.830588	5.143071	1.1052180128355359e-37	1.6087062186828355e-36
1600	Neuron	hsa-miR-652	12.571215	13.482801	3.040156486398239e-36	3.982604997181693e-35
1601	Neuron	hsa-miR-23a	12.463931	22.007605	1.1743632901089393e-35	1.500893570773376e-34
1602	Neuron	hsa-miR-660	12.400788	22.524826	2.587659743030731e-35	3.22841358416215e-34
1603	Neuron	hsa-miR-423	12.0986	7.1917925	1.074273830415116e-33	1.2793624707670926e-32
1604	Neuron	hsa-miR-629	12.095752	23.411491	1.1121943780604967e-33	1.2950885646748895e-32
1605	Neuron	hsa-miR-335	11.871205	12.700063	1.6704380703194286e-32	1.9028468453203927e-31
1606	Neuron	hsa-miR-1180	11.862094	76.89185	1.8625837382045344e-32	2.076582720891864e-31
1607	Neuron	hsa-miR-125b-1	11.696532	47.04401	1.3276904521930931e-31	1.4198159121411853e-30
1608	Neuron	hsa-miR-181a	11.682122	0.9689236	1.5731828726087246e-31	1.648695650493943e-30
1609	Neuron	hsa-miR-16	11.645553	4.2473655	2.4174913176508087e-31	2.4838538244098508e-30
1610	Neuron	hsa-miR-425	11.587549	29.822304	4.7657209939176125e-31	4.802380386178517e-30
1611	Neuron	hsa-miR-30d	11.563268	9.333072	6.325526611570132e-31	6.25391687634481e-30
1612	Neuron	hsa-miR-523	11.555049	28.940453	6.9607433825835445e-31	6.754499134210698e-30
1613	Neuron	hsa-let-7d	11.535216	2.2243586	8.76661327757429e-31	8.352191558998051e-30
1614	Neuron	hsa-miR-92b	11.510342	21.428568	1.1701373866951056e-30	1.0949142689789917e-29
1615	Neuron	hsa-miR-374a	11.444917	7.085818	2.4934350495987563e-30	2.2526895965340488e-29
1616	Neuron	hsa-miR-10a	11.385251	21.644676	4.9525656018621016e-30	4.398549788772443e-29
1617	Neuron	hsa-miR-374b	11.36287	11.697344	6.400650633526796e-30	5.589901553280069e-29
1618	Neuron	hsa-miR-151a	11.291625	2.2057452	1.4434362944025084e-29	1.2199364810756683e-28
1619	Neuron	hsa-miR-509	11.232772	62.024006	2.815050215187967e-29	2.269363558089992e-28
1620	Neuron	hsa-miR-99b	11.183722	7.4848824	4.899167702272732e-29	3.8896422363498665e-28
1621	Neuron	hsa-miR-15a	11.129513	5.0174117	9.012653951903497e-29	7.048702493727511e-28
1622	Neuron	hsa-miR-4491	11.113104	36.76465	1.0832763043291354e-28	8.34759975688922e-28
1623	Neuron	hsa-miR-26b	11.106318	5.7276945	1.1687902820386963e-28	8.876030547656187e-28
1624	Neuron	hsa-miR-892c	11.012144	44.280914	3.3395886480789787e-28	2.4647104952019503e-27
1625	Neuron	hsa-let-7a-2	10.96818	56.00045	5.435557909978284e-28	3.8947873448388764e-27
1626	Neuron	hsa-miR-744	10.720288	6.2971616	8.17478470498636e-27	5.491778442836991e-26
1627	Neuron	hsa-miR-940	10.517264	20.129816	7.193186826017461e-26	4.596621825406279e-25
1628	Neuron	hsa-miR-574	10.484375	18.731524	1.0191740087762111e-25	6.434303380707647e-25
1629	Neuron	hsa-miR-331	10.345988	10.383337	4.36390699524601e-25	2.7222467446534634e-24
1630	Neuron	hsa-miR-296	10.341654	20.090101	4.565896920027998e-25	2.8147411601113775e-24
1631	Neuron	hsa-miR-148b	10.254185	17.976234	1.133285581378952e-24	6.748200507301942e-24
1632	Neuron	hsa-miR-892b	10.252716	44.74188	1.150639803941625e-24	6.774553452420354e-24
1633	Neuron	hsa-miR-582	10.248682	14.328953	1.1996783475701574e-24	6.984793934741805e-24
1634	Neuron	hsa-miR-1283	10.163292	31.730394	2.8914543565670465e-24	1.6291635299367016e-23
1635	Neuron	hsa-miR-302c	10.152871	20.798134	3.2175479044221292e-24	1.7936118105502082e-23
1636	Neuron	hsa-miR-141	10.05139	43.601418	9.058048905075273e-24	4.996229080273098e-23
1637	Neuron	hsa-miR-342	9.994245	5.142352	1.6151322892871697e-23	8.815930412359134e-23
1638	Neuron	hsa-miR-506	9.948494	27.415207	2.560293640928093e-23	1.3830864616972379e-22
1639	Neuron	hsa-miR-200c	9.851064	13.634755	6.782225330158617e-23	3.589783912124359e-22
1640	Neuron	hsa-miR-197	9.841846	1.05964	7.433396842033901e-23	3.8950999452257637e-22
1641	Neuron	hsa-miR-3913	9.757897	30.499332	1.7065581085941822e-22	8.767024008856388e-22
1642	Neuron	hsa-miR-887	9.729025	27.334312	2.2675694847692762e-22	1.1425061634799046e-21
1643	Neuron	hsa-miR-520a	9.639043	33.92561	5.469543282319903e-22	2.7038119622034236e-21
1644	Neuron	hsa-miR-424	9.617414	18.411188	6.750651974491471e-22	3.3059267613397483e-21
1645	Neuron	hsa-miR-320b	9.487414	25.095592	2.3683669058702516e-21	1.149096535811122e-20
1646	Neuron	hsa-miR-221	9.384765	17.456509	6.305684001765645e-21	2.995032977942221e-20
1647	Neuron	hsa-miR-514b	9.384119	17.979649	6.344440086862338e-21	2.995032977942221e-20
1648	Neuron	hsa-miR-25	9.290298	11.978729	1.538558530492345e-20	7.010475391112946e-20
1649	Neuron	hsa-miR-548d	9.2292795	33.797935	2.7245937507557354e-20	1.2307647632724184e-19
1650	Neuron	hsa-miR-190a	9.003414	14.15837	2.1880456834051177e-19	9.716406255121031e-19
1651	Neuron	hsa-miR-148a	8.864744	11.725057	7.667959423590036e-19	3.320670031372875e-18
1652	Neuron	hsa-miR-3170	8.781574	11.523674	1.6120169501226628e-18	6.599194389564651e-18
1653	Neuron	hsa-miR-455	8.746669	14.295757	2.1974429259784967e-18	8.857385332405632e-18
1654	Neuron	hsa-miR-676	8.744996	15.263198	2.2302260157994494e-18	8.920904063197798e-18
1655	Neuron	hsa-miR-367	8.722289	23.731022	2.7263383530367444e-18	1.0822737098418592e-17
1656	Neuron	hsa-miR-618	8.702518	14.64216	3.2460004965658073e-18	1.2788753836093857e-17
1657	Neuron	hsa-miR-1307	8.658642	3.8971274	4.774180079984504e-18	1.853089156971763e-17
1658	Neuron	hsa-miR-4758	8.64026	25.45041	5.608526674723398e-18	2.1609323364375447e-17
1659	Neuron	hsa-miR-551b	8.626575	20.47252	6.321644415992678e-18	2.4003925173769298e-17
1660	Neuron	hsa-miR-942	8.599666	25.430178	7.994864270948184e-18	3.013891279120035e-17
1661	Neuron	hsa-miR-2355	8.585158	10.907932	9.071146211986824e-18	3.39520043934364e-17
1662	Neuron	hsa-miR-1911	8.5302515	44.048134	1.460302770320011e-17	5.426940791827559e-17
1663	Neuron	hsa-miR-301a	8.44464	14.017936	3.049846566693256e-17	1.1175661545085778e-16
1664	Neuron	hsa-miR-361	8.432919	3.0636435	3.3714877334226446e-17	1.2268469252176844e-16
1665	Neuron	hsa-miR-363	8.420455	8.297072	3.750257340617839e-17	1.355265411368102e-16
1666	Neuron	hsa-miR-3677	8.407336	16.83509	4.194276958668747e-17	1.4951028070356622e-16
1667	Neuron	hsa-miR-302b	8.252345	13.610629	1.5531557332366304e-16	5.462104726281841e-16
1668	Neuron	hsa-miR-1293	8.190379	18.989635	2.604040495862161e-16	9.096781465545149e-16
1669	Neuron	hsa-miR-27a	8.163346	21.890675	3.258692764198781e-16	1.1308311314173252e-15
1670	Neuron	hsa-miR-15b	8.161718	7.9122014	3.3029162657047685e-16	1.1386369231771703e-15
1671	Neuron	hsa-miR-517	8.130509	37.332268	4.2748908470037947e-16	1.4451889056967666e-15
1672	Neuron	hsa-miR-106b	8.075806	3.2321157	6.703233078413616e-16	2.237257409610659e-15
1673	Neuron	hsa-miR-182	8.066164	2.8897707	7.254137319293567e-16	2.4058025033606513e-15
1674	Neuron	hsa-miR-7702	7.976227	25.657444	1.5087462869339422e-15	4.941144089708661e-15
1675	Neuron	hsa-miR-27b	7.9310412	4.200435	2.173156675716769e-15	7.02922282762708e-15
1676	Neuron	hsa-miR-185	7.8777976	16.688932	3.3320233439729637e-15	1.071153516712781e-14
1677	Neuron	hsa-miR-18a	7.8571596	17.315617	3.929416395973361e-15	1.2554964582256347e-14
1678	Neuron	hsa-miR-181d	7.8557353	3.0559847	3.974329022865607e-15	1.2621505502918654e-14
1679	Neuron	hsa-miR-29a	7.837097	3.5187535	4.610817872398228e-15	1.4554629910461878e-14
1680	Neuron	hsa-miR-513b	7.7839413	28.002087	7.029929559695752e-15	2.205798257054236e-14
1681	Neuron	hsa-miR-576	7.755387	20.70029	8.807474891455068e-15	2.7147746136014446e-14
1682	Neuron	hsa-miR-518b	7.7497077	33.792492	9.210447696523133e-15	2.822382802911182e-14
1683	Neuron	hsa-let-7f	7.7437363	0.7329716	9.653702147780645e-15	2.941011584556429e-14
1684	Neuron	hsa-miR-205	7.736173	33.491997	1.0245394066094004e-14	3.103229185337143e-14
1685	Neuron	hsa-miR-1247	7.6070924	47.95527	2.8033088935868342e-14	8.346215114997165e-14
1686	Neuron	hsa-miR-891a	7.5617037	16.072754	3.9782402079085715e-14	1.1711223982831975e-13
1687	Neuron	hsa-miR-451a	7.525948	4.178609	5.233911728992274e-14	1.5321618692692469e-13
1688	Neuron	hsa-miR-130a	7.463133	10.708394	8.44891486085317e-14	2.459572992826145e-13
1689	Neuron	hsa-miR-337	7.387526	16.522036	1.4958582225957025e-13	4.330550876464907e-13
1690	Neuron	hsa-miR-412	7.3802724	26.93275	1.5796606450314988e-13	4.548033945035743e-13
1691	Neuron	hsa-miR-520f	7.363748	24.570679	1.7881707077205342e-13	5.120226507352786e-13
1692	Neuron	hsa-miR-3615	7.3563795	18.252028	1.8896555251789132e-13	5.352321595641895e-13
1693	Neuron	hsa-miR-5698	7.344446	26.058392	2.0661295995507914e-13	5.820709194433412e-13
1694	Neuron	hsa-miR-210	7.3322034	12.039711	2.2639941600660993e-13	6.344026416441903e-13
1695	Neuron	hsa-miR-1228	7.330319	19.273659	2.2960547975029326e-13	6.399642095167749e-13
1696	Neuron	hsa-miR-1	7.318368	19.125418	2.51004564068592e-13	6.959068337139798e-13
1697	Neuron	hsa-miR-503	7.2360206	23.158604	4.620406006637563e-13	1.2675878259047553e-12
1698	Neuron	hsa-miR-152	7.2253704	4.6522555	4.997386098707805e-13	1.3638699561056718e-12
1699	Neuron	hsa-miR-671	7.2170196	9.071846	5.313932843229084e-13	1.4427465336020934e-12
1700	Neuron	hsa-miR-133b	7.07068	20.719572	1.541759160549428e-12	4.059707538331157e-12
1701	Neuron	hsa-miR-320a	7.055704	2.7527616	1.7172893309106316e-12	4.499298046985855e-12
1702	Neuron	hsa-miR-449a	7.028556	34.82786	2.0868226120309652e-12	5.440273874150377e-12
1703	Neuron	hsa-miR-328	6.9852014	2.6020238	2.8444735867045184e-12	7.378733462540435e-12
1704	Neuron	hsa-miR-1269b	6.7916245	52.96598	1.1087767542718776e-11	2.793264515569538e-11
1705	Neuron	hsa-miR-3937	6.7315693	24.130796	1.6784288421847494e-11	4.1880795871657554e-11
1706	Neuron	hsa-miR-28	6.694708	2.3175378	2.1610265901724547e-11	5.3414053455205957e-11
1707	Neuron	hsa-miR-130b	6.682934	7.898824	2.342050455791862e-11	5.7616640320889e-11
1708	Neuron	hsa-miR-365b	6.6094327	7.5752726	3.85795615563355e-11	9.315986292866267e-11
1709	Neuron	hsa-miR-34a	6.5354624	4.0792556	6.341327059720156e-11	1.5035544702684894e-10
1710	Neuron	hsa-miR-99a	6.49915	2.6771705	8.077525060919985e-11	1.8980372788888215e-10
1711	Neuron	hsa-miR-522	6.460652	21.117157	1.042528498205759e-10	2.438772022588472e-10
1712	Neuron	hsa-miR-520b	6.36937	15.199293	1.8980601088081402e-10	4.40081193369675e-10
1713	Neuron	hsa-miR-520c	6.36937	15.199293	1.8980601088081402e-10	4.40081193369675e-10
1714	Neuron	hsa-miR-202	6.327069	21.406096	2.4986223063338203e-10	5.717371565584811e-10
1715	Neuron	hsa-miR-1275	6.264766	17.098375	3.733849017640738e-10	8.50668210975542e-10
1716	Neuron	hsa-miR-32	6.257132	14.432205	3.9212092605222515e-10	8.89486429659593e-10
1717	Neuron	hsa-miR-21	6.231735	5.9457173	4.612961846341137e-10	1.0418931066736015e-09
1718	Neuron	hsa-miR-23b	6.1545277	6.541533	7.530161888644714e-10	1.686241380192235e-09
1719	Neuron	hsa-miR-3917	6.1094217	21.021032	9.999269012383776e-10	2.2201766790208045e-09
1720	Neuron	hsa-miR-16-1	6.090191	9.85523	1.1277627756848866e-09	2.4829735061297504e-09
1721	Neuron	hsa-miR-149	6.013823	10.66833	1.8119807698596865e-09	3.939742420773758e-09
1722	Neuron	hsa-miR-365a	6.0085597	7.577858	1.8717848290657526e-09	4.052955580291134e-09
1723	Neuron	hsa-miR-1271	5.989886	9.509164	2.0998818458644834e-09	4.509582324725366e-09
1724	Neuron	hsa-miR-934	5.984136	15.548019	2.175413611914527e-09	4.633807856273221e-09
1725	Neuron	hsa-miR-26a-1	5.979297	29.260902	2.2410216914953834e-09	4.754232252403162e-09
1726	Neuron	hsa-miR-527	5.8701997	15.626142	4.352704335051564e-09	9.196843030512174e-09
1727	Neuron	hsa-miR-518f	5.847121	18.169529	5.001550733972322e-09	1.0525351745387537e-08
1728	Neuron	hsa-miR-499a	5.837036	12.758429	5.313758196466256e-09	1.1137637179793272e-08
1729	Neuron	hsa-miR-501	5.79661	22.093096	6.76688331186847e-09	1.412687990206804e-08
1730	Neuron	hsa-miR-101	5.7893386	2.2624283	7.066415081786244e-09	1.4693656757365047e-08
1731	Neuron	hsa-miR-3127	5.764163	12.718215	8.206415427692487e-09	1.699668649846191e-08
1732	Neuron	hsa-miR-4668	5.7569976	18.972115	8.562313542748679e-09	1.766398541889885e-08
1733	Neuron	hsa-miR-3609	5.713475	18.560085	1.1069194150905096e-08	2.2746108764997137e-08
1734	Neuron	hsa-let-7a	5.71068	1.0766368	1.1252566834533726e-08	2.303259773943622e-08
1735	Neuron	hsa-miR-3130	5.697411	17.048946	1.2164045222319768e-08	2.480139959725898e-08
1736	Neuron	hsa-miR-378a	5.67381	4.7686596	1.3965611815450562e-08	2.83642658577368e-08
1737	Neuron	hsa-miR-3651	5.5379972	13.809439	3.059498350036001e-08	6.09573055292344e-08
1738	Neuron	hsa-miR-26a-2	5.4738727	54.56496	4.4030518847036386e-08	8.706412028621533e-08
1739	Neuron	hsa-miR-194	5.4534388	7.3939886	4.940502324615436e-08	9.732418113152213e-08
1740	Neuron	hsa-miR-193b	5.4353485	9.811814	5.4689435706764666e-08	1.0733057794136587e-07
1741	Neuron	hsa-miR-4677	5.3837056	9.663839	7.296781148693131e-08	1.4213804170688477e-07
1742	Neuron	hsa-miR-489	5.333142	19.081978	9.652781045617179e-08	1.8527682300012464e-07
1743	Neuron	hsa-miR-1292	5.255978	8.826898	1.4723962209955122e-07	2.805584072005994e-07
1744	Neuron	hsa-miR-891b	5.2267423	19.468111	1.725226547893775e-07	3.2754301126678917e-07
1745	Neuron	hsa-miR-1323	5.170296	20.998936	2.337234071517643e-07	4.405434005306636e-07
1746	Neuron	hsa-miR-518a	5.0826235	14.405694	3.722572165192763e-07	6.941735994879032e-07
1747	Neuron	hsa-miR-4652	5.0814824	5.397346	3.745008829092435e-07	6.958810732072469e-07
1748	Neuron	hsa-miR-3653	5.065161	8.370725	4.080543405499292e-07	7.555493796754872e-07
1749	Neuron	hsa-miR-6806	5.0637636	15.758309	4.110589106208211e-07	7.584326379060219e-07
1750	Neuron	hsa-miR-193a	4.999595	10.730678	5.745086792871828e-07	1.0525963214912022e-06
1751	Neuron	hsa-miR-376b	4.814466	15.61534	1.475939753548311e-06	2.6577059479701548e-06
1752	Neuron	hsa-miR-6808	4.7892814	4.666402	1.6737951077641564e-06	3.0036597139329378e-06
1753	Neuron	hsa-miR-376c	4.7758446	13.14893	1.7895466368929641e-06	3.1679812085537605e-06
1754	Neuron	hsa-miR-449b	4.7337112	25.66359	2.2045153922465054e-06	3.886211803965303e-06
1755	Neuron	hsa-miR-3187	4.733198	8.987662	2.2100975526367564e-06	3.886211803965303e-06
1756	Neuron	hsa-miR-4445	4.7240953	0.93626684	2.311418687559937e-06	4.050780576191997e-06
1757	Neuron	hsa-miR-30c-2	4.703219	14.931078	2.5609161108652028e-06	4.458206119911516e-06
1758	Neuron	hsa-miR-651	4.695647	13.002717	2.6576452523695923e-06	4.611278517356511e-06
1759	Neuron	hsa-miR-4431	4.5819845	14.519108	4.605838672157201e-06	7.912981849870076e-06
1760	Neuron	hsa-miR-3667	4.487828	14.550839	7.195303294301625e-06	1.2241360150045622e-05
1761	Neuron	hsa-miR-125a	4.351157	4.6751103	1.3542086209371427e-05	2.281689123379623e-05
1762	Neuron	hsa-miR-766	4.3038135	10.217979	1.678829723566583e-05	2.8105647768335132e-05
1763	Neuron	hsa-miR-379	4.2755504	6.1405115	1.9066548919437055e-05	3.1818062527977756e-05
1764	Neuron	hsa-miR-195	4.229932	5.7166677	2.337621469184337e-05	3.8886147614368015e-05
1765	Neuron	hsa-miR-374c	4.143073	13.4001045	3.4268275198254374e-05	5.664535080089998e-05
1766	Neuron	hsa-miR-513c	4.1014705	10.242561	4.105331370582123e-05	6.764759868506392e-05
1767	Neuron	hsa-miR-670	4.0409904	9.344538	5.322596075384161e-05	8.68859920093863e-05
1768	Neuron	hsa-miR-19b	3.9918332	2.501936	6.556450502993103e-05	0.0001063647078504144
1769	Neuron	hsa-miR-188	3.931698	10.283317	8.434795758400014e-05	0.00013599486084312637
1770	Neuron	hsa-miR-486	3.8425925	6.32163	0.00012174155401938534	0.00019448955581145705
1771	Neuron	hsa-miR-3161	3.766163	10.585	0.00016577555661692527	0.00026164575803394233
1772	Neuron	hsa-miR-302d	3.70816	8.160317	0.0002087708332855856	0.0003275326845558289
1773	Neuron	hsa-miR-320c	3.6926262	8.90943	0.00022195003371377927	0.00034716960497319506
1774	Neuron	hsa-miR-4449	3.6822412	9.617672	0.00023119258449420119	0.00036055034010405186
1775	Neuron	hsa-miR-7-1	3.6393027	8.313882	0.00027337731621764543	0.00042362634188048044
1776	Neuron	hsa-miR-519c	3.6207085	12.451082	0.00029379748037281514	0.00045086981345813056
1777	Neuron	hsa-miR-548x	3.6202927	0.27828428	0.0002942699927532074	0.00045086981345813056
1778	Neuron	hsa-miR-3648	3.5684373	15.018387	0.00035911656199244133	0.0005438643886821943
1779	Neuron	hsa-miR-890	3.5607502	9.966795	0.00036979664129023314	0.0005584248992394298
1780	Neuron	hsa-miR-421	3.48425	8.532113	0.000493517994011826	0.0007346688319948774
1781	Neuron	hsa-miR-1262	3.4375346	24.053558	0.0005870359904776278	0.0008689459294075622
1782	Neuron	hsa-miR-7-2	3.4072988	10.579313	0.0006560924182048756	0.0009684293722235347
1783	Neuron	hsa-miR-6087	3.3713753	14.013538	0.0007479388927067891	0.0010978150694071639
1784	Neuron	hsa-miR-1197	3.3134074	7.7105894	0.0009216657983562402	0.0013490303864208656
1785	Neuron	hsa-miR-5586	3.2985463	24.349304	0.0009718686517858744	0.0014185492299047303
1786	Neuron	hsa-let-7e	3.244108	0.81611156	0.0011781905202031368	0.0017101712814028911
1787	Neuron	hsa-let-7g	3.2005858	0.9916962	0.0013714855160601499	0.001979775235304459
1788	Neuron	hsa-miR-3681	3.1702883	9.498406	0.0015228779198619645	0.0021811582846740095
1789	Neuron	hsa-miR-29b	3.1701732	0.6492998	0.0015234807866234493	0.0021811582846740095
1790	Neuron	hsa-miR-181b	3.0870564	1.7283652	0.0020214930420777164	0.0028784303099150094
1791	Neuron	hsa-miR-3922	2.9865038	6.9259386	0.0028218721913120027	0.0039748952372244345
1792	Neuron	hsa-miR-494	2.975402	11.176429	0.0029260463183291563	0.004110585176419512
1793	Neuron	hsa-miR-3074	2.8754869	7.5274463	0.004034050991503567	0.005607009866174719
1794	Neuron	hsa-miR-144	2.8452778	2.4768424	0.004437272347963879	0.006151139445325589
1795	Neuron	hsa-miR-517a	2.7783666	8.405996	0.0054632941830214275	0.007513821921005848
1796	Neuron	hsa-miR-517b	2.7783666	8.405996	0.0054632941830214275	0.007513821921005848
1797	Neuron	hsa-miR-615	2.7659025	13.763615	0.0056765487715466365	0.007786679466728894
1798	Neuron	hsa-miR-449c	2.7585428	7.8207197	0.005805971422880218	0.007943417821381813
1799	Neuron	hsa-miR-30e	2.7508202	0.17620517	0.005944626584306215	0.008111938359834522
1800	Neuron	hsa-miR-19b-1	2.7439735	11.280803	0.006070045963714811	0.008261569051913146
1801	Neuron	hsa-miR-3154	2.6416342	8.295236	0.008250713523071414	0.011114071686605196
1802	Neuron	hsa-miR-187	2.5507326	7.7332945	0.010749673421952205	0.014354373971201567
1803	Neuron	hsa-miR-29b-2	2.5502107	2.5648801	0.010765780478401175	0.014354373971201567
1804	Neuron	hsa-miR-326	2.531935	8.281538	0.011343502558386077	0.015048089469859
1805	Neuron	hsa-miR-191	2.5135796	3.4167192	0.011951282375116341	0.015774488575720308
1806	Neuron	hsa-miR-548y	2.4633343	10.663045	0.013765150011622278	0.018032346515225183
1807	Neuron	hsa-miR-3923	2.3857372	11.3717165	0.017044922855085427	0.02210777122788308
1808	Neuron	hsa-miR-542	2.3725834	4.100312	0.017664180086155168	0.02285439596332175
1809	Neuron	hsa-miR-1266	2.3415515	9.328616	0.01920377365835589	0.024603367718773805
1810	Neuron	hsa-let-7f-1	2.3186228	5.4907484	0.02041550084622925	0.02609200595957104
1811	Neuron	hsa-miR-98	2.2249968	5.2915115	0.02608145481874146	0.03309124049641774
1812	Neuron	hsa-miR-199b	2.2063494	2.3818135	0.0273595433883043	0.03462898728374747
1813	Neuron	hsa-miR-3605	2.1471255	7.0305843	0.03178329073395806	0.04013119119179283
1814	Neuron	hsa-miR-3150b	2.040779	7.064596	0.04127279817120415	0.05161562348857034
1815	Neuron	hsa-miR-518d	1.9977078	1.4888641	0.04574833989188503	0.05694092661127733
1816	Neuron	hsa-miR-212	1.9508684	15.831687	0.051072708222601015	0.06296964496151278
1817	Neuron	hsa-miR-6718	1.9224197	4.159549	0.05455297565578952	0.06710272122918712
1818	Neuron	hsa-miR-1537	1.9189786	6.0355597	0.05498704798714415	0.06747825092567572
1819	Neuron	hsa-miR-196b	1.9107429	12.312401	0.056037624133862755	0.06860681085547683
1820	Neuron	hsa-miR-3940	1.896784	3.259209	0.05785645683125691	0.0706684927262905
1821	Neuron	hsa-miR-216b	1.7880667	14.419029	0.07376524231398573	0.08989066737797331
1822	Neuron	hsa-miR-181a-2	1.7794065	0.0921384	0.07517314064471704	0.09139379512257943
1823	Neuron	hsa-miR-6509	1.6418691	3.1693997	0.10061714826842319	0.12176301545647518
1824	Neuron	hsa-miR-888	1.6080242	3.663989	0.10782986277436522	0.13019089422527044
1825	Neuron	hsa-miR-498	1.5710922	5.704299	0.11616122021247462	0.1396066041085704
1826	Neuron	hsa-miR-1295b	1.5004747	4.401786	0.13349147907168896	0.15933834859582008
1827	Neuron	hsa-miR-1270	1.389201	-2.5366828	0.16477164086311402	0.1957830834745391
1828	Neuron	hsa-miR-664b	1.3874317	2.6173885	0.16531013645722137	0.19597853281353844
1829	Neuron	hsa-miR-521	1.3599738	6.4358397	0.17383820397608452	0.2042404010840096
1830	Neuron	hsa-miR-6503	1.3439715	0.13534454	0.17895762352047329	0.20978477567053244
1831	Neuron	hsa-miR-19a	1.3388761	2.38577	0.1806109964148076	0.2112503618780339
1832	Neuron	hsa-miR-103a-2	1.3360631	4.3940535	0.18152864284138037	0.21185079921800293
1833	Neuron	hsa-miR-505	1.3320382	1.538714	0.18284763788349578	0.2129159161132262
1834	Neuron	hsa-miR-371a	1.2844025	2.7555006	0.19900114733668983	0.23070044514253424
1835	Neuron	hsa-miR-140	1.2736812	0.39216176	0.20277642494573167	0.23455816042287725
1836	Neuron	hsa-miR-520h	1.2692581	3.7863023	0.20434899106976	0.23533817872649285
1837	Neuron	hsa-miR-26a	1.2615533	0.07548451	0.20710955597802916	0.23799431432563
1838	Neuron	hsa-miR-4787	1.243304	-0.36239582	0.2137558095956139	0.24455904853297314
1839	Neuron	hsa-miR-373	1.2270716	2.3763604	0.21979565704391257	0.250921403684118
1840	Neuron	hsa-miR-33a	1.2008256	0.94344395	0.22981885616233133	0.2617936535414383
1841	Neuron	hsa-miR-30b	1.1727749	1.1655412	0.24088605807103758	0.2720351173043614
1842	Neuron	hsa-miR-142	1.1535438	4.894011	0.2486872566498255	0.27963974782083384
1843	Neuron	hsa-miR-520e	1.1430436	8.634462	0.25302049178734753	0.28390307857937924
1844	Neuron	hsa-miR-155	1.084837	1.3302852	0.27799386735218634	0.31059442748943633
1845	Neuron	hsa-miR-4772	1.0735849	1.4348156	0.2830087812616341	0.3155246837895665
1846	Neuron	hsa-miR-802	1.0705065	1.83558	0.2843913999888349	0.3163929800300414
1847	Neuron	hsa-miR-6892	1.0583344	5.011064	0.2899030231706118	0.32116106583805615
1848	Neuron	hsa-miR-1277	0.9939798	3.6648743	0.3202327034461705	0.3540125244847961
1849	Neuron	hsa-miR-219a-1	0.90919983	2.0207705	0.36324466059199645	0.39987437426513894
1850	Neuron	hsa-miR-206	0.8987881	6.2342706	0.36876554738231704	0.4051009367470317
1851	Neuron	hsa-miR-135a	0.8888717	1.9041811	0.3740720203802197	0.4100705830109521
1852	Neuron	hsa-miR-517c	0.81246006	7.009364	0.4165276965782022	0.4537640603055675
1853	Neuron	hsa-miR-500b	0.7172595	1.4336193	0.47321399124464925	0.5081232201069594
1854	Neuron	hsa-miR-378c	0.69988596	2.0167701	0.4839985170695954	0.5178184444095686
1855	Neuron	hsa-miR-1226	0.69953215	12.842214	0.4842195377112378	0.5178184444095686
1856	Neuron	hsa-miR-767	0.6562841	5.8409295	0.511641356160807	0.5438135306861316
1857	Neuron	hsa-miR-6510	0.6352483	0.09302627	0.5252664752892713	0.5571652490922635
1858	Neuron	hsa-miR-92a-1	0.59946626	-2.8281713	0.5488619877660449	0.5798461322367087
1859	Neuron	hsa-miR-518c	0.5797574	2.8656733	0.5620782191571754	0.5902384505778756
1860	Neuron	hsa-miR-186	0.53510284	0.6156231	0.5925787384419674	0.6173186062496837
1861	Neuron	hsa-miR-215	0.4984097	-0.06704232	0.6181953154287025	0.6401864531316999
1862	Neuron	hsa-miR-196a	0.41286895	14.873962	0.6797026345787546	0.7011105915733611
1863	Neuron	hsa-miR-103a	0.3528135	0.016240986	0.7242282537143001	0.7441090293064574
1864	Neuron	hsa-miR-183	0.27459726	0.3065989	0.7836256735073476	0.7988713091786968
1865	Neuron	hsa-miR-3687	0.18619043	0.26324373	0.8522954348226823	0.8605063735011282
1866	Neuron	hsa-miR-944	0.15738787	9.3770075	0.874939168940768	0.8816694702403123
1867	Neuron	hsa-miR-224	0.06617686	-12.322056	0.9472370195337134	0.9490481801829175
1868	Neuron	hsa-miR-409	-0.026051443	2.744691	0.979216306005094	0.979216306005094
1869	Neuron	hsa-miR-452	-0.11218486	2.7544866	0.9106768334448451	0.9141660167147486
1870	Neuron	hsa-miR-1269a	-0.11774899	-0.00055217074	0.9062665496700492	0.9114849751000111
1871	Neuron	hsa-miR-4423	-0.18673003	2.957538	0.8518723117146598	0.8605063735011282
1872	Neuron	hsa-miR-3065	-0.19303721	1.459357	0.846929819623324	0.8583969545118411
1873	Neuron	hsa-miR-122	-0.19709753	-0.14480393	0.8437512170510442	0.8568326312688899
1874	Neuron	hsa-miR-7704	-0.23364031	-1.8664446	0.8152642242400854	0.8295115601976791
1875	Neuron	hsa-miR-616	-0.3046471	-12.4772	0.760634951427913	0.776944862667108
1876	Neuron	hsa-miR-31	-0.34223372	0.18926263	0.7321750213008498	0.7493353733625885
1877	Neuron	hsa-miR-627	-0.3466213	-2.299879	0.7288758285658989	0.7474186578640529
1878	Neuron	hsa-miR-592	-0.36930245	1.5251696	0.7119023078403985	0.7328817471677187
1879	Neuron	hsa-miR-4746	-0.44732407	-5.995157	0.6546410823673368	0.6765915723086479
1880	Neuron	hsa-miR-410	-0.50920177	3.8790603	0.6106107891488058	0.6335842643841074
1881	Neuron	hsa-miR-203a	-0.5156151	-0.28474987	0.6061232390219013	0.6301757485068974
1882	Neuron	hsa-miR-375	-0.5415162	-2.4250555	0.5881518382205584	0.6139274167879932
1883	Neuron	hsa-miR-217	-0.5435331	-0.59202963	0.586762820576373	0.6137000358922543
1884	Neuron	hsa-miR-30a	-0.573636	-0.038552593	0.566214152907057	0.5933924322465958
1885	Neuron	hsa-miR-30c-1	-0.58130544	-2.6992955	0.5610345993221544	0.5902384505778756
1886	Neuron	hsa-miR-450a	-0.5941145	-0.64241314	0.552435561228054	0.5824471510734412
1887	Neuron	hsa-miR-624	-0.60384506	-3.9739475	0.5459466658988419	0.5779314200626124
1888	Neuron	hsa-miR-515	-0.6736576	-0.44967628	0.5005290172116554	0.5330837500384298
1889	Neuron	hsa-miR-937	-0.68299013	-7.713814	0.49461307842269575	0.5278559126140379
1890	Neuron	hsa-miR-708	-0.75058234	0.09928241	0.45290404664896844	0.48731359434098453
1891	Neuron	hsa-miR-628	-0.79285735	-0.30284122	0.4278609434422551	0.4613150912834191
1892	Neuron	hsa-miR-7706	-0.79870456	-5.1935596	0.4244617526117638	0.45859372859497777
1893	Neuron	hsa-miR-345	-0.8031364	-1.4536188	0.4218959104255575	0.45676334103924
1894	Neuron	hsa-miR-100	-0.8065332	-0.21409321	0.41993544757610635	0.45558214188380897
1895	Neuron	hsa-miR-1291	-0.8083201	-2.2058942	0.41890631481257223	0.45540852481698724
1896	Neuron	hsa-miR-6720	-0.81876725	-2.1748693	0.41291921958511046	0.45077014804707893
1897	Neuron	hsa-miR-3610	-0.8462429	-3.5709312	0.3974172552337305	0.4347529055166488
1898	Neuron	hsa-miR-216a	-0.9526159	-7.6308284	0.3407846968884187	0.3759393287779609
1899	Neuron	hsa-miR-1287	-1.0614305	-4.524073	0.2884943115130484	0.32027758312041815
1900	Neuron	hsa-miR-525	-1.1043866	-3.881919	0.26942546569410564	0.3016644103070755
1901	Neuron	hsa-miR-29b-1	-1.1684935	-3.0987072	0.24260775549056324	0.2733902448968928
1902	Neuron	hsa-miR-3157	-1.1824967	-0.9807823	0.23700866849375235	0.2682344325933612
1903	Neuron	hsa-miR-7974	-1.1885386	-2.4538386	0.23462131074300363	0.26610728750938073
1904	Neuron	hsa-miR-146a	-1.1988087	-3.196741	0.23060233034991506	0.26211631475782105
1905	Neuron	hsa-miR-1468	-1.251062	-1.8232726	0.21091186114721217	0.24183329374428703
1906	Neuron	hsa-miR-892a	-1.2707267	-6.9521422	0.20382591834548414	0.23525282205514025
1907	Neuron	hsa-miR-513a	-1.3277214	1.5077975	0.184270177370918	0.21409661406288477
1908	Neuron	hsa-miR-16-2	-1.3605046	-6.9265323	0.17367030000099715	0.2042404010840096
1909	Neuron	hsa-miR-526b	-1.371739	-2.9084508	0.17014470188907127	0.20080140493214718
1910	Neuron	hsa-miR-340	-1.3830619	-0.75137895	0.16664589537025176	0.19711613809032036
1911	Neuron	hsa-miR-382	-1.4338555	-3.2066076	0.151613487913749	0.1805578810609193
1912	Neuron	hsa-miR-4461	-1.5222801	-3.3229365	0.1279389169790588	0.15305934360051782
1913	Neuron	hsa-miR-136	-1.5358322	-1.9417393	0.12457955508315557	0.14938143447041996
1914	Neuron	hsa-miR-299	-1.5806547	-0.49014598	0.11395699395154063	0.13727233294392482
1915	Neuron	hsa-miR-129	-1.7274629	-9.321029	0.08408457233773557	0.10199147200225332
1916	Neuron	hsa-miR-520d	-1.958644	-6.3499064	0.050154495398205254	0.061983385822310264
1917	Neuron	hsa-miR-1306	-1.9770879	-3.8027825	0.04803169863277488	0.05950026024485588
1918	Neuron	hsa-miR-509-3	-1.9915953	-4.6911087	0.046415479955541246	0.05763438743294695
1919	Neuron	hsa-miR-125b	-2.005581	-0.13072601	0.04490099125836125	0.056019331950907844
1920	Neuron	hsa-miR-125b-2	-2.0413806	-0.9738272	0.041213017794034794	0.05161562348857034
1921	Neuron	hsa-miR-454	-2.0497222	-0.7357504	0.04039153726205447	0.05075579262665837
1922	Neuron	hsa-miR-4724	-2.0789583	-6.18286	0.0376211830036665	0.04738822089884915
1923	Neuron	hsa-miR-10b	-2.2714736	-4.6613464	0.023118322759189642	0.029402915353920808
1924	Neuron	hsa-miR-589	-2.3047345	-3.8451622	0.021181445389151298	0.027005054462080975
1925	Neuron	hsa-miR-758	-2.3418524	-8.296253	0.019188306026152364	0.024603367718773805
1926	Neuron	hsa-miR-429	-2.3498933	-6.4716454	0.01877879222192653	0.02417711824149755
1927	Neuron	hsa-miR-655	-2.3683019	-2.5623019	0.01786995079790543	0.023063680340153807
1928	Neuron	hsa-miR-551a	-2.390585	-5.93541	0.016821560302184523	0.02187220247728211
1929	Neuron	hsa-miR-483	-2.3976352	-8.807045	0.016501292944460868	0.021509148017157947
1930	Neuron	hsa-miR-5690	-2.4054992	-7.570884	0.016150386344736985	0.0211042454978608
1931	Neuron	hsa-miR-151b	-2.4755948	-8.074164	0.013301442276355714	0.01746856078398595
1932	Neuron	hsa-miR-450b	-2.483229	-4.063289	0.013019737809861485	0.017141564352681955
1933	Neuron	hsa-miR-204	-2.5193737	-4.343446	0.011756382011352373	0.015556424681688493
1934	Neuron	hsa-miR-214	-2.5403917	-24.335964	0.011072836761088823	0.0147263108193161
1935	Neuron	hsa-miR-550a-3	-2.552431	-2.8329885	0.010697405443627836	0.014336164840053673
1936	Neuron	hsa-miR-301b	-2.595741	-8.728134	0.00943871542785278	0.012681761241525273
1937	Neuron	hsa-miR-6715b	-2.6569908	-6.3846993	0.007884160609531995	0.010647680823182385
1938	Neuron	hsa-miR-504	-2.6663852	-13.826177	0.007667178875776286	0.010381399821464531
1939	Neuron	hsa-miR-139	-2.6901367	-2.6304305	0.007142275969260647	0.009695732144799428
1940	Neuron	hsa-miR-577	-2.797881	8.363032	0.005143908391384367	0.007111894451412686
1941	Neuron	hsa-miR-3136	-2.8942668	-10.347386	0.0038004512474938204	0.00529637354703926
1942	Neuron	hsa-miR-653	-2.920619	-13.089083	0.0034933677821831484	0.0048813992476372525
1943	Neuron	hsa-miR-625	-2.94629	-5.0723085	0.003216106704050681	0.0045059890719854456
1944	Neuron	hsa-miR-200b	-3.0036917	-8.154228	0.0026672547163147414	0.003767227685576616
1945	Neuron	hsa-miR-4473	-3.0072656	-4.9041295	0.0026360945220481858	0.0037332798096033765
1946	Neuron	hsa-miR-431	-3.0518403	3.200063	0.0022744298892217137	0.0032298137180275825
1947	Neuron	hsa-miR-378d	-3.1302247	-7.8468714	0.001746726135701402	0.0024939632019278873
1948	Neuron	hsa-miR-490	-3.1966138	-26.108414	0.0013905091396100302	0.0020017219482298234
1949	Neuron	hsa-miR-3131	-3.2064507	-7.8400455	0.0013438335490432636	0.0019452176234769892
1950	Neuron	hsa-miR-541	-3.2936456	-19.657127	0.0009889711308626978	0.00143950242381126
1951	Neuron	hsa-miR-24-1	-3.393048	-10.634882	0.0006911952955603342	0.0010173773451506041
1952	Neuron	hsa-miR-381	-3.4785092	-7.423005	0.0005042113109245982	0.000748460982788922
1953	Neuron	hsa-miR-3613	-3.4932466	-1.6018448	0.0004771857614769817	0.0007123798832305938
1954	Neuron	hsa-miR-6502	-3.5230045	-9.322527	0.0004266842134323585	0.000638807222395874
1955	Neuron	hsa-miR-223	-3.5231814	-7.0098624	0.0004263994756181353	0.000638807222395874
1956	Neuron	hsa-miR-519e	-3.5339026	-3.2839816	0.00040947178790334045	0.0006165609679923862
1957	Neuron	hsa-miR-134	-3.5798047	-5.0629053	0.00034385129745474307	0.0005222553039602475
1958	Neuron	hsa-miR-370	-3.58942	-13.308904	0.00033141433685269166	0.0005048288154384025
1959	Neuron	hsa-miR-584	-3.5910654	-9.703901	0.00032932885632839094	0.0005031146376562008
1960	Neuron	hsa-miR-518e	-3.6274846	-8.337078	0.0002861960156342301	0.00044107856527157816
1961	Neuron	hsa-miR-4728	-3.6386569	-6.5520954	0.00027406360667458563	0.00042362634188048044
1962	Neuron	hsa-miR-3943	-3.6394176	-38.487755	0.0002732552691956994	0.00042362634188048044
1963	Neuron	hsa-miR-5683	-3.719571	-8.647759	0.00019956128048981254	0.00031402435728727256
1964	Neuron	hsa-miR-5589	-3.7722313	-0.25404236	0.0001617941026117263	0.00025613326214061805
1965	Neuron	hsa-miR-383	-3.7970622	-9.60491	0.00014642112343236973	0.00023249899599564163
1966	Neuron	hsa-miR-18b	-3.811198	-10.930629	0.000138294945950855	0.00022026307500987237
1967	Neuron	hsa-miR-362	-3.8735533	-6.4233637	0.00010725990109322725	0.00017187825129312258
1968	Neuron	hsa-miR-192	-3.8927581	-5.283136	9.911099705930693e-05	0.00015930724680698416
1969	Neuron	hsa-miR-105	-3.9364219	-8.136111	8.270554137532311e-05	0.0001337583446934238
1970	Neuron	hsa-miR-302a	-4.0159297	-10.862989	5.921192955108901e-05	9.635730150549888e-05
1971	Neuron	hsa-miR-7641	-4.0670505	-13.770599	4.761191027246175e-05	7.796450307115612e-05
1972	Neuron	hsa-miR-514a	-4.094004	-10.14504	4.239864000024291e-05	6.96454149220291e-05
1973	Neuron	hsa-miR-874	-4.1814294	-7.354114	2.8968238836533336e-05	4.803594034918819e-05
1974	Neuron	hsa-miR-4661	-4.3467875	-16.670279	1.3814602373850592e-05	2.3201447576595225e-05
1975	Neuron	hsa-miR-143	-4.426021	-3.8079972	9.598722427212096e-06	1.6224937264061734e-05
1976	Neuron	hsa-miR-642a	-4.440033	-24.251793	8.994510167618737e-06	1.525282630366414e-05
1977	Neuron	hsa-miR-3928	-4.515852	-20.832167	6.306271344064552e-06	1.0763798645895195e-05
1978	Neuron	hsa-miR-487b	-4.5731297	-16.5484	4.804923996078348e-06	8.228039784134164e-06
1979	Neuron	hsa-miR-4521	-4.616316	-23.726381	3.906122727919325e-06	6.732922070492522e-06
1980	Neuron	hsa-miR-524	-4.6287003	-13.899904	3.6796792032743444e-06	6.363537632065203e-06
1981	Neuron	hsa-miR-1248	-4.7078986	-19.451868	2.502837647506423e-06	4.371623090977886e-06
1982	Neuron	hsa-miR-369	-4.782753	-9.053103	1.72910379128817e-06	3.071357242830512e-06
1983	Neuron	hsa-miR-153	-4.7846107	-2.5201519	1.7131892675769697e-06	3.0534393748650753e-06
1984	Neuron	hsa-miR-30c	-4.787477	-0.3897755	1.688911252798172e-06	3.0204419674615773e-06
1985	Neuron	hsa-miR-548f	-4.826567	-19.517042	1.3890640578586751e-06	2.5098950562687785e-06
1986	Neuron	hsa-miR-3614	-4.8469663	-15.669746	1.2536374810572421e-06	2.273031280532854e-06
1987	Neuron	hsa-miR-432	-4.8830314	-21.76441	1.0446725397553337e-06	1.90072364872151e-06
1988	Neuron	hsa-miR-760	-4.9728713	-12.629954	6.596848011638337e-07	1.2044419366196822e-06
1989	Neuron	hsa-miR-769	-5.011502	-9.1147175	5.400691201437296e-07	9.929691893168922e-07
1990	Neuron	hsa-miR-132	-5.0938315	-10.728202	3.508989938644318e-07	6.566824028034367e-07
1991	Neuron	hsa-miR-512	-5.1275167	-12.886373	2.9358870535488064e-07	5.51399575648593e-07
1992	Neuron	hsa-miR-135b	-5.2165604	-13.191343	1.8227595914455975e-07	3.4481083968140545e-07
1993	Neuron	hsa-miR-6842	-5.2649217	-41.2924	1.4024916893432033e-07	2.6821373912986805e-07
1994	Neuron	hsa-miR-150	-5.333938	-9.356375	9.610531885006952e-08	1.8514407013763393e-07
1995	Neuron	hsa-miR-3173	-5.351524	-9.1922	8.721662177081279e-08	1.6864025759374872e-07
1996	Neuron	hsa-miR-877	-5.3681455	-29.209026	7.955036481826211e-08	1.5438663394359016e-07
1997	Neuron	hsa-miR-1254	-5.39732	-17.214693	6.764383708964588e-08	1.322588456528897e-07
1998	Neuron	hsa-miR-320d	-5.494785	-20.731142	3.91187333846735e-08	7.764475868776104e-08
[truncated: 1,145 more rows]
