# Supplementary material for: STmiR: A Novel XGBoost-based framework for spatially resolved miRNA activity prediction in cancer transcriptomics
Source: PLoS One. 2025 Sep 9;20(9):e0322082. doi: 10.1371/journal.pone.0322082 (PMC12419590; doi:10.1371/journal.pone.0322082)
Supplement: S4 — (ZIP) [file pone.0322082.s005.zip › data_used_for_draw_figures/Lung_malig_DEG.csv]

	group	names	scores	logfoldchanges	pvals	pvals_adj
0	Malignant	hsa-miR-421	33.45202	66.3825	2.405599280441918e-245	2.774457836776346e-243
1	Malignant	hsa-miR-32	32.339764	63.93987	1.9325435864851985e-229	1.1144334682064645e-227
2	Malignant	hsa-miR-183	31.928274	78.242935	1.0820383740248311e-223	4.679815967657395e-222
3	Malignant	hsa-miR-577	31.756163	57.238358	2.610387279071194e-221	1.0035488872873702e-219
4	Malignant	hsa-miR-18a	31.730324	72.38062	5.932958128326401e-221	2.0528035124009348e-219
5	Malignant	hsa-miR-423	31.337294	5.1824045	1.4494898368887722e-215	4.5593043960319564e-214
6	Malignant	hsa-miR-200b	31.195547	59.275417	1.224370466644939e-213	3.530268178826241e-212
7	Malignant	hsa-miR-301a	30.500357	68.69732	2.577603666869806e-204	5.246181580805605e-203
8	Malignant	hsa-miR-891b	30.447384	79.67753	1.2973590104557234e-203	2.4938123200982237e-202
9	Malignant	hsa-miR-1293	30.42499	75.250374	2.5667622810960675e-203	4.674209206627575e-202
10	Malignant	hsa-miR-1254	30.358498	62.456505	1.9407176693512896e-202	3.357441567977731e-201
11	Malignant	hsa-miR-1291	30.272795	58.983913	2.6154696557214766e-201	4.309297623236338e-200
12	Malignant	hsa-miR-651	29.884062	54.95566	3.170467132006587e-196	4.986280125792178e-195
13	Malignant	hsa-miR-130b	29.484896	60.06964	4.4970537710799824e-191	6.483252519973642e-190
14	Malignant	hsa-miR-944	29.463945	138.34596	8.344663982510274e-191	1.1549014951794218e-189
15	Malignant	hsa-miR-200c	29.385838	32.29244	8.331042073132261e-190	1.1086694451168316e-188
16	Malignant	hsa-miR-204	29.285206	48.868546	1.6005477635484745e-188	2.051072319213971e-187
17	Malignant	hsa-miR-210	29.226488	66.83925	8.93639673326269e-188	1.1042833106103182e-186
18	Malignant	hsa-miR-548d	29.215513	57.317707	1.2319943310737522e-187	1.4698966846604077e-186
19	Malignant	hsa-miR-9	28.998713	70.99092	6.830159241299703e-185	7.877450324965658e-184
20	Malignant	hsa-miR-484	28.757172	5.668791	7.367946162114042e-182	8.223578619649866e-181
21	Malignant	hsa-miR-188	28.411192	27.411524	1.4708284018583104e-177	1.5903332095092984e-176
22	Malignant	hsa-miR-196a	28.151457	74.56616	2.2999188876803703e-174	2.2736341003925946e-173
23	Malignant	hsa-miR-892a	27.775045	76.64652	8.685558156695373e-170	7.705649031324613e-169
24	Malignant	hsa-miR-301b	27.755638	68.27885	1.4897991026045833e-169	1.2886762237529645e-168
25	Malignant	hsa-miR-224	27.482351	39.584343	2.8537522439758815e-166	2.408288479062573e-165
26	Malignant	hsa-miR-802	27.231083	64.47843	2.784158816983645e-163	2.293616549229384e-162
27	Malignant	hsa-miR-98	26.421282	49.550934	7.804096046012881e-154	6.000482737601015e-153
28	Malignant	hsa-miR-590	26.190619	47.86704	3.398957536444815e-151	2.5566071904563173e-150
29	Malignant	hsa-miR-507	25.938677	68.69208	2.440325259446959e-148	1.7964947654652083e-147
30	Malignant	hsa-miR-30d	25.880026	8.211812	1.1178358762676913e-147	8.057733608096275e-147
31	Malignant	hsa-miR-429	25.479153	34.27549	3.356392092294248e-143	2.277081693987862e-142
32	Malignant	hsa-miR-15b	25.449755	3.167029	7.103918303413345e-143	4.726837948040418e-142
33	Malignant	hsa-miR-29c	25.198156	6.2683835	4.196453199463488e-140	2.6888385315080865e-139
34	Malignant	hsa-miR-1292	25.119656	46.303123	3.0336568781983887e-139	1.8414829471169167e-138
35	Malignant	hsa-miR-215	25.037495	33.566895	2.3890511822190137e-138	1.401036794996235e-137
36	Malignant	hsa-miR-124	24.845106	64.591385	2.9207993682136383e-136	1.6041215577808235e-135
37	Malignant	hsa-miR-513a	24.308657	59.879257	1.5878086590465493e-130	8.079144059266265e-130
38	Malignant	hsa-miR-1226	24.109049	34.732212	2.0090872688238596e-128	1.0074553550913846e-127
39	Malignant	hsa-let-7g	23.982708	2.699556	4.213489952261833e-127	2.05333454011633e-126
40	Malignant	hsa-miR-128	23.956198	4.9184604	7.96344384797799e-127	3.826877182500534e-126
41	Malignant	hsa-miR-107	23.789549	4.1530223	4.284636347908696e-125	1.9766455685018784e-124
42	Malignant	hsa-miR-216a	23.628723	107.01968	1.9535412905271122e-123	8.893753770031326e-123
43	Malignant	hsa-miR-141	23.34748	23.478529	1.4618074655888677e-120	6.568641338879847e-120
44	Malignant	hsa-miR-93	23.327105	2.8330998	2.3538702041264036e-120	1.0441526802919688e-119
45	Malignant	hsa-miR-760	23.206015	33.668095	3.9590989604302897e-119	1.7123103003861004e-118
46	Malignant	hsa-miR-96	23.023846	16.87829	2.6899273610239314e-117	1.1490306998941732e-116
47	Malignant	hsa-miR-320c	22.866434	40.61023	1.0030349715225112e-115	4.232318294473035e-115
48	Malignant	hsa-miR-345	22.589884	36.794743	5.449184640613294e-113	2.218138689002588e-112
49	Malignant	hsa-miR-92b	22.278158	24.131481	6.018158824393953e-110	2.2882230255387997e-109
50	Malignant	hsa-miR-509	21.963694	36.67466	6.407192229307814e-107	2.4096614253701127e-106
51	Malignant	hsa-miR-129	21.801968	39.236637	2.2225603701948353e-105	8.268880517068957e-105
52	Malignant	hsa-miR-324	21.345118	10.97493	4.3286571455985955e-101	1.5933142259331003e-100
53	Malignant	hsa-miR-494	21.150679	45.259342	2.7200276201000152e-99	9.906626911101108e-99
54	Malignant	hsa-miR-520c	20.877064	39.3131	8.654870655587014e-97	3.0556992314623537e-96
55	Malignant	hsa-miR-589	20.708971	29.972183	2.875284438494989e-95	9.94848415719266e-95
56	Malignant	hsa-miR-425	20.562256	7.143196	5.978788687963986e-94	2.0280989078779793e-93
57	Malignant	hsa-miR-25	20.488003	41.620605	2.754587417822325e-93	9.253274238509946e-93
58	Malignant	hsa-miR-19a	20.416212	40.32647	1.200164603740863e-92	3.9548281228032244e-92
59	Malignant	hsa-miR-361	19.986351	4.228624	7.240105908058779e-89	2.3411931254096612e-88
60	Malignant	hsa-miR-615	19.444372	27.402805	3.2522779610349584e-84	1.0229892495619051e-83
61	Malignant	hsa-miR-539	19.293343	40.268208	6.109341920804076e-83	1.8542388636826406e-82
62	Malignant	hsa-miR-708	19.00301	11.562689	1.610363739877218e-80	4.8033263275648054e-80
63	Malignant	hsa-miR-454	18.629208	32.1749	1.8626249016548982e-77	5.326183603079296e-77
64	Malignant	hsa-miR-877	18.570147	28.394945	5.604944962850884e-77	1.589599145201972e-76
65	Malignant	hsa-miR-383	18.528624	39.20906	1.2135036956633933e-76	3.41359576178483e-76
66	Malignant	hsa-miR-934	18.425613	35.513577	8.185841482434736e-76	2.2841138330019507e-75
67	Malignant	hsa-miR-1277	18.415623	27.440283	9.84522653880992e-76	2.725158705942586e-75
68	Malignant	hsa-let-7a	17.949291	1.9882482	4.860752594822637e-72	1.3037367424873118e-71
69	Malignant	hsa-miR-205	17.945385	15.59637	5.214722201008656e-72	1.387918370422304e-71
70	Malignant	hsa-miR-26b	17.491161	2.447251	1.6731166493246386e-68	4.3526192531302625e-68
71	Malignant	hsa-miR-496	17.418764	25.040573	5.944807140243348e-68	1.523632052240147e-67
72	Malignant	hsa-miR-346	17.389692	37.75277	9.876256373910584e-68	2.494295405381797e-67
73	Malignant	hsa-miR-892b	17.33055	40.957882	2.7666952527062945e-67	6.936786648089694e-67
74	Malignant	hsa-miR-149	16.92889	25.323	2.755277280371763e-64	6.620319020893263e-64
75	Malignant	hsa-miR-331	16.646318	28.42448	3.2180009674878718e-62	7.523164423991917e-62
76	Malignant	hsa-miR-367	16.304276	32.718178	9.20222728959816e-60	2.1085898292721613e-59
77	Malignant	hsa-miR-873	16.222527	31.99931	3.49514460941605e-59	7.956052860907588e-59
78	Malignant	hsa-miR-519b	16.170422	36.049397	8.15373362741772e-59	1.8439162320827e-58
79	Malignant	hsa-miR-374a	16.080076	2.383249	3.519448842136661e-58	7.856318060511514e-58
80	Malignant	hsa-miR-485	15.763283	55.124718	5.566493361181768e-56	1.2113249704206866e-55
81	Malignant	hsa-miR-302c	15.7331295	17.79351	8.966815702076386e-56	1.9390738955740186e-55
82	Malignant	hsa-miR-1911	15.318558	30.360739	5.747899073880489e-53	1.2126665119284447e-52
83	Malignant	hsa-miR-1179	15.120918	17.880716	1.1788714164618354e-51	2.4720576369442122e-51
84	Malignant	hsa-let-7i	15.099804	1.1560394	1.624150208133384e-51	3.385276939844282e-51
85	Malignant	hsa-miR-513b	15.084973	42.07114	2.033564494621795e-51	4.18817449487584e-51
86	Malignant	hsa-miR-1275	14.72564	29.84793	4.412732645202965e-49	8.981208795530742e-49
87	Malignant	hsa-miR-374b	14.303997	24.503862	2.06593543308372e-46	4.038495253372696e-46
88	Malignant	hsa-miR-506	14.004578	23.98474	1.461464835117222e-44	2.8092601830586604e-44
89	Malignant	hsa-miR-16	13.786677	0.4861538	3.0655831498214786e-43	5.827976757352921e-43
90	Malignant	hsa-miR-548f	13.587512	28.070795	4.7495148514155465e-42	8.931152927118366e-42
91	Malignant	hsa-miR-363	13.033952	17.432423	7.843760749965569e-39	1.435947735178882e-38
92	Malignant	hsa-miR-518d	12.63572	5.5646014	1.341599752102594e-36	2.4051477421113862e-36
93	Malignant	hsa-miR-135b	12.600465	22.428621	2.09904775125919e-36	3.743662484204535e-36
94	Malignant	hsa-miR-495	12.2609	16.015661	1.4686018321773216e-34	2.605826840683863e-34
95	Malignant	hsa-miR-105	12.239621	18.37577	1.9092079038697542e-34	3.3703364017292597e-34
96	Malignant	hsa-miR-616	12.176017	17.559362	4.171631026505402e-34	7.326824036400351e-34
97	Malignant	hsa-miR-769	11.974637	15.548375	4.8254499799259346e-33	8.389978357057152e-33
98	Malignant	hsa-miR-135a	11.877516	21.607143	1.5490344324612245e-32	2.679829568157918e-32
99	Malignant	hsa-miR-302d	11.779196	20.05653	4.996732286246706e-32	8.60134015443463e-32
100	Malignant	hsa-miR-890	11.454232	18.251675	2.239382093910758e-30	3.77964002191767e-30
101	Malignant	hsa-miR-30b	11.331666	17.138603	9.144898455738004e-30	1.5359877988763833e-29
102	Malignant	hsa-miR-627	11.0996895	14.773485	1.2588075661943612e-28	2.1040938062958886e-28
103	Malignant	hsa-miR-410	10.812934	11.024458	2.9895135221095762e-27	4.949146787798629e-27
104	Malignant	hsa-miR-136	10.810605	13.301474	3.0664169818517535e-27	5.05228702724146e-27
105	Malignant	hsa-miR-23b	10.6284685	15.248404	2.1968938704590262e-26	3.5686632825296853e-26
106	Malignant	hsa-miR-29a	9.753817	7.57748	1.7766071347007133e-22	2.8197526082864533e-22
107	Malignant	hsa-miR-1266	9.737657	14.245765	2.083017385562084e-22	3.290977239289868e-22
108	Malignant	hsa-miR-148b	9.664684	14.994756	4.259304699207788e-22	6.698724663299522e-22
109	Malignant	hsa-miR-520g	9.215218	19.690844	3.106462920325254e-20	4.777049646366835e-20
110	Malignant	hsa-miR-7	8.882757	10.015604	6.522337059569309e-19	9.854710142406031e-19
111	Malignant	hsa-miR-23a	8.82998	12.080815	1.0469456428282939e-18	1.5749704018199553e-18
112	Malignant	hsa-miR-376a	8.472024	11.824051	2.4116472546443787e-17	3.581244421059893e-17
113	Malignant	hsa-miR-770	8.096367	18.895287	5.662478417101892e-16	8.337095882201084e-16
114	Malignant	hsa-miR-668	8.028218	18.341082	9.88987214746025e-16	1.4438378746925091e-15
115	Malignant	hsa-miR-31	7.9835944	18.173866	1.4213247738713672e-15	2.0662956796617353e-15
116	Malignant	hsa-miR-19b	7.7910576	1.0123771	6.645072653127734e-15	9.384469950947739e-15
117	Malignant	hsa-miR-1248	7.3389826	12.97228	2.1522380513926334e-13	2.990660103541571e-13
118	Malignant	hsa-miR-520b	7.2640085	14.777399	3.7578435836684095e-13	5.159578888687578e-13
119	Malignant	hsa-miR-193b	7.1962695	8.503652	6.188228076866599e-13	8.429633522030879e-13
120	Malignant	hsa-miR-516b	7.040137	14.029317	1.9205146026401255e-12	2.6058747157391504e-12
121	Malignant	hsa-miR-329	6.8349833	11.9289255	8.201442634616585e-12	1.1041630939989644e-11
122	Malignant	hsa-miR-194	6.82555	9.129482	8.758890042642714e-12	1.174641842928054e-11
123	Malignant	hsa-miR-376b	6.497158	9.073532	8.185158956054643e-11	1.0892557687672718e-10
124	Malignant	hsa-miR-372	6.1974096	9.752144	5.739997325147369e-10	7.522875282200719e-10
125	Malignant	hsa-miR-191	6.1526384	13.884188	7.620435497075591e-10	9.949700686747752e-10
126	Malignant	hsa-miR-101	6.106145	2.2142563	1.0206639293666152e-09	1.3276305246648453e-09
127	Malignant	hsa-miR-888	6.0572066	13.316875	1.3850557134730314e-09	1.7948662054744151e-09
128	Malignant	hsa-miR-592	6.004905	15.812812	1.914435080889658e-09	2.4624332267205265e-09
129	Malignant	hsa-miR-629	5.614762	8.075458	1.9683307559585603e-08	2.4946609581013256e-08
130	Malignant	hsa-miR-106b	5.5031867	0.17518693	3.729866727786991e-08	4.709977692752916e-08
131	Malignant	hsa-miR-498	5.2847943	11.479408	1.2584596357603206e-07	1.5833710326293488e-07
132	Malignant	hsa-miR-1323	5.0758843	10.111743	3.856974481114816e-07	4.783201327834144e-07
133	Malignant	hsa-miR-551a	5.0539994	9.543947	4.326530346800703e-07	5.346355357118012e-07
134	Malignant	hsa-miR-377	4.738272	7.337151	2.155483023053315e-06	2.626046218226926e-06
135	Malignant	hsa-miR-504	4.668515	10.454646	3.0338446982257557e-06	3.6831939143372334e-06
136	Malignant	hsa-let-7b	4.5050488	0.9138962	6.635765549443628e-06	8.027884196180053e-06
137	Malignant	hsa-miR-508	4.199772	3.313243	2.6718386186902993e-05	3.198810249366241e-05
138	Malignant	hsa-miR-515	3.9595437	9.532575	7.509311803542302e-05	8.928597539606998e-05
139	Malignant	hsa-miR-15a	3.9013526	0.507221	9.565665840503159e-05	0.00011334658838404428
140	Malignant	hsa-miR-302b	3.8876376	7.5352135	0.00010122462396532086	0.00011912829895238443
141	Malignant	hsa-miR-302a	3.7350318	9.760864	0.00018769137657276305	0.00022013971625144412
142	Malignant	hsa-miR-519d	3.6811721	4.1102924	0.00023216424671148448	0.0002713811802776136
143	Malignant	hsa-miR-186	3.5513048	0.3553769	0.00038332634024072597	0.0004435816512484655
144	Malignant	hsa-miR-525	3.5263681	8.250473	0.00042130099233132567	0.0004859004778221289
145	Malignant	hsa-miR-487b	3.3935478	5.411976	0.000689935425744803	0.0007904558188996751
146	Malignant	hsa-miR-137	3.1296132	16.261272	0.001750366653230866	0.0019473532540767835
147	Malignant	hsa-miR-29b	2.6736174	0.55274713	0.007503804079548447	0.008216190542796717
148	Malignant	hsa-miR-18b	2.4869041	22.901299	0.012886009274013305	0.013976674635763648
149	Malignant	hsa-miR-520f	1.9132632	2.2295315	0.05571436629551235	0.05949744055014591
150	Malignant	hsa-miR-518e	1.8291677	2.1530662	0.06737449182247474	0.07172792052485003
151	Malignant	hsa-miR-1301	1.7211034	7.1698265	0.0852320494617789	0.09018437037851834
152	Malignant	hsa-miR-296	1.7066172	0.8207337	0.08789321565261177	0.09271662382866973
153	Malignant	hsa-miR-1180	1.5692853	2.2099948	0.11658147371010266	0.1226054404367645
154	Malignant	hsa-miR-449a	0.9885078	-1.1694274	0.3229039986536991	0.3375371103751658
155	Malignant	hsa-miR-891a	0.94150555	6.897267	0.3464458396984704	0.36105500161346615
156	Malignant	hsa-miR-520e	0.8014831	9.539362	0.42285203244593494	0.43935976944832883
157	Malignant	hsa-miR-450b	0.6635277	-1.3388008	0.5069926300989511	0.5252079341743625
158	Malignant	hsa-miR-153	0.61939645	0.18955709	0.5356552230245397	0.5532439019895246
159	Malignant	hsa-miR-130a	0.51120096	-0.78404415	0.6092103287836661	0.6254800408283337
160	Malignant	hsa-miR-518f	0.2680524	0.27779934	0.7886589818139846	0.7955568737832032
161	Malignant	hsa-miR-519e	0.12880099	2.110504	0.8975151199230039	0.902733231085347
162	Malignant	hsa-miR-26a	0.0	0.0	1.0	1.0
163	Malignant	hsa-miR-450a	-0.056878492	-1.856791	0.9546419873270926	0.9574090655512292
164	Malignant	hsa-miR-501	-0.29359606	0.28592804	0.7690665965331598	0.7780615274867639
165	Malignant	hsa-miR-148a	-0.32140368	-3.1749506	0.7479044987097907	0.7588708403331015
166	Malignant	hsa-miR-576	-0.41721284	1.0763398	0.6765227304178645	0.6884613668370033
167	Malignant	hsa-miR-185	-0.4785865	0.24771017	0.6322328286523189	0.6452877838162311
168	Malignant	hsa-miR-206	-0.4803583	0.9255607	0.6309726352375449	0.6452877838162311
169	Malignant	hsa-miR-122	-0.5799572	-1.7455825	0.5619434876501672	0.5786679962111841
170	Malignant	hsa-miR-362	-1.388101	1.4757718	0.16510629786814468	0.17311145170417594
171	Malignant	hsa-miR-340	-1.8157314	-1.4040078	0.06941157979857979	0.07366995892732701
172	Malignant	hsa-miR-522	-2.105177	-0.8423668	0.03527591718591118	0.03778782460162622
173	Malignant	hsa-let-7d	-2.1654513	-0.082996674	0.030353140193720957	0.0326154860466691
174	Malignant	hsa-miR-320b	-2.2398674	0.37537128	0.02509952772029361	0.02705431959882115
175	Malignant	hsa-miR-489	-2.4743702	-5.0940814	0.01334712877840384	0.014431582991649152
176	Malignant	hsa-miR-656	-2.6353755	-4.612548	0.00840442247363777	0.009144434515341724
177	Malignant	hsa-miR-767	-2.637623	-2.5041225	0.00834892963910071	0.00911271184583232
178	Malignant	hsa-miR-490	-2.8385599	-11.636291	0.004531760544746793	0.004977743328515525
179	Malignant	hsa-miR-509-3	-2.908645	-6.772195	0.003629987791943057	0.003999922853542349
180	Malignant	hsa-miR-524	-3.070963	-4.027769	0.002133697234411095	0.002358655728773926
181	Malignant	hsa-miR-483	-3.0885496	-6.1540966	0.0020113604657245637	0.0022305471831432664
182	Malignant	hsa-miR-486	-3.3491046	-0.777219	0.0008107314992567539	0.0009048809636865704
183	Malignant	hsa-miR-196b	-3.3491046	-0.777219	0.0008107314992567539	0.0009048809636865704
184	Malignant	hsa-miR-33b	-3.3491046	-0.777219	0.0008107314992567539	0.0009048809636865704
185	Malignant	hsa-miR-369	-3.3491046	-0.777219	0.0008107314992567539	0.0009048809636865704
186	Malignant	hsa-miR-654	-3.3491046	-0.777219	0.0008107314992567539	0.0009048809636865704
187	Malignant	hsa-miR-584	-3.3491046	-0.777219	0.0008107314992567539	0.0009048809636865704
188	Malignant	hsa-miR-326	-3.3491046	-0.777219	0.0008107314992567539	0.0009048809636865704
189	Malignant	hsa-miR-491	-3.3559132	-5.2881503	0.0007910342965659471	0.0009032932891479132
190	Malignant	hsa-miR-670	-3.4634523	-0.5632498	0.0005332911415243889	0.0006130190530479686
191	Malignant	hsa-miR-34b	-3.589776	-4.3505507	0.0003309621993326575	0.0003842715468761728
192	Malignant	hsa-miR-222	-3.6611736	-4.891769	0.0002510626112202575	0.00029248371542831345
193	Malignant	hsa-miR-320d	-3.8885398	-6.919988	0.00010084910526307917	0.0001190914348840457
194	Malignant	hsa-miR-518c	-4.1887965	-8.327544	2.8043758087781527e-05	3.345910447714624e-05
195	Malignant	hsa-miR-551b	-4.2224116	-2.324674	2.4170192640119447e-05	2.90378008801435e-05
196	Malignant	hsa-miR-744	-4.3367925	-18.248165	1.4457714771216582e-05	1.742985822592661e-05
197	Malignant	hsa-miR-181a	-4.8945856	-1.4924532	9.851320199373816e-07	1.2044370279093075e-06
198	Malignant	hsa-miR-412	-4.9438515	-9.432204	7.65940035970372e-07	9.397703987437898e-07
199	Malignant	hsa-miR-221	-4.9783363	-6.0105233	6.41331279912641e-07	7.896819318497289e-07
200	Malignant	hsa-miR-519c	-5.138669	-4.1427045	2.7669116114731475e-07	3.443710135142838e-07
201	Malignant	hsa-miR-543	-5.16103	-8.952349	2.4559478217819546e-07	3.067718217821503e-07
202	Malignant	hsa-miR-1251	-5.163622	-10.422023	2.422164285338343e-07	3.036481314228502e-07
203	Malignant	hsa-miR-1228	-5.6754303	-10.162988	1.3834061086034474e-08	1.7597739469735028e-08
204	Malignant	hsa-miR-1250	-5.7054033	-8.711473	1.1606794041321395e-08	1.4819006414380822e-08
205	Malignant	hsa-miR-526b	-5.937281	-7.8220644	2.8978744015959195e-09	3.7135723813044004e-09
206	Malignant	hsa-miR-1271	-6.041802	-4.880907	1.5240264719694874e-09	1.9675864153038905e-09
207	Malignant	hsa-miR-202	-6.2745657	-16.16443	3.5061190410615256e-10	4.612612882917444e-10
208	Malignant	hsa-miR-409	-6.3261943	-9.438092	2.5128150381138304e-10	3.318450393844982e-10
209	Malignant	hsa-miR-299	-6.3705387	-11.566623	1.8836531164538736e-10	2.497103365107434e-10
210	Malignant	hsa-miR-187	-6.5324464	-8.371007	6.470394401487745e-11	8.643847347161234e-11
211	Malignant	hsa-miR-574	-6.910827	-7.4120817	4.818362740285868e-12	6.5123183911676184e-12
212	Malignant	hsa-miR-505	-7.247931	-8.320123	4.231862698475803e-13	5.787448591591415e-13
213	Malignant	hsa-miR-99b	-7.276608	-3.3321822	3.4231790623459886e-13	4.718804603871362e-13
214	Malignant	hsa-miR-200a	-7.277166	-8.403055	3.40906027388067e-13	4.718139419050847e-13
215	Malignant	hsa-miR-2110	-7.45082	-11.270915	9.27618627803792e-14	1.2941776016940003e-13
216	Malignant	hsa-miR-376c	-7.500119	-7.1529775	6.375989696091802e-14	8.931548319221716e-14
217	Malignant	hsa-miR-433	-7.6479344	-16.305538	2.0423362226356398e-14	2.872554199316794e-14
218	Malignant	hsa-miR-21	-7.8366323	-1.8386819	4.627904906021103e-15	6.562520891325007e-15
219	Malignant	hsa-miR-424	-7.855302	-10.609293	3.988099706167634e-15	5.678528799728401e-15
220	Malignant	hsa-miR-452	-7.8794346	-6.536784	3.288653036393503e-15	4.701958473521289e-15
221	Malignant	hsa-miR-1197	-7.8856196	-5.0114903	3.1297836979862316e-15	4.493382404577743e-15
222	Malignant	hsa-miR-335	-7.9076853	-11.770061	2.622185374409991e-15	3.780317248107737e-15
223	Malignant	hsa-miR-487a	-7.9239926	-13.452908	2.3000331095121864e-15	3.3297550455699437e-15
224	Malignant	hsa-miR-370	-8.086409	-9.038848	6.144967397825433e-16	9.009147117150846e-16
225	Malignant	hsa-miR-133a	-8.106851	-11.109833	5.194879396576645e-16	7.681317398356919e-16
226	Malignant	hsa-miR-92a	-8.700457	-0.2468622	3.305502092031334e-18	4.9297574303570756e-18
227	Malignant	hsa-miR-1262	-8.730267	-14.268624	2.540740218426184e-18	3.805610889937055e-18
228	Malignant	hsa-miR-24	-8.894356	-0.32504714	5.875917579867428e-19	8.91696264313215e-19
229	Malignant	hsa-miR-155	-8.945607	-12.299022	3.6991076247838313e-19	5.638287392842316e-19
230	Malignant	hsa-miR-449b	-9.027964	-13.560545	1.7489596285488906e-19	2.6776107587518414e-19
231	Malignant	hsa-miR-95	-9.375518	-12.160067	6.883695553748243e-21	1.0632851167843269e-20
232	Malignant	hsa-miR-197	-9.400192	-12.356534	5.44635507421204e-21	8.450398455952314e-21
233	Malignant	hsa-miR-521	-9.414531	-15.000981	4.752006722853303e-21	7.406280748230825e-21
234	Malignant	hsa-miR-660	-9.584182	-15.1418	9.319336154467442e-22	1.4590453888894727e-21
235	Malignant	hsa-miR-517b	-9.780148	-21.309006	1.3701054899110618e-22	2.1845921636369925e-22
236	Malignant	hsa-miR-449c	-9.891345	-21.859613	4.5388667836978576e-23	7.270592162775271e-23
237	Malignant	hsa-miR-30c	-10.518371	-0.8131749	7.10924969852862e-26	1.1440932072980943e-25
238	Malignant	hsa-miR-27b	-10.623334	-11.767746	2.3211976964947084e-26	3.7529644999400426e-26
239	Malignant	hsa-miR-190b	-10.638214	-13.074069	1.97886200415649e-26	3.229652138859177e-26
240	Malignant	hsa-miR-659	-10.661247	-16.70573	1.5451087482770205e-26	2.5336854355632657e-26
241	Malignant	hsa-let-7f	-10.958453	-0.63169724	6.052527043238683e-28	1.0068145946925886e-27
242	Malignant	hsa-miR-1307	-11.489259	-4.84744	1.4938858001782031e-30	2.533747484615972e-30
243	Malignant	hsa-miR-1537	-11.692869	-21.243513	1.38622537800604e-31	2.3627289694093095e-31
244	Malignant	hsa-miR-503	-11.724056	-9.632702	9.596412294931786e-32	1.6437419079437613e-31
245	Malignant	hsa-miR-154	-12.097171	-11.4131975	1.0931368414069562e-33	1.910229025892964e-33
246	Malignant	hsa-miR-598	-12.659541	-17.788603	9.907652458439198e-37	1.7854415367812306e-36
247	Malignant	hsa-miR-675	-12.743981	-27.009111	3.367606704590178e-37	6.10048125543561e-37
248	Malignant	hsa-miR-99a	-12.981076	-21.351637	1.5666357947032634e-38	2.852926236670153e-38
249	Malignant	hsa-miR-125b	-13.144723	-23.978718	1.8247276177661546e-39	3.3582752965270723e-39
250	Malignant	hsa-miR-624	-13.269849	-24.827328	3.462777157289861e-40	6.407063617231507e-40
251	Malignant	hsa-miR-874	-13.397731	-18.180124	6.233978017503096e-41	1.159653975298963e-40
252	Malignant	hsa-miR-373	-13.477939	-26.174599	2.1091748983838434e-41	3.944727107247621e-41
253	Malignant	hsa-miR-520d	-13.644095	-21.871733	2.189131363842768e-42	4.1390133983038124e-42
254	Malignant	hsa-miR-342	-13.856926	-25.037523	1.1551587232872507e-43	2.208203968272866e-43
255	Malignant	hsa-miR-532	-14.05386	-15.740629	7.294707224953495e-45	1.41003837979548e-44
256	Malignant	hsa-miR-431	-14.269119	-19.416613	3.40857556660759e-46	6.625658123855203e-46
257	Malignant	hsa-miR-541	-14.387289	-26.255455	6.218602043174375e-47	1.222520628942235e-46
258	Malignant	hsa-miR-937	-14.403383	-22.19558	4.927144117830941e-47	9.741667798682888e-47
259	Malignant	hsa-miR-375	-14.423512	-7.278434	3.681192279773532e-47	7.320072004607138e-47
260	Malignant	hsa-miR-22	-14.517993	-8.682276	9.319904592996088e-48	1.8639809185992175e-47
261	Malignant	hsa-miR-523	-14.642955	-27.800438	1.494294946274698e-48	3.0059654151804976e-48
262	Malignant	hsa-miR-520a	-14.667055	-28.292253	1.0479545016508678e-48	2.120422558895908e-48
263	Malignant	hsa-miR-380	-14.945279	-30.6422	1.6718929145165264e-50	3.4229286888918234e-50
264	Malignant	hsa-miR-652	-15.091405	-18.558323	1.844733927481935e-51	3.822023586279937e-51
265	Malignant	hsa-miR-100	-15.363952	-20.93719	2.85619754966816e-53	6.062848786412168e-53
266	Malignant	hsa-miR-138	-15.37373	-12.9238205	2.456130280382104e-53	5.245809117359309e-53
267	Malignant	hsa-miR-548b	-15.626131	-27.816582	4.832682799465959e-55	1.0385765519349202e-54
268	Malignant	hsa-miR-935	-15.890328	-32.089603	7.393935941271644e-57	1.6191783770126511e-56
269	Malignant	hsa-miR-193a	-15.948536	-67.33782	2.9165579626473296e-57	6.427573599210039e-57
270	Malignant	hsa-miR-181c	-16.008318	-20.963587	1.1179139306923063e-57	2.4794757693560125e-57
271	Malignant	hsa-miR-30a	-16.129604	-17.56559	1.5802762594339936e-58	3.550490816650401e-58
272	Malignant	hsa-miR-432	-16.406746	-11.890865	1.7113441871110763e-60	3.947500591602883e-60
273	Malignant	hsa-miR-455	-16.425743	-28.03043	1.2513940186576387e-60	2.9059216809096843e-60
274	Malignant	hsa-miR-1283	-16.659739	-40.82801	2.571473627460648e-62	6.052584184363158e-62
275	Malignant	hsa-miR-125a	-16.846582	-27.769125	1.1115518451287585e-63	2.6342256055791124e-63
276	Malignant	hsa-miR-27a	-16.860298	-22.880207	8.8143987080897e-64	2.1032978986200252e-63
277	Malignant	hsa-miR-28	-17.08504	-6.2488527	1.9181460237986324e-65	4.641108561079208e-65
278	Malignant	hsa-miR-34c	-17.08978	-33.68497	1.7683872447196006e-65	4.308887230091421e-65
279	Malignant	hsa-miR-140	-17.114454	-26.605133	1.1579542080053267e-65	2.8415046522683905e-65
280	Malignant	hsa-miR-542	-17.327827	-20.119486	2.9008476977776293e-67	7.169237881650426e-67
281	Malignant	hsa-miR-885	-17.32863	-20.401434	2.8605878031824114e-67	7.1205998554037e-67
282	Malignant	hsa-miR-146a	-17.415203	-29.695892	6.326367335261906e-68	1.609502277941632e-67
283	Malignant	hsa-miR-381	-17.442799	-28.192183	3.904818091981859e-68	1.0082589998699428e-67
284	Malignant	hsa-miR-516a	-17.557556	-33.158775	5.206981564673292e-69	1.364860319224969e-68
285	Malignant	hsa-miR-192	-17.647623	-30.233858	1.0613063168359237e-69	2.803144928436867e-69
286	Malignant	hsa-miR-1287	-17.989286	-22.134937	2.363781109154842e-72	6.389595810684183e-72
287	Malignant	hsa-miR-199b	-18.163795	-8.524421	9.987658365984502e-74	2.7210470823863288e-73
288	Malignant	hsa-miR-493	-18.352116	-27.414808	3.1750678996065787e-75	8.718837248126002e-75
289	Malignant	hsa-miR-887	-18.700605	-29.10873	4.89463770079602e-78	1.4112872037295193e-77
290	Malignant	hsa-miR-328	-18.711317	-28.029081	4.00352621302964e-78	1.164050478746433e-77
291	Malignant	hsa-let-7e	-18.801565	-30.017735	7.332022124821848e-79	2.1498980128714912e-78
292	Malignant	hsa-miR-758	-18.892944	-17.576714	1.3036584310244268e-79	3.8552633943115526e-79
293	Malignant	hsa-miR-339	-19.188772	-28.409689	4.593642581661777e-82	1.3820872463086738e-81
294	Malignant	hsa-miR-218	-19.313816	-34.138714	4.110468380734126e-83	1.2586035926849627e-82
295	Malignant	hsa-miR-152	-19.33293	-7.407637	2.8383783810055623e-83	8.768561784177898e-83
296	Malignant	hsa-miR-146b	-19.362886	-8.446492	1.5873911785779172e-83	4.94808421430594e-83
297	Malignant	hsa-miR-132	-19.521578	-29.885033	7.198070688139877e-85	2.2848921633911907e-84
298	Malignant	hsa-miR-766	-19.937658	-23.76082	1.9183567853811767e-88	6.145846738350807e-88
299	Malignant	hsa-miR-127	-20.338303	-9.621534	5.893604181371314e-92	1.9237613648627119e-91
300	Malignant	hsa-miR-1976	-20.484837	-39.010983	2.939641330635468e-93	9.779960580768e-93
301	Malignant	hsa-miR-655	-20.60962	-29.907806	2.2499593276668753e-94	7.707781459136028e-94
302	Malignant	hsa-miR-33a	-20.830439	-24.006035	2.2934741606710764e-96	8.015576359517096e-96
303	Malignant	hsa-miR-653	-21.042713	-23.831226	2.6667834137046873e-98	9.512443929297133e-98
304	Malignant	hsa-miR-382	-21.06975	-36.86342	1.507279976386748e-98	5.432488248227238e-98
305	Malignant	hsa-miR-142	-22.35991	-20.529524	9.671160998648555e-111	3.718024117258223e-110
306	Malignant	hsa-miR-628	-22.45785	-28.779972	1.0725366299125479e-111	4.1696367859521525e-111
307	Malignant	hsa-miR-320a	-22.47542	-32.75374	7.2216465399999815e-112	2.8394201168636293e-111
308	Malignant	hsa-miR-143	-22.521143	-6.221895	2.5763612770667517e-112	1.0246218412242484e-111
309	Malignant	hsa-miR-199a	-22.534498	-16.049894	1.9058841579345892e-112	7.667859519132185e-112
310	Malignant	hsa-miR-497	-22.80867	-48.100067	3.761235720054321e-115	1.5492709037366609e-114
311	Malignant	hsa-miR-195	-22.82957	-30.197527	2.332396833938856e-115	9.723003669190893e-115
312	Malignant	hsa-miR-133b	-23.283121	-53.760666	6.57309433721651e-120	2.8788489122492566e-119
313	Malignant	hsa-miR-518b	-23.799622	-40.620235	3.3700544289414905e-125	1.5757281519104806e-124
314	Malignant	hsa-miR-671	-23.853874	-26.348223	9.230917676947124e-126	4.3752020770187734e-125
315	Malignant	hsa-miR-889	-24.04254	-55.145218	9.990968838606093e-128	4.938393168796726e-127
316	Malignant	hsa-miR-512	-24.392801	-56.30162	2.039103793287363e-131	1.0530297201155638e-130
317	Malignant	hsa-miR-517a	-24.398018	-47.89862	1.7950381037633685e-131	9.410351271244327e-131
318	Malignant	hsa-miR-330	-24.679884	-31.178036	1.758809204968014e-134	9.362276691060507e-134
319	Malignant	hsa-miR-10b	-24.692385	-36.902985	1.291142778444592e-134	6.980240645966076e-134
320	Malignant	hsa-miR-34a	-24.996006	-27.164406	6.756423036079113e-138	3.770519952392537e-137
321	Malignant	hsa-miR-126	-25.00306	-55.627747	5.662438122781379e-138	3.2118091647251756e-137
322	Malignant	hsa-miR-144	-25.011656	-67.08824	4.5655282699419554e-138	2.632787968999861e-137
323	Malignant	hsa-miR-379	-25.114504	-26.913023	3.4534058280187085e-139	2.0601352008525398e-138
324	Malignant	hsa-miR-134	-25.147167	-28.48308	1.5177044808033522e-139	9.377245542106426e-139
325	Malignant	hsa-miR-1306	-25.161097	-27.318777	1.0685361518003648e-139	6.722063791325931e-139
326	Malignant	hsa-miR-30e	-25.304695	-28.598152	2.835930686457037e-141	1.851381165121009e-140
327	Malignant	hsa-miR-582	-25.791697	-40.585392	1.098837463657015e-146	7.603955248506544e-146
328	Malignant	hsa-miR-1	-25.802263	-29.61999	8.363506558094304e-147	5.905659732858427e-146
329	Malignant	hsa-miR-212	-26.751806	-32.25735	1.1764282461449377e-157	9.251003935594283e-157
330	Malignant	hsa-let-7c	-26.90579	-49.231842	1.8789844051951706e-159	1.5119269865058816e-158
331	Malignant	hsa-miR-1296	-27.782593	-35.278107	7.04103168901853e-170	6.411044643158976e-169
332	Malignant	hsa-miR-625	-27.855827	-56.11394	9.155689096235733e-171	8.561806560263686e-170
333	Malignant	hsa-miR-184	-27.977442	-60.73463	3.0572786522778237e-172	2.938384482467019e-171
334	Malignant	hsa-miR-337	-28.189896	-47.154488	7.777687757399979e-175	7.91494107076586e-174
335	Malignant	hsa-miR-1258	-28.28664	-81.889175	5.045694878390659e-176	5.290334630070207e-175
336	Malignant	hsa-miR-214	-29.652576	-46.714993	3.1417386467140175e-193	4.7262677033176095e-192
337	Malignant	hsa-miR-10a	-30.559778	-62.305996	4.192782257387702e-205	9.066891631600906e-204
338	Malignant	hsa-miR-1247	-30.782536	-98.62805	4.48921720921667e-208	1.0355127695926454e-206
339	Malignant	hsa-miR-338	-31.00388	-89.887344	4.778913592840976e-211	1.1810743593735555e-209
340	Malignant	hsa-miR-139	-31.094013	-82.74525	2.901920378344285e-212	7.723572699285559e-211
341	Malignant	hsa-miR-150	-32.07215	-60.97248	1.078324721967276e-225	5.330005054295393e-224
342	Malignant	hsa-miR-217	-32.530296	-131.6671	3.977694066104048e-232	2.7525642937440012e-230
343	Malignant	hsa-miR-145	-32.935863	-39.040627	6.742698036390516e-238	5.832433801477796e-236
344	Malignant	hsa-miR-511	-34.839478	-133.63454	6.144863189057317e-266	1.0630613317069158e-263
345	Malignant	hsa-miR-223	-38.388912	-138.7956	0.0	0.0
346	Fibroblasts	hsa-miR-145	14.286938	32.726856	2.639654635294586e-46	4.0410860322873767e-44
347	Fibroblasts	hsa-miR-217	14.11231	129.3471	3.189534802090208e-45	2.7589476038080297e-43
348	Fibroblasts	hsa-miR-1247	13.620807	95.888405	3.012212180628905e-42	1.4888934492822871e-40
349	Fibroblasts	hsa-miR-1306	13.462185	45.008076	2.6107923992983454e-41	1.1291677126965345e-39
350	Fibroblasts	hsa-miR-889	13.359416	65.42164	1.0437949419969019e-40	3.611530499309281e-39
351	Fibroblasts	hsa-miR-223	13.060998	100.62476	5.5001953503345316e-39	1.730061446559771e-37
352	Fibroblasts	hsa-miR-134	12.832314	31.410114	1.0808799915435712e-37	2.419476869982834e-36
353	Fibroblasts	hsa-miR-379	12.829639	28.230513	1.1188332346741429e-37	2.419476869982834e-36
354	Fibroblasts	hsa-miR-380	11.853591	58.037235	2.061632360737909e-32	2.7435569108281404e-31
355	Fibroblasts	hsa-miR-10a	11.81964	50.801163	3.090068118664452e-32	3.81844131806393e-31
356	Fibroblasts	hsa-miR-139	11.673214	67.44183	1.7469602359612551e-31	1.8897143298579627e-30
357	Fibroblasts	hsa-miR-10b	11.673178	37.534492	1.7477126750131447e-31	1.8897143298579627e-30
358	Fibroblasts	hsa-miR-214	11.5456505	39.108593	7.765202065672977e-31	7.9022350433025e-30
359	Fibroblasts	hsa-miR-328	11.443687	37.79919	2.529045382847008e-30	2.3301499397822048e-29
360	Fibroblasts	hsa-miR-655	11.442661	36.820343	2.5591242113214967e-30	2.3301499397822048e-29
361	Fibroblasts	hsa-miR-337	11.4027405	40.60777	4.051606119954023e-30	3.594501839754082e-29
362	Fibroblasts	hsa-miR-195	11.320225	31.315998	1.0420407334548249e-29	8.793807165252913e-29
363	Fibroblasts	hsa-miR-520d	10.818613	41.158527	2.809979546062005e-27	2.1605620509721197e-26
364	Fibroblasts	hsa-miR-133b	10.812203	56.39448	3.0134318194722997e-27	2.2666248033422082e-26
365	Fibroblasts	hsa-miR-1	10.715588	26.894453	8.600940684134804e-27	6.073317299409473e-26
366	Fibroblasts	hsa-let-7e	10.6310215	33.30087	2.1375923228665742e-26	1.4792138874236692e-25
367	Fibroblasts	hsa-miR-34a	10.047442	23.274755	9.428227625766654e-24	5.529096200873326e-23
368	Fibroblasts	hsa-miR-320a	10.01232	31.881495	1.3455987543351551e-23	7.632412606556782e-23
369	Fibroblasts	hsa-miR-339	9.963756	30.255009	2.196074100375535e-23	1.2060978392538652e-22
370	Fibroblasts	hsa-miR-212	9.8808365	23.268959	5.0410124392743665e-23	2.7252973499827043e-22
371	Fibroblasts	hsa-miR-197	9.846044	27.5596	7.129555361137255e-23	3.795117161466908e-22
372	Fibroblasts	hsa-miR-598	9.675079	30.27341	3.8479353455020136e-22	1.987142730662234e-21
373	Fibroblasts	hsa-miR-144	9.651822	57.706253	4.828975672826396e-22	2.4570964452910778e-21
374	Fibroblasts	hsa-miR-218	9.506533	36.034645	1.9712427576119267e-21	9.884782523677198e-21
375	Fibroblasts	hsa-miR-582	9.450093	32.403305	3.38527987326835e-21	1.6497279382406326e-20
376	Fibroblasts	hsa-miR-511	9.343186	54.852543	9.347804608289074e-21	4.492139436761138e-20
377	Fibroblasts	hsa-miR-1287	9.269057	25.02573	1.8779788197078734e-20	8.663742288252323e-20
378	Fibroblasts	hsa-miR-152	9.238732	7.6500797	2.494348489506281e-20	1.1208371134664587e-19
379	Fibroblasts	hsa-miR-517a	9.21119	38.987457	3.225276637024538e-20	1.4306996364237053e-19
380	Fibroblasts	hsa-miR-127	9.149697	9.068936	5.709314213762448e-20	2.469278397452259e-19
381	Fibroblasts	hsa-miR-330	9.108238	25.419199	8.373039893495945e-20	3.576631855740243e-19
382	Fibroblasts	hsa-miR-1258	9.084982	65.23933	1.0371611319905522e-19	4.376314044740623e-19
383	Fibroblasts	hsa-miR-126	8.917351	43.47854	4.775768854649227e-19	1.9671619329864674e-18
384	Fibroblasts	hsa-miR-497	8.900539	39.656578	5.557582130292153e-19	2.262262843624806e-18
385	Fibroblasts	hsa-miR-758	8.659475	23.242146	4.739390122372766e-18	1.8634420253874738e-17
386	Fibroblasts	hsa-miR-33a	8.600217	23.050493	7.956557355240266e-18	3.0588542721257025e-17
387	Fibroblasts	hsa-miR-1283	8.580659	47.16702	9.433088401069616e-18	3.5866467986484473e-17
388	Fibroblasts	hsa-miR-27a	8.578938	21.271414	9.575310906947317e-18	3.6011495367432305e-17
389	Fibroblasts	hsa-miR-338	8.545939	37.833797	1.2749526573378523e-17	4.7433722520311495e-17
390	Fibroblasts	hsa-miR-34c	8.46357	34.294094	2.5931446833421815e-17	9.34612562954578e-17
391	Fibroblasts	hsa-miR-132	8.449945	26.729975	2.914383763203284e-17	1.0289559000697309e-16
392	Fibroblasts	hsa-miR-143	8.4073515	4.912965	4.193741347630834e-17	1.4510345062802684e-16
393	Fibroblasts	hsa-miR-541	8.290042	36.243324	1.1320834028890371e-16	3.802920945627251e-16
394	Fibroblasts	hsa-miR-1296	8.222396	23.090757	1.9947677157489912e-16	6.511222921218405e-16
395	Fibroblasts	hsa-miR-184	8.154018	36.806686	3.520286145089864e-16	1.127795376112123e-15
396	Fibroblasts	hsa-miR-433	8.147059	38.30922	3.7288102634841047e-16	1.1836406891426608e-15
397	Fibroblasts	hsa-miR-192	8.039053	30.117603	9.05354606387034e-16	2.822096340629854e-15
398	Fibroblasts	hsa-miR-526b	8.018323	27.136429	1.0719830691533812e-15	3.282355238292654e-15
399	Fibroblasts	hsa-miR-512	7.99199	40.566338	1.327776212616214e-15	4.0299172768878076e-15
400	Fibroblasts	hsa-miR-199a	7.9422536	12.325763	1.985401567812228e-15	5.9734690648959214e-15
401	Fibroblasts	hsa-miR-935	7.843843	35.574444	4.369627304914745e-15	1.3033543512935361e-14
402	Fibroblasts	hsa-miR-574	7.7769666	14.136798	7.428430177107428e-15	2.1967836250249318e-14
403	Fibroblasts	hsa-miR-181c	7.759496	18.630152	8.526725283062276e-15	2.5002092779148708e-14
404	Fibroblasts	hsa-miR-99b	7.7241535	7.02559	1.1259900534295352e-14	3.24660465405516e-14
405	Fibroblasts	hsa-miR-382	7.6940846	29.835018	1.4251063254319463e-14	4.008835679670353e-14
406	Fibroblasts	hsa-miR-125b	7.6560683	24.209108	1.9171188505372505e-14	5.349380018434586e-14
407	Fibroblasts	hsa-miR-99a	7.599703	25.503632	2.968116208354013e-14	8.215745664723907e-14
408	Fibroblasts	hsa-miR-744	7.478512	41.05746	7.516907161764057e-14	2.0319139671643468e-13
409	Fibroblasts	hsa-miR-493	7.471553	25.30835	7.925389785985467e-14	2.1257247022875746e-13
410	Fibroblasts	hsa-miR-542	7.4684033	18.196299	8.117381489034495e-14	2.1604723040045657e-13
411	Fibroblasts	hsa-miR-523	7.4352946	33.929848	1.0433531234135295e-13	2.71428707294046e-13
412	Fibroblasts	hsa-miR-653	7.1972704	17.836283	6.142988380573358e-13	1.5744251701321348e-12
413	Fibroblasts	hsa-miR-299	7.1031084	30.781685	1.2198182279266605e-12	3.0583848323378587e-12
414	Fibroblasts	hsa-miR-518b	7.0925236	19.660337	1.3168811640207607e-12	3.2545777339370225e-12
415	Fibroblasts	hsa-miR-381	6.962286	24.179337	3.3479457696907187e-12	8.202340419562809e-12
416	Fibroblasts	hsa-miR-140	6.961517	24.589539	3.366278438086471e-12	8.202340419562809e-12
417	Fibroblasts	hsa-miR-431	6.945402	21.081001	3.773837053915641e-12	9.131102242341341e-12
418	Fibroblasts	hsa-miR-675	6.8010273	29.979029	1.038755826092207e-11	2.4617090125198876e-11
419	Fibroblasts	hsa-miR-532	6.7288036	16.62927	1.7106381053061744e-11	4.026399894122016e-11
420	Fibroblasts	hsa-miR-146a	6.688443	27.280714	2.255572855247577e-11	5.1343961047083004e-11
421	Fibroblasts	hsa-miR-100	6.677895	18.398958	2.4239827280912267e-11	5.481686430846827e-11
422	Fibroblasts	hsa-miR-671	6.6628423	16.405542	2.685815638327549e-11	6.034365005593065e-11
423	Fibroblasts	hsa-miR-766	6.559121	18.534197	5.412578824396341e-11	1.1852862488867938e-10
424	Fibroblasts	hsa-miR-150	6.422584	28.236773	1.339800345059148e-10	2.879322480686119e-10
425	Fibroblasts	hsa-miR-137	6.1917386	33.13166	5.950415551847985e-10	1.232840587388864e-09
426	Fibroblasts	hsa-miR-148a	6.02158	11.430556	1.727223978312672e-09	3.5362100384389616e-09
427	Fibroblasts	hsa-let-7f	5.8927345	0.7713029	3.798566179146837e-09	7.685987707513483e-09
428	Fibroblasts	hsa-miR-452	5.847027	14.327693	5.0043695128321025e-09	1.0008739025664205e-08
429	Fibroblasts	hsa-miR-30e	5.8318276	17.226	5.482357210686955e-09	1.090169882125107e-08
430	Fibroblasts	hsa-miR-154	5.620503	11.582082	1.9040240974813602e-08	3.7431382825485834e-08
431	Fibroblasts	hsa-miR-125a	5.6063657	22.362228	2.0661910822266982e-08	4.0389949968951276e-08
432	Fibroblasts	hsa-miR-625	5.5690084	12.850239	2.561929459224672e-08	4.952109457495734e-08
433	Fibroblasts	hsa-miR-885	5.550037	13.461828	2.8560926836944212e-08	5.4900448253237214e-08
434	Fibroblasts	hsa-miR-656	5.4900455	23.380617	4.018299147667864e-08	7.681389530901e-08
435	Fibroblasts	hsa-miR-670	5.4389544	1.738614	5.3594245066397416e-08	1.0188796040095332e-07
436	Fibroblasts	hsa-miR-375	5.41024	5.9735255	6.294021287514971e-08	1.1900171396066557e-07
437	Fibroblasts	hsa-miR-133a	5.3395915	17.303087	9.315635806834544e-08	1.742275669818785e-07
438	Fibroblasts	hsa-let-7b	5.3164077	1.6229609	1.0583579325210428e-07	1.9687733583455956e-07
439	Fibroblasts	hsa-miR-146b	5.2575154	5.34723	1.460147658210406e-07	2.6590057354778974e-07
440	Fibroblasts	hsa-miR-487a	5.2442937	20.198832	1.5688208157880047e-07	2.8419476558253905e-07
441	Fibroblasts	hsa-miR-432	5.210599	8.717607	1.882318908245341e-07	3.392095532567125e-07
442	Fibroblasts	hsa-miR-519e	5.1139097	17.412424	3.1555816708862683e-07	5.627996175910561e-07
443	Fibroblasts	hsa-let-7c	5.090397	26.31604	3.5731522592818433e-07	6.340054778007783e-07
444	Fibroblasts	hsa-miR-628	5.022531	15.127599	5.099494394023275e-07	8.911237678444713e-07
445	Fibroblasts	hsa-miR-27b	5.008101	11.826054	5.496970816477567e-07	9.50975951250619e-07
446	Fibroblasts	hsa-miR-520a	4.947487	18.494432	7.517771551797003e-07	1.294103958667544e-06
447	Fibroblasts	hsa-miR-142	4.759932	11.923695	1.9365836281213867e-06	3.2845977222058814e-06
448	Fibroblasts	hsa-miR-193a	4.7442565	44.669384	2.0927359860877647e-06	3.5321300057871544e-06
449	Fibroblasts	hsa-miR-221	4.6893926	14.253891	2.7401719099813255e-06	4.580190728761056e-06
450	Fibroblasts	hsa-miR-520e	4.6862063	0.12376621	2.7831578281196623e-06	4.629676002545207e-06
451	Fibroblasts	hsa-miR-130a	4.605156	13.85485	4.121572601047378e-06	6.790781523630442e-06
452	Fibroblasts	hsa-miR-138	4.582595	8.657959	4.592411180578766e-06	7.495161643774779e-06
453	Fibroblasts	hsa-miR-376b	4.561316	16.134102	5.083401927566253e-06	8.21895825671927e-06
454	Fibroblasts	hsa-miR-199b	4.494	4.8082895	6.989771735030977e-06	1.1248655908468455e-05
455	Fibroblasts	hsa-miR-92a	4.467044	0.29730722	7.930784749899198e-06	1.2703942238264456e-05
456	Fibroblasts	hsa-miR-1537	4.446754	14.022543	8.717763914241824e-06	1.3900213430081431e-05
457	Fibroblasts	hsa-miR-767	4.4445195	12.681083	8.808842428224794e-06	1.3981006789751279e-05
458	Fibroblasts	hsa-miR-409	4.433166	15.293606	9.285928529527933e-06	1.460423305098484e-05
459	Fibroblasts	hsa-miR-449c	4.3839426	21.49798	1.1655057949309828e-05	1.8165090317392796e-05
460	Fibroblasts	hsa-miR-660	4.3658867	14.411144	1.2660823953589752e-05	1.95564512854556e-05
461	Fibroblasts	hsa-miR-887	4.2671094	14.011484	1.980219027496724e-05	3.0451368156171846e-05
462	Fibroblasts	hsa-miR-487b	4.01081	12.9950905	6.051084668697612e-05	9.182786383199007e-05
463	Fibroblasts	hsa-miR-1262	3.9606705	15.346356	7.473959112681663e-05	0.00011292532109117273
464	Fibroblasts	hsa-miR-509-3	3.9508917	20.943424	7.786053936034881e-05	0.00011712933312469865
465	Fibroblasts	hsa-miR-21	3.9123259	2.2168875	9.141143085989985e-05	0.0001357440132082633
466	Fibroblasts	hsa-miR-483	3.9020343	18.261896	9.538761018559064e-05	0.00014104321847954854
467	Fibroblasts	hsa-miR-2110	3.872222	12.722086	0.00010784772145536595	0.00015878856010024094
468	Fibroblasts	hsa-miR-95	3.791025	10.466673	0.00015002694768753168	0.0002199547622876524
469	Fibroblasts	hsa-miR-1976	3.6981812	9.740002	0.00021714988170597196	0.0003156884834885138
470	Fibroblasts	hsa-miR-185	3.5905411	12.473144	0.000329992165766835	0.0004757387056471872
471	Fibroblasts	hsa-miR-24	3.2869222	0.23227663	0.0010128881902473367	0.0014304461788799123
472	Fibroblasts	hsa-miR-1271	3.2055786	6.1694603	0.001347911911394939	0.001880554521542939
473	Fibroblasts	hsa-miR-370	3.173349	7.9401803	0.0015069130367536042	0.0020939434165331205
474	Fibroblasts	hsa-miR-376c	3.1108673	7.985122	0.001865388404397303	0.0025688419178552958
475	Fibroblasts	hsa-miR-373	3.1099882	12.232869	0.0018709484488425854	0.0025688419178552958
476	Fibroblasts	hsa-miR-342	3.1046777	14.7519655	0.001904865478361295	0.0026050729466917315
477	Fibroblasts	hsa-miR-28	3.0121636	2.4279745	0.002593928204763082	0.0035058560892501033
478	Fibroblasts	hsa-miR-450b	2.9928622	7.7095547	0.002763744144526699	0.003720838420257735
479	Fibroblasts	hsa-miR-659	2.9794576	10.74525	0.0028875913994682997	0.003863902015798958
480	Fibroblasts	hsa-miR-937	2.977773	10.136136	0.0029035101852824536	0.003863902015798958
481	Fibroblasts	hsa-miR-302b	2.8754802	13.007371	0.0040341361134796465	0.005307266521916189
482	Fibroblasts	hsa-miR-412	2.8136208	11.126248	0.004898695867846484	0.006396033095376919
483	Fibroblasts	hsa-miR-22	2.686936	4.201825	0.007211076615242738	0.009344691044471862
484	Fibroblasts	hsa-miR-551b	2.6589913	3.9343243	0.007837497588893778	0.010080944854116161
485	Fibroblasts	hsa-miR-624	2.5890014	15.688502	0.009625467357387582	0.012289342087291894
486	Fibroblasts	hsa-miR-888	2.5716414	7.1392775	0.010121767600699917	0.012875483786184453
487	Fibroblasts	hsa-miR-377	2.4684696	6.7186856	0.013569219615571778	0.017197618999955443
488	Fibroblasts	hsa-miR-455	2.2355363	14.850844	0.025382159529762267	0.03147751683619263
489	Fibroblasts	hsa-miR-193b	2.1054819	9.125694	0.035249377494407486	0.043249236216542516
490	Fibroblasts	hsa-miR-515	2.0728128	9.35804	0.038189714762465646	0.04669131204174245
491	Fibroblasts	hsa-miR-874	1.9158025	6.6543946	0.05539023754509557	0.06654521593959398
492	Fibroblasts	hsa-miR-503	1.6865318	3.2521825	0.09169342251386353	0.10939973858550615
493	Fibroblasts	hsa-miR-519c	1.5677578	1.5199758	0.11693766821843705	0.13531917459391044
494	Fibroblasts	hsa-miR-508	1.5257859	3.3262599	0.12706320228791754	0.14605936209840353
495	Fibroblasts	hsa-miR-520f	1.459312	-0.80518556	0.1444792551762464	0.1655292128840439
496	Fibroblasts	hsa-miR-516a	1.3753315	3.287527	0.16902869144609822	0.19238133960641443
497	Fibroblasts	hsa-miR-206	1.3432117	1.8406526	0.1792034564211039	0.20320579811756787
498	Fibroblasts	hsa-miR-505	1.3416368	2.9305727	0.17971379833519008	0.20320579811756787
499	Fibroblasts	hsa-miR-181a	1.32424	1.0248723	0.18542334154738327	0.20897874975698572
500	Fibroblasts	hsa-miR-1323	1.2725625	3.892719	0.20317331658812632	0.22824015434899905
501	Fibroblasts	hsa-miR-30a	1.1963465	5.479441	0.23156136918674264	0.25928878232560826
502	Fibroblasts	hsa-miR-335	1.1873368	3.6314445	0.2350947900878505	0.2623961205496654
503	Fibroblasts	hsa-miR-517b	1.1594654	5.2619386	0.2462665289945981	0.27398141167887763
504	Fibroblasts	hsa-miR-449b	1.0869851	-1.8214066	0.2770434011274784	0.30625244980865024
505	Fibroblasts	hsa-miR-490	1.04201	6.8102546	0.29740707588039883	0.32667570874481905
506	Fibroblasts	hsa-miR-202	0.93334436	6.4581847	0.35064218683735426	0.3839310020434322
507	Fibroblasts	hsa-miR-518f	0.8303923	3.5197005	0.4063170220528587	0.4420933636172613
508	Fibroblasts	hsa-miR-489	0.8083442	4.0575056	0.418892458622111	0.4543473062170859
509	Fibroblasts	hsa-miR-302a	0.7498179	2.8580089	0.45336438243829214	0.4902002385114034
510	Fibroblasts	hsa-miR-450a	0.73154217	2.3810892	0.46444805586748994	0.500620022835363
511	Fibroblasts	hsa-miR-1197	0.7283924	2.5373998	0.46637338662916017	0.5011341359431348
512	Fibroblasts	hsa-miR-320d	0.72212964	2.729031	0.4702147901862458	0.5036975771035327
513	Fibroblasts	hsa-miR-122	0.5820401	4.4713383	0.5605396968679821	0.5967591849732978
514	Fibroblasts	hsa-miR-548b	0.5089005	4.5640597	0.6108219736808878	0.6458600715434984
515	Fibroblasts	hsa-let-7a	0.4130536	0.13136831	0.6795673437101026	0.7103634468993821
516	Fibroblasts	hsa-miR-190b	0.4019197	-1.7698087	0.6877431351274164	0.7167443516689339
517	Fibroblasts	hsa-miR-329	0.34390613	1.653507	0.7309168837081792	0.7565962390198765
518	Fibroblasts	hsa-miR-1307	0.3420749	1.4945681	0.7322945327409416	0.7565962390198765
519	Fibroblasts	hsa-miR-376a	0.34174526	1.999299	0.7325426013631753	0.7565962390198765
520	Fibroblasts	hsa-miR-187	0.20894404	3.218403	0.8344919304904912	0.846727882550469
521	Fibroblasts	hsa-miR-1251	0.15012473	4.7169957	0.8806662092731906	0.8909663988553332
522	Fibroblasts	hsa-miR-518e	0.083833985	-0.12803164	0.9331884264679187	0.941350424367055
523	Fibroblasts	hsa-miR-105	0.03856583	-0.50005263	0.9692365450152989	0.9748716412072483
524	Fibroblasts	hsa-let-7d	0.0195576	0.022617089	0.9843962869780387	0.9872496095489895
525	Fibroblasts	hsa-miR-26a	0.0	0.0	1.0	1.0
526	Fibroblasts	hsa-miR-1228	-0.22945388	-0.2655573	0.8185161665884068	0.8329605695282022
527	Fibroblasts	hsa-miR-522	-0.25410232	-5.4037814	0.7994165171376164	0.815923642860222
528	Fibroblasts	hsa-miR-521	-0.2872477	-6.763679	0.7739226771288227	0.7922403736289132
529	Fibroblasts	hsa-miR-652	-0.28819993	1.9689078	0.7731937045637286	0.7922403736289132
530	Fibroblasts	hsa-miR-485	-0.309076	-6.0247965	0.7572637015701604	0.779801311735939
531	Fibroblasts	hsa-miR-592	-0.4271175	-8.610249	0.6692937525047811	0.701744358686831
532	Fibroblasts	hsa-miR-890	-0.48622978	-9.772457	0.6268042508801916	0.6591923124758247
533	Fibroblasts	hsa-miR-155	-0.5068495	-3.559792	0.6122604146423916	0.6458600715434984
534	Fibroblasts	hsa-miR-615	-0.53354895	-1.182074	0.5936536489310054	0.6300741181905762
535	Fibroblasts	hsa-miR-491	-0.6659839	-1.6896943	0.5054213777847243	0.5397401133133167
536	Fibroblasts	hsa-miR-200a	-0.8926177	0.50956386	0.37206194105376034	0.4060991533268173
537	Fibroblasts	hsa-miR-15a	-1.042303	-0.31839356	0.29727125613284244	0.32667570874481905
538	Fibroblasts	hsa-miR-30c	-1.138333	-0.16444257	0.25498148274016263	0.28276792637210346
539	Fibroblasts	hsa-miR-128	-1.3913732	-0.4964236	0.1641123055416771	0.1874021706845554
540	Fibroblasts	hsa-miR-19b	-1.5564041	-0.50395685	0.11961202360809921	0.1379525338946744
541	Fibroblasts	hsa-miR-769	-1.5733614	-5.3100796	0.11563516502730824	0.13426096342096863
542	Fibroblasts	hsa-miR-654	-1.6582209	-0.94592744	0.09727289705183666	0.11332128747453024
543	Fibroblasts	hsa-miR-33b	-1.6582209	-0.94592744	0.09727289705183666	0.11332128747453024
544	Fibroblasts	hsa-miR-326	-1.6582209	-0.94592744	0.09727289705183666	0.11332128747453024
545	Fibroblasts	hsa-miR-584	-1.6582209	-0.94592744	0.09727289705183666	0.11332128747453024
546	Fibroblasts	hsa-miR-486	-1.6582209	-0.94592744	0.09727289705183666	0.11332128747453024
547	Fibroblasts	hsa-miR-369	-1.6582209	-0.94592744	0.09727289705183666	0.11332128747453024
548	Fibroblasts	hsa-miR-196b	-1.6582209	-0.94592744	0.09727289705183666	0.11332128747453024
549	Fibroblasts	hsa-miR-18b	-1.724475	-22.794775	0.08462213304675135	0.10131231153694106
550	Fibroblasts	hsa-miR-106b	-1.9306722	-0.13298504	0.05352360895083919	0.06452672019857268
551	Fibroblasts	hsa-miR-539	-1.9672602	2.8880043	0.049153215485059215	0.05946507887353318
552	Fibroblasts	hsa-miR-320b	-2.0229664	-1.8866264	0.043076606903838056	0.05229651224115077
553	Fibroblasts	hsa-miR-520g	-2.0384953	-15.482351	0.04150042141293013	0.05056037256645713
554	Fibroblasts	hsa-miR-362	-2.112404	-3.48728	0.03465181089459005	0.04266735433995786
555	Fibroblasts	hsa-miR-1250	-2.186972	-7.3117003	0.02874457199025468	0.03552007824510042
556	Fibroblasts	hsa-miR-424	-2.2741022	-7.746189	0.0229598450322948	0.02857592223443885
557	Fibroblasts	hsa-miR-504	-2.2747614	-9.55019	0.022920246820454918	0.02857592223443885
558	Fibroblasts	hsa-miR-498	-2.2964065	-12.703391	0.02165264326576223	0.027144255688238157
559	Fibroblasts	hsa-miR-186	-2.299007	-0.80487597	0.02150454367981485	0.027056625866239775
560	Fibroblasts	hsa-miR-34b	-2.434079	-5.9319034	0.014929738802042219	0.018852881844914626
561	Fibroblasts	hsa-miR-891a	-2.6561346	-6.9640164	0.00790420542792596	0.010129092881712525
562	Fibroblasts	hsa-miR-495	-2.6603098	-8.329968	0.007806879810568948	0.010079031397227075
563	Fibroblasts	hsa-miR-1266	-2.7280655	-11.224577	0.00637069431317693	0.008286692602854202
564	Fibroblasts	hsa-miR-23b	-2.8626614	-8.912766	0.004200992133334336	0.005505845750506365
565	Fibroblasts	hsa-miR-524	-2.9176352	-19.371855	0.003526967959544802	0.004657751580162219
566	Fibroblasts	hsa-miR-519b	-2.946239	-24.382202	0.003216637209947095	0.0042642010522670306
567	Fibroblasts	hsa-miR-770	-2.9785054	-15.25668	0.0028965791575746337	0.003863902015798958
568	Fibroblasts	hsa-miR-513b	-3.0499601	-18.240364	0.002288716629790453	0.0031054743290490064
569	Fibroblasts	hsa-miR-345	-3.0560033	-8.948919	0.002243087726981521	0.0030555446989590797
570	Fibroblasts	hsa-miR-302d	-3.1310475	-14.093078	0.0017418406092717924	0.0024107074032321605
571	Fibroblasts	hsa-miR-296	-3.2577324	-2.4486997	0.0011230630381369635	0.0015731976161756655
572	Fibroblasts	hsa-miR-7	-3.2692325	-8.128719	0.001078396720879512	0.0015167693716435413
573	Fibroblasts	hsa-miR-31	-3.303916	-13.891484	0.0009534437739751405	0.001352014531948355
574	Fibroblasts	hsa-miR-1180	-3.3741622	-12.743723	0.0007404070843249974	0.0010542421859113132
575	Fibroblasts	hsa-miR-101	-3.3750412	-2.8855793	0.0007380462437806964	0.0010542421859113132
576	Fibroblasts	hsa-miR-410	-3.5113218	-7.3865004	0.0004458842118485962	0.0006401491174257854
577	Fibroblasts	hsa-miR-543	-3.616691	-13.603448	0.00029839296345154145	0.0004319831186369596
578	Fibroblasts	hsa-miR-496	-3.7858975	-6.2841105	0.00015315487427523965	0.00022359319197988572
579	Fibroblasts	hsa-miR-222	-3.9159884	-11.290794	9.003458237419378e-05	0.0001342757133684097
580	Fibroblasts	hsa-miR-449a	-3.931627	-12.562924	8.437285454074907e-05	0.00012637665658484494
581	Fibroblasts	hsa-miR-129	-4.0130806	-18.66909	5.9931458303422305e-05	9.134927124662607e-05
582	Fibroblasts	hsa-miR-29b	-4.2241488	-5.660326	2.398455644737903e-05	3.671971916280153e-05
583	Fibroblasts	hsa-miR-627	-4.367461	-12.147406	1.2569904959479658e-05	1.9503081237578306e-05
584	Fibroblasts	hsa-miR-576	-4.400094	-16.007395	1.0820402393471869e-05	1.6940539493851885e-05
585	Fibroblasts	hsa-miR-548f	-4.442762	-19.620436	8.881149308903008e-06	1.4031404844202927e-05
586	Fibroblasts	hsa-miR-372	-4.5616455	-16.431116	5.075426553113562e-06	8.21895825671927e-06
587	Fibroblasts	hsa-miR-1301	-4.5840235	-22.35989	4.561133976784408e-06	7.479395051978224e-06
588	Fibroblasts	hsa-miR-383	-4.643648	-18.683487	3.423100181838036e-06	5.666950540267755e-06
589	Fibroblasts	hsa-miR-501	-4.7335253	-16.252245	2.2065333479239104e-06	3.706119118357636e-06
590	Fibroblasts	hsa-miR-668	-4.839298	-24.168036	1.3029881526867435e-06	2.22085665433307e-06
591	Fibroblasts	hsa-miR-148b	-4.871967	-17.987757	1.1049271411075936e-06	1.8925979743724128e-06
592	Fibroblasts	hsa-miR-525	-5.016708	-22.179573	5.25644346381687e-07	9.139343911963001e-07
593	Fibroblasts	hsa-miR-374a	-5.055823	-1.4856073	4.2853878134700253e-07	7.52662022061233e-07
594	Fibroblasts	hsa-miR-760	-5.070143	-15.855456	3.975164724583505e-07	7.017382626050473e-07
595	Fibroblasts	hsa-miR-616	-5.176721	-16.47561	2.2581934491225488e-07	4.048367530551305e-07
596	Fibroblasts	hsa-miR-340	-5.260262	-22.263298	1.4385018084923097e-07	2.6334477552293076e-07
597	Fibroblasts	hsa-miR-518c	-5.2619834	-20.396107	1.425095616110147e-07	2.6227823573091007e-07
598	Fibroblasts	hsa-miR-520b	-5.28568	-23.482386	1.2523886791608196e-07	2.317253919730714e-07
599	Fibroblasts	hsa-miR-135a	-5.365009	-20.877396	8.094525690321743e-08	1.522122765680067e-07
600	Fibroblasts	hsa-miR-629	-5.5855265	-21.043713	2.329935515812214e-08	4.528975777927113e-08
601	Fibroblasts	hsa-miR-518d	-5.743745	-5.178277	9.260517383309278e-09	1.8309365797857198e-08
602	Fibroblasts	hsa-miR-16	-5.884054	-0.46233457	4.003362136369133e-09	8.053274995254186e-09
603	Fibroblasts	hsa-miR-153	-5.955912	-15.600855	2.5862534974064303e-09	5.263786530015441e-09
604	Fibroblasts	hsa-miR-136	-6.0411744	-16.56326	1.5299646802960193e-09	3.150998686800135e-09
605	Fibroblasts	hsa-miR-302c	-6.2189507	-17.551516	5.004901229957329e-10	1.0431902563646e-09
606	Fibroblasts	hsa-miR-1248	-6.315237	-21.55498	2.697473898504799e-10	5.656521023531275e-10
607	Fibroblasts	hsa-miR-520c	-6.3591504	-27.916727	2.0287288893621404e-10	4.2801231446298817e-10
608	Fibroblasts	hsa-miR-30b	-6.374496	-21.538193	1.835655926954967e-10	3.896545709978028e-10
609	Fibroblasts	hsa-miR-513a	-6.4211926	-36.299706	1.3521088666338763e-10	2.8878374558970445e-10
610	Fibroblasts	hsa-miR-708	-6.477192	-8.537908	9.344542527119914e-11	2.0207573214896815e-10
611	Fibroblasts	hsa-let-7i	-6.503708	-1.0137787	7.836392654955978e-11	1.7052778984998543e-10
612	Fibroblasts	hsa-miR-194	-6.59234	-21.720953	4.329481091811799e-11	9.541404189597977e-11
613	Fibroblasts	hsa-miR-367	-6.59516	-28.388521	4.2479761671485856e-11	9.421793293803915e-11
614	Fibroblasts	hsa-miR-506	-6.6203213	-26.02785	3.584193594644791e-11	8.000845056432888e-11
615	Fibroblasts	hsa-miR-934	-6.694706	-30.002195	2.1610574273590235e-11	4.9518269527564385e-11
616	Fibroblasts	hsa-miR-205	-6.696061	-10.651669	2.1411228859110144e-11	4.9388567901680735e-11
617	Fibroblasts	hsa-let-7g	-6.6979656	-1.6797702	2.1134107733831298e-11	4.9076518630239126e-11
618	Fibroblasts	hsa-miR-149	-6.7015915	-19.576147	2.0616185008787696e-11	4.819729738540907e-11
619	Fibroblasts	hsa-miR-19a	-6.8998046	-27.31145	5.2074197329283015e-12	1.2425980879953051e-11
620	Fibroblasts	hsa-miR-1911	-6.9420695	-30.318285	3.863975458571313e-12	9.284274365733847e-12
621	Fibroblasts	hsa-miR-96	-7.0953436	-9.356148	1.2903034796108157e-12	3.2118345607578577e-12
622	Fibroblasts	hsa-miR-23a	-7.1119714	-25.14339	1.1439698178284714e-12	2.8891500508660667e-12
623	Fibroblasts	hsa-miR-519d	-7.1360703	-19.470837	9.603679943471989e-13	2.443289162089197e-12
624	Fibroblasts	hsa-miR-135b	-7.2685785	-30.328087	3.632894982238748e-13	9.380460178019456e-13
625	Fibroblasts	hsa-miR-363	-7.457782	-23.615078	8.799109423080094e-14	2.306433227564934e-13
626	Fibroblasts	hsa-miR-191	-7.4603825	-35.637463	8.627175555321235e-14	2.2786280474359905e-13
627	Fibroblasts	hsa-miR-107	-7.495066	-2.8278928	6.626502789750974e-14	1.8053306813022338e-13
628	Fibroblasts	hsa-miR-551a	-7.571795	-29.150984	3.681027262743819e-14	1.0108217721502868e-13
629	Fibroblasts	hsa-miR-1179	-7.704999	-19.492718	1.3084445394430231e-14	3.710834513502344e-14
630	Fibroblasts	hsa-miR-331	-7.721077	-34.81133	1.1535073306130542e-14	3.2984589784472455e-14
631	Fibroblasts	hsa-miR-877	-7.7513657	-24.99264	9.090941580577003e-15	2.643248560403061e-14
632	Fibroblasts	hsa-miR-320c	-8.024916	-31.192646	1.0159560277574065e-15	3.1385784428934165e-15
633	Fibroblasts	hsa-miR-873	-8.109153	-35.961514	5.097397268859416e-16	1.6033631409321436e-15
634	Fibroblasts	hsa-miR-494	-8.203828	-37.076855	2.3285203385241047e-16	7.529607823638694e-16
635	Fibroblasts	hsa-miR-425	-8.251329	-5.881716	1.566415753859591e-16	5.161712865099224e-16
636	Fibroblasts	hsa-miR-92b	-8.255505	-17.387949	1.5126123982257975e-16	5.032345094097365e-16
637	Fibroblasts	hsa-miR-454	-8.318133	-34.730957	8.935947093288108e-17	3.0312134257624364e-16
638	Fibroblasts	hsa-miR-26b	-8.388379	-2.7493265	4.928887974672272e-17	1.6885101378580259e-16
639	Fibroblasts	hsa-miR-346	-8.447492	-41.12213	2.976276903847296e-17	1.0401937461930953e-16
640	Fibroblasts	hsa-miR-29a	-8.458186	-26.046011	2.715681506238662e-17	9.686863929469868e-17
641	Fibroblasts	hsa-miR-1275	-8.479392	-39.141167	2.2637384797253943e-17	8.244773831420909e-17
642	Fibroblasts	hsa-miR-204	-8.504407	-30.157179	1.8252670341960936e-17	6.718536104594132e-17
643	Fibroblasts	hsa-miR-509	-8.632044	-34.76988	6.026529927574818e-18	2.342898151618974e-17
644	Fibroblasts	hsa-miR-216a	-8.814692	-93.18273	1.2001531076609426e-18	4.773022704030875e-18
645	Fibroblasts	hsa-miR-1277	-8.825935	-30.636522	1.0854899792084318e-18	4.367203869838575e-18
646	Fibroblasts	hsa-miR-589	-8.948078	-30.424833	3.617237383331363e-19	1.5079085959429537e-18
647	Fibroblasts	hsa-miR-361	-9.182147	-4.167048	4.225800523548429e-20	1.8507936470224765e-19
648	Fibroblasts	hsa-miR-15b	-9.262649	-2.4289033	1.9942348489058642e-20	9.079016548966171e-20
649	Fibroblasts	hsa-miR-374b	-9.2782135	-38.86149	1.72343504602995e-20	8.058223323329226e-20
650	Fibroblasts	hsa-miR-25	-9.27858	-45.350735	1.7175221245592186e-20	8.058223323329226e-20
651	Fibroblasts	hsa-miR-516b	-9.473643	-41.771046	2.7024973401810906e-21	1.3358058281466532e-20
652	Fibroblasts	hsa-miR-130b	-9.723277	-39.307346	2.399320506037885e-22	1.257825598619861e-21
653	Fibroblasts	hsa-miR-98	-10.009316	-41.392624	1.387076277172648e-23	7.740780514544132e-23
654	Fibroblasts	hsa-miR-892a	-10.03499	-62.49	1.069698677222074e-23	6.16859570531396e-23
655	Fibroblasts	hsa-miR-429	-10.047663	-32.779316	9.407231838054061e-24	5.529096200873326e-23
656	Fibroblasts	hsa-miR-124	-10.105237	-55.99774	5.236902798156042e-24	3.178891873968405e-23
657	Fibroblasts	hsa-miR-196a	-10.20372	-57.237522	1.9081970312445274e-24	1.1789931657332258e-23
658	Fibroblasts	hsa-miR-944	-10.3934	-109.71671	2.6570922649120323e-25	1.671552588471933e-24
659	Fibroblasts	hsa-miR-224	-10.572421	-34.95917	4.000300052303223e-26	2.5631552186979912e-25
660	Fibroblasts	hsa-miR-590	-10.574289	-48.36318	3.9213900127466686e-26	2.5600017819063154e-25
661	Fibroblasts	hsa-miR-29c	-10.601209	-5.87444	2.941541466175076e-26	1.9572564371088007e-25
662	Fibroblasts	hsa-miR-1292	-10.60337	-42.69494	2.8743408256328293e-26	1.9500429915077624e-25
663	Fibroblasts	hsa-miR-93	-10.746169	-2.8257084	6.1774236703601465e-27	4.4528928957179394e-26
664	Fibroblasts	hsa-miR-892b	-10.7862	-49.777733	3.9998843881075275e-27	2.9445957410323503e-26
665	Fibroblasts	hsa-miR-1293	-10.973169	-61.050316	5.143726921996001e-28	4.04483980684231e-27
666	Fibroblasts	hsa-miR-1226	-11.128641	-35.125526	9.101233173863579e-29	7.3233178561786e-28
667	Fibroblasts	hsa-miR-188	-11.228188	-24.43294	2.9649954538214275e-29	2.442591492910033e-28
668	Fibroblasts	hsa-miR-1291	-11.320481	-49.687405	1.038997695437214e-29	8.793807165252913e-29
669	Fibroblasts	hsa-miR-30d	-11.447093	-8.203673	2.4316366866960406e-30	2.3301499397822048e-29
670	Fibroblasts	hsa-miR-215	-11.538289	-32.476025	8.459144584213537e-31	8.362468646108239e-30
671	Fibroblasts	hsa-miR-891b	-11.601906	-65.3703	4.030024190302237e-31	4.225419302559316e-30
672	Fibroblasts	hsa-miR-1254	-11.696215	-53.694996	1.3326700265916405e-31	1.5370127640023587e-30
673	Fibroblasts	hsa-miR-9	-11.796126	-66.5801	4.0869396592829525e-32	4.876141800385868e-31
674	Fibroblasts	hsa-miR-484	-11.832421	-5.3308563	2.6537310095835366e-32	3.400707145614458e-31
675	Fibroblasts	hsa-miR-183	-11.87432	-65.70325	1.60936522610243e-32	2.227361472925763e-31
676	Fibroblasts	hsa-miR-141	-12.029316	-30.851858	2.4921605678554565e-33	3.5928648186582837e-32
677	Fibroblasts	hsa-miR-507	-12.063011	-71.88839	1.6561535824226015e-33	2.491431041383566e-32
678	Fibroblasts	hsa-miR-324	-12.212367	-16.030613	2.670077108738271e-34	4.1993030891974624e-33
679	Fibroblasts	hsa-miR-423	-12.2729435	-4.6373973	1.2656633377712355e-34	2.085331023184988e-33
680	Fibroblasts	hsa-miR-421	-12.44779	-55.28067	1.437706312058578e-35	2.48723191986134e-34
681	Fibroblasts	hsa-miR-651	-12.533822	-50.96593	4.87553423119637e-36	8.878604442073389e-35
682	Fibroblasts	hsa-miR-200c	-12.554844	-32.362026	3.739156705634284e-36	7.187490111941457e-35
683	Fibroblasts	hsa-miR-548d	-12.812865	-53.752872	1.3890839427884507e-37	2.8271943776753172e-36
684	Fibroblasts	hsa-miR-301b	-12.880768	-64.15761	5.775811198428467e-38	1.4274504818973211e-36
685	Fibroblasts	hsa-miR-301a	-12.936474	-66.32474	2.801971762355791e-38	7.457555613654643e-37
686	Fibroblasts	hsa-miR-18a	-13.008552	-67.897224	1.0939617090380898e-38	3.154256261059826e-37
687	Fibroblasts	hsa-miR-577	-13.410874	-59.57434	5.221978217504141e-41	2.0075605147293696e-39
688	Fibroblasts	hsa-miR-802	-13.623407	-62.719677	2.90683118470523e-42	1.4888934492822871e-40
689	Fibroblasts	hsa-miR-200b	-13.726616	-64.98197	7.034334609150888e-43	4.867759549532415e-41
690	Fibroblasts	hsa-miR-210	-14.267197	-80.036354	3.5038318199023494e-46	4.0410860322873767e-44
691	Fibroblasts	hsa-miR-32	-14.471562	-69.309006	1.8326123826972406e-47	6.340838844132453e-45
692	Alveolar	hsa-let-7c	19.577354	55.019855	2.412305491626944e-85	8.346577001029226e-83
693	Alveolar	hsa-miR-223	17.380203	105.687515	1.1653784844393878e-67	2.016104778080141e-65
694	Alveolar	hsa-miR-184	16.46543	61.769325	6.49992474705535e-61	4.4979479249623025e-59
695	Alveolar	hsa-miR-10a	16.153082	53.600037	1.080271975719553e-58	6.22956839331609e-57
696	Alveolar	hsa-miR-145	15.258548	30.531185	1.444264490807453e-52	5.552394597993097e-51
697	Alveolar	hsa-miR-1247	14.907833	82.05854	2.9311257405817686e-50	9.219722784011746e-49
698	Alveolar	hsa-miR-133b	14.155491	53.625767	1.727273906793849e-45	3.580959472811985e-44
699	Alveolar	hsa-miR-1296	14.06018	30.598341	6.671670567835447e-45	1.214946324458455e-43
700	Alveolar	hsa-miR-1	13.312489	25.810326	1.9584682549568675e-40	3.226809601024172e-39
701	Alveolar	hsa-miR-214	13.241422	36.032116	5.058240127149908e-40	7.955232199972129e-39
702	Alveolar	hsa-miR-1258	13.147745	63.030766	1.753253480202929e-39	2.5276071006258894e-38
703	Alveolar	hsa-miR-139	13.065852	57.272236	5.1603387986435185e-39	6.867220093579451e-38
704	Alveolar	hsa-miR-511	13.04189	71.077736	7.068231097779585e-39	8.734314142256201e-38
705	Alveolar	hsa-miR-337	13.011135	37.073704	1.057594666790448e-38	1.261819843825845e-37
706	Alveolar	hsa-miR-653	12.978801	24.410116	1.6138766636031532e-38	1.8613377520223033e-37
707	Alveolar	hsa-miR-330	12.778819	27.13759	2.1531413035179685e-37	2.4031835194103777e-36
708	Alveolar	hsa-miR-516a	12.771433	44.329082	2.367546746427388e-37	2.5599099195746134e-36
709	Alveolar	hsa-miR-548b	12.745949	36.177597	3.2836985886176695e-37	3.442908217156708e-36
710	Alveolar	hsa-miR-195	12.386862	27.950363	3.078577108372195e-35	2.6629691987419487e-34
711	Alveolar	hsa-miR-503	12.227614	16.941477	2.213434053324457e-34	1.8234480534530053e-33
712	Alveolar	hsa-miR-338	12.110428	59.7379	9.300794894926573e-34	7.483895427080452e-33
713	Alveolar	hsa-miR-30e	12.082068	23.154203	1.3137304232463563e-33	1.0330698328255438e-32
714	Alveolar	hsa-miR-150	12.007336	40.08458	3.251518805762943e-33	2.3936712910510178e-32
715	Alveolar	hsa-miR-217	11.870444	79.638855	1.6857081804576323e-32	1.1665100608766815e-31
716	Alveolar	hsa-miR-33a	11.605061	23.32226	3.8841199295759855e-31	2.5356707464779072e-30
717	Alveolar	hsa-miR-144	11.152268	50.572685	6.980368718914444e-29	4.391286503171632e-28
718	Alveolar	hsa-miR-134	11.102344	21.735329	1.2219697110728945e-28	7.550027143414669e-28
719	Alveolar	hsa-miR-625	10.924773	35.511883	8.77595012343354e-28	5.1465741401830594e-27
720	Alveolar	hsa-miR-671	10.81283	20.171978	2.9929350095950816e-27	1.6437389100315846e-26
721	Alveolar	hsa-miR-382	10.697278	29.304035	1.0481244863328979e-26	5.666423004237229e-26
722	Alveolar	hsa-miR-497	10.660659	38.312317	1.5549270920789556e-26	8.276996520912596e-26
723	Alveolar	hsa-miR-582	10.514802	29.511093	7.383577131431225e-26	3.813011473843588e-25
724	Alveolar	hsa-miR-132	10.325645	27.717571	5.395481248137621e-25	2.666909302650881e-24
725	Alveolar	hsa-miR-655	10.248714	25.76604	1.1992850591791365e-24	5.763230978833072e-24
726	Alveolar	hsa-miR-34a	10.16871	19.562023	2.7350685543823612e-24	1.2963475613921877e-23
727	Alveolar	hsa-miR-432	9.979582	11.061676	1.8725496570063463e-23	8.638695750989277e-23
728	Alveolar	hsa-miR-379	9.881113	18.583683	5.027148335905951e-23	2.2589523691213753e-22
729	Alveolar	hsa-miR-146b	9.848496	7.1703916	6.95768215940164e-23	3.086356445067907e-22
730	Alveolar	hsa-miR-628	9.661793	21.458368	4.381295248006285e-22	1.918896399759715e-21
731	Alveolar	hsa-miR-518b	9.638253	26.937382	5.511763235450468e-22	2.35440750551341e-21
732	Alveolar	hsa-miR-542	9.2302	18.769054	2.7012833319030623e-20	1.0501618346499545e-19
733	Alveolar	hsa-miR-490	9.217739	41.31901	3.0342957452966334e-20	1.1665181420807058e-19
734	Alveolar	hsa-miR-190b	8.950947	21.448444	3.524466412576494e-19	1.3112530954316847e-18
735	Alveolar	hsa-miR-99a	8.934568	23.285685	4.0877174778363314e-19	1.5046279226929477e-18
736	Alveolar	hsa-miR-937	8.827727	21.655485	1.068244198163661e-18	3.890657816469755e-18
737	Alveolar	hsa-miR-212	8.771911	16.237415	1.7566038885275534e-18	6.3310931815680575e-18
738	Alveolar	hsa-miR-30a	8.721647	15.469257	2.7418397446640988e-18	9.68037297605896e-18
739	Alveolar	hsa-miR-652	8.700138	17.861116	3.3148133645746674e-18	1.158510529437207e-17
740	Alveolar	hsa-miR-369	8.549855	3.4293096	1.2324271827642773e-17	3.9852318246396256e-17
741	Alveolar	hsa-miR-584	8.549855	3.4293096	1.2324271827642773e-17	3.9852318246396256e-17
742	Alveolar	hsa-miR-326	8.549855	3.4293096	1.2324271827642773e-17	3.9852318246396256e-17
743	Alveolar	hsa-miR-486	8.549855	3.4293096	1.2324271827642773e-17	3.9852318246396256e-17
744	Alveolar	hsa-miR-654	8.549855	3.4293096	1.2324271827642773e-17	3.9852318246396256e-17
745	Alveolar	hsa-miR-196b	8.549855	3.4293096	1.2324271827642773e-17	3.9852318246396256e-17
746	Alveolar	hsa-miR-33b	8.549855	3.4293096	1.2324271827642773e-17	3.9852318246396256e-17
747	Alveolar	hsa-miR-887	8.53576	22.851358	1.3923669273913763e-17	4.4198069438295067e-17
748	Alveolar	hsa-miR-493	8.524907	20.370935	1.5293251133201847e-17	4.810422629170763e-17
749	Alveolar	hsa-miR-1251	8.454347	31.770628	2.80653892196195e-17	8.748310513503016e-17
750	Alveolar	hsa-miR-320a	8.427313	21.91956	3.536947351229842e-17	1.0829944986951553e-16
751	Alveolar	hsa-miR-138	8.409158	11.782587	4.129650478023171e-17	1.2424861438226238e-16
752	Alveolar	hsa-miR-1287	8.359853	17.953663	6.279642040093166e-17	1.8730656429933065e-16
753	Alveolar	hsa-miR-1306	8.233561	11.046287	1.8172930857923057e-16	5.374217159693485e-16
754	Alveolar	hsa-miR-452	8.130526	16.053915	4.2743440518917873e-16	1.253324611825897e-15
755	Alveolar	hsa-miR-320b	7.909429	2.4566052	2.585723015124141e-15	7.215001316394781e-15
756	Alveolar	hsa-miR-222	7.848989	17.45665	4.1940449668445805e-15	1.1609116468225798e-14
757	Alveolar	hsa-miR-376c	7.7963576	10.785116	6.371958433021459e-15	1.7497600141471627e-14
758	Alveolar	hsa-miR-10b	7.792693	21.302258	6.559586515724908e-15	1.787099948378597e-14
759	Alveolar	hsa-miR-125a	7.775215	22.328632	7.53193518508083e-15	2.0359762297171618e-14
760	Alveolar	hsa-miR-551b	7.7638826	6.639534	8.236818473267656e-15	2.2092551874035727e-14
761	Alveolar	hsa-miR-192	7.7553973	23.028519	8.806734388645046e-15	2.3439462295932202e-14
762	Alveolar	hsa-miR-342	7.666203	23.088089	1.771623708450795e-14	4.679250405526527e-14
763	Alveolar	hsa-miR-758	7.646498	3.5302458	2.0652626474012277e-14	5.413491484854734e-14
764	Alveolar	hsa-miR-22	7.640212	7.4469047	2.1686466032473203e-14	5.641742291154683e-14
765	Alveolar	hsa-miR-660	7.4853907	18.802795	7.133451952677058e-14	1.841921175840494e-13
766	Alveolar	hsa-miR-95	7.480486	16.581158	7.404839864510865e-14	1.897833031941303e-13
767	Alveolar	hsa-miR-126	7.475186	32.417614	7.709474526269786e-14	1.9613810191833425e-13
768	Alveolar	hsa-miR-200a	7.4567494	12.93094	8.868305264412324e-14	2.2397325704282221e-13
769	Alveolar	hsa-miR-146a	7.3219438	21.040724	2.4440476297172193e-13	6.127829564363463e-13
770	Alveolar	hsa-miR-424	7.2697353	17.048815	3.6019264706296585e-13	8.901903991699013e-13
771	Alveolar	hsa-miR-766	7.217189	12.875715	5.307334078630678e-13	1.2841521616826676e-12
772	Alveolar	hsa-miR-335	7.1995416	18.755936	6.041536370725714e-13	1.4516469335215951e-12
773	Alveolar	hsa-miR-512	7.1780324	27.607372	7.072183905542263e-13	1.6875694009087057e-12
774	Alveolar	hsa-miR-34c	7.1660795	26.068007	7.717587982893816e-13	1.828962631562507e-12
775	Alveolar	hsa-miR-517a	7.1585813	20.68268	8.151639239565492e-13	1.918685154346708e-12
776	Alveolar	hsa-miR-27a	7.034572	17.357553	1.9987351306142683e-12	4.672718616165789e-12
777	Alveolar	hsa-miR-27b	7.0251284	12.240775	2.1386963166573464e-12	4.966368627942563e-12
778	Alveolar	hsa-miR-523	6.979347	21.809757	2.965545571508139e-12	6.795223627429246e-12
779	Alveolar	hsa-let-7e	6.9644628	20.7769	3.296591450108347e-12	7.504083169325579e-12
780	Alveolar	hsa-miR-885	6.933707	12.158625	4.099525796987609e-12	9.270823044168058e-12
781	Alveolar	hsa-miR-362	6.79067	1.6626147	1.116141109104631e-11	2.4288353694981276e-11
782	Alveolar	hsa-miR-1262	6.770006	17.879566	1.2877674573674767e-11	2.7675002499947014e-11
783	Alveolar	hsa-miR-34b	6.750668	10.390074	1.4716618515825663e-11	3.143179016343012e-11
784	Alveolar	hsa-miR-1307	6.6367793	4.190277	3.206115098021898e-11	6.764120877534004e-11
785	Alveolar	hsa-miR-142	6.6277866	12.812427	3.407579928646114e-11	7.145591850373063e-11
786	Alveolar	hsa-miR-381	6.6001883	18.918707	4.1063628453375e-11	8.559045448715513e-11
787	Alveolar	hsa-miR-1976	6.178715	21.044044	6.462526749163114e-10	1.3230971924322115e-09
788	Alveolar	hsa-miR-889	6.03861	25.821001	1.5544766855051038e-09	3.1453153987413213e-09
789	Alveolar	hsa-miR-675	6.033028	20.734816	1.609154283211791e-09	3.2370196627399983e-09
790	Alveolar	hsa-miR-187	6.0318723	13.6852665	1.6207084080743614e-09	3.241416816148723e-09
791	Alveolar	hsa-let-7f	5.995676	0.6262916	2.0264071062724545e-09	4.029522176840628e-09
792	Alveolar	hsa-miR-143	5.8511724	2.79698	4.881191937220037e-09	9.435153130045434e-09
793	Alveolar	hsa-miR-874	5.849538	13.044377	4.929413931415701e-09	9.475429001499071e-09
794	Alveolar	hsa-miR-449c	5.66289	21.476881	1.488447263585563e-08	2.7989280065250263e-08
795	Alveolar	hsa-miR-373	5.5924706	18.093653	2.2386115117119282e-08	4.164298833614662e-08
796	Alveolar	hsa-miR-100	5.53375	14.554008	3.1345530721553735e-08	5.768911505137018e-08
797	Alveolar	hsa-miR-532	5.4302354	10.890793	5.627972640896773e-08	1.0303061025133775e-07
798	Alveolar	hsa-miR-521	5.3362775	15.893751	9.487424308734145e-08	1.727709900432639e-07
799	Alveolar	hsa-miR-28	5.2866063	3.354283	1.2460655839625497e-07	2.2455140210991784e-07
800	Alveolar	hsa-miR-541	5.2580214	16.193556	1.4561376731953254e-07	2.610485155054832e-07
801	Alveolar	hsa-miR-1250	5.1507573	12.518099	2.594369047581172e-07	4.5798555635871704e-07
802	Alveolar	hsa-miR-296	5.1204524	2.4455304	3.048031630270368e-07	5.326358303401754e-07
803	Alveolar	hsa-miR-624	5.1182256	15.402917	3.084235371882266e-07	5.362539892820422e-07
804	Alveolar	hsa-miR-1283	5.0645514	20.758924	4.093633265769612e-07	7.046751790827292e-07
805	Alveolar	hsa-miR-328	5.0535007	13.263518	4.337846238697605e-07	7.430172270244413e-07
806	Alveolar	hsa-miR-127	5.039913	4.5268216	4.6574343661207735e-07	7.938287146195998e-07
807	Alveolar	hsa-miR-339	4.9545813	13.981747	7.248628522781918e-07	1.223427057991485e-06
808	Alveolar	hsa-miR-199a	4.9415855	7.111558	7.748987312899689e-07	1.295241357615117e-06
809	Alveolar	hsa-miR-656	4.917934	15.480938	8.74625088697161e-07	1.4549051956212389e-06
810	Alveolar	hsa-miR-199b	4.7389255	3.915269	2.1485446189545482e-06	3.473815131580718e-06
811	Alveolar	hsa-miR-501	4.7088747	9.684429	2.4908814909137767e-06	4.008581376075194e-06
812	Alveolar	hsa-miR-24	4.628758	0.3048041	3.678654720572301e-06	5.865504761834175e-06
813	Alveolar	hsa-miR-1271	4.623289	5.320134	3.777028847461777e-06	5.967360644848287e-06
814	Alveolar	hsa-miR-935	4.5368013	15.363302	5.711387984834559e-06	8.98245564887617e-06
815	Alveolar	hsa-miR-152	4.399571	3.2813497	1.0846507270130333e-05	1.690491673632926e-05
816	Alveolar	hsa-miR-598	4.371465	12.211772	1.2341545091899577e-05	1.9063279472309166e-05
817	Alveolar	hsa-miR-487a	4.29397	12.428532	1.7550598440687267e-05	2.6517498080689056e-05
818	Alveolar	hsa-miR-1266	4.230035	12.22256	2.336552275422741e-05	3.514987336070732e-05
819	Alveolar	hsa-miR-659	4.165169	11.723756	3.1112211428928025e-05	4.6600974694411676e-05
820	Alveolar	hsa-miR-101	4.144449	2.8309116	3.406316402704815e-05	5.0801098074821814e-05
821	Alveolar	hsa-miR-181c	4.138698	13.455195	3.492819635176796e-05	5.186762205026487e-05
822	Alveolar	hsa-miR-574	4.0456424	5.9647217	5.21798851980591e-05	7.650101812935784e-05
823	Alveolar	hsa-miR-340	3.9929545	10.325095	6.525507751568434e-05	9.486662529591084e-05
824	Alveolar	hsa-miR-520b	3.9813402	10.759886	6.852779475310772e-05	9.920760244592164e-05
825	Alveolar	hsa-miR-133a	3.9198854	9.374392	8.859109374484132e-05	0.00012771882681547958
826	Alveolar	hsa-let-7d	3.874781	0.30102807	0.00010672065743999468	0.0001525840804720585
827	Alveolar	hsa-miR-520a	3.842644	13.375591	0.0001217159403547769	0.00017330747062861237
828	Alveolar	hsa-miR-221	3.7401443	12.10491	0.00018391470842312537	0.00026079708653443186
829	Alveolar	hsa-miR-517b	3.5761333	13.182771	0.0003487140072525102	0.0004884819696735569
830	Alveolar	hsa-miR-543	3.5248551	10.028447	0.00042371447982253246	0.0005864208400743849
831	Alveolar	hsa-miR-433	3.5133536	16.415651	0.0004424883867449158	0.0006099640709710791
832	Alveolar	hsa-miR-202	3.509125	15.518061	0.00044958366064897843	0.0006172855023196291
833	Alveolar	hsa-miR-524	3.4754376	11.558965	0.0005100207018762546	0.0006974986673880794
834	Alveolar	hsa-miR-489	3.3889499	10.9883375	0.0007016085076462176	0.0009557344238015406
835	Alveolar	hsa-miR-302b	3.2830389	12.401883	0.0010269447060547627	0.0013825792540659452
836	Alveolar	hsa-miR-21	3.049257	1.3011152	0.002294081037250123	0.003041195551297098
837	Alveolar	hsa-miR-2110	3.0254927	8.788415	0.0024822843991521644	0.003278131305750568
838	Alveolar	hsa-miR-1537	2.990734	5.9500065	0.002783077674496781	0.003661387358843674
839	Alveolar	hsa-miR-218	2.88643	10.406217	0.003896393607512938	0.005049259131833245
840	Alveolar	hsa-miR-125b	2.8839774	14.67404	0.003926868256038548	0.005069762748467678
841	Alveolar	hsa-miR-431	2.864188	7.353004	0.004180799046177965	0.005377533345641546
842	Alveolar	hsa-miR-140	2.8620455	8.085716	0.00420916534285728	0.005393967439365255
843	Alveolar	hsa-miR-99b	2.8087378	2.238259	0.004973615817048414	0.006326731884921879
844	Alveolar	hsa-miR-92a	2.7492843	0.11378968	0.005972554501937276	0.0075696112002575
845	Alveolar	hsa-miR-193a	2.6734242	19.92896	0.0075081207720125755	0.0094123543011462
846	Alveolar	hsa-miR-891a	2.6039636	-10.515678	0.009215256349616558	0.011510753418654618
847	Alveolar	hsa-miR-154	2.5615654	4.792582	0.010420163331186593	0.012968980261117128
848	Alveolar	hsa-miR-15a	2.5172784	0.23852018	0.011826532497289294	0.01466659585685339
849	Alveolar	hsa-miR-520d	2.4697497	6.1657352	0.013520764057085244	0.016631183204520113
850	Alveolar	hsa-miR-122	2.4039817	10.819135	0.016217583237350005	0.01975804154972923
851	Alveolar	hsa-miR-206	2.33765	7.6681943	0.01940541012796252	0.02347647518977284
852	Alveolar	hsa-miR-375	2.1986156	2.8000326	0.027905265515997014	0.03317945659290367
853	Alveolar	hsa-miR-449b	2.1453078	5.747047	0.031928244056989324	0.03770366021746862
854	Alveolar	hsa-miR-551a	2.133637	5.3763766	0.03287250325744676	0.0386866875070632
855	Alveolar	hsa-miR-329	2.049038	6.1686234	0.04045839538994097	0.04729258380040397
856	Alveolar	hsa-miR-509-3	1.9572787	7.4651475	0.05031470947190666	0.05802963159093234
857	Alveolar	hsa-miR-302a	1.8681974	6.7845926	0.061734553959223816	0.07096397232522073
858	Alveolar	hsa-miR-380	1.8454762	5.393811	0.06496831311077714	0.07443389515340693
859	Alveolar	hsa-miR-191	1.4159127	5.1917515	0.15680105359360397	0.17672040567878494
860	Alveolar	hsa-miR-508	1.3278182	2.3618135	0.1842381908664087	0.20629907456238641
861	Alveolar	hsa-miR-449a	1.290325	11.845749	0.1969378106820362	0.21980800805156298
862	Alveolar	hsa-miR-155	1.2429655	0.85786235	0.2138805727700842	0.2379507336927625
863	Alveolar	hsa-miR-491	1.2165229	2.2638135	0.22378577176065373	0.24737979881529135
864	Alveolar	hsa-miR-185	1.2040911	3.5804868	0.22855439025027224	0.25184655740953565
865	Alveolar	hsa-miR-518c	1.1790863	0.87588793	0.23836382291189862	0.26182184992862517
866	Alveolar	hsa-miR-320d	1.1628487	3.385772	0.2448909024704754	0.2681400387809636
867	Alveolar	hsa-miR-30c	1.1214936	0.15429077	0.26207783458724043	0.2860534093602056
868	Alveolar	hsa-miR-1228	1.115038	3.491161	0.2648341466150158	0.28815287650564614
869	Alveolar	hsa-miR-1197	0.88277835	1.4149699	0.3773560470730981	0.40173905319166753
870	Alveolar	hsa-miR-455	0.82879394	10.334368	0.40722100200748523	0.4308821611455348
871	Alveolar	hsa-miR-576	0.7379649	1.3696976	0.4605357697994227	0.48433245091367855
872	Alveolar	hsa-miR-522	0.7255894	-0.89723676	0.46809052987085065	0.49078582828883127
873	Alveolar	hsa-miR-767	0.64104676	1.0696638	0.5214923010517287	0.5402285513889166
874	Alveolar	hsa-miR-197	0.5686823	1.0386508	0.5695717364025188	0.5847828510245445
875	Alveolar	hsa-miR-130a	0.54480517	2.0058966	0.5858875171713187	0.5979854895022899
876	Alveolar	hsa-miR-498	0.46279967	-0.7481573	0.6435079610619465	0.6548639839042162
877	Alveolar	hsa-miR-26a	0.0	0.0	1.0	1.0
878	Alveolar	hsa-miR-377	-0.14523628	-0.45900896	0.8845243252113433	0.8870881638351443
879	Alveolar	hsa-miR-18b	-0.20942552	-11.225094	0.8341160696813111	0.8389655817143421
880	Alveolar	hsa-miR-412	-0.35621226	0.50707805	0.7216816076994674	0.7279936917318243
881	Alveolar	hsa-miR-504	-0.41916114	-3.6097312	0.6750983701849502	0.6829942575555344
882	Alveolar	hsa-miR-19b	-0.439881	-0.24659477	0.6600233056028983	0.6697010666821197
883	Alveolar	hsa-miR-376a	-0.55737805	-1.1804707	0.5772691669808547	0.5909323425306975
884	Alveolar	hsa-miR-194	-0.5705147	0.51696205	0.568328651362449	0.5847828510245445
885	Alveolar	hsa-miR-302c	-0.6336045	-3.045962	0.5263389427416267	0.5436217139958294
886	Alveolar	hsa-miR-7	-0.6588348	-0.8616238	0.5100018422929657	0.5299118241242227
887	Alveolar	hsa-miR-181a	-0.66844773	-0.43395835	0.503847851714993	0.5250944478716494
888	Alveolar	hsa-miR-363	-0.7012048	1.1901335	0.4831752138285359	0.5050713715549046
889	Alveolar	hsa-miR-744	-0.7440258	0.78556365	0.45686085276353905	0.4819324849273918
890	Alveolar	hsa-miR-487b	-0.85109246	-2.622288	0.394717986605325	0.41893381400442464
891	Alveolar	hsa-miR-186	-0.9309555	-0.021990798	0.3518765782551898	0.3757694323342459
892	Alveolar	hsa-miR-518f	-0.99494743	-3.123101	0.319761835200737	0.34253125380636223
893	Alveolar	hsa-miR-770	-1.0474095	-5.486948	0.29491074288367913	0.3168916678191086
894	Alveolar	hsa-miR-505	-1.0474659	-2.4224274	0.29488475137569026	0.3168916678191086
895	Alveolar	hsa-miR-519e	-1.0968834	-6.022499	0.27269234627174244	0.2948485994063215
896	Alveolar	hsa-miR-370	-1.0987722	-1.0589485	0.2718674437237185	0.2948485994063215
897	Alveolar	hsa-miR-1180	-1.2387087	-3.4366143	0.21545339597084912	0.23893229168562113
898	Alveolar	hsa-miR-526b	-1.3352604	-4.7038198	0.18179114195600887	0.20421991921032165
899	Alveolar	hsa-miR-450a	-1.5705928	-2.285554	0.11627727278787746	0.1314769162895608
900	Alveolar	hsa-miR-450b	-1.5901004	-1.0535203	0.11181216966816865	0.1268426580497913
901	Alveolar	hsa-miR-23b	-1.5917636	-1.3167913	0.11143781981050559	0.1268338343895886
902	Alveolar	hsa-let-7b	-1.6346129	-0.5332088	0.1021302289469593	0.11662395780741888
903	Alveolar	hsa-miR-374a	-1.9664406	-0.5060489	0.049247743760014104	0.056989027896203616
904	Alveolar	hsa-miR-148b	-2.0191	-4.7258453	0.0434768297983477	0.05047980909472586
905	Alveolar	hsa-miR-518e	-2.0434	-4.5707264	0.041012858918265595	0.047779290187609076
906	Alveolar	hsa-miR-1248	-2.1024022	-6.132329	0.035518056658236305	0.041658466453389026
907	Alveolar	hsa-miR-153	-2.1664786	-3.7630699	0.030274625116637165	0.035873357158755
908	Alveolar	hsa-miR-148a	-2.2668078	-1.3005795	0.023401964344464156	0.027920964355808958
909	Alveolar	hsa-miR-30b	-2.2793243	-6.16999	0.022647790784480717	0.02711465609491463
910	Alveolar	hsa-miR-495	-2.2971406	-6.141807	0.021610749497676385	0.025962914327069545
911	Alveolar	hsa-miR-525	-2.327896	-9.495678	0.019917616052362995	0.02401217823734354
912	Alveolar	hsa-miR-106b	-2.3682928	-0.1253215	0.017870384109538912	0.02169527334000163
913	Alveolar	hsa-miR-592	-2.4645345	-13.01521	0.013719137677194473	0.0167732213297148
914	Alveolar	hsa-miR-629	-2.4688475	-6.2684374	0.013554894981718704	0.016631183204520113
915	Alveolar	hsa-miR-483	-2.4909205	-8.365611	0.012741261204437115	0.01574455848834015
916	Alveolar	hsa-miR-23a	-2.6740162	-2.0480046	0.007494879775168463	0.0094123543011462
917	Alveolar	hsa-miR-520f	-2.717655	-4.0797186	0.006574637490182199	0.00830227945840526
918	Alveolar	hsa-miR-1301	-2.818717	-16.662899	0.004821600629527628	0.00615599194766258
919	Alveolar	hsa-miR-515	-2.899341	-11.853385	0.0037394773379951763	0.004864132176489966
920	Alveolar	hsa-miR-137	-2.9115477	-23.93449	0.003596431378310022	0.0046957179505481795
921	Alveolar	hsa-miR-520g	-2.9556653	-12.423736	0.003119954144084648	0.0040890308100503345
922	Alveolar	hsa-miR-29b	-3.0654945	-2.2139945	0.0021731027115076077	0.002891898223775509
923	Alveolar	hsa-miR-31	-3.1368442	-14.54298	0.0017077683983851852	0.0022814203314334906
924	Alveolar	hsa-miR-26b	-3.2000468	-0.63165134	0.0013740527153012212	0.0018427218585047385
925	Alveolar	hsa-miR-1275	-3.2854068	-13.019768	0.0010183517359156728	0.0013763660180735266
926	Alveolar	hsa-miR-374b	-3.3696678	-9.856035	0.0007525889011920207	0.0010211598424017222
927	Alveolar	hsa-miR-519c	-3.561277	-3.345352	0.0003690555671594864	0.0005128242017557521
928	Alveolar	hsa-miR-193b	-3.5633912	-6.79927	0.00036609445824509765	0.0005107608167451766
929	Alveolar	hsa-let-7i	-3.6243386	-0.45205086	0.00028970189382300103	0.0004074668913120258
930	Alveolar	hsa-miR-516b	-3.7100089	-13.310655	0.0002072520363764218	0.00029269063096425287
931	Alveolar	hsa-miR-302d	-3.9129505	-12.494666	9.117520325387095e-05	0.00013089883952630436
932	Alveolar	hsa-miR-136	-4.0070496	-8.890305	6.14819308009864e-05	8.975843062084933e-05
933	Alveolar	hsa-miR-149	-4.060132	-17.746517	4.904498620845307e-05	7.22109158643607e-05
934	Alveolar	hsa-miR-1323	-4.076003	-13.239875	4.581640868170365e-05	6.774562993106607e-05
935	Alveolar	hsa-miR-135b	-4.3049364	-10.919937	1.670338001477694e-05	2.5348111776810618e-05
936	Alveolar	hsa-miR-518d	-4.306994	-4.04755	1.6548796408928315e-05	2.5224156640921575e-05
937	Alveolar	hsa-miR-372	-4.3184395	-9.716873	1.5713633379001404e-05	2.4057155527143746e-05
938	Alveolar	hsa-miR-769	-4.35083	-12.405375	1.3562314328152775e-05	2.085582558907049e-05
939	Alveolar	hsa-miR-135a	-4.394469	-13.469281	1.1104405788348436e-05	1.72292574115182e-05
940	Alveolar	hsa-miR-376b	-4.496151	-11.002955	6.919463909284236e-06	1.0833187839874866e-05
941	Alveolar	hsa-miR-890	-4.6233735	-12.868658	3.775488578631583e-06	5.967360644848287e-06
942	Alveolar	hsa-miR-520e	-4.6533117	-14.29695	3.2664596450959722e-06	5.232384431496326e-06
943	Alveolar	hsa-miR-670	-4.7790403	-1.8584888	1.7613392100571247e-06	2.861142566571667e-06
944	Alveolar	hsa-miR-409	-4.8008876	-14.346238	1.579638169762517e-06	2.578088711027504e-06
945	Alveolar	hsa-miR-513b	-4.8235245	-23.282324	1.410434233174789e-06	2.3128447615093694e-06
946	Alveolar	hsa-miR-367	-4.832094	-20.28057	1.3510419182883737e-06	2.2260023987037014e-06
947	Alveolar	hsa-miR-485	-4.8568172	-29.70436	1.192876090330558e-06	1.97480922131279e-06
948	Alveolar	hsa-miR-519d	-4.946998	-12.071262	7.536678889641093e-07	1.2658693669008825e-06
949	Alveolar	hsa-miR-506	-4.9844627	-13.414943	6.213420734956925e-07	1.0538448893603412e-06
950	Alveolar	hsa-miR-548f	-5.092516	-19.111866	3.533427361700955e-07	6.112829335742652e-07
951	Alveolar	hsa-miR-299	-5.1440196	-15.5851555	2.6892130842510914e-07	4.723186432237958e-07
952	Alveolar	hsa-miR-107	-5.1721535	-1.466076	2.3141123672352952e-07	4.1060660464790367e-07
953	Alveolar	hsa-miR-105	-5.2066865	-13.110641	1.9224228759929152e-07	3.428651108729632e-07
954	Alveolar	hsa-miR-494	-5.2925825	-18.231634	1.206010779759481e-07	2.1847106272082743e-07
955	Alveolar	hsa-miR-668	-5.570285	-21.854828	2.5432327735525795e-08	4.705660639835254e-08
956	Alveolar	hsa-miR-29a	-5.6308093	-7.2108564	1.793659587788162e-08	3.354628202025427e-08
957	Alveolar	hsa-miR-16	-5.6714597	-0.34905642	1.4158593012078826e-08	2.6769798809722806e-08
958	Alveolar	hsa-miR-410	-5.7878857	-10.269141	7.127797041288729e-09	1.3550647122450001e-08
959	Alveolar	hsa-miR-15b	-5.8429694	-1.0660784	5.127847526522609e-09	9.802404663960347e-09
960	Alveolar	hsa-let-7a	-5.8568954	-0.98126966	4.71600287309529e-09	9.167061764556012e-09
961	Alveolar	hsa-miR-627	-5.85994	-13.498154	4.630349200255599e-09	9.051417080725635e-09
962	Alveolar	hsa-miR-873	-5.957112	-20.867373	2.5673478843180022e-09	5.047172545306982e-09
963	Alveolar	hsa-miR-331	-5.973011	-17.02803	2.3291418131775304e-09	4.605046099196717e-09
964	Alveolar	hsa-miR-324	-6.1122146	-4.8915353	9.825795075567846e-10	1.9998382918508675e-09
965	Alveolar	hsa-miR-496	-6.329477	-16.14923	2.459935845569394e-10	5.066296443851252e-10
966	Alveolar	hsa-miR-346	-6.495574	-24.06032	8.271738304695968e-11	1.713785301451979e-10
967	Alveolar	hsa-miR-425	-6.658824	-3.9702888	2.7602738470006332e-11	5.859231601608705e-11
968	Alveolar	hsa-miR-539	-6.784186	-26.445591	1.16742802024431e-11	2.5245630937783205e-11
969	Alveolar	hsa-let-7g	-6.7932634	-1.1220751	1.0962502039248733e-11	2.4006491807468743e-11
970	Alveolar	hsa-miR-96	-6.795744	-7.705988	1.0775492508545502e-11	2.374726374494741e-11
971	Alveolar	hsa-miR-454	-6.80375	-19.182306	1.0193029166199928e-11	2.260761597118702e-11
972	Alveolar	hsa-miR-1179	-6.8175635	-14.305272	9.259758633443481e-12	2.067017088497706e-11
973	Alveolar	hsa-miR-484	-6.843442	-2.1266835	7.731263333152637e-12	1.7370240995265015e-11
974	Alveolar	hsa-miR-19a	-7.006297	-20.65315	2.447078307281228e-12	5.6445939621287e-12
975	Alveolar	hsa-miR-509	-7.235794	-18.714851	4.628127039960738e-13	1.1276985604411375e-12
976	Alveolar	hsa-miR-93	-7.2522573	-1.3459643	4.098822393114248e-13	1.005810317742929e-12
977	Alveolar	hsa-miR-892b	-7.3010263	-31.130068	2.8558052480589345e-13	7.108695077902096e-13
978	Alveolar	hsa-miR-141	-7.9234395	-13.818691	2.310292364844502e-15	6.498871205172339e-15
979	Alveolar	hsa-miR-934	-7.998031	-25.696548	1.264246149738433e-15	3.585484982045064e-15
980	Alveolar	hsa-miR-888	-8.04993	-23.984732	8.284192941345099e-16	2.368868394797855e-15
981	Alveolar	hsa-miR-320c	-8.054581	-28.551828	7.975177839782364e-16	2.2995096104705818e-15
982	Alveolar	hsa-miR-1226	-8.120235	-19.962898	4.652789504330317e-16	1.3528278726876384e-15
983	Alveolar	hsa-miR-361	-8.412653	-3.0574064	4.0083795554568523e-17	1.2165783563053254e-16
984	Alveolar	hsa-miR-205	-8.430216	-12.10491	3.450278230228884e-17	1.0658895246957088e-16
985	Alveolar	hsa-miR-1277	-8.54588	-22.156918	1.275597790415966e-17	4.086637365591891e-17
986	Alveolar	hsa-miR-802	-8.631692	-42.28208	6.0451065056374475e-18	2.0916068509505567e-17
987	Alveolar	hsa-miR-345	-8.768724	-27.459324	1.807011758894181e-18	6.445629572962749e-18
988	Alveolar	hsa-miR-520c	-8.985508	-29.837946	2.5754192074390052e-19	9.68581571493365e-19
989	Alveolar	hsa-miR-616	-9.180866	-23.331955	4.2763624583216366e-20	1.6259575940431716e-19
990	Alveolar	hsa-miR-216a	-9.371348	-74.96133	7.161188313802017e-21	2.815649041563066e-20
991	Alveolar	hsa-miR-519b	-9.429589	-32.155277	4.11697887399215e-21	1.6373272303463033e-20
992	Alveolar	hsa-miR-1911	-9.468886	-31.803871	2.8284255469994434e-21	1.1379479526300087e-20
993	Alveolar	hsa-miR-98	-9.523603	-29.983568	1.6727523567488833e-21	6.809086063942513e-21
994	Alveolar	hsa-miR-513a	-9.590528	-40.876938	8.76357779488964e-22	3.609759425037875e-21
995	Alveolar	hsa-miR-429	-9.619592	-19.71692	6.609298637443321e-22	2.7552016006691437e-21
996	Alveolar	hsa-miR-92b	-9.631995	-16.7022	5.858067268279081e-22	2.471818627834832e-21
997	Alveolar	hsa-miR-25	-9.65249	-34.64499	4.797651014417385e-22	2.074984063735519e-21
998	Alveolar	hsa-miR-1292	-9.921763	-31.384007	3.347889118373194e-23	1.5241705723120067e-22
999	Alveolar	hsa-miR-708	-10.137898	-11.99328	3.750834057076334e-24	1.7537683564167723e-23
1000	Alveolar	hsa-miR-215	-10.305827	-23.600744	6.631845965593643e-25	3.2318573297118316e-24
1001	Alveolar	hsa-miR-30d	-10.394429	-5.8053946	2.6285521873363525e-25	1.3180855895918521e-24
1002	Alveolar	hsa-miR-301b	-10.414811	-47.974945	2.1221855310895657e-25	1.079817931995573e-24
1003	Alveolar	hsa-miR-589	-10.546432	-27.764744	5.276318266436904e-26	2.766069879071468e-25
1004	Alveolar	hsa-miR-423	-10.838962	-2.907084	2.2500979325621568e-27	1.2556998139782359e-26
1005	Alveolar	hsa-miR-507	-10.848293	-50.016502	2.0318477903813126e-27	1.1524907138884166e-26
1006	Alveolar	hsa-miR-29c	-10.864051	-4.5971684	1.709912547556474e-27	9.860495690909e-27
1007	Alveolar	hsa-miR-124	-10.999251	-49.355335	3.853157787046237e-28	2.2986079212379275e-27
1008	Alveolar	hsa-miR-129	-11.0326	-33.649323	2.6605756053192383e-28	1.6150160691937833e-27
1009	Alveolar	hsa-miR-188	-11.33917	-18.30298	8.393670681158548e-30	5.378166769779366e-29
1010	Alveolar	hsa-miR-128	-11.718103	-4.2325525	1.029507199769851e-31	6.850182521545546e-31
1011	Alveolar	hsa-miR-200b	-11.719034	-36.6416	1.018265239980669e-31	6.850182521545546e-31
1012	Alveolar	hsa-miR-548d	-11.901284	-41.15879	1.1654003299492376e-32	8.229153350253799e-32
1013	Alveolar	hsa-miR-877	-11.918818	-31.696028	9.443839200839788e-33	6.807434090605348e-32
1014	Alveolar	hsa-miR-651	-12.036597	-41.720173	2.281743832376572e-33	1.7162681869615087e-32
1015	Alveolar	hsa-miR-383	-12.040487	-44.63487	2.1766524500531958e-33	1.6736038838186796e-32
1016	Alveolar	hsa-miR-18a	-12.357262	-50.383827	4.450605058597971e-35	3.755876464085117e-34
1017	Alveolar	hsa-miR-210	-12.453419	-50.39105	1.33980742989055e-35	1.1886496685695648e-34
1018	Alveolar	hsa-miR-891b	-12.569732	-57.867146	3.09773147368879e-36	2.820566026042951e-35
1019	Alveolar	hsa-miR-615	-12.615795	-31.17421	1.7280570504274148e-36	1.6159668633726635e-35
1020	Alveolar	hsa-miR-224	-12.656896	-29.950108	1.0247133255417572e-36	9.848633628818e-36
1021	Alveolar	hsa-miR-9	-12.701493	-53.902687	5.801224104838276e-37	5.734924400782981e-36
1022	Alveolar	hsa-miR-183	-12.723002	-53.794113	4.40600014487795e-37	4.48375308861109e-36
1023	Alveolar	hsa-miR-590	-13.051081	-40.163773	6.265236360653596e-39	8.028784373282016e-38
1024	Alveolar	hsa-miR-32	-13.071434	-44.71356	4.795294340812564e-39	6.636687367684588e-38
1025	Alveolar	hsa-miR-200c	-13.157273	-24.487288	1.5456363186281823e-39	2.3251746358493527e-38
1026	Alveolar	hsa-miR-1291	-13.792739	-45.82097	2.81853964765606e-43	4.876073590444984e-42
1027	Alveolar	hsa-miR-196a	-14.094938	-71.728065	4.0800499181899105e-45	7.842762620520605e-44
1028	Alveolar	hsa-miR-944	-14.154194	-115.3328	1.7594309548498193e-45	3.580959472811985e-44
1029	Alveolar	hsa-miR-760	-14.171588	-35.613903	1.3735979023884618e-45	3.1684324948427184e-44
1030	Alveolar	hsa-miR-301a	-14.235128	-58.60231	5.546097318874458e-46	1.3706783373789732e-44
1031	Alveolar	hsa-miR-421	-14.754309	-51.8452	2.8863407880095424e-49	7.682107020394628e-48
1032	Alveolar	hsa-miR-892a	-14.881757	-67.51548	4.329787578932432e-50	1.2484220852588514e-48
1033	Alveolar	hsa-miR-130b	-15.219194	-55.624954	2.6375899014234275e-52	9.12606105892506e-51
1034	Alveolar	hsa-miR-1254	-15.45371	-54.865402	7.122405875807096e-54	3.0804405412865694e-52
1035	Alveolar	hsa-miR-577	-15.716724	-50.854214	1.1617658628343652e-55	5.742442693438433e-54
1036	Alveolar	hsa-miR-204	-17.025429	-49.982933	5.32005803801227e-65	4.6018502028806134e-63
1037	Alveolar	hsa-miR-1293	-17.289093	-73.62187	5.683935865667209e-67	6.5554726984028485e-65
1038	Mono/Macro	hsa-miR-511	24.397873	167.74567	1.8014484785247873e-131	6.233011735695765e-129
1039	Mono/Macro	hsa-miR-150	21.848791	60.321194	7.981703251596218e-106	1.3808346625261458e-103
1040	Mono/Macro	hsa-miR-223	21.537935	121.026115	6.870258404330762e-103	7.923698026328146e-101
1041	Mono/Macro	hsa-miR-338	21.15924	110.743225	2.2684919027810105e-99	1.9622454959055743e-97
1042	Mono/Macro	hsa-miR-625	20.213516	69.45084	7.44513070067484e-91	5.15203044486699e-89
1043	Mono/Macro	hsa-miR-142	17.96828	21.013676	3.45244975863772e-72	1.0859523786260466e-70
1044	Mono/Macro	hsa-miR-139	17.76648	73.649734	1.2850625940118056e-70	3.175940410914891e-69
1045	Mono/Macro	hsa-miR-212	17.638754	34.216938	1.241673467987794e-69	2.6851188745236045e-68
1046	Mono/Macro	hsa-miR-1976	17.435339	53.44212	4.4491456495616066e-68	9.05531996910774e-67
1047	Mono/Macro	hsa-miR-217	17.29769	103.92879	4.89642100098971e-67	9.412009257457997e-66
1048	Mono/Macro	hsa-miR-1258	16.4754	69.2427	5.512148259709453e-61	8.669105899361231e-60
1049	Mono/Macro	hsa-miR-517a	16.32166	50.995033	6.922819623669236e-60	9.980398290789816e-59
1050	Mono/Macro	hsa-miR-143	15.939978	6.617397	3.344740140882099e-57	4.286222550908171e-56
1051	Mono/Macro	hsa-miR-455	15.838944	31.902357	1.676115364448021e-56	1.951721247782365e-55
1052	Mono/Macro	hsa-miR-582	15.629	33.78153	4.6199654565042396e-55	4.7014942586778435e-54
1053	Mono/Macro	hsa-miR-199a	15.625868	15.968108	4.852657093248561e-55	4.7971981550400057e-54
1054	Mono/Macro	hsa-miR-184	15.490916	51.149616	3.995553597528623e-54	3.736382553364604e-53
1055	Mono/Macro	hsa-miR-30e	15.312	24.318491	6.357845298655638e-53	5.499536183337127e-52
1056	Mono/Macro	hsa-miR-214	15.045975	35.389416	3.668916697117267e-51	3.0224885171489867e-50
1057	Mono/Macro	hsa-miR-512	14.975608	51.121998	1.0599482955596674e-50	8.335047960537385e-50
1058	Mono/Macro	hsa-miR-199b	14.910179	10.256278	2.8299234525734056e-50	2.1285945969356487e-49
1059	Mono/Macro	hsa-miR-1296	14.849641	27.824305	6.994218614827786e-50	5.041665918188363e-49
1060	Mono/Macro	hsa-miR-193a	14.717989	94.0852	4.941353048609775e-49	3.352368931017612e-48
1061	Mono/Macro	hsa-miR-126	14.431463	47.36808	3.2804769860314793e-47	2.026866137798021e-46
1062	Mono/Macro	hsa-miR-337	14.292199	35.820873	2.447573781082868e-46	1.4601043590597798e-45
1063	Mono/Macro	hsa-miR-518b	14.2637005	39.633957	3.683905473216101e-46	2.160392023275883e-45
1064	Mono/Macro	hsa-miR-889	14.142504	47.34707	2.0775884311982474e-45	1.1594283825719253e-44
1065	Mono/Macro	hsa-miR-10b	14.053588	30.293705	7.322825796831583e-45	3.897996501082658e-44
1066	Mono/Macro	hsa-miR-34a	14.049878	22.071625	7.716706174236581e-45	4.045424751948268e-44
1067	Mono/Macro	hsa-miR-145	13.975415	28.54961	2.2022401602787312e-44	1.0885358506520586e-43
1068	Mono/Macro	hsa-miR-1306	13.9094095	19.642452	5.553632708275582e-44	2.7064181930469736e-43
1069	Mono/Macro	hsa-miR-218	13.887921	35.45254	7.49803402113441e-44	3.603221904600702e-43
1070	Mono/Macro	hsa-miR-1247	13.672003	64.51483	1.4923133447091316e-42	6.705719704796877e-42
1071	Mono/Macro	hsa-miR-10a	13.655718	44.08525	1.866416817682289e-42	8.279233575872718e-42
1072	Mono/Macro	hsa-miR-144	13.581496	54.83301	5.156215537972417e-42	2.2300632201730705e-41
1073	Mono/Macro	hsa-miR-628	13.300029	24.737867	2.31378427767406e-40	9.530587619943154e-40
1074	Mono/Macro	hsa-miR-28	13.173123	7.139441	1.2530511243221e-39	5.0413452211098444e-39
1075	Mono/Macro	hsa-miR-30a	12.877395	19.413904	6.033834405496918e-38	2.3196741158910375e-37
1076	Mono/Macro	hsa-miR-671	12.8242035	21.074171	1.2001309580937043e-37	4.563135291213425e-37
1077	Mono/Macro	hsa-miR-766	12.527174	22.72329	5.3018158394499835e-36	1.9108627921350985e-35
1078	Mono/Macro	hsa-miR-379	12.316002	20.427057	7.428712123874072e-35	2.6227901988371724e-34
1079	Mono/Macro	hsa-let-7c	12.250766	33.962486	1.6641671967788634e-34	5.758018500854867e-34
1080	Mono/Macro	hsa-miR-330	12.0433035	22.825787	2.1036087830763776e-33	6.931891799470731e-33
1081	Mono/Macro	hsa-miR-887	11.902473	27.964455	1.1489116739373291e-32	3.7502211243614705e-32
1082	Mono/Macro	hsa-miR-320a	11.83201	25.616898	2.666788513381322e-32	8.623446968504088e-32
1083	Mono/Macro	hsa-miR-152	11.735216	6.4108605	8.411102205983286e-32	2.6946679289539044e-31
1084	Mono/Macro	hsa-miR-375	11.37406	7.8378315	5.630664118905927e-30	1.771099804674046e-29
1085	Mono/Macro	hsa-miR-339	11.354498	24.413555	7.044311159842211e-30	2.1761889833083974e-29
1086	Mono/Macro	hsa-miR-140	11.241974	25.45474	2.5364628822765414e-29	7.698387344453362e-29
1087	Mono/Macro	hsa-miR-127	11.010204	7.669564	3.4122905610191623e-28	1.009104730010795e-27
1088	Mono/Macro	hsa-miR-146b	11.008037	7.1740417	3.4953952181532087e-28	1.0249209707466188e-27
1089	Mono/Macro	hsa-miR-497	10.976045	35.144783	4.982652356002792e-28	1.448737575778963e-27
1090	Mono/Macro	hsa-miR-1	10.77605	18.89918	4.466579334995032e-27	1.2878637082569009e-26
1091	Mono/Macro	hsa-miR-652	10.713055	18.48115	8.839626858280966e-27	2.527694952863813e-26
1092	Mono/Macro	hsa-miR-134	10.680774	18.60842	1.2522341065976252e-26	3.551418040022773e-26
1093	Mono/Macro	hsa-miR-381	10.428528	24.436544	1.8371279168733533e-25	5.085170073905441e-25
1094	Mono/Macro	hsa-miR-624	10.29254	26.575367	7.61410781702973e-25	2.0581885192908487e-24
1095	Mono/Macro	hsa-miR-431	10.012927	19.487276	1.3373561752007357e-23	3.479137117439508e-23
1096	Mono/Macro	hsa-miR-520a	9.996402	28.59714	1.5803547289477012e-23	4.0806174344470493e-23
1097	Mono/Macro	hsa-miR-328	9.984573	22.264492	1.78065262853902e-23	4.563746736848155e-23
1098	Mono/Macro	hsa-miR-1283	9.928059	36.312252	3.143161715615301e-23	7.996573188256573e-23
1099	Mono/Macro	hsa-miR-935	9.881107	29.801947	5.0274416665523173e-23	1.269704245713213e-22
1100	Mono/Macro	hsa-miR-653	9.604217	16.500309	7.673911440436038e-22	1.9101966607128556e-21
1101	Mono/Macro	hsa-miR-146a	9.597544	23.724617	8.187209404200225e-22	2.0090598963498425e-21
1102	Mono/Macro	hsa-miR-382	9.570106	27.077467	1.067967655967675e-21	2.5840336291245844e-21
1103	Mono/Macro	hsa-miR-181c	9.43101	17.575083	4.061595383399493e-21	9.691806914870514e-21
1104	Mono/Macro	hsa-let-7e	9.272787	21.976059	1.8134455796661293e-20	4.297617606606032e-20
1105	Mono/Macro	hsa-miR-885	9.099026	15.468691	9.114565625763501e-20	2.1024264710094474e-19
1106	Mono/Macro	hsa-miR-516a	8.985081	24.539782	2.585455625862965e-19	5.885313464135433e-19
1107	Mono/Macro	hsa-miR-100	8.963375	17.43357	3.148889839814483e-19	7.121018853436674e-19
1108	Mono/Macro	hsa-miR-548b	8.905318	23.124151	5.323306836399635e-19	1.1882994615446927e-18
1109	Mono/Macro	hsa-miR-34c	8.841335	24.63519	9.458131503680268e-19	2.071211076122388e-18
1110	Mono/Macro	hsa-miR-33a	8.756153	14.282846	2.0202711766870975e-18	4.393168035841012e-18
1111	Mono/Macro	hsa-miR-342	8.755527	22.467789	2.0315227911403523e-18	4.393168035841012e-18
1112	Mono/Macro	hsa-miR-1537	8.659311	26.601768	4.746223447807907e-18	1.0013373859399609e-17
1113	Mono/Macro	hsa-miR-1287	8.516675	15.202128	1.6419988296011645e-17	3.40198559905391e-17
1114	Mono/Macro	hsa-miR-373	8.4506445	24.689596	2.897001869566301e-17	5.966444326606787e-17
1115	Mono/Macro	hsa-miR-195	8.367125	17.429176	5.904150065778205e-17	1.2016681898583876e-16
1116	Mono/Macro	hsa-miR-22	8.363246	7.3264604	6.101599896925873e-17	1.2345927276820772e-16
1117	Mono/Macro	hsa-miR-125a	8.172766	18.7881	3.013978040671681e-16	6.027956081343362e-16
1118	Mono/Macro	hsa-miR-155	8.129934	18.301865	4.2952358692583885e-16	8.541101211283921e-16
1119	Mono/Macro	hsa-miR-125b	8.066457	19.542898	7.236750148037528e-16	1.4226792904664686e-15
1120	Mono/Macro	hsa-miR-133b	7.897273	28.154205	2.850711507115493e-15	5.5103138629159804e-15
1121	Mono/Macro	hsa-miR-517b	7.783183	25.380793	7.072220106971366e-15	1.3594378650067182e-14
1122	Mono/Macro	hsa-miR-758	7.7365932	12.651814	1.0211628578761793e-14	1.941331586951418e-14
1123	Mono/Macro	hsa-miR-937	7.7010846	18.49675	1.3491635632461054e-14	2.550877556738538e-14
1124	Mono/Macro	hsa-miR-132	7.605905	17.778114	2.8291733000404833e-14	5.262870762440899e-14
1125	Mono/Macro	hsa-miR-30c	7.59663	0.86062723	3.0394140300561643e-14	5.623728633152047e-14
1126	Mono/Macro	hsa-miR-192	7.588295	19.522818	3.241420285324452e-14	5.965592652777981e-14
1127	Mono/Macro	hsa-miR-27a	7.483094	16.350971	7.259282762113123e-14	1.3219535977321792e-13
1128	Mono/Macro	hsa-miR-521	7.4423823	19.983376	9.888570219539437e-14	1.7820027583128362e-13
1129	Mono/Macro	hsa-miR-874	7.4022	15.008406	1.3394653769654097e-13	2.401321349378403e-13
1130	Mono/Macro	hsa-miR-181a	7.3884687	3.315203	1.4852934571268934e-13	2.649028536937655e-13
1131	Mono/Macro	hsa-miR-299	7.2570095	18.443588	3.957412925623354e-13	6.950583107947617e-13
1132	Mono/Macro	hsa-miR-449b	7.1426544	18.640804	9.154546929360823e-13	1.599733958363053e-12
1133	Mono/Macro	hsa-miR-542	7.082815	11.98377	1.4125511647863607e-12	2.443713515080404e-12
1134	Mono/Macro	hsa-miR-380	7.004523	20.558962	2.4782933225072866e-12	4.266116863619509e-12
1135	Mono/Macro	hsa-miR-532	6.918762	11.993282	4.556065010492901e-12	7.765509820840116e-12
1136	Mono/Macro	hsa-miR-1197	6.8427343	5.748201	7.769565238460639e-12	1.3049852293725152e-11
1137	Mono/Macro	hsa-miR-1307	6.738762	4.127676	1.5974180336537243e-11	2.644529376287984e-11
1138	Mono/Macro	hsa-miR-493	6.730692	15.606242	1.6885822806285233e-11	2.782140329035567e-11
1139	Mono/Macro	hsa-miR-1228	6.7228627	17.332972	1.7818857696265117e-11	2.921954863937313e-11
1140	Mono/Macro	hsa-miR-21	6.3387237	2.241908	2.316761022442204e-10	3.7457911858177694e-10
1141	Mono/Macro	hsa-miR-541	6.3158627	15.673671	2.6865896677650656e-10	4.323535000217268e-10
1142	Mono/Macro	hsa-miR-432	6.066266	7.9520454	1.309181076188718e-09	2.058984783460438e-09
1143	Mono/Macro	hsa-miR-655	6.045332	12.750984	1.4910267530210848e-09	2.3343676766755442e-09
1144	Mono/Macro	hsa-miR-154	6.0370693	8.413787	1.5693852647045673e-09	2.435010321021436e-09
1145	Mono/Macro	hsa-miR-518c	5.9033937	18.237202	3.56098859034259e-09	5.476009121149049e-09
1146	Mono/Macro	hsa-miR-598	5.779499	10.765634	7.492337592456614e-09	1.1369950907850827e-08
1147	Mono/Macro	hsa-miR-370	5.735559	9.199796	9.719128955447978e-09	1.468479746106987e-08
1148	Mono/Macro	hsa-miR-138	5.631611	7.6457033	1.785343488321597e-08	2.6741508526375434e-08
1149	Mono/Macro	hsa-miR-505	5.500176	9.282821	3.794128742440177e-08	5.634199763451937e-08
1150	Mono/Macro	hsa-miR-543	5.2497606	14.253642	1.5229715284413766e-07	2.2328311391555774e-07
1151	Mono/Macro	hsa-miR-520d	5.172215	11.549474	2.3133545330997573e-07	3.3631120523214955e-07
1152	Mono/Macro	hsa-miR-519c	5.0578594	6.578089	4.239882834636863e-07	6.138073057675124e-07
1153	Mono/Macro	hsa-miR-659	4.909634	11.368309	9.124652585617639e-07	1.3100123629143997e-06
1154	Mono/Macro	hsa-miR-409	4.797134	11.144146	1.6095208428406584e-06	2.301215750507718e-06
1155	Mono/Macro	hsa-miR-24	4.745702	0.26441082	2.077847325210978e-06	2.946455633290977e-06
1156	Mono/Macro	hsa-miR-491	4.630889	10.792245	3.6409926577744417e-06	5.141973304448804e-06
1157	Mono/Macro	hsa-miR-92a	4.455538	0.19009584	8.368310399992698e-06	1.1675142735473684e-05
1158	Mono/Macro	hsa-miR-412	4.444023	11.231479	8.829219851590166e-06	1.2268715135141355e-05
1159	Mono/Macro	hsa-miR-424	4.404154	9.31837	1.0619749078700221e-05	1.4681524628498398e-05
1160	Mono/Macro	hsa-miR-190b	4.4035277	6.635517	1.0650470178477162e-05	1.4681524628498398e-05
1161	Mono/Macro	hsa-miR-670	4.3995767	1.4881223	1.084621405033185e-05	1.4892024053233413e-05
1162	Mono/Macro	hsa-miR-133a	4.322007	7.967608	1.5461616763550605e-05	2.114513596912454e-05
1163	Mono/Macro	hsa-miR-1262	4.31425	11.255096	1.60145504112997e-05	2.1815096229565735e-05
1164	Mono/Macro	hsa-miR-576	3.915248	6.0044637	9.031137642805729e-05	0.0001215865223506141
1165	Mono/Macro	hsa-miR-200a	3.763722	6.848627	0.00016740304013847864	0.00022450175150354112
1166	Mono/Macro	hsa-miR-2110	3.6261923	7.265758	0.00028763128035579706	0.0003842487374637289
1167	Mono/Macro	hsa-let-7f	3.6147494	0.2121873	0.0003006381916107978	0.00040008005498975405
1168	Mono/Macro	hsa-miR-449c	3.5834324	11.740685	0.000339108415395617	0.0004495460219420823
1169	Mono/Macro	hsa-miR-99a	3.5555604	10.4086075	0.00037717427643601837	0.0004981003803315357
1170	Mono/Macro	hsa-miR-523	3.3775113	5.983384	0.0007314492915583873	0.0009514340408992556
1171	Mono/Macro	hsa-miR-519d	3.2042804	6.950536	0.0013540056926111535	0.0017415835302730823
1172	Mono/Macro	hsa-miR-524	3.1806722	7.727525	0.0014693380833378216	0.001882929543832912
1173	Mono/Macro	hsa-miR-197	3.0768445	6.480851	0.002092045127795542	0.0026514564623342767
1174	Mono/Macro	hsa-miR-526b	3.047551	5.4329195	0.0023071442457934846	0.002913401127899802
1175	Mono/Macro	hsa-miR-187	2.8425453	3.340511	0.00447548826069004	0.005510743552308734
1176	Mono/Macro	hsa-miR-320d	2.7565198	7.1947856	0.005842005783944437	0.0071425229725963785
1177	Mono/Macro	hsa-miR-483	2.6977644	7.1833005	0.0069806816870052035	0.008474792504223862
1178	Mono/Macro	hsa-miR-1250	2.6297584	6.5836253	0.008544556027743897	0.010301102388848044
1179	Mono/Macro	hsa-miR-202	2.498685	8.921529	0.01246551092933574	0.014620565361187002
1180	Mono/Macro	hsa-miR-222	2.3401487	4.825884	0.01927606295609633	0.02238093215707829
1181	Mono/Macro	hsa-miR-335	2.3249478	5.1595645	0.020074744551337717	0.02323030640388913
1182	Mono/Macro	hsa-miR-27b	2.242488	5.266074	0.024929854233761862	0.028656908853427254
1183	Mono/Macro	hsa-miR-153	2.2242517	4.1733427	0.026131506267789904	0.029938745591573866
1184	Mono/Macro	hsa-miR-660	1.9661036	6.4904523	0.049286643573534725	0.05591206123423939
1185	Mono/Macro	hsa-miR-675	1.9601533	10.369454	0.04997786511171575	0.05651091937468514
1186	Mono/Macro	hsa-miR-516b	1.8975676	5.6420984	0.05775306325304336	0.06508977161417916
1187	Mono/Macro	hsa-miR-29b	1.8010873	3.1747456	0.07168912816881577	0.07975703648363427
1188	Mono/Macro	hsa-miR-1301	1.7568098	4.478012	0.07895022140345904	0.08755377117178471
1189	Mono/Macro	hsa-miR-99b	1.4797992	1.4153183	0.1389268396154477	0.1506855376393257
1190	Mono/Macro	hsa-miR-503	1.3310195	1.5661784	0.18318259418746896	0.19683595524492006
1191	Mono/Macro	hsa-miR-340	1.2341537	2.3709402	0.21714563743569104	0.23260802028714894
1192	Mono/Macro	hsa-miR-744	1.2230241	9.852834	0.22132058359508322	0.23634852445647778
1193	Mono/Macro	hsa-miR-95	1.2117741	2.324759	0.2255988624591848	0.2401760197257783
1194	Mono/Macro	hsa-miR-1271	1.0993702	1.876237	0.2716065944804139	0.28651183442141226
1195	Mono/Macro	hsa-miR-1180	0.7495115	2.0053968	0.45354896604725714	0.47410254456903617
1196	Mono/Macro	hsa-miR-522	0.63089246	-0.2987184	0.528110847832735	0.548907843686922
1197	Mono/Macro	hsa-miR-487a	0.63062745	1.012797	0.5282841385772978	0.548907843686922
1198	Mono/Macro	hsa-miR-372	0.5827607	0.19197099	0.5600544219782906	0.578444268670115
1199	Mono/Macro	hsa-miR-433	0.27103636	-0.08495145	0.7863630749554451	0.802600660573994
1200	Mono/Macro	hsa-miR-518e	0.10568274	1.1742002	0.9158340779653007	0.9292627301348799
1201	Mono/Macro	hsa-miR-450a	0.09325231	1.9681002	0.9257031200620852	0.9337996488089839
1202	Mono/Macro	hsa-miR-767	0.0641757	-1.201681	0.9488303235575122	0.9543467789270327
1203	Mono/Macro	hsa-miR-26a	0.0	0.0	1.0	1.0
1204	Mono/Macro	hsa-miR-501	-0.014502167	0.621903	0.9884293503019183	0.9912943629114891
1205	Mono/Macro	hsa-miR-525	-0.09949161	-0.98795664	0.9207479475790503	0.9315169294220801
1206	Mono/Macro	hsa-miR-29a	-0.21664117	5.375502	0.8284879921797472	0.8431083685123311
1207	Mono/Macro	hsa-miR-574	-0.2862853	1.9831587	0.7746596110674563	0.7929947497909464
1208	Mono/Macro	hsa-miR-221	-0.32940638	-4.728002	0.7418485549003629	0.7616605341113519
1209	Mono/Macro	hsa-miR-1323	-0.53520703	-1.70559	0.592506687563302	0.6101408151693527
1210	Mono/Macro	hsa-miR-509-3	-0.5877714	-1.5457474	0.5566857502271422	0.5766864358640454
1211	Mono/Macro	hsa-miR-206	-0.80739975	-3.3666039	0.41943622523168966	0.4397725270611049
1212	Mono/Macro	hsa-miR-489	-0.9415809	-2.3170395	0.34640724903937525	0.36430671175569557
1213	Mono/Macro	hsa-miR-520e	-1.1484897	-7.735519	0.2507664489548752	0.2653369765699903
1214	Mono/Macro	hsa-miR-34b	-1.154994	-0.42400467	0.24809287227948984	0.2633132938917285
1215	Mono/Macro	hsa-let-7d	-1.3321036	-0.1356166	0.182826163763239	0.19683595524492006
1216	Mono/Macro	hsa-miR-551a	-1.4694164	-3.6053472	0.14171987387897506	0.1532346136316418
1217	Mono/Macro	hsa-miR-376c	-1.5375187	-1.6256092	0.12416631516247288	0.13509919825853967
1218	Mono/Macro	hsa-miR-148a	-1.5528882	1.3714395	0.12044984510160801	0.13146891610459424
1219	Mono/Macro	hsa-miR-450b	-1.593793	-1.101941	0.11098240839130086	0.1215187129854117
1220	Mono/Macro	hsa-miR-504	-1.6028749	-5.665215	0.10896227383281025	0.11968554522588047
1221	Mono/Macro	hsa-miR-122	-1.6183889	-6.9640126	0.10557882186963333	0.11633844702832206
1222	Mono/Macro	hsa-miR-449a	-1.6515849	-5.551358	0.09861921098229114	0.10901676357786816
1223	Mono/Macro	hsa-miR-518f	-1.8061461	-5.063628	0.07089551360618288	0.07912854099270733
1224	Mono/Macro	hsa-miR-629	-1.8652148	-2.3439972	0.06215130485341112	0.0695933704831076
1225	Mono/Macro	hsa-miR-191	-1.8706832	-6.919487	0.06138900424221607	0.0689629722980739
1226	Mono/Macro	hsa-miR-1251	-2.1318426	-9.829761	0.03301978311356979	0.03758172683320772
1227	Mono/Macro	hsa-miR-551b	-2.1767223	-1.5838053	0.029501293951453286	0.033687946228392204
1228	Mono/Macro	hsa-miR-520f	-2.242512	-3.7341032	0.024928299037891326	0.028656908853427254
1229	Mono/Macro	hsa-miR-1248	-2.3920386	-7.7541833	0.01675508369357506	0.01951939043089889
1230	Mono/Macro	hsa-miR-185	-2.4583101	-6.0813403	0.013959259866142455	0.016317242951639492
1231	Mono/Macro	hsa-miR-584	-2.5379515	-0.8755243	0.01115034284668927	0.013122512329777168
1232	Mono/Macro	hsa-miR-196b	-2.5379515	-0.8755243	0.01115034284668927	0.013122512329777168
1233	Mono/Macro	hsa-miR-33b	-2.5379515	-0.8755243	0.01115034284668927	0.013122512329777168
1234	Mono/Macro	hsa-miR-369	-2.5379515	-0.8755243	0.01115034284668927	0.013122512329777168
1235	Mono/Macro	hsa-miR-486	-2.5379515	-0.8755243	0.01115034284668927	0.013122512329777168
1236	Mono/Macro	hsa-miR-654	-2.5379515	-0.8755243	0.01115034284668927	0.013122512329777168
1237	Mono/Macro	hsa-miR-326	-2.5379515	-0.8755243	0.01115034284668927	0.013122512329777168
1238	Mono/Macro	hsa-miR-18b	-2.6674352	-25.659828	0.007643263630099099	0.009246745510539469
1239	Mono/Macro	hsa-miR-891a	-2.7510755	-3.7639482	0.005939993951721415	0.0072367531947028505
1240	Mono/Macro	hsa-miR-498	-2.7568572	-8.917864	0.005835983924342779	0.0071425229725963785
1241	Mono/Macro	hsa-miR-490	-2.8862686	-4.7436557	0.003898393924098036	0.004817301063349716
1242	Mono/Macro	hsa-miR-888	-2.9050586	-11.04512	0.003671842208138943	0.004553610767082703
1243	Mono/Macro	hsa-miR-362	-2.9299195	-2.621647	0.0033904975313613153	0.004219827862773436
1244	Mono/Macro	hsa-miR-616	-2.9335814	-5.928707	0.00335075948299685	0.004185425202588123
1245	Mono/Macro	hsa-miR-320b	-2.998624	-1.6670623	0.0027120160662861994	0.003399846228025453
1246	Mono/Macro	hsa-miR-130a	-3.0275562	-4.5785365	0.002465398256347441	0.0031019192607135075
1247	Mono/Macro	hsa-miR-31	-3.0953696	-9.856149	0.0019656782505960307	0.002500458362890539
1248	Mono/Macro	hsa-miR-452	-3.1330705	-10.320888	0.001729879711801074	0.0022086287095319985
1249	Mono/Macro	hsa-miR-519e	-3.2286835	-9.36253	0.00124361453552537	0.0016055620495961868
1250	Mono/Macro	hsa-miR-135a	-3.2988818	-10.089598	0.0009707081708297752	0.0012579214498393341
1251	Mono/Macro	hsa-miR-106b	-3.389701	-0.16573592	0.0006996891942835283	0.0009135564574418898
1252	Mono/Macro	hsa-miR-194	-3.4878676	-7.037022	0.00048688918509298863	0.000638119916826417
1253	Mono/Macro	hsa-miR-186	-3.5493212	-0.99422204	0.00038622580682749427	0.0005081145595525209
1254	Mono/Macro	hsa-miR-136	-4.05032	-6.1443877	5.1147556578504364e-05	6.91291194381348e-05
1255	Mono/Macro	hsa-miR-23a	-4.068123	-10.429457	4.7393388367770945e-05	6.430632304019116e-05
1256	Mono/Macro	hsa-miR-668	-4.5612206	-15.327658	5.085710301165966e-06	7.12411240568188e-06
1257	Mono/Macro	hsa-miR-296	-4.5653157	-2.6806629	4.987426093583925e-06	7.014835074715601e-06
1258	Mono/Macro	hsa-miR-770	-4.7858114	-15.245519	1.7029781452703537e-06	2.4248166183684873e-06
1259	Mono/Macro	hsa-miR-410	-5.0315533	-7.6374607	4.865215639113258e-07	7.014019213054948e-07
1260	Mono/Macro	hsa-miR-487b	-5.243184	-11.474092	1.5782912564200686e-07	2.3041720452377372e-07
1261	Mono/Macro	hsa-miR-515	-5.33752	-17.428799	9.422640043195523e-08	1.3873333850832558e-07
1262	Mono/Macro	hsa-miR-302b	-5.397143	-15.587593	6.771045439966775e-08	1.0011887701831214e-07
1263	Mono/Macro	hsa-miR-592	-5.509908	-15.425831	3.5902108812493505e-08	5.354366228070152e-08
1264	Mono/Macro	hsa-miR-30b	-5.7330294	-12.583852	9.865247604048586e-09	1.4840763786960048e-08
1265	Mono/Macro	hsa-miR-656	-5.8013244	-17.52904	6.579310555238157e-09	1.0028376441023799e-08
1266	Mono/Macro	hsa-miR-1911	-5.82898	-17.636213	5.576722960448373e-09	8.53781479785459e-09
1267	Mono/Macro	hsa-miR-302a	-5.958174	-21.352758	2.5507119633805703e-09	3.939939014864631e-09
1268	Mono/Macro	hsa-miR-520g	-6.0441275	-17.757215	1.5022071458816754e-09	2.3412778039417106e-09
1269	Mono/Macro	hsa-miR-518d	-6.141788	-4.0085397	8.159759134324836e-10	1.2891674248750655e-09
1270	Mono/Macro	hsa-miR-376b	-6.1689134	-13.005241	6.876080336065228e-10	1.0913411909534719e-09
1271	Mono/Macro	hsa-miR-135b	-6.245496	-17.23406	4.2245842570505486e-10	6.73597305502069e-10
1272	Mono/Macro	hsa-miR-101	-6.299939	-3.398426	2.977628958786825e-10	4.769720461760377e-10
1273	Mono/Macro	hsa-miR-1275	-6.5646157	-17.980703	5.216727879111033e-11	8.474121343532475e-11
1274	Mono/Macro	hsa-miR-1179	-6.5694337	-12.408361	5.050702985243395e-11	8.243128457048182e-11
1275	Mono/Macro	hsa-miR-508	-6.7742467	-8.272349	1.2505626040493891e-11	2.0802627932744646e-11
1276	Mono/Macro	hsa-miR-1277	-6.819295	-13.37351	9.148848812327985e-12	1.5292278691137597e-11
1277	Mono/Macro	hsa-miR-627	-6.8449745	-13.7110195	7.648937767808244e-12	1.2909914476398306e-11
1278	Mono/Macro	hsa-miR-137	-6.907175	-30.88741	4.943997531314053e-12	8.385407577620893e-12
1279	Mono/Macro	hsa-miR-7	-6.940106	-12.06023	3.918057168186716e-12	6.71112762471586e-12
1280	Mono/Macro	hsa-miR-520b	-7.132633	-19.941404	9.84667412519736e-13	1.71203479764738e-12
1281	Mono/Macro	hsa-miR-15a	-7.2813163	-1.1074686	3.3057807857777485e-13	5.835715060607657e-13
1282	Mono/Macro	hsa-miR-892b	-7.3585973	-27.198673	1.8585296736855376e-13	3.2976988056163896e-13
1283	Mono/Macro	hsa-miR-16	-7.4817934	-0.39067933	7.331519330017133e-14	1.328118161353889e-13
1284	Mono/Macro	hsa-miR-193b	-7.5455356	-14.634575	4.5043317178807326e-14	8.246025261305468e-14
1285	Mono/Macro	hsa-miR-331	-7.620142	-16.732779	2.533966985827875e-14	4.739203119440242e-14
1286	Mono/Macro	hsa-miR-877	-7.6599627	-17.380558	1.859869647722265e-14	3.497363576695129e-14
1287	Mono/Macro	hsa-miR-506	-7.760418	-20.76565	8.464992159313175e-15	1.618169771890806e-14
1288	Mono/Macro	hsa-miR-548f	-7.9141603	-22.858105	2.489275173112347e-15	4.838703426386922e-15
1289	Mono/Macro	hsa-miR-374b	-7.9886947	-19.918364	1.3637502465960998e-15	2.665862063967517e-15
1290	Mono/Macro	hsa-miR-302d	-8.069492	-18.897291	7.059101278592138e-16	1.3956851670816455e-15
1291	Mono/Macro	hsa-miR-19b	-8.307526	-1.4735287	9.771838384522809e-17	1.9657302796772628e-16
1292	Mono/Macro	hsa-miR-377	-8.371532	-17.675318	5.687364330869151e-17	1.1643953008761694e-16
1293	Mono/Macro	hsa-miR-329	-8.523902	-21.473583	1.542665746248526e-17	3.2154358325421083e-17
1294	Mono/Macro	hsa-miR-148b	-8.56206	-21.24468	1.1086826115508272e-17	2.3248738399793103e-17
1295	Mono/Macro	hsa-miR-873	-8.697422	-24.971548	3.3950952157612055e-18	7.20676653161581e-18
1296	Mono/Macro	hsa-miR-363	-8.715008	-15.860816	2.9073942957118087e-18	6.209619915532628e-18
1297	Mono/Macro	hsa-miR-519b	-8.723294	-26.852898	2.7022239743341493e-18	5.807263944842333e-18
1298	Mono/Macro	hsa-miR-23b	-8.850128	-19.558208	8.741883102133258e-19	1.926555129514718e-18
1299	Mono/Macro	hsa-miR-589	-8.883541	-17.76538	6.476510311314237e-19	1.4364567741761063e-18
1300	Mono/Macro	hsa-miR-890	-8.909799	-17.861275	5.112513683007533e-19	1.1486556716367574e-18
1301	Mono/Macro	hsa-let-7b	-9.001655	-2.363295	2.2234201415753367e-19	5.094724297914348e-19
1302	Mono/Macro	hsa-miR-205	-9.164358	-14.604958	4.9842828432559015e-20	1.1574240696419745e-19
1303	Mono/Macro	hsa-miR-376a	-9.177824	-19.532152	4.398895763584121e-20	1.0283904960811527e-19
1304	Mono/Macro	hsa-miR-361	-9.249637	-2.9000425	2.252576421988069e-20	5.3019825986930064e-20
1305	Mono/Macro	hsa-miR-346	-9.513976	-30.418476	1.8351176329465364e-21	4.409379868052094e-21
1306	Mono/Macro	hsa-miR-769	-9.584343	-15.869662	9.304834669201785e-22	2.2672343630590264e-21
1307	Mono/Macro	hsa-miR-25	-9.601856	-26.210123	7.8517642275263465e-22	1.94050744480294e-21
1308	Mono/Macro	hsa-miR-367	-9.656347	-26.821278	4.620443281467975e-22	1.1584589676724052e-21
1309	Mono/Macro	hsa-miR-454	-10.11914	-24.984621	4.543901355794963e-24	1.1910529311401949e-23
1310	Mono/Macro	hsa-miR-1266	-10.203671	-21.27946	1.909152823615878e-24	5.042495244054151e-24
1311	Mono/Macro	hsa-miR-513b	-10.281362	-41.73018	8.551055718498379e-25	2.275896368154184e-24
1312	Mono/Macro	hsa-miR-934	-10.283627	-29.491179	8.352444343696379e-25	2.2402680177666256e-24
1313	Mono/Macro	hsa-miR-383	-10.334842	-32.299747	4.902205596422267e-25	1.3355615246945702e-24
1314	Mono/Macro	hsa-miR-1292	-10.406678	-29.07226	2.311471641775759e-25	6.347374508368354e-25
1315	Mono/Macro	hsa-let-7i	-10.43337	-1.26901	1.7458470460001232e-25	4.871476434806796e-25
1316	Mono/Macro	hsa-miR-760	-10.440934	-22.449759	1.6121659426275378e-25	4.535035903651447e-25
1317	Mono/Macro	hsa-miR-105	-11.134749	-24.718832	8.49836069971628e-29	2.5348558638808903e-28
1318	Mono/Macro	hsa-miR-495	-11.1466255	-20.185442	7.437337813721349e-29	2.2376685943892063e-28
1319	Mono/Macro	hsa-miR-496	-11.310438	-24.570948	1.1650685907908241e-29	3.567378162952435e-29
1320	Mono/Macro	hsa-miR-708	-11.355004	-9.680618	7.003655492930078e-30	2.1761889833083974e-29
1321	Mono/Macro	hsa-miR-141	-11.490462	-15.686942	1.4732172700786467e-30	4.676451150891852e-30
1322	Mono/Macro	hsa-miR-124	-12.080932	-47.976433	1.3320196259553225e-33	4.431526832505208e-33
1323	Mono/Macro	hsa-miR-129	-12.086328	-32.05465	1.2473864404117863e-33	4.190249595946389e-33
1324	Mono/Macro	hsa-miR-19a	-12.162428	-36.92579	4.927212882374444e-34	1.6713878993152526e-33
1325	Mono/Macro	hsa-miR-615	-12.247008	-25.176365	1.743090049956252e-34	5.971377794899636e-34
1326	Mono/Macro	hsa-miR-509	-12.286708	-29.197487	1.0676574339788575e-34	3.731408809663482e-34
1327	Mono/Macro	hsa-miR-26b	-12.391187	-2.5864527	2.916956866603676e-35	1.0404815214895587e-34
1328	Mono/Macro	hsa-miR-215	-12.560009	-25.456558	3.502929657946258e-36	1.2758038543677948e-35
1329	Mono/Macro	hsa-miR-520c	-12.612116	-33.724598	1.810663061932873e-36	6.664781057752916e-36
1330	Mono/Macro	hsa-miR-92b	-12.727603	-20.54103	4.1539705237296574e-37	1.5454557002263025e-36
1331	Mono/Macro	hsa-miR-149	-12.769302	-23.79318	2.4332441116798807e-37	9.151113724361292e-37
1332	Mono/Macro	hsa-miR-425	-12.969731	-6.9966555	1.816659437887497e-38	7.0625187135851e-38
1333	Mono/Macro	hsa-miR-30d	-13.0583105	-5.9968038	5.6978509593430075e-39	2.240291399923501e-38
1334	Mono/Macro	hsa-miR-29c	-13.1391325	-4.8705196	1.9646724026913087e-39	7.813524727944744e-39
1335	Mono/Macro	hsa-let-7a	-13.201236	-2.2403688	8.630714728472461e-40	3.5132085835899665e-39
1336	Mono/Macro	hsa-miR-210	-13.340741	-40.266674	1.3411952231436612e-40	5.591006592863937e-40
1337	Mono/Macro	hsa-miR-590	-13.434066	-35.434826	3.8185742107316065e-41	1.6112520450160193e-40
1338	Mono/Macro	hsa-miR-204	-13.5670185	-32.953365	6.282621573360585e-42	2.6836877338058796e-41
1339	Mono/Macro	hsa-miR-1226	-13.633988	-29.354588	2.5145339365328674e-42	1.1013022051143951e-41
1340	Mono/Macro	hsa-miR-507	-13.789754	-53.322586	2.9375903629198042e-43	1.3373766652240162e-42
1341	Mono/Macro	hsa-miR-301b	-13.819385	-50.615444	1.9472662410037058e-43	8.983388258497095e-43
1342	Mono/Macro	hsa-miR-324	-13.854821	-10.132099	1.1895261384366866e-43	5.561838431068832e-43
1343	Mono/Macro	hsa-miR-429	-13.857977	-26.257204	1.1383749251001123e-43	5.395585261433409e-43
1344	Mono/Macro	hsa-miR-196a	-14.011382	-50.503986	1.3279536520248728e-44	6.659013965226174e-44
1345	Mono/Macro	hsa-miR-200c	-14.04241	-23.392408	8.57464100789731e-45	4.36297910107716e-44
1346	Mono/Macro	hsa-miR-224	-14.046361	-30.720697	8.10956847944131e-45	4.1879264087861094e-44
1347	Mono/Macro	hsa-miR-892a	-14.079629	-58.345825	5.067517043538589e-45	2.7396264016630497e-44
1348	Mono/Macro	hsa-miR-1293	-14.111741	-51.033592	3.215411640648532e-45	1.7659244883561778e-44
1349	Mono/Macro	hsa-miR-301a	-14.218773	-44.309574	7.00711060457566e-46	3.974525031447834e-45
1350	Mono/Macro	hsa-miR-485	-14.258401	-70.48236	3.974592263536989e-46	2.292014871972997e-45
1351	Mono/Macro	hsa-miR-320c	-14.3107	-44.139515	1.8761528821778985e-46	1.1388577144448295e-45
1352	Mono/Macro	hsa-miR-494	-14.436329	-50.483295	3.05694785708642e-47	1.9230981064580025e-46
1353	Mono/Macro	hsa-miR-374a	-14.4735	-3.3456903	1.7817005078674997e-47	1.1416081031891756e-46
1354	Mono/Macro	hsa-miR-130b	-14.593781	-43.475304	3.076612455474354e-48	2.0085054898002388e-47
1355	Mono/Macro	hsa-miR-302c	-14.606477	-21.178616	2.5538775679002453e-48	1.6993108432567015e-47
1356	Mono/Macro	hsa-miR-93	-14.754172	-2.9016669	2.892172917426738e-49	2.0013836588593027e-48
1357	Mono/Macro	hsa-miR-1254	-14.763278	-44.434727	2.526925917855355e-49	1.784319117506026e-48
1358	Mono/Macro	hsa-miR-216a	-14.852219	-92.64532	6.730380634479663e-50	4.954705743680773e-49
1359	Mono/Macro	hsa-miR-802	-14.923019	-50.14811	2.3346638815848867e-50	1.795097117840824e-49
1360	Mono/Macro	hsa-miR-944	-15.006972	-102.58081	6.609626313117267e-51	5.3184434984618e-50
1361	Mono/Macro	hsa-miR-9	-15.310169	-54.521503	6.539366063725e-53	5.518586970850854e-52
1362	Mono/Macro	hsa-miR-539	-15.374128	-51.689278	2.4410767534566953e-53	2.1656732222974784e-52
1363	Mono/Macro	hsa-miR-1291	-15.415081	-44.029217	1.2960825960129153e-53	1.1801173111064965e-52
1364	Mono/Macro	hsa-miR-513a	-15.584915	-55.838615	9.218539473568829e-55	8.860040716263374e-54
1365	Mono/Macro	hsa-miR-548d	-15.650488	-45.488598	3.2968035684154375e-55	3.456648589914368e-54
1366	Mono/Macro	hsa-miR-188	-15.716109	-22.81613	1.1730969756960948e-55	1.2684111049714026e-54
1367	Mono/Macro	hsa-miR-577	-15.793245	-39.800846	3.462948410556917e-56	3.865097258234494e-55
1368	Mono/Macro	hsa-miR-891b	-15.838342	-62.35256	1.692243856458698e-56	1.951721247782365e-55
1369	Mono/Macro	hsa-miR-98	-15.863901	-45.327442	1.1267183172107506e-56	1.3923019205532846e-55
1370	Mono/Macro	hsa-miR-96	-16.15963	-21.528032	9.71430205569496e-59	1.2927494274117138e-57
1371	Mono/Macro	hsa-miR-200b	-16.215229	-42.46625	3.936037291183715e-59	5.4474756109982606e-58
1372	Mono/Macro	hsa-miR-345	-16.384848	-40.0975	2.4538494135658694e-60	3.6914430308425693e-59
1373	Mono/Macro	hsa-miR-32	-16.575544	-45.993736	1.0471200638901747e-61	1.725254962409526e-60
1374	Mono/Macro	hsa-miR-651	-16.629168	-42.458958	4.285049989493656e-62	7.413136481824025e-61
1375	Mono/Macro	hsa-miR-107	-16.739668	-4.432364	6.736231427787881e-63	1.2267031968497931e-61
1376	Mono/Macro	hsa-miR-183	-17.723768	-63.19711	2.7486798911577108e-70	6.340288282270453e-69
1377	Mono/Macro	hsa-miR-18a	-17.789581	-57.90144	8.511242318569632e-71	2.2652998786346865e-69
1378	Mono/Macro	hsa-let-7g	-17.833763	-3.2516882	3.865090052716146e-71	1.1144342985331554e-69
1379	Mono/Macro	hsa-miR-128	-18.17495	-5.6019382	8.150373496732438e-74	2.820029229869424e-72
1380	Mono/Macro	hsa-miR-421	-18.210892	-51.664795	4.23001455129243e-74	1.626205594163534e-72
1381	Mono/Macro	hsa-miR-15b	-18.36326	-3.6518645	2.586024867314108e-75	1.1184557551133518e-73
1382	Mono/Macro	hsa-miR-423	-19.081985	-4.794995	3.564585261199663e-81	1.7619235719644047e-79
1383	Mono/Macro	hsa-miR-484	-19.453405	-5.695098	2.727088374514803e-84	1.57262096263687e-82
1384	Plasma	hsa-miR-145	14.177571	32.16274	1.2613766002180273e-45	4.364363036754375e-43
1385	Plasma	hsa-miR-217	13.924435	121.20667	4.500865883868641e-44	7.78649797909275e-42
1386	Plasma	hsa-miR-223	12.7278595	92.818306	4.140353414478251e-37	3.581405703523687e-35
1387	Plasma	hsa-miR-126	11.973143	52.025913	4.913175976965824e-33	2.8332648133836253e-31
1388	Plasma	hsa-miR-150	11.917272	47.596863	9.620805225236254e-33	4.16099825991468e-31
1389	Plasma	hsa-miR-512	11.313995	56.828934	1.1187684214173062e-29	2.764956241502771e-28
1390	Plasma	hsa-miR-214	10.904448	36.479362	1.0975772706958787e-27	1.9987459771619687e-26
1391	Plasma	hsa-miR-1247	10.890655	74.683014	1.2771843569719748e-27	2.2095289375615164e-26
1392	Plasma	hsa-miR-511	10.612979	71.86614	2.593455736657705e-26	3.7388986870148585e-25
1393	Plasma	hsa-miR-127	10.590435	10.4947605	3.300559581457667e-26	4.392283135324433e-25
1394	Plasma	hsa-miR-10a	10.553362	46.85878	4.9011253065421453e-26	6.280701318754008e-25
1395	Plasma	hsa-miR-199a	10.403462	14.977226	2.390856299593997e-25	2.8525388953776654e-24
1396	Plasma	hsa-miR-134	10.234273	23.814573	1.392370328683319e-24	1.4169415697777304e-23
1397	Plasma	hsa-miR-30c	10.095015	1.6709853	5.812221183027571e-24	5.586190359243166e-23
1398	Plasma	hsa-miR-139	9.961534	54.394722	2.2457251599362296e-23	1.9923612957382961e-22
1399	Plasma	hsa-miR-758	9.852626	23.999105	6.677591513778722e-23	5.732254259149398e-22
1400	Plasma	hsa-miR-1	9.850911	23.87505	6.792555625003623e-23	5.732254259149398e-22
1401	Plasma	hsa-miR-338	9.784992	39.404476	1.3060481477122454e-22	1.0042059091298599e-21
1402	Plasma	hsa-miR-671	9.666529	22.639082	4.183266206467732e-22	2.9538981784445613e-21
1403	Plasma	hsa-miR-1296	9.562208	25.680761	1.1527093950573523e-21	7.820342170389095e-21
1404	Plasma	hsa-miR-337	9.507632	34.620308	1.950521982185221e-21	1.2978473189155507e-20
1405	Plasma	hsa-miR-625	9.405867	37.096207	5.1603298510982145e-21	3.2463165972363314e-20
1406	Plasma	hsa-miR-493	9.289258	30.738464	1.5536772874795548e-20	8.959539024465433e-20
1407	Plasma	hsa-miR-628	9.241473	25.02261	2.4312610790016533e-20	1.3568005376364065e-19
1408	Plasma	hsa-miR-655	9.061222	28.125334	1.2899707316981838e-19	6.973904268243306e-19
1409	Plasma	hsa-miR-675	9.0180235	34.699574	1.9151343833716546e-19	1.0194407640716809e-18
1410	Plasma	hsa-miR-152	8.892558	7.068801	5.971787957644558e-19	3.1306645959772992e-18
1411	Plasma	hsa-miR-138	8.640298	14.585836	5.606686321498422e-18	2.6570854041100854e-17
1412	Plasma	hsa-miR-523	8.602139	40.528378	7.824342761412942e-18	3.609630127265171e-17
1413	Plasma	hsa-miR-517a	8.571684	34.733013	1.0198292862588545e-17	4.5826095200722555e-17
1414	Plasma	hsa-miR-889	8.541192	40.82106	1.3284368664707619e-17	5.892809689729277e-17
1415	Plasma	hsa-miR-10b	8.5358715	27.87499	1.391029671349751e-17	6.092357801101441e-17
1416	Plasma	hsa-miR-212	8.498589	21.92022	1.9190917860462415e-17	8.197601950271599e-17
1417	Plasma	hsa-miR-1306	8.47832	19.997334	2.284691296243367e-17	9.640282786587866e-17
1418	Plasma	hsa-miR-140	8.408516	27.656984	4.1523137947667147e-17	1.730964545770221e-16
1419	Plasma	hsa-miR-143	8.395038	4.824762	4.6574312221477427e-17	1.9184180986465703e-16
1420	Plasma	hsa-miR-1258	8.388982	52.074463	4.9037017900798093e-17	1.9960950816089578e-16
1421	Plasma	hsa-miR-30e	8.33318	20.887827	7.869891854651414e-17	3.1662588159411506e-16
1422	Plasma	hsa-miR-497	8.320508	37.843697	8.758700231647451e-17	3.483345149597722e-16
1423	Plasma	hsa-miR-518b	8.309026	29.347815	9.649092437125372e-17	3.793847708233385e-16
1424	Plasma	hsa-miR-379	8.249199	18.450369	1.5945998531136003e-16	6.130350546414508e-16
1425	Plasma	hsa-miR-34a	8.215767	19.778387	2.1081231008659683e-16	7.928376009778534e-16
1426	Plasma	hsa-miR-330	8.2074	22.363245	2.260288435002574e-16	8.409245145278393e-16
1427	Plasma	hsa-miR-409	8.0561	26.660002	7.876722526978556e-16	2.8389020774318547e-15
1428	Plasma	hsa-miR-505	8.001769	21.473957	1.226442693223126e-15	4.374733730465996e-15
1429	Plasma	hsa-miR-144	7.9934025	44.629303	1.3126485071663546e-15	4.6344528926485576e-15
1430	Plasma	hsa-miR-195	7.871823	22.473448	3.495106752882245e-15	1.1855950357816242e-14
1431	Plasma	hsa-miR-885	7.8700027	26.022839	3.5463404519316524e-15	1.1912949479304386e-14
1432	Plasma	hsa-miR-766	7.867377	20.863392	3.621539992922676e-15	1.2048584976454287e-14
1433	Plasma	hsa-miR-125a	7.614836	26.73277	2.6402601553458016e-14	8.618207676883465e-14
1434	Plasma	hsa-let-7c	7.5403414	32.05063	4.687432017224934e-14	1.5157490448222686e-13
1435	Plasma	hsa-miR-132	7.4264283	23.63833	1.1156929100736962e-13	3.541557310876137e-13
1436	Plasma	hsa-miR-218	7.3432164	27.258814	2.0852063643577862e-13	6.441798232748161e-13
1437	Plasma	hsa-miR-192	7.3332396	25.46707	2.2465475374368132e-13	6.87880927392157e-13
1438	Plasma	hsa-miR-33a	7.329949	18.604506	2.3024042670058017e-13	6.987998915649188e-13
1439	Plasma	hsa-miR-382	7.2776484	27.995953	3.396891782793395e-13	1.013210824867685e-12
1440	Plasma	hsa-miR-380	7.2438316	31.524536	4.361828643435886e-13	1.2789768734142512e-12
1441	Plasma	hsa-miR-339	7.239666	23.316248	4.4979173937231164e-13	1.307797830443864e-12
1442	Plasma	hsa-miR-370	7.2194667	15.86033	5.219183555139741e-13	1.5048645917319585e-12
1443	Plasma	hsa-miR-520d	7.216421	24.77714	5.337360067660954e-13	1.526220316868339e-12
1444	Plasma	hsa-miR-582	7.2146707	28.429707	5.406462273854199e-13	1.5333081530766827e-12
1445	Plasma	hsa-miR-874	7.155894	19.89963	8.312939473768701e-13	2.3384366324585122e-12
1446	Plasma	hsa-miR-133b	7.0892754	35.5426	1.3481585881793594e-12	3.672935996142192e-12
1447	Plasma	hsa-miR-328	7.080874	22.305231	1.4324825007447673e-12	3.872179259825699e-12
1448	Plasma	hsa-miR-28	6.827003	5.1452503	8.670699777137096e-12	2.2816613658685952e-11
1449	Plasma	hsa-miR-154	6.7708163	12.961585	1.2805760098021606e-11	3.306561935757818e-11
1450	Plasma	hsa-miR-27a	6.7560787	18.88661	1.4177657670574927e-11	3.6336811511251296e-11
1451	Plasma	hsa-miR-432	6.733954	9.427182	1.651132846300606e-11	4.2006762119118355e-11
1452	Plasma	hsa-miR-142	6.7186213	14.491834	1.8345235138873895e-11	4.6331761737593926e-11
1453	Plasma	hsa-miR-320a	6.698422	20.391563	2.1068219111190724e-11	5.2823216032405725e-11
1454	Plasma	hsa-miR-455	6.5204463	23.352243	7.00985632790169e-11	1.7201491414567267e-10
1455	Plasma	hsa-miR-199b	6.4717865	6.2836714	9.685098296859049e-11	2.3433874200791824e-10
1456	Plasma	hsa-miR-542	6.456208	16.250729	1.0735885142958194e-10	2.579594624627455e-10
1457	Plasma	hsa-miR-181c	6.375552	16.198612	1.8230508287991972e-10	4.350176460444981e-10
1458	Plasma	hsa-miR-1976	6.3568583	22.30309	2.0592182065357323e-10	4.880065064803858e-10
1459	Plasma	hsa-miR-34c	6.334769	27.186134	2.376973877836627e-10	5.594782052595054e-10
1460	Plasma	hsa-miR-146b	6.237554	5.652404	4.4446490454969256e-10	1.0321131340549909e-09
1461	Plasma	hsa-miR-887	6.2140646	20.240686	5.163129926590449e-10	1.1909619697335303e-09
1462	Plasma	hsa-miR-184	6.1882644	26.395828	6.083024960591663e-10	1.3846885765557339e-09
1463	Plasma	hsa-miR-520a	6.063639	25.792315	1.3307541167765515e-09	2.9547598102564595e-09
1464	Plasma	hsa-miR-659	6.037139	19.119715	1.5687060943692166e-09	3.457148462749993e-09
1465	Plasma	hsa-miR-146a	5.783583	20.384438	7.312608423817076e-09	1.5715295121991975e-08
1466	Plasma	hsa-let-7e	5.692075	20.500883	1.2550499847075493e-08	2.6318017861140122e-08
1467	Plasma	hsa-miR-381	5.66939	20.085398	1.4330679635739208e-08	2.986997080702269e-08
1468	Plasma	hsa-miR-541	5.5981507	22.716917	2.1665038184598206e-08	4.488684558006574e-08
1469	Plasma	hsa-miR-431	5.5510664	15.923686	2.8393246941613143e-08	5.813055291004821e-08
1470	Plasma	hsa-miR-653	5.4882636	14.24767	4.0590400637073375e-08	8.213028432998472e-08
1471	Plasma	hsa-miR-519c	5.4238505	6.9232044	5.83286207216422e-08	1.1733548121911745e-07
1472	Plasma	hsa-miR-516a	5.3345475	19.024656	9.578300754492538e-08	1.8937668920310958e-07
1473	Plasma	hsa-miR-375	5.1790466	5.5260897	2.230229613657369e-07	4.263311858151656e-07
1474	Plasma	hsa-miR-935	5.161648	21.801174	2.447853386500628e-07	4.653611383127567e-07
1475	Plasma	hsa-miR-155	5.1432343	16.22978	2.7004858583854146e-07	5.10583665028062e-07
1476	Plasma	hsa-miR-1197	5.1267457	6.400876	2.947929317021141e-07	5.54338882439845e-07
1477	Plasma	hsa-miR-100	5.0834074	15.038475	3.7072374767796275e-07	6.896258962181458e-07
1478	Plasma	hsa-miR-532	5.001176	10.260324	5.698176362581538e-07	1.043158212409107e-06
1479	Plasma	hsa-miR-22	4.9615827	6.4851747	6.99210876939314e-07	1.2732998074789613e-06
1480	Plasma	hsa-miR-487a	4.9150934	19.256645	8.874016393300156e-07	1.6075443309329076e-06
1481	Plasma	hsa-miR-376c	4.8454995	10.21389	1.262936196570866e-06	2.2641239586192725e-06
1482	Plasma	hsa-miR-373	4.7065916	20.160997	2.5189304241657787e-06	4.4241113033571546e-06
1483	Plasma	hsa-miR-1287	4.7016554	13.298629	2.580607098455262e-06	4.50954573770465e-06
1484	Plasma	hsa-miR-1307	4.5640078	4.0891185	5.018622362173341e-06	8.682216686559879e-06
1485	Plasma	hsa-miR-1283	4.5499	23.340815	5.36714369120866e-06	9.2389637669562e-06
1486	Plasma	hsa-miR-27b	4.515943	9.183482	6.303559290487013e-06	1.0797185715388646e-05
1487	Plasma	hsa-miR-197	4.4677386	13.468236	7.905089355096737e-06	1.3407651553252307e-05
1488	Plasma	hsa-miR-95	4.4480996	12.696925	8.663342058850515e-06	1.4551050254185816e-05
1489	Plasma	hsa-miR-652	4.3049207	11.576462	1.6704559471186702e-05	2.7921630806911107e-05
1490	Plasma	hsa-miR-449b	4.2730293	14.860585	1.9283515493650758e-05	3.2077386350015204e-05
1491	Plasma	hsa-miR-125b	4.210682	18.511328	2.54601247950822e-05	4.174977809999261e-05
1492	Plasma	hsa-miR-193a	4.1601667	32.213955	3.180156054690596e-05	5.141747639826852e-05
1493	Plasma	hsa-miR-190b	3.9963336	11.981458	6.433106194508007e-05	0.00010071740919908462
1494	Plasma	hsa-miR-503	3.858896	7.252923	0.00011390040694042633	0.00017515351467283337
1495	Plasma	hsa-miR-937	3.8176227	13.479695	0.00013474379624127156	0.0002045666545015666
1496	Plasma	hsa-miR-433	3.6115012	13.848802	0.00030442965172267463	0.0004579680847654149
1497	Plasma	hsa-let-7f	3.5335755	0.5274956	0.0004099788973689196	0.0006114340452139922
1498	Plasma	hsa-miR-452	3.4932826	8.5148	0.0004771215686382799	0.0007054874476446361
1499	Plasma	hsa-miR-624	3.396278	14.005476	0.0006830895793881902	0.0010014787901199739
1500	Plasma	hsa-miR-1250	3.3435223	10.698032	0.0008272203531301933	0.0012076719079453454
1501	Plasma	hsa-miR-522	3.3363109	12.996689	0.0008489816825005614	0.0012342338745596397
1502	Plasma	hsa-miR-449c	3.316882	15.710154	0.0009102806097518621	0.0013178120961261268
1503	Plasma	hsa-miR-202	3.102674	16.71681	0.0019178083441564059	0.002753367996174757
1504	Plasma	hsa-miR-660	3.0577948	8.922121	0.0022297214500290644	0.003187948850041555
1505	Plasma	hsa-miR-153	2.9285839	7.9806266	0.0034050992637129573	0.0047892859562792
1506	Plasma	hsa-miR-92a	2.8634357	0.16078506	0.004190737362725981	0.0058704256174218206
1507	Plasma	hsa-miR-299	2.8364453	10.357226	0.004561878232702363	0.006364555921431522
1508	Plasma	hsa-miR-1301	2.8240178	10.750547	0.004742574078618142	0.006590082856232438
1509	Plasma	hsa-miR-2110	2.8120456	9.67947	0.004922754515360541	0.006813092249258989
1510	Plasma	hsa-miR-24	2.7118204	0.20441699	0.006691485638284107	0.009187515995421829
1511	Plasma	hsa-miR-598	2.6933017	8.43903	0.00707482416804488	0.009675451233768886
1512	Plasma	hsa-miR-1537	2.6259131	9.22458	0.008641689364419806	0.011771750079091547
1513	Plasma	hsa-miR-34b	2.5876853	10.198433	0.009662319803263854	0.013110441772271738
1514	Plasma	hsa-miR-342	2.5767632	10.783731	0.009973026118653678	0.013479168113492862
1515	Plasma	hsa-miR-449a	2.5441716	11.29598	0.010953725904219334	0.014747039544201906
1516	Plasma	hsa-miR-1251	2.5330043	11.213931	0.011308954942213074	0.015166272906998929
1517	Plasma	hsa-miR-99a	2.4992225	10.6087055	0.012446611659096132	0.0166275198225763
1518	Plasma	hsa-miR-517b	2.4404807	10.922496	0.014667727862369015	0.019444574101071567
1519	Plasma	hsa-miR-424	2.3957767	6.5875187	0.01658518829615113	0.021902576910184313
1520	Plasma	hsa-miR-518c	2.3840144	10.469352	0.01712493270478107	0.02252937914773479
1521	Plasma	hsa-miR-548b	2.328073	11.355577	0.019908220208424053	0.026091834061040618
1522	Plasma	hsa-miR-520f	2.2981772	6.432927	0.021551709808103378	0.02813921356076894
1523	Plasma	hsa-miR-30a	2.2743022	6.708928	0.02294781524290801	0.02984941381220365
1524	Plasma	hsa-miR-335	2.0807834	6.0371575	0.03745373487390655	0.04835444875511816
1525	Plasma	hsa-miR-137	2.068636	7.4067693	0.038580259650788346	0.04962367969952702
1526	Plasma	hsa-miR-574	2.0180159	5.5386515	0.04358961651689995	0.055448556304585964
1527	Plasma	hsa-miR-483	2.0111194	8.588667	0.04431284579798049	0.05616206830073718
1528	Plasma	hsa-miR-526b	1.9330887	6.6913424	0.05322526992741451	0.06672443259016457
1529	Plasma	hsa-miR-521	1.9117694	4.7185345	0.05590577459066393	0.06983176176306759
1530	Plasma	hsa-miR-543	1.7827685	5.275001	0.07462399727154144	0.09221393948554762
1531	Plasma	hsa-miR-187	1.76488	5.34111	0.07758395390039284	0.09519165975012739
1532	Plasma	hsa-miR-340	1.7454159	4.9204597	0.08091248646095726	0.09892480676852018
1533	Plasma	hsa-miR-518f	1.7228014	7.6736813	0.084924440078989	0.10346428263144435
1534	Plasma	hsa-miR-99b	1.6938856	1.4002237	0.09028702083749673	0.10961161126236446
1535	Plasma	hsa-miR-515	1.6626593	6.851344	0.0963806462831684	0.11660036228663032
1536	Plasma	hsa-miR-744	1.6549578	21.448149	0.09793306082523591	0.11806564127362935
1537	Plasma	hsa-miR-489	1.6125642	7.0232744	0.10683920781502333	0.12835543716665998
1538	Plasma	hsa-miR-1228	1.3352385	5.083669	0.1817983008491485	0.2146833177262982
1539	Plasma	hsa-miR-221	1.3294623	2.4653592	0.18369548407076042	0.215859426184772
1540	Plasma	hsa-miR-670	1.3284122	0.3662246	0.18404199631360618	0.215859426184772
1541	Plasma	hsa-miR-320d	1.2174748	5.0447555	0.22342361248760256	0.2602847472077794
1542	Plasma	hsa-miR-656	1.2106135	6.152993	0.22604359214590786	0.26245329826336955
1543	Plasma	hsa-miR-767	1.1781269	3.1413226	0.23874601777783022	0.27627465602384366
1544	Plasma	hsa-miR-1271	1.1632489	2.2860546	0.24472852670092382	0.28225356746173214
1545	Plasma	hsa-miR-200a	1.054062	1.8786101	0.29185455232428537	0.333272855129382
1546	Plasma	hsa-miR-133a	0.8883736	3.3984945	0.3743398004048688	0.4260577991450151
1547	Plasma	hsa-miR-668	0.8322924	3.6655364	0.40524394093787675	0.45821700511276264
1548	Plasma	hsa-let-7d	0.77750635	0.07809387	0.43686009237334567	0.4878262515258353
1549	Plasma	hsa-miR-33b	0.7605279	0.4012017	0.4469390801551728	0.4878262515258353
1550	Plasma	hsa-miR-486	0.7605279	0.4012017	0.4469390801551728	0.4878262515258353
1551	Plasma	hsa-miR-196b	0.7605279	0.4012017	0.4469390801551728	0.4878262515258353
1552	Plasma	hsa-miR-369	0.7605279	0.4012017	0.4469390801551728	0.4878262515258353
1553	Plasma	hsa-miR-654	0.7605279	0.4012017	0.4469390801551728	0.4878262515258353
1554	Plasma	hsa-miR-584	0.7605279	0.4012017	0.4469390801551728	0.4878262515258353
1555	Plasma	hsa-miR-326	0.7605279	0.4012017	0.4469390801551728	0.4878262515258353
1556	Plasma	hsa-miR-450a	0.7377384	3.2150707	0.4606734639046989	0.5012359072673768
1557	Plasma	hsa-miR-520e	0.69832045	-3.6457396	0.48497683046572826	0.5260250261477806
1558	Plasma	hsa-miR-509-3	0.68564785	2.9882371	0.4929351847440929	0.5329861685045505
1559	Plasma	hsa-miR-891a	0.67399055	-0.37328777	0.5003173346143119	0.5376080676290432
1560	Plasma	hsa-miR-519d	0.60436153	3.110661	0.5456033076871173	0.5808576752607464
1561	Plasma	hsa-miR-412	0.57205003	4.3663855	0.5672880804897917	0.6020910302130918
1562	Plasma	hsa-miR-519e	0.47679588	1.750792	0.6335074821875655	0.6703167854339377
1563	Plasma	hsa-miR-186	0.34877515	0.6956795	0.7272581330943176	0.7556495917436453
1564	Plasma	hsa-miR-1180	0.34299898	2.691912	0.7315992334703183	0.7578842358704495
1565	Plasma	hsa-miR-320b	0.33897316	-0.54364234	0.7346299477208003	0.7587521251086474
1566	Plasma	hsa-miR-525	0.23195665	-1.2205667	0.8165716892122483	0.8383792417431393
1567	Plasma	hsa-miR-362	0.22590043	-0.45101127	0.8212788670577869	0.8407174201242433
1568	Plasma	hsa-miR-29b	0.20951714	0.39299476	0.8340445636746245	0.8467730544195501
1569	Plasma	hsa-miR-888	0.20888701	-0.12953989	0.8345364495868977	0.8467730544195501
1570	Plasma	hsa-let-7b	0.15508118	0.15420336	0.8767573152708026	0.8844257465997017
1571	Plasma	hsa-miR-377	0.01372276	-1.0568566	0.9890511657442315	0.9919179807174032
1572	Plasma	hsa-miR-26a	0.0	0.0	1.0	1.0
1573	Plasma	hsa-miR-592	-0.12294472	-6.263044	0.9021508708981926	0.9073959341010891
1574	Plasma	hsa-miR-15a	-0.16145247	-0.11188015	0.8717370469655944	0.8819328019008645
1575	Plasma	hsa-miR-629	-0.22159456	-0.28278697	0.8246295181632798	0.8416572663259434
1576	Plasma	hsa-miR-450b	-0.26668364	1.4900533	0.789712761905538	0.8132161179146314
1577	Plasma	hsa-miR-18b	-0.41892925	-12.863571	0.675267846389999	0.7037429965389749
1578	Plasma	hsa-miR-122	-0.427611	-0.03183107	0.6689343660027511	0.6992486121962292
1579	Plasma	hsa-miR-524	-0.4385332	-2.5508406	0.6609998213336893	0.6930482975195651
1580	Plasma	hsa-miR-491	-0.44441438	-0.7333762	0.6567430294057603	0.6906780795574258
1581	Plasma	hsa-miR-148b	-0.46779907	1.2544988	0.6399282875067502	0.6750463032845597
1582	Plasma	hsa-miR-1262	-0.6061469	-3.0422647	0.5444172181936082	0.5808576752607464
1583	Plasma	hsa-miR-148a	-0.621515	1.3401151	0.5342608429731484	0.5723041847328463
1584	Plasma	hsa-miR-296	-0.67570585	0.055895183	0.49922740543736654	0.5376080676290432
1585	Plasma	hsa-miR-501	-0.765674	-2.5422297	0.4438703215011439	0.4878262515258353
1586	Plasma	hsa-miR-21	-0.77246535	-0.81627166	0.4398388725717878	0.4878262515258353
1587	Plasma	hsa-miR-185	-0.82382065	-6.53803	0.41004146771199945	0.4621314261509831
1588	Plasma	hsa-miR-181a	-0.86257344	-0.57819414	0.38837203264103504	0.4405794206354037
1589	Plasma	hsa-miR-130a	-1.0623236	-1.1830989	0.2880887961138897	0.3300619981967081
1590	Plasma	hsa-miR-576	-1.1203303	-3.7935543	0.26257304230360035	0.30182814829583293
1591	Plasma	hsa-miR-518e	-1.3068827	-4.075769	0.19125252017937122	0.22355868912858934
1592	Plasma	hsa-miR-627	-1.3450404	-3.773735	0.17861216640533084	0.21164318348028927
1593	Plasma	hsa-miR-222	-1.3566628	-4.372799	0.1748883760040295	0.20794288005977393
1594	Plasma	hsa-miR-551b	-1.4316479	-1.6874082	0.15224461856564947	0.18164357939211973
1595	Plasma	hsa-miR-193b	-1.5128292	-4.087597	0.13032304763973948	0.1560269013264701
1596	Plasma	hsa-miR-23a	-1.7761872	-4.3434014	0.0757020730226191	0.09321322870400786
1597	Plasma	hsa-miR-106b	-1.889645	-0.12422648	0.0588054571713296	0.07292719778236574
1598	Plasma	hsa-miR-19b	-1.9066935	-0.54148513	0.05656030110279442	0.07039519489772256
1599	Plasma	hsa-miR-487b	-1.9601492	-6.436465	0.04997835905892529	0.06288186267050236
1600	Plasma	hsa-miR-508	-1.9934409	-4.4697	0.04621319429915803	0.05835680739966671
1601	Plasma	hsa-miR-302a	-2.0378647	-10.502893	0.04156345722880474	0.053066259044894606
1602	Plasma	hsa-miR-194	-2.0622647	-6.3923054	0.03918254268365761	0.05021170284646494
1603	Plasma	hsa-miR-206	-2.1691062	-9.956227	0.030074623966115155	0.03897310821077095
1604	Plasma	hsa-miR-490	-2.4973671	-9.405622	0.012511932546256384	0.016650494850018113
1605	Plasma	hsa-miR-1248	-2.7267683	-10.587439	0.006395792983207241	0.008816511442986874
1606	Plasma	hsa-miR-616	-2.9652011	-9.087697	0.003024849708717976	0.004271828568230284
1607	Plasma	hsa-miR-105	-2.9852602	-9.191049	0.0028333711031850585	0.004017813121729632
1608	Plasma	hsa-miR-551a	-3.0406415	-13.213807	0.0023607479063809693	0.003361394138303767
1609	Plasma	hsa-miR-376b	-3.1335502	-10.022906	0.001727054262019619	0.002489836561078284
1610	Plasma	hsa-miR-504	-3.441192	-14.784661	0.000579157468660594	0.0008527169538577257
1611	Plasma	hsa-miR-520g	-3.4974134	-11.3924055	0.0004697934261485227	0.0006976331564265616
1612	Plasma	hsa-miR-769	-3.5825155	-9.806336	0.00034030155946606293	0.0005097157557370467
1613	Plasma	hsa-miR-516b	-3.6659722	-15.261317	0.0002464007195093129	0.0003722910434507522
1614	Plasma	hsa-miR-892b	-3.8175178	-21.478073	0.00013480114805305545	0.0002045666545015666
1615	Plasma	hsa-miR-302d	-3.849584	-13.431028	0.00011831855700674067	0.0001811425695766915
1616	Plasma	hsa-miR-708	-3.869503	-4.5128245	0.00010905739459458456	0.00016845472557913506
1617	Plasma	hsa-miR-23b	-3.8848362	-13.801654	0.00010239890970718498	0.00015887902582370405
1618	Plasma	hsa-miR-29a	-3.9212434	-7.2850413	8.809318582116863e-05	0.00013729838871227184
1619	Plasma	hsa-miR-495	-3.9968238	-10.88567	6.419807511434259e-05	0.00010071740919908462
1620	Plasma	hsa-miR-1911	-4.018528	-17.061396	5.856283420111944e-05	9.252392983373209e-05
1621	Plasma	hsa-miR-329	-4.029065	-15.656743	5.599909015158459e-05	8.887928987361592e-05
1622	Plasma	hsa-miR-372	-4.0698485	-13.2157755	4.7043742458774416e-05	7.500983820615643e-05
1623	Plasma	hsa-miR-324	-4.074049	-4.224001	4.6202707909803425e-05	7.400989322588882e-05
1624	Plasma	hsa-miR-16	-4.106991	-0.29765645	4.00847092210284e-05	6.4508415769655e-05
1625	Plasma	hsa-miR-770	-4.1747293	-21.648262	2.9834035888998204e-05	4.846280008259802e-05
1626	Plasma	hsa-miR-890	-4.20235	-13.214921	2.641582491035464e-05	4.311261990086182e-05
1627	Plasma	hsa-miR-31	-4.2451634	-20.910624	2.1843395045372185e-05	3.5989593741422744e-05
1628	Plasma	hsa-miR-877	-4.271104	-14.33598	1.9450779365991508e-05	3.220081177336393e-05
1629	Plasma	hsa-miR-7	-4.4545755	-10.469246	8.405924736816364e-06	1.4187560775309572e-05
1630	Plasma	hsa-miR-376a	-4.4789057	-13.104908	7.502668666642851e-06	1.2787799796346928e-05
1631	Plasma	hsa-miR-410	-4.629506	-10.041843	3.6653923756362476e-06	6.37299377874443e-06
1632	Plasma	hsa-miR-1179	-4.719159	-9.739161	2.3682172099297755e-06	4.180628339978073e-06
1633	Plasma	hsa-miR-302c	-4.75	-13.145007	2.0341649212803582e-06	3.6093387834000203e-06
1634	Plasma	hsa-miR-873	-4.8075166	-19.47647	1.5281664082579477e-06	2.7254926662744843e-06
1635	Plasma	hsa-miR-1323	-4.8670287	-20.008001	1.1328858923964202e-06	2.041554785256049e-06
1636	Plasma	hsa-miR-506	-5.0152836	-17.36115	5.295532409103833e-07	9.74603305079748e-07
1637	Plasma	hsa-miR-485	-5.0502906	-38.54439	4.4113859067467044e-07	8.16224344242973e-07
1638	Plasma	hsa-miR-383	-5.106092	-23.77901	3.288900287923119e-07	6.151132430385941e-07
1639	Plasma	hsa-miR-191	-5.215139	-24.257473	1.8367975606238146e-07	3.5307330887546663e-07
1640	Plasma	hsa-miR-520b	-5.2230153	-20.848755	1.7603286581951127e-07	3.402646456622955e-07
1641	Plasma	hsa-miR-519b	-5.2327123	-27.049095	1.670406968769546e-07	3.246970849405971e-07
1642	Plasma	hsa-miR-498	-5.2574973	-18.029911	1.4602911268171758e-07	2.854580394795157e-07
1643	Plasma	hsa-miR-101	-5.2602277	-4.2928104	1.4387707982968797e-07	2.828492592106366e-07
1644	Plasma	hsa-miR-149	-5.417269	-16.736979	6.05161461152515e-08	1.2033670434412078e-07
1645	Plasma	hsa-miR-302b	-5.4176545	-24.511902	6.038599226011468e-08	1.2033670434412078e-07
1646	Plasma	hsa-let-7i	-5.5478454	-0.8466459	2.8921111300515895e-08	5.886296770575588e-08
1647	Plasma	hsa-miR-136	-5.5909743	-16.8045	2.2579905159528313e-08	4.6503852292838073e-08
1648	Plasma	hsa-miR-135b	-5.7068124	-21.70625	1.1511142782851893e-08	2.4285703676016798e-08
1649	Plasma	hsa-miR-374a	-5.7646093	-1.6496307	8.184728068941583e-09	1.7373717250636734e-08
1650	Plasma	hsa-miR-513b	-5.7808876	-35.488976	7.430759194624131e-09	1.5870633835431785e-08
1651	Plasma	hsa-miR-374b	-5.7863836	-18.7706	7.191789869572787e-09	1.5552245592951152e-08
1652	Plasma	hsa-miR-30b	-5.793805	-18.585236	6.880932785665103e-09	1.4973602162516514e-08
1653	Plasma	hsa-miR-615	-5.7971306	-17.668533	6.7459109804090405e-09	1.4772691134313469e-08
1654	Plasma	hsa-miR-205	-6.063464	-10.321106	1.3322038450867275e-09	2.9547598102564595e-09
1655	Plasma	hsa-miR-346	-6.0740714	-28.339355	1.2470723049750642e-09	2.8018637501387807e-09
1656	Plasma	hsa-miR-934	-6.1742964	-24.843788	6.645869375018697e-10	1.5029220939584766e-09
1657	Plasma	hsa-miR-363	-6.2119293	-24.038446	5.233803349619072e-10	1.1992688469988074e-09
1658	Plasma	hsa-miR-518d	-6.295281	-4.683514	3.068437104233628e-10	7.173508365302941e-10
1659	Plasma	hsa-miR-539	-6.475882	-28.569616	9.425956378048466e-11	2.2967471174681472e-10
1660	Plasma	hsa-miR-548f	-6.675002	-30.230034	2.4722838029601627e-11	6.110072827315831e-11
1661	Plasma	hsa-miR-367	-6.679168	-27.187592	2.4030242958680643e-11	5.981628822808276e-11
1662	Plasma	hsa-miR-92b	-6.8038282	-18.700705	1.0187505573348989e-11	2.6502834047960526e-11
1663	Plasma	hsa-miR-425	-6.8264427	-4.834071	8.704604054758802e-12	2.2816613658685952e-11
1664	Plasma	hsa-miR-216a	-6.888965	-70.89275	5.619965615679945e-12	1.4957754638655855e-11
1665	Plasma	hsa-miR-93	-7.0441513	-1.649065	1.8659507002128768e-12	5.004798002121359e-12
1666	Plasma	hsa-miR-26b	-7.1075144	-2.1631773	1.18151569580079e-12	3.2444796091037573e-12
1667	Plasma	hsa-miR-128	-7.130059	-2.9114184	1.0032609545497715e-12	2.7770263221937674e-12
1668	Plasma	hsa-miR-496	-7.145567	-25.917957	8.962524791628872e-13	2.500833530567411e-12
1669	Plasma	hsa-miR-25	-7.2673216	-31.443636	3.6668578916509535e-13	1.0843870346249828e-12
1670	Plasma	hsa-miR-520c	-7.303939	-30.081316	2.7946370635744545e-13	8.408212382580533e-13
1671	Plasma	hsa-miR-892a	-7.350883	-45.107227	1.9690149196591258e-13	6.137650109928447e-13
1672	Plasma	hsa-miR-454	-7.4062295	-27.77231	1.2994109726928227e-13	4.0872381504701515e-13
1673	Plasma	hsa-miR-589	-7.533445	-22.481327	4.941888456697325e-14	1.58323463520118e-13
1674	Plasma	hsa-miR-1266	-7.7096004	-26.435265	1.2621240866187481e-14	4.158999371143684e-14
1675	Plasma	hsa-miR-29c	-7.961896	-4.146841	1.6942282563416032e-15	5.803989868259354e-15
1676	Plasma	hsa-miR-345	-7.965467	-23.661964	1.6460130553056904e-15	5.6952051713576886e-15
1677	Plasma	hsa-miR-494	-7.9847207	-29.897058	1.4084092942329072e-15	4.922319351561474e-15
1678	Plasma	hsa-miR-331	-8.05659	-30.135817	7.84521978754183e-16	2.8389020774318547e-15
1679	Plasma	hsa-miR-135a	-8.156116	-30.093025	3.459728292299236e-16	1.2734744565271658e-15
1680	Plasma	hsa-miR-590	-8.22977	-30.166395	1.8757342582633437e-16	7.13191267427601e-16
1681	Plasma	hsa-miR-507	-8.301044	-46.348774	1.0320027140078157e-16	4.012055494906789e-16
1682	Plasma	hsa-let-7g	-8.511717	-1.8063684	1.7137705856215387e-17	7.412057782813155e-17
1683	Plasma	hsa-miR-361	-8.587017	-3.970273	8.925664675771848e-18	4.063526286601394e-17
1684	Plasma	hsa-miR-1275	-8.638757	-37.602207	5.6827838122585645e-18	2.6570854041100854e-17
1685	Plasma	hsa-miR-320c	-8.65031	-14.513767	5.135997040853985e-18	2.468131911299276e-17
1686	Plasma	hsa-miR-215	-8.734467	-25.528786	2.4480907111227702e-18	1.1930132197865894e-17
1687	Plasma	hsa-miR-1277	-8.764888	-29.32885	1.869632803447441e-18	9.241327857040207e-18
1688	Plasma	hsa-miR-19a	-8.802975	-41.613968	1.3323607096017933e-18	6.681113123510442e-18
1689	Plasma	hsa-miR-96	-8.837282	-9.738027	9.807532090379587e-19	4.990303093046083e-18
1690	Plasma	hsa-miR-30d	-8.865428	-5.935806	7.621095021080789e-19	3.935669966110377e-18
1691	Plasma	hsa-miR-141	-9.119299	-19.388344	7.56119776242145e-20	4.152657818726701e-19
1692	Plasma	hsa-miR-98	-9.257997	-35.151062	2.083036909147229e-20	1.1815258533851496e-19
1693	Plasma	hsa-miR-548d	-9.329096	-39.18387	1.0677776614296633e-20	6.261882556858704e-20
1694	Plasma	hsa-miR-513a	-9.343624	-48.82591	9.309212305293261e-21	5.553426651088738e-20
1695	Plasma	hsa-miR-224	-9.361267	-27.61055	7.878586418618028e-21	4.782440176915505e-20
1696	Plasma	hsa-miR-651	-9.383707	-36.212143	6.3693148931827295e-21	3.935326701859329e-20
1697	Plasma	hsa-miR-196a	-9.437022	-52.52247	3.835221365504072e-21	2.4573825786377942e-20
1698	Plasma	hsa-miR-129	-9.50168	-34.83711	2.065297083142524e-21	1.3482882844666289e-20
1699	Plasma	hsa-miR-760	-9.579536	-29.412174	9.748159897083972e-22	6.745726648782108e-21
1700	Plasma	hsa-miR-124	-9.693064	-51.846184	3.226990543262331e-22	2.3261223499349306e-21
1701	Plasma	hsa-miR-509	-9.726531	-37.259285	2.3238321920627246e-22	1.7107360392631974e-21
1702	Plasma	hsa-miR-577	-9.774385	-33.300804	1.45034779852899e-22	1.0909137788935447e-21
1703	Plasma	hsa-miR-15b	-9.828856	-2.5019917	8.457364352275276e-23	6.6505637861073765e-22
1704	Plasma	hsa-miR-9	-9.837118	-50.93326	7.791061518860064e-23	6.26908671052461e-22
1705	Plasma	hsa-miR-1226	-9.839113	-30.174831	7.638087885362534e-23	6.26908671052461e-22
1706	Plasma	hsa-miR-429	-10.005957	-29.900368	1.434974002746972e-23	1.3065815919748745e-22
1707	Plasma	hsa-miR-204	-10.089344	-36.143265	6.157977359186525e-24	5.758540989941993e-23
1708	Plasma	hsa-let-7a	-10.172135	-2.4444962	2.6405504217324875e-24	2.6103727026269733e-23
1709	Plasma	hsa-miR-1293	-10.235078	-53.883827	1.3808368955483867e-24	1.4169415697777304e-23
1710	Plasma	hsa-miR-200c	-10.265884	-21.893248	1.003968611204289e-24	1.0855410608646376e-23
1711	Plasma	hsa-miR-1254	-10.278207	-45.076946	8.835616769767575e-25	9.86168839464381e-24
1712	Plasma	hsa-miR-1291	-10.371256	-43.455368	3.3509281911388783e-25	3.86473718044684e-24
1713	Plasma	hsa-miR-802	-10.4116535	-52.019653	2.1937740299826057e-25	2.7108779084785054e-24
1714	Plasma	hsa-miR-130b	-10.606853	-47.101467	2.7691976719385124e-26	3.832569577962901e-25
1715	Plasma	hsa-miR-18a	-10.6517315	-50.638306	1.7115078757199168e-26	2.574703152169962e-25
1716	Plasma	hsa-miR-484	-10.731618	-4.5664835	7.23186940167846e-27	1.137375824082158e-25
1717	Plasma	hsa-miR-210	-10.775342	-52.362156	4.501074246211455e-27	7.41605566280554e-26
1718	Plasma	hsa-miR-301a	-10.951252	-51.779434	6.5535352140479805e-28	1.2597351022558896e-26
1719	Plasma	hsa-miR-188	-11.002607	-22.59582	3.7123939758374095e-28	7.555813621410256e-27
1720	Plasma	hsa-miR-944	-11.245241	-113.965614	2.4442749123357968e-29	5.285744497926161e-28
1721	Plasma	hsa-miR-107	-11.276643	-4.1681304	1.7115407108160607e-29	3.9479539062823803e-28
1722	Plasma	hsa-miR-423	-11.3193865	-3.906604	1.0520598531531473e-29	2.764956241502771e-28
1723	Plasma	hsa-miR-421	-11.3552685	-48.293594	6.982514882058035e-30	2.0132917909934003e-28
1724	Plasma	hsa-miR-301b	-11.429869	-57.333202	2.9655799462326537e-30	9.328096921786348e-29
1725	Plasma	hsa-miR-183	-11.613305	-60.185493	3.527126585393904e-31	1.2203857985462907e-29
1726	Plasma	hsa-miR-32	-11.8650055	-49.397522	1.7988985394740601e-32	6.915765496200276e-31
1727	Plasma	hsa-miR-891b	-11.93838	-63.641205	7.466264924026336e-33	3.6904680910187317e-31
1728	Plasma	hsa-miR-200b	-12.314881	-54.089622	7.532588418117195e-35	5.212551185337099e-33
1729	Plasma	hsa-miR-1292	-13.000249	-50.417336	1.2194533570599075e-38	1.4064362051424268e-36
1730	CD4Tconv	hsa-miR-150	2.926617	67.33505	0.003426708009948552	0.23392217374468696
1731	CD4Tconv	hsa-miR-132	2.7725523	47.20727	0.005561859690737205	0.23392217374468696
1732	CD4Tconv	hsa-miR-1	2.709868	34.848198	0.006730997681949646	0.23392217374468696
1733	CD4Tconv	hsa-miR-1296	2.6935866	44.00087	0.007068780708100511	0.23392217374468696
1734	CD4Tconv	hsa-miR-497	2.692976	54.23441	0.007081738577244398	0.23392217374468696
1735	CD4Tconv	hsa-miR-1537	2.6412818	82.72314	0.00825929792446152	0.23392217374468696
1736	CD4Tconv	hsa-miR-223	2.6250002	126.62538	0.008664890417229789	0.23392217374468696
1737	CD4Tconv	hsa-miR-22	2.5993567	17.170765	0.009339865568824835	0.23392217374468696
1738	CD4Tconv	hsa-miR-424	2.5946758	38.890022	0.00946801863783047	0.23392217374468696
1739	CD4Tconv	hsa-miR-342	2.5220191	46.88254	0.01166833539200955	0.23392217374468696
1740	CD4Tconv	hsa-miR-1247	2.4686968	96.43955	0.013560601372392038	0.23392217374468696
1741	CD4Tconv	hsa-miR-133b	2.459742	68.76037	0.013903690543299117	0.23392217374468696
1742	CD4Tconv	hsa-miR-30a	2.3891206	26.833824	0.016888755969568264	0.23392217374468696
1743	CD4Tconv	hsa-miR-10a	2.3785377	53.413555	0.017381464412899134	0.23392217374468696
1744	CD4Tconv	hsa-miR-655	2.3624594	42.26554	0.01815412398822282	0.23392217374468696
1745	CD4Tconv	hsa-miR-518b	2.362256	56.57117	0.018164094237366746	0.23392217374468696
1746	CD4Tconv	hsa-miR-653	2.3178887	28.173258	0.020455373387327513	0.25276997114340427
1747	CD4Tconv	hsa-miR-153	2.2826798	32.8829	0.022449242362815175	0.2559054353898013
1748	CD4Tconv	hsa-miR-330	2.2794235	32.79102	0.022641909720902645	0.2559054353898013
1749	CD4Tconv	hsa-miR-154	2.2407546	23.097992	0.025041975732794063	0.2559054353898013
1750	CD4Tconv	hsa-miR-145	2.1902816	30.277172	0.02850381711114338	0.2559054353898013
1751	CD4Tconv	hsa-miR-27b	2.1856008	21.395664	0.028844832312723268	0.2559054353898013
1752	CD4Tconv	hsa-miR-671	2.1729825	31.47594	0.029781638150162437	0.25641322483141676
1753	CD4Tconv	hsa-miR-30e	2.1650453	26.96531	0.0303842260638384	0.25641322483141676
1754	CD4Tconv	hsa-miR-1258	2.0881147	67.10334	0.03678749532880456	0.29539974263950963
1755	CD4Tconv	hsa-miR-1180	2.0329607	37.210987	0.042056490766880714	0.309607357560441
1756	CD4Tconv	hsa-miR-511	1.9222459	90.0219	0.05457482646948523	0.3562809426121111
1757	CD4Tconv	hsa-miR-139	1.8974165	70.085846	0.057772996854620826	0.3639515008919895
1758	CD4Tconv	hsa-miR-523	1.8968059	37.2361	0.057853562280518564	0.3639515008919895
1759	CD4Tconv	hsa-miR-1307	1.8835771	8.778248	0.05962220332098606	0.368380041947521
1760	CD4Tconv	hsa-miR-34a	1.8320866	22.589197	0.06693852794210427	0.3902936508476444
1761	CD4Tconv	hsa-miR-503	1.8235387	18.318396	0.06822184044449373	0.3902936508476444
1762	CD4Tconv	hsa-miR-548b	1.8196719	40.071716	0.06880899624770609	0.3902936508476444
1763	CD4Tconv	hsa-miR-628	1.7997268	27.450962	0.07190377586059621	0.39891895691370177
1764	CD4Tconv	hsa-miR-487a	1.7643144	38.923405	0.07767906065006232	0.4092053474355657
1765	CD4Tconv	hsa-miR-432	1.7620757	11.313794	0.07805651136054143	0.4092053474355657
1766	CD4Tconv	hsa-miR-373	1.7417237	39.156784	0.08155680555241453	0.414173944561378
1767	CD4Tconv	hsa-miR-382	1.7368392	35.570343	0.08241555613480303	0.414173944561378
1768	CD4Tconv	hsa-miR-541	1.7358216	39.698734	0.08259538200790487	0.414173944561378
1769	CD4Tconv	hsa-miR-379	1.7020373	21.251053	0.0887483765782391	0.4273762197431033
1770	CD4Tconv	hsa-miR-30c	1.6975598	1.5578679	0.08959086429563179	0.4273762197431033
1771	CD4Tconv	hsa-miR-337	1.6768008	35.369133	0.09358143634866223	0.4375564456302315
1772	CD4Tconv	hsa-miR-21	1.6328405	4.3673105	0.10250254312935604	0.45137820465096906
1773	CD4Tconv	hsa-miR-374a	1.6301948	2.6542857	0.10306034152435421	0.45137820465096906
1774	CD4Tconv	hsa-miR-452	1.6185942	1.659232	0.105534620884774	0.45643723532664754
1775	CD4Tconv	hsa-miR-493	1.6108603	20.33301	0.10721016089869136	0.45795945272774335
1776	CD4Tconv	hsa-miR-582	1.5901014	31.836786	0.11181196654929837	0.4692751541768066
1777	CD4Tconv	hsa-miR-214	1.5795183	32.291256	0.11421722432962864	0.4692751541768066
1778	CD4Tconv	hsa-miR-125a	1.5738198	32.167206	0.11552913068272572	0.4692751541768066
1779	CD4Tconv	hsa-miR-18b	1.5675106	47.674488	0.11699538706022633	0.4692751541768066
1780	CD4Tconv	hsa-miR-576	1.5632367	19.886505	0.11799693183058432	0.4692751541768066
1781	CD4Tconv	hsa-miR-518c	1.5463445	34.873844	0.12202138041203643	0.4797658820745978
1782	CD4Tconv	hsa-miR-92a	1.5335227	0.6350438	0.12514709728228124	0.482193066761085
1783	CD4Tconv	hsa-miR-937	1.5219221	27.644054	0.1280285891189004	0.482193066761085
1784	CD4Tconv	hsa-miR-320a	1.5058441	25.916918	0.13210720672733853	0.482193066761085
1785	CD4Tconv	hsa-miR-107	1.490173	3.1992702	0.13617874432031693	0.4836340607368032
1786	CD4Tconv	hsa-miR-659	1.4871203	27.020468	0.13698305766533733	0.4836340607368032
1787	CD4Tconv	hsa-miR-532	1.4761301	21.432993	0.1399089538596479	0.48897472763068867
1788	CD4Tconv	hsa-miR-889	1.4702281	45.239624	0.141499991719683	0.4894793583059057
1789	CD4Tconv	hsa-miR-1250	1.4305416	31.597412	0.1525616087665079	0.49806569572919385
1790	CD4Tconv	hsa-miR-449c	1.4285065	38.35141	0.15314612722724621	0.49806569572919385
1791	CD4Tconv	hsa-miR-498	1.4140565	26.697863	0.15734529152357124	0.5026953188621065
1792	CD4Tconv	hsa-let-7f	1.3991996	1.0178151	0.16175313038329164	0.5087871192056265
1793	CD4Tconv	hsa-miR-302a	1.3729455	37.565304	0.16976927538054554	0.5185371464833629
1794	CD4Tconv	hsa-miR-33a	1.3694857	17.681456	0.17084749913035657	0.5185371464833629
1795	CD4Tconv	hsa-miR-625	1.3413999	14.10867	0.17979063183180077	0.5362720570155437
1796	CD4Tconv	hsa-miR-181c	1.2978467	18.384556	0.19434002265221995	0.5566373675689987
1797	CD4Tconv	hsa-let-7b	1.2978467	2.1108947	0.19434002265221995	0.5566373675689987
1798	CD4Tconv	hsa-miR-335	1.2797334	26.03247	0.20063890923956063	0.5566373675689987
1799	CD4Tconv	hsa-miR-195	1.2768841	13.040855	0.2016431564951887	0.5566373675689987
1800	CD4Tconv	hsa-miR-138	1.2758665	9.946591	0.20200270302553258	0.5566373675689987
1801	CD4Tconv	hsa-miR-501	1.2693539	19.719893	0.20431487191116426	0.5566373675689987
1802	CD4Tconv	hsa-miR-362	1.2618237	7.7243934	0.2070122473369459	0.5595799810826819
1803	CD4Tconv	hsa-miR-10b	1.2465596	26.175184	0.2125590002372556	0.5683216401101002
1804	CD4Tconv	hsa-miR-1287	1.2439139	18.92605	0.21353125206448853	0.5683216401101002
1805	CD4Tconv	hsa-miR-412	1.2371978	20.697647	0.21601367873050292	0.5705399453492672
1806	CD4Tconv	hsa-miR-519c	1.2282429	-2.272214	0.21935581121393954	0.5710757788781161
1807	CD4Tconv	hsa-miR-766	1.1997501	20.295225	0.23023641907773085	0.5710757788781161
1808	CD4Tconv	hsa-miR-449b	1.1993431	5.5911164	0.2303945880444932	0.5710757788781161
1809	CD4Tconv	hsa-miR-1283	1.1983254	36.112442	0.23079034838459433	0.5710757788781161
1810	CD4Tconv	hsa-miR-486	1.1808227	2.8380463	0.23767315652730847	0.5710757788781161
1811	CD4Tconv	hsa-miR-33b	1.1808227	2.8380463	0.23767315652730847	0.5710757788781161
1812	CD4Tconv	hsa-miR-369	1.1808227	2.8380463	0.23767315652730847	0.5710757788781161
1813	CD4Tconv	hsa-miR-196b	1.1808227	2.8380463	0.23767315652730847	0.5710757788781161
1814	CD4Tconv	hsa-miR-654	1.1808227	2.8380463	0.23767315652730847	0.5710757788781161
1815	CD4Tconv	hsa-miR-326	1.1808227	2.8380463	0.23767315652730847	0.5710757788781161
1816	CD4Tconv	hsa-miR-584	1.1808227	2.8380463	0.23767315652730847	0.5710757788781161
1817	CD4Tconv	hsa-miR-125b	1.1616919	21.931166	0.24536065949446306	0.5738243223690996
1818	CD4Tconv	hsa-miR-758	1.1612848	9.4112425	0.24552609679507054	0.5738243223690996
1819	CD4Tconv	hsa-miR-99a	1.122209	21.584433	0.261773597257155	0.5881406795517897
1820	CD4Tconv	hsa-miR-221	1.1099977	26.126778	0.26699998360072885	0.593944683768206
1821	CD4Tconv	hsa-miR-1251	1.1000253	15.954621	0.2713210980324644	0.5954355004516606
1822	CD4Tconv	hsa-miR-320b	1.0906634	1.9359351	0.27542102798403767	0.5954355004516606
1823	CD4Tconv	hsa-miR-874	1.081098	20.308731	0.2796535466794082	0.5954355004516606
1824	CD4Tconv	hsa-miR-212	1.0782486	11.861359	0.28092279840942735	0.5954355004516606
1825	CD4Tconv	hsa-miR-122	1.0745853	54.351555	0.28256043231216754	0.5954355004516606
1826	CD4Tconv	hsa-miR-542	1.0694973	16.313948	0.2848456403811457	0.5954355004516606
1827	CD4Tconv	hsa-miR-140	1.0432433	16.535568	0.29683565313629856	0.613282953259386
1828	CD4Tconv	hsa-miR-675	1.041208	31.690506	0.2977790062068695	0.613282953259386
1829	CD4Tconv	hsa-miR-26b	1.0310321	1.8766795	0.3025257949362776	0.6193723375618465
1830	CD4Tconv	hsa-miR-891a	0.9990794	5.7092485	0.3177562250843604	0.6298100109797017
1831	CD4Tconv	hsa-miR-652	0.9982653	14.900236	0.3181507150746835	0.6298100109797017
1832	CD4Tconv	hsa-miR-144	0.99745125	5.7402797	0.3185455257845312	0.6298100109797017
1833	CD4Tconv	hsa-miR-217	0.98442596	38.541164	0.3249061127768511	0.6306765503800789
1834	CD4Tconv	hsa-miR-328	0.9630564	16.56273	0.3355192309798287	0.6306765503800789
1835	CD4Tconv	hsa-miR-1226	0.9610212	13.396464	0.336541518876315	0.6306765503800789
1836	CD4Tconv	hsa-miR-509-3	0.9553226	24.32119	0.33941457145717346	0.6306765503800789
1837	CD4Tconv	hsa-miR-887	0.95471203	17.237532	0.33972332886567413	0.6306765503800789
1838	CD4Tconv	hsa-miR-96	0.95247334	11.409847	0.3408569795406785	0.6306765503800789
1839	CD4Tconv	hsa-miR-19b	0.9486065	1.1120474	0.3428208028546079	0.6309361584451827
1840	CD4Tconv	hsa-miR-517b	0.94127977	26.650368	0.34656151999425766	0.6344459572381649
1841	CD4Tconv	hsa-miR-126	0.9247946	36.53937	0.3550727449055524	0.6378849286843252
1842	CD4Tconv	hsa-miR-522	0.92337	20.039919	0.3558144255377883	0.6378849286843252
1843	CD4Tconv	hsa-miR-455	0.91156584	21.81455	0.3619973154471655	0.6423131853575347
1844	CD4Tconv	hsa-miR-338	0.88632935	-3.621191	0.37544007260980927	0.6572222044864668
1845	CD4Tconv	hsa-miR-433	0.88510823	27.146034	0.37609825574659084	0.6572222044864668
1846	CD4Tconv	hsa-miR-148b	0.8804273	18.911558	0.37862788292648	0.6583178265957893
1847	CD4Tconv	hsa-miR-93	0.84684646	1.5432247	0.3970806913063215	0.6678993628121879
1848	CD4Tconv	hsa-miR-15a	0.8435902	0.8072719	0.3988984585522505	0.6678993628121879
1849	CD4Tconv	hsa-miR-490	0.81876075	4.7327833	0.41292293558486604	0.6787087665536187
1850	CD4Tconv	hsa-miR-598	0.755059	16.1487	0.4502135851342548	0.7205814654844482
1851	CD4Tconv	hsa-miR-376c	0.74874985	10.331411	0.45400797536303383	0.7205814654844482
1852	CD4Tconv	hsa-miR-329	0.74325484	14.904637	0.4573274081681439	0.7225355398455606
1853	CD4Tconv	hsa-miR-202	0.7108952	27.426077	0.4771492010578148	0.7438615610323867
1854	CD4Tconv	hsa-miR-149	0.6883044	5.0653276	0.4912610779369472	0.7554503687385943
1855	CD4Tconv	hsa-let-7c	0.6612363	24.486439	0.5084607848928522	0.7635465688589437
1856	CD4Tconv	hsa-miR-484	0.652892	1.710597	0.5138259178180304	0.7647849429653455
1857	CD4Tconv	hsa-miR-656	0.64576876	17.454296	0.5184291064410431	0.7647849429653455
1858	CD4Tconv	hsa-miR-512	0.6435301	18.403448	0.5198802125325326	0.7647849429653455
1859	CD4Tconv	hsa-miR-1271	0.6372209	2.713162	0.5239809351601068	0.7647849429653455
1860	CD4Tconv	hsa-miR-134	0.63274354	12.953451	0.5269011527112508	0.7647849429653455
1861	CD4Tconv	hsa-miR-1197	0.6262309	2.4566436	0.5311635218960821	0.7647849429653455
1862	CD4Tconv	hsa-miR-302c	0.61300206	-0.6575017	0.5398749685547879	0.7655604062293304
1863	CD4Tconv	hsa-miR-485	0.60343665	23.404892	0.5462182561677251	0.7682581976993207
1864	CD4Tconv	hsa-miR-516a	0.57962483	19.847128	0.5621676632900255	0.7802475242809198
1865	CD4Tconv	hsa-miR-192	0.5759615	18.267561	0.5646412428497534	0.7802475242809198
1866	CD4Tconv	hsa-miR-184	0.57392627	20.590744	0.5660177127008985	0.7802475242809198
1867	CD4Tconv	hsa-miR-24	0.5676171	0.20659788	0.5702949756417393	0.7815725400702647
1868	CD4Tconv	hsa-miR-450b	0.56252915	9.112461	0.5737555640978244	0.7815725400702647
1869	CD4Tconv	hsa-miR-186	0.5521496	2.4564888	0.5808458547148976	0.7829336242276077
1870	CD4Tconv	hsa-miR-548f	0.5513355	6.370544	0.5814036862822489	0.7829336242276077
1871	CD4Tconv	hsa-let-7d	0.54136306	0.33573103	0.5882573680634366	0.7858573333974868
1872	CD4Tconv	hsa-miR-525	0.536275	14.403582	0.5917684683146366	0.7868903135135555
1873	CD4Tconv	hsa-miR-128	0.49903092	1.55893	0.6177576124512616	0.8086419618770596
1874	CD4Tconv	hsa-miR-193b	0.49333236	13.567859	0.6217777767204933	0.808778611824401
1875	CD4Tconv	hsa-miR-320c	0.48437747	26.881775	0.6281180058505138	0.8139656555216396
1876	CD4Tconv	hsa-miR-95	0.47094515	7.013554	0.6376799029908538	0.8194112814320841
1877	CD4Tconv	hsa-miR-660	0.4685029	12.938885	0.6394249884007592	0.8194112814320841
1878	CD4Tconv	hsa-miR-377	0.45161074	11.365462	0.6515494188967026	0.8246120960076081
1879	CD4Tconv	hsa-miR-339	0.45100018	11.721907	0.6519894065278502	0.8246120960076081
1880	CD4Tconv	hsa-miR-574	0.44957554	10.330349	0.6530165153355046	0.8246120960076081
1881	CD4Tconv	hsa-miR-23a	0.43207285	21.016687	0.6656884718289047	0.8315097879162492
1882	CD4Tconv	hsa-miR-521	0.41294196	6.418191	0.6796491318884963	0.8336080085366385
1883	CD4Tconv	hsa-miR-935	0.4123314	12.392458	0.6800965307095048	0.8336080085366385
1884	CD4Tconv	hsa-miR-374b	0.41192436	14.246224	0.6803948591810407	0.8336080085366385
1885	CD4Tconv	hsa-miR-2110	0.40235892	1.1764622	0.6874198902449904	0.8336080085366385
1886	CD4Tconv	hsa-miR-551a	0.40073076	4.8576674	0.6886183529934122	0.8336080085366385
1887	CD4Tconv	hsa-miR-135b	0.40052724	15.775489	0.6887682158898583	0.8336080085366385
1888	CD4Tconv	hsa-miR-7	0.39340407	7.443821	0.6940210764308657	0.8336080085366385
1889	CD4Tconv	hsa-miR-142	0.37366262	9.618524	0.7086553399566013	0.8375575645782621
1890	CD4Tconv	hsa-miR-409	0.36145142	7.6245465	0.7177620133456677	0.8447131177469422
1891	CD4Tconv	hsa-miR-668	0.34252408	10.441956	0.7319565352221968	0.8555978418475679
1892	CD4Tconv	hsa-miR-346	0.32502136	10.491955	0.7451649118375301	0.8577673908620537
1893	CD4Tconv	hsa-miR-146b	0.32257912	0.7348906	0.7470140145652667	0.8577673908620537
1894	CD4Tconv	hsa-miR-148a	0.3132172	6.8701572	0.75411565548517	0.8577673908620537
1895	CD4Tconv	hsa-miR-624	0.30955383	5.1517453	0.7569002664121196	0.8577673908620537
1896	CD4Tconv	hsa-miR-34b	0.3073151	-11.696642	0.7586035306467873	0.8577673908620537
1897	CD4Tconv	hsa-miR-516b	0.22387195	4.757062	0.8228569507975347	0.9125272595382917
1898	CD4Tconv	hsa-miR-489	0.19334395	5.3769317	0.84668961042184	0.9329764497004988
1899	CD4Tconv	hsa-miR-410	0.17889403	3.1165702	0.8580209093847144	0.9412266165100737
1900	CD4Tconv	hsa-miR-1275	0.17197435	14.59713	0.8634576916486071	0.9412266165100737
1901	CD4Tconv	hsa-miR-27a	0.16993916	10.14674	0.865057988584403	0.9412266165100737
1902	CD4Tconv	hsa-miR-181a	0.16281596	-0.14233479	0.8706633449683302	0.9443558537901011
1903	CD4Tconv	hsa-miR-517a	0.137783	-6.5094643	0.8904119181668119	0.9569508665495763
1904	CD4Tconv	hsa-miR-383	0.12903164	0.9469512	0.8973326090387035	0.9582626010104673
1905	CD4Tconv	hsa-miR-1323	0.095857896	-0.3315581	0.9236334362471478	0.9743206370168084
1906	CD4Tconv	hsa-miR-506	0.088938214	5.582619	0.9291310120037465	0.975536578862301
1907	CD4Tconv	hsa-miR-34c	0.08731005	10.333763	0.9304250607646224	0.975536578862301
1908	CD4Tconv	hsa-miR-375	0.07916926	1.1398922	0.9368979959656601	0.9764057427834892
1909	CD4Tconv	hsa-miR-543	0.0755059	-1.1549147	0.9398122038024056	0.9764567096248163
1910	CD4Tconv	hsa-miR-539	0.071842544	21.843533	0.9427272178348345	0.9764567096248163
1911	CD4Tconv	hsa-miR-143	0.06797566	0.24665798	0.9458050087220353	0.9764567096248163
1912	CD4Tconv	hsa-miR-629	0.048437748	-7.364004	0.9613673769526259	0.978332683604731
1913	CD4Tconv	hsa-miR-592	0.03459839	-12.949734	0.9723999848367377	0.9863078818400755
1914	CD4Tconv	hsa-miR-26a	0.0	0.0	1.0	1.0
1915	CD4Tconv	hsa-miR-520e	-0.0018316795	-9.455096	0.9985385320213434	1.0
1916	CD4Tconv	hsa-miR-1266	-0.020148475	-3.435306	0.98392493089468	0.9896454246789514
1917	CD4Tconv	hsa-miR-101	-0.027882233	0.9402745	0.9777560793963754	0.9863078818400755
1918	CD4Tconv	hsa-miR-105	-0.030324472	-2.019242	0.9758082798918364	0.9863078818400755
1919	CD4Tconv	hsa-miR-361	-0.04945535	-0.06251805	0.9605564218894659	0.978332683604731
1920	CD4Tconv	hsa-miR-218	-0.050472945	2.3591459	0.9597455076371949	0.978332683604731
1921	CD4Tconv	hsa-miR-1248	-0.057596143	-3.9547977	0.9540703209190315	0.978332683604731
1922	CD4Tconv	hsa-miR-15b	-0.06492286	0.5329967	0.948235417439128	0.9764567096248163
1923	CD4Tconv	hsa-miR-106b	-0.08039038	-0.02883114	0.9359267792281346	0.9764057427834892
1924	CD4Tconv	hsa-miR-1262	-0.10094589	-6.472894	0.9195934121055199	0.9730254452248008
1925	CD4Tconv	hsa-miR-520d	-0.11437821	-3.8119318	0.9089379873407932	0.9647010540488173
1926	CD4Tconv	hsa-miR-152	-0.12068733	0.75036836	0.9039386970010117	0.9623470435764617
1927	CD4Tconv	hsa-miR-518e	-0.13025276	-9.11155	0.8963664499451824	0.9582626010104673
1928	CD4Tconv	hsa-miR-99b	-0.13757949	0.6970307	0.8905727717600104	0.9569508665495763
1929	CD4Tconv	hsa-miR-508	-0.15487868	0.59672874	0.8769169633016266	0.9481664665698838
1930	CD4Tconv	hsa-let-7e	-0.17543419	9.474595	0.8607384755210423	0.9412266165100737
1931	CD4Tconv	hsa-miR-190b	-0.20759034	-8.577415	0.8355488447457653	0.9236418539362133
1932	CD4Tconv	hsa-miR-524	-0.25663865	-3.8800645	0.7974577353377903	0.8872037827230722
1933	CD4Tconv	hsa-miR-25	-0.26498297	-5.8144064	0.7910225824404322	0.8828832694335146
1934	CD4Tconv	hsa-miR-381	-0.26539	-3.2296946	0.7907090327362161	0.8828832694335146
1935	CD4Tconv	hsa-miR-423	-0.28594553	0.1468112	0.7749198468470314	0.8705268409385483
1936	CD4Tconv	hsa-miR-518f	-0.2961215	-9.288634	0.7671372802675119	0.8645912018650135
1937	CD4Tconv	hsa-miR-885	-0.3083327	-13.426813	0.757829173847915	0.8577673908620537
1938	CD4Tconv	hsa-let-7g	-0.3121996	0.1818638	0.754888839644166	0.8577673908620537
1939	CD4Tconv	hsa-miR-320d	-0.3124031	-9.472623	0.7547341831352297	0.8577673908620537
1940	CD4Tconv	hsa-miR-551b	-0.3193228	-2.247691	0.7494817501086728	0.8577673908620537
1941	CD4Tconv	hsa-miR-155	-0.33601144	-17.958385	0.7368622480724066	0.8577673908620537
1942	CD4Tconv	hsa-miR-519e	-0.3520895	-21.397789	0.724771139280656	0.8500705565800236
1943	CD4Tconv	hsa-miR-222	-0.37284854	-0.6867881	0.7092611746284128	0.8375575645782621
1944	CD4Tconv	hsa-miR-100	-0.38383862	3.0350084	0.7010980649831267	0.8336080085366385
1945	CD4Tconv	hsa-miR-206	-0.38383862	-14.703198	0.7010980649831267	0.8336080085366385
1946	CD4Tconv	hsa-miR-520f	-0.3856703	-7.438813	0.6997408648664102	0.8336080085366385
1947	CD4Tconv	hsa-miR-194	-0.38729846	-11.43921	0.6985352692420976	0.8336080085366385
1948	CD4Tconv	hsa-miR-934	-0.39930612	-5.358343	0.6896676496349498	0.8336080085366385
1949	CD4Tconv	hsa-miR-873	-0.4164018	-14.71071	0.6771160063748904	0.8336080085366385
1950	CD4Tconv	hsa-miR-29b	-0.4245426	-3.4362166	0.6711701407788376	0.8336080085366385
1951	CD4Tconv	hsa-miR-136	-0.43492213	-19.593111	0.6636189565842177	0.8315097879162492
1952	CD4Tconv	hsa-miR-1306	-0.44509813	-13.9238	0.6562488479195585	0.8256803686551536
1953	CD4Tconv	hsa-miR-130a	-0.45751283	2.4206777	0.6473024783930652	0.8246120960076081
1954	CD4Tconv	hsa-miR-296	-0.4715557	-3.8054068	0.637243944755664	0.8194112814320841
1955	CD4Tconv	hsa-miR-802	-0.4967922	-35.529522	0.6193356066399445	0.8086419618770596
1956	CD4Tconv	hsa-miR-507	-0.50941044	-25.241056	0.610464572779452	0.803120692706047
1957	CD4Tconv	hsa-miR-520g	-0.530373	-17.461884	0.5958533587877213	0.7868903135135555
1958	CD4Tconv	hsa-miR-29a	-0.5328152	-6.3091636	0.5941615001548068	0.7868903135135555
1959	CD4Tconv	hsa-miR-767	-0.54360175	-10.080428	0.5867155397657285	0.7858573333974868
1960	CD4Tconv	hsa-miR-1976	-0.551132	-16.439667	0.5815431833135699	0.7829336242276077
1961	CD4Tconv	hsa-miR-526b	-0.56273264	-13.481365	0.5736169497089305	0.7815725400702647
1962	CD4Tconv	hsa-miR-431	-0.5763685	-6.1829896	0.5643661422633628	0.7802475242809198
1963	CD4Tconv	hsa-let-7i	-0.59733105	-0.3153975	0.5502863859854104	0.7708465164006154
1964	CD4Tconv	hsa-miR-363	-0.6038437	0.66986877	0.5459475783867713	0.7682581976993207
1965	CD4Tconv	hsa-miR-425	-0.6142232	-3.763374	0.5390678489594758	0.7655604062293304
1966	CD4Tconv	hsa-miR-616	-0.62053233	-10.0788355	0.5349073878543746	0.7647849429653455
1967	CD4Tconv	hsa-miR-185	-0.6209394	-9.693029	0.5346395281516272	0.7647849429653455
1968	CD4Tconv	hsa-miR-370	-0.62195694	-5.690129	0.5339701751077499	0.7647849429653455
1969	CD4Tconv	hsa-miR-615	-0.6262309	-10.238999	0.5311635218960821	0.7647849429653455
1970	CD4Tconv	hsa-miR-188	-0.6288766	-5.074508	0.529429827356395	0.7647849429653455
1971	CD4Tconv	hsa-miR-146a	-0.6592011	-13.7108755	0.5097666399029364	0.7635465688589437
1972	CD4Tconv	hsa-miR-944	-0.6673419	-23.497076	0.5045537689876297	0.7623388824005235
1973	CD4Tconv	hsa-miR-491	-0.66876656	-17.588057	0.5036444149134784	0.7623388824005235
1974	CD4Tconv	hsa-miR-193a	-0.6781285	-40.111248	0.49769024968957243	0.7585939488660444
1975	CD4Tconv	hsa-miR-372	-0.68382704	-15.394614	0.49408440582933866	0.756430108039607
1976	CD4Tconv	hsa-miR-216a	-0.68932205	-67.04006	0.4906206230420571	0.7554503687385943
1977	CD4Tconv	hsa-miR-31	-0.69074667	-16.948385	0.4897247407416825	0.7554503687385943
1978	CD4Tconv	hsa-miR-137	-0.71069163	-41.74726	0.47727533684736945	0.7438615610323867
1979	CD4Tconv	hsa-miR-770	-0.7275838	-14.472928	0.46686839872712427	0.734256663452659
1980	CD4Tconv	hsa-miR-92b	-0.74936044	-9.037196	0.45363999001431254	0.7205814654844482
1981	CD4Tconv	hsa-miR-483	-0.7540414	-21.620396	0.4508243655756039	0.7205814654844482
1982	CD4Tconv	hsa-miR-30b	-0.7971876	-13.038731	0.4253420727229432	0.6877026035613942
1983	CD4Tconv	hsa-miR-504	-0.8102129	-13.6573105	0.4178178244968809	0.6787087665536187
1984	CD4Tconv	hsa-miR-519b	-0.8124516	-27.482525	0.4165325368272599	0.6787087665536187
1985	CD4Tconv	hsa-miR-494	-0.81285864	-19.625963	0.41629909903051276	0.6787087665536187
1986	CD4Tconv	hsa-miR-124	-0.8293438	-38.881523	0.40690990705091534	0.6736403245914676
1987	CD4Tconv	hsa-miR-708	-0.8380951	-4.0459194	0.4019772763518705	0.6686737385468615
1988	CD4Tconv	hsa-miR-345	-0.8423691	-17.77159	0.39958141069977715	0.6678993628121879
1989	CD4Tconv	hsa-miR-324	-0.84542185	-7.7660465	0.39787534885387066	0.6678993628121879
1990	CD4Tconv	hsa-miR-367	-0.84766054	-29.885298	0.3966270314339917	0.6678993628121879
1991	CD4Tconv	hsa-miR-429	-0.852545	-26.370554	0.3939116470027937	0.6678993628121879
1992	CD4Tconv	hsa-miR-127	-0.85987175	-2.9208221	0.38985973325440226	0.6678993628121879
1993	CD4Tconv	hsa-miR-487b	-0.87676394	-18.04488	0.3806148788102516	0.6584637403417352
1994	CD4Tconv	hsa-miR-670	-0.8969124	-1.810627	0.36976566459168436	0.6527495915751163
1995	CD4Tconv	hsa-miR-449a	-0.91563624	-1.8816112	0.35985772139950656	0.6418081010527282
1996	CD4Tconv	hsa-miR-200a	-0.9235735	-27.744585	0.3557084113831067	0.6378849286843252
1997	CD4Tconv	hsa-miR-515	-0.93537766	-24.997963	0.34959370248434185	0.6366285318925383
1998	CD4Tconv	hsa-miR-215	-0.9532874	-18.714975	0.3404444629172927	0.6306765503800789
[truncated: 2,153 more rows]
