# Supplementary material for: STmiR: A Novel XGBoost-based framework for spatially resolved miRNA activity prediction in cancer transcriptomics
Source: PLoS One. 2025 Sep 9;20(9):e0322082. doi: 10.1371/journal.pone.0322082 (PMC12419590; doi:10.1371/journal.pone.0322082)
Supplement: S4 — (ZIP) [file pone.0322082.s005.zip › data_used_for_draw_figures/Melanoma_malig_DEG.csv]

	group	names	scores	logfoldchanges	pvals	pvals_adj
0	Malignant	hsa-miR-18a	37.499176	83.95651	9.499771796488163e-308	3.2869210415849044e-305
1	Malignant	hsa-miR-1291	35.937645	69.63637	7.893565732573129e-283	1.3655868717351513e-280
2	Malignant	hsa-miR-130b	33.48172	23.891958	8.895011671617522e-246	7.694185095949157e-244
3	Malignant	hsa-miR-373	31.569431	113.00235	9.705076936333027e-219	5.596594366618712e-217
4	Malignant	hsa-miR-1179	31.550219	106.70787	1.7807226714797878e-218	8.801857776171523e-217
5	Malignant	hsa-miR-421	31.479736	38.643494	1.6452880968621473e-217	7.115871018928788e-216
6	Malignant	hsa-miR-92b	31.265627	35.589634	1.369106803929187e-214	5.263455046216652e-213
7	Malignant	hsa-miR-25	30.898985	31.39005	1.2325207190383947e-209	3.5537680732273716e-208
8	Malignant	hsa-miR-206	30.176731	120.163734	4.785165945994766e-200	1.1826195837958493e-198
9	Malignant	hsa-miR-362	30.00173	31.790823	9.3164900673248e-198	2.14900370886292e-196
10	Malignant	hsa-miR-188	29.515892	58.629036	1.8003220146746925e-191	3.8931963567340225e-190
11	Malignant	hsa-miR-133b	29.0536	97.20486	1.3857919591937978e-185	2.663800099339189e-184
12	Malignant	hsa-miR-592	28.804268	62.318493	1.8965603826967977e-182	3.1248090114909147e-181
13	Malignant	hsa-miR-93	28.594116	16.382256	7.951519180273212e-180	1.1961850592932746e-178
14	Malignant	hsa-miR-130a	28.544376	26.5802	3.298824267450172e-179	4.755804985573999e-178
15	Malignant	hsa-miR-1301	26.948107	91.25327	6.003229051796847e-160	7.693026858969292e-159
16	Malignant	hsa-miR-19b	26.900417	22.95071	2.17165986490851e-159	2.6835511187798018e-158
17	Malignant	hsa-miR-577	26.312346	51.59933	1.3852990092732801e-152	1.5461724426082417e-151
18	Malignant	hsa-miR-501	26.197483	29.826385	2.838818388720832e-151	3.0694723828043997e-150
19	Malignant	hsa-miR-877	25.791084	41.91174	1.11635653095916e-146	1.1360569403290274e-145
20	Malignant	hsa-miR-215	25.600632	40.12772	1.5010335580188035e-144	1.4838788887843027e-143
21	Malignant	hsa-miR-345	24.358376	19.079666	4.725918544187162e-131	3.893256705449424e-130
22	Malignant	hsa-miR-19a	24.270966	52.70435	3.972569896785736e-130	3.196532986715965e-129
23	Malignant	hsa-miR-616	24.220667	36.876118	1.347725342121746e-129	1.059802200850282e-128
24	Malignant	hsa-miR-142	24.103485	136.0979	2.2980126256507122e-128	1.7669163743892143e-127
25	Malignant	hsa-miR-30b	24.08161	12.549724	3.8960985541791763e-128	2.9305436950999893e-127
26	Malignant	hsa-miR-627	22.963337	41.65309	1.0842408990305802e-116	7.502947021291615e-116
27	Malignant	hsa-miR-1271	22.11629	53.629333	2.2032317966407478e-108	1.4383362295050918e-107
28	Malignant	hsa-miR-423	21.683105	4.1666512	2.9620499905844107e-104	1.830123744182511e-103
29	Malignant	hsa-miR-651	21.213331	47.644062	7.193462897911061e-100	4.291272694271081e-99
30	Malignant	hsa-miR-449a	20.69056	33.33941	4.212921697631285e-95	2.4294515123007075e-94
31	Malignant	hsa-miR-516a	20.63206	68.162445	1.41496610688911e-94	8.025873327600526e-94
32	Malignant	hsa-miR-1275	20.57442	42.890537	4.6525626038735674e-94	2.5152916577191474e-93
33	Malignant	hsa-miR-937	20.562386	44.627705	5.962792668660772e-94	3.174040405164042e-93
34	Malignant	hsa-miR-454	19.390522	31.582989	9.278965052189492e-84	4.397975216517211e-83
35	Malignant	hsa-miR-513b	18.853071	47.023785	2.772632856750258e-79	1.2299114979943452e-78
36	Malignant	hsa-miR-30d	18.794931	8.017539	8.308898416416144e-79	3.6390871545316277e-78
37	Malignant	hsa-miR-1277	18.499636	23.911726	2.078769084110221e-76	8.990676288776705e-76
38	Malignant	hsa-miR-526b	18.489866	64.334885	2.4916919016403772e-76	1.0643523431698402e-75
39	Malignant	hsa-miR-18b	18.430555	64.79161	7.471148991482561e-76	3.1524604281133736e-75
40	Malignant	hsa-miR-204	18.28407	37.932182	1.1084104103976281e-74	4.565595261875944e-74
41	Malignant	hsa-miR-10b	18.226395	13.989532	3.186484024295941e-74	1.2970864381251714e-73
42	Malignant	hsa-miR-551b	18.112612	35.44893	2.5343416276795365e-73	1.0079105783645052e-72
43	Malignant	hsa-miR-326	18.04722	23.320526	8.2962115585117e-73	3.261919544596646e-72
44	Malignant	hsa-miR-146a	17.944986	21.490026	5.252300367258021e-72	2.0419055360351407e-71
45	Malignant	hsa-miR-486	17.636164	40.077103	1.2999281946730814e-69	4.942584124800947e-69
46	Malignant	hsa-miR-424	17.404945	13.779898	7.56772352782315e-68	2.8461221093769672e-67
47	Malignant	hsa-miR-33a	17.396618	28.920511	8.752157966122257e-68	3.256179200299248e-67
48	Malignant	hsa-miR-525	17.214727	47.07281	2.059181672616629e-66	7.57954105026972e-66
49	Malignant	hsa-miR-520c	16.478151	60.0225	5.2670446419138154e-61	1.82239744610218e-60
50	Malignant	hsa-miR-1248	16.441238	32.36769	9.691914703671552e-61	3.320200482643918e-60
51	Malignant	hsa-miR-1293	16.428988	37.708122	1.1862410026254412e-60	4.023915557925516e-60
52	Malignant	hsa-miR-132	16.203688	5.912497	4.749135780147032e-59	1.580000942241224e-58
53	Malignant	hsa-miR-520f	15.778438	52.300133	4.378943657564395e-56	1.377376823197528e-55
54	Malignant	hsa-miR-625	15.654311	47.58794	3.1045794131585442e-55	9.590932829936217e-55
55	Malignant	hsa-miR-584	15.627759	12.895114	4.710847277473126e-55	1.4424364230138953e-54
56	Malignant	hsa-miR-767	15.474345	42.28636	5.169657489824411e-54	1.5690363960344265e-53
57	Malignant	hsa-miR-137	15.443259	53.3305	8.375806422991159e-54	2.5200252368303835e-53
58	Malignant	hsa-miR-504	15.272127	23.346804	1.1728463811846617e-52	3.4684175033324185e-52
59	Malignant	hsa-miR-122	15.129381	38.877502	1.0366566754609212e-51	2.989026747578989e-51
60	Malignant	hsa-miR-519e	14.88147	27.66638	4.348412644598953e-50	1.20364062002499e-49
61	Malignant	hsa-miR-503	14.389658	13.810404	6.009198914859092e-47	1.6117696314273222e-46
62	Malignant	hsa-miR-221	14.108898	14.849111	3.3476676751303205e-45	8.774947087841598e-45
63	Malignant	hsa-miR-184	14.073046	28.867167	5.56214692048754e-45	1.4469946123975105e-44
64	Malignant	hsa-miR-1258	13.917419	21.907274	4.965085769209053e-44	1.2631762324605382e-43
65	Malignant	hsa-miR-367	13.801442	16.075575	2.4980491858975805e-43	6.263224770438861e-43
66	Malignant	hsa-miR-520g	13.233032	29.647478	5.655882635821797e-40	1.3978109942816726e-39
67	Malignant	hsa-miR-197	13.171526	11.063439	1.2798367313737116e-39	3.140592262803576e-39
68	Malignant	hsa-miR-339	13.030508	15.7045765	8.205973103307679e-39	1.9855011844366833e-38
69	Malignant	hsa-miR-101	12.992838	9.636193	1.343509633713815e-38	3.2281550921179167e-38
70	Malignant	hsa-miR-873	12.818215	23.4127	1.2965053188760858e-37	3.0937299333181084e-37
71	Malignant	hsa-miR-222	12.472424	13.329687	1.0556564174402653e-35	2.467953516448188e-35
72	Malignant	hsa-miR-760	12.321601	17.26349	6.930474496549092e-35	1.5986294505373237e-34
73	Malignant	hsa-miR-494	12.219907	46.974934	2.4336320846712266e-34	5.539715140106871e-34
74	Malignant	hsa-miR-363	12.15349	13.842873	5.496791438400821e-34	1.2430652533899896e-33
75	Malignant	hsa-miR-770	12.036811	23.536354	2.275839885973893e-33	5.0476961573523524e-33
76	Malignant	hsa-miR-548d	11.961472	20.752064	5.6550701307674134e-33	1.2462766020672133e-32
77	Malignant	hsa-miR-1292	11.868665	18.80854	1.7219439915443278e-32	3.723703881714609e-32
78	Malignant	hsa-miR-105	11.476838	18.937752	1.7247303381297435e-30	3.6836833147709335e-30
79	Malignant	hsa-miR-892a	11.425892	26.77906	3.1045046151800652e-30	6.589930042038667e-30
80	Malignant	hsa-miR-1296	11.314016	17.299791	1.118496792219297e-29	2.3597554274870533e-29
81	Malignant	hsa-miR-655	11.280592	35.794086	1.6364077450899808e-29	3.431497453340202e-29
82	Malignant	hsa-miR-1537	11.180913	-32.16759	5.056702902493958e-29	1.047676170217311e-28
83	Malignant	hsa-miR-148b	11.176866	9.184105	5.29264926560684e-29	1.0900337177975992e-28
84	Malignant	hsa-miR-885	10.932965	13.681702	8.018426066621901e-28	1.63198554061834e-27
85	Malignant	hsa-miR-190b	10.364592	17.359236	3.5929005846492662e-25	7.023410182421729e-25
86	Malignant	hsa-miR-379	10.348509	10.34367	4.250532140058816e-25	8.26227033966489e-25
87	Malignant	hsa-miR-324	10.235878	6.085523	1.3694777785510201e-24	2.6324406187702945e-24
88	Malignant	hsa-miR-140	10.185957	3.5136478	2.290941512764803e-24	4.379368858655369e-24
89	Malignant	hsa-miR-410	10.08304	15.077344	6.566252047678007e-24	1.2483094552179068e-23
90	Malignant	hsa-miR-127	10.070016	16.166468	7.496612040385943e-24	1.4173922218434622e-23
91	Malignant	hsa-miR-139	10.059348	45.70984	8.354982703458444e-24	1.5711000083677291e-23
92	Malignant	hsa-miR-1226	10.047043	14.63233	9.466514442711275e-24	1.7704940525287036e-23
93	Malignant	hsa-miR-802	9.938711	14.138129	2.824574533800029e-23	5.22621812136262e-23
94	Malignant	hsa-miR-490	9.936013	6.8075876	2.902112948321334e-23	5.341122766591392e-23
95	Malignant	hsa-miR-187	9.841604	17.482994	7.451271955887715e-23	1.3498115689723294e-22
96	Malignant	hsa-miR-152	9.82491	6.604071	8.79520554624776e-23	1.5849693328133986e-22
97	Malignant	hsa-miR-32	9.714042	0.9155794	2.6270744539777044e-22	4.709677518529978e-22
98	Malignant	hsa-miR-301b	9.701648	15.930226	2.966691704958381e-22	5.291109948018556e-22
99	Malignant	hsa-miR-146b	9.673008	54.6989	3.9266237604240517e-22	6.967240108239599e-22
100	Malignant	hsa-miR-194	9.608517	8.983994	7.360174259829062e-22	1.299296068316763e-21
101	Malignant	hsa-miR-520e	9.316711	20.270117	1.2000257076651605e-20	2.0657158947867937e-20
102	Malignant	hsa-miR-1262	9.032335	13.950389	1.680469836940975e-19	2.8225367164154243e-19
103	Malignant	hsa-miR-302c	8.903441	39.1378	5.414143518621256e-19	9.006219506937281e-19
104	Malignant	hsa-miR-320a	8.768107	13.08007	1.816947340359649e-18	3.0079606687293713e-18
105	Malignant	hsa-miR-507	8.705253	16.232428	3.168688070466801e-18	5.220790820864348e-18
106	Malignant	hsa-miR-551a	8.693649	18.139023	3.509800717286625e-18	5.755407811285177e-18
107	Malignant	hsa-miR-515	8.682586	18.569859	3.868711889365053e-18	6.3140297816995675e-18
108	Malignant	hsa-miR-335	8.60802	11.631588	7.433337556596037e-18	1.196248741666153e-17
109	Malignant	hsa-miR-450a	8.564216	10.262544	1.0881390954277564e-17	1.7430376250833506e-17
110	Malignant	hsa-miR-425	8.487959	3.4051242	2.1029802761999875e-17	3.337757686078879e-17
111	Malignant	hsa-miR-660	8.483569	5.0032787	2.1838880209021484e-17	3.450343631197002e-17
112	Malignant	hsa-miR-1197	8.340392	9.360855	7.40446232569649e-17	1.164519983950448e-16
113	Malignant	hsa-miR-26a	8.338899	0.41743788	7.498545968563636e-17	1.1739805000556643e-16
114	Malignant	hsa-miR-210	8.223353	7.569474	1.9789087943455465e-16	3.0567073341230315e-16
115	Malignant	hsa-miR-301a	8.1445055	7.2035294	3.808339530817308e-16	5.856379900723504e-16
116	Malignant	hsa-miR-192	8.1135645	23.50754	4.915623034961202e-16	7.525688363259186e-16
117	Malignant	hsa-miR-449c	7.9755316	10.205983	1.5172617150546657e-15	2.2924565651044294e-15
118	Malignant	hsa-miR-512	7.8863945	20.680582	3.1104248278005604e-15	4.6388232345646286e-15
119	Malignant	hsa-miR-1254	7.8559923	13.964867	3.966191647688384e-15	5.8897094854085015e-15
120	Malignant	hsa-miR-769	7.6001477	6.3211846	2.9579315087059184e-14	4.336628398356982e-14
121	Malignant	hsa-miR-548f	7.583058	14.7727165	3.375046130324561e-14	4.9272825362544225e-14
122	Malignant	hsa-miR-653	7.4767766	7.7250657	7.616776735200386e-14	1.1026798118741982e-13
123	Malignant	hsa-miR-92a	7.215031	0.49538308	5.392159063788923e-13	7.74143998369696e-13
124	Malignant	hsa-miR-129	7.1259117	9.011194	1.0339381471962098e-12	1.478275202189622e-12
125	Malignant	hsa-miR-212	6.8257594	33.054333	8.746143884875971e-12	1.2351697078233004e-11
126	Malignant	hsa-miR-346	6.7763968	11.533566	1.2321022926084717e-11	1.7329568830997204e-11
127	Malignant	hsa-miR-138	6.5635285	13.042234	5.2549237946114704e-11	7.3020226222312e-11
128	Malignant	hsa-miR-376a	6.4330516	10.850037	1.250672713536518e-10	1.724034895950738e-10
129	Malignant	hsa-miR-302d	6.406985	6.792454	1.4842552871922364e-10	2.037906068922674e-10
130	Malignant	hsa-miR-320b	6.108811	8.864719	1.003760257193569e-09	1.3727314189287546e-09
131	Malignant	hsa-miR-374a	6.034533	6.6051745	1.5942301456440268e-09	2.171667836192257e-09
132	Malignant	hsa-miR-491	6.014223	6.9752855	1.807515026143304e-09	2.4525498001787576e-09
133	Malignant	hsa-miR-668	5.9849544	8.122546	2.1645057028780313e-09	2.9254647390460895e-09
134	Malignant	hsa-miR-376c	5.8389525	15.781317	5.252999722389548e-09	7.0175208646593956e-09
135	Malignant	hsa-miR-331	5.833178	7.2805667	5.438148132761585e-09	7.236920207444263e-09
136	Malignant	hsa-miR-15a	5.5940275	2.9621575	2.2186189802671438e-08	2.9411577286300067e-08
137	Malignant	hsa-miR-516b	5.5879292	12.917933	2.297935246533303e-08	3.034677844658484e-08
138	Malignant	hsa-miR-659	5.5854106	10.387464	2.331488231449261e-08	3.067281095366708e-08
139	Malignant	hsa-miR-30e	5.5434055	1.4346813	2.9664507563549442e-08	3.873177213957776e-08
140	Malignant	hsa-miR-340	5.381753	6.934504	7.376398099572307e-08	9.59486369342864e-08
141	Malignant	hsa-miR-361	5.339388	2.8835618	9.326089738426989e-08	1.208549456739977e-07
142	Malignant	hsa-miR-372	5.3046145	13.127553	1.1291136238327337e-07	1.4577362456944996e-07
143	Malignant	hsa-miR-589	5.2365966	17.184975	1.6356457130124023e-07	2.1038416977780343e-07
144	Malignant	hsa-miR-449b	5.205367	8.245238	1.9361341994275782e-07	2.481120122229415e-07
145	Malignant	hsa-miR-518e	5.1420984	17.313417	2.716865348765275e-07	3.468765353036107e-07
146	Malignant	hsa-miR-196b	4.684989	22.401854	2.799753221682339e-06	3.509835560514816e-06
147	Malignant	hsa-miR-7	4.263282	7.6913133	2.0144601838289097e-05	2.4629089173314584e-05
148	Malignant	hsa-miR-375	3.9905632	11.959205	6.591657788544524e-05	8.002503841531247e-05
149	Malignant	hsa-miR-888	3.6786456	6.9027295	0.00023447583596541657	0.00028072193510046413
150	Malignant	hsa-miR-30c	3.6551695	0.3747777	0.0002570121555387307	0.0003066420890220718
151	Malignant	hsa-miR-330	3.576214	2.2966814	0.0003486061416144835	0.0004144939003388704
152	Malignant	hsa-miR-520d	3.5011985	7.1452627	0.00046317077138116917	0.0005469525150098447
153	Malignant	hsa-miR-518d	3.077477	6.4239	0.0020876099812954874	0.0023997111412898293
154	Malignant	hsa-miR-106b	3.0696335	0.26491776	0.0021432155001219998	0.002455472063053682
155	Malignant	hsa-miR-539	3.0024612	-12.096303	0.0026780604824319736	0.0030581152703678645
156	Malignant	hsa-miR-522	3.00122	5.2674603	0.0026890020918973936	0.003060508959856902
157	Malignant	hsa-miR-892b	2.8040206	2.4087822	0.005046968563356535	0.005688114406909971
158	Malignant	hsa-miR-202	2.747282	8.792064	0.0060091423140570125	0.006750530002154955
159	Malignant	hsa-miR-519b	2.5383537	4.189353	0.01113753903890495	0.012430930669229396
160	Malignant	hsa-miR-891b	2.5304382	4.858284	0.01139201260989839	0.012674071906832294
161	Malignant	hsa-miR-519d	2.48694	6.197884	0.01288471312273678	0.014197804905945624
162	Malignant	hsa-miR-518f	2.4266577	4.0390973	0.01523862917581301	0.016738303793115243
163	Malignant	hsa-miR-95	2.3067765	6.171423	0.021067283910043668	0.02292226488325506
164	Malignant	hsa-miR-33b	2.2376792	4.957737	0.025241974394693823	0.027292884814262695
165	Malignant	hsa-miR-590	2.228163	7.851739	0.025869650674101984	0.02788442097582332
166	Malignant	hsa-miR-675	2.2072053	6.5473013	0.027299716955782184	0.029334478468014395
167	Malignant	hsa-miR-16	1.9485722	0.08386501	0.051346532983823544	0.054833025964206625
168	Malignant	hsa-miR-582	1.9444526	1.5207045	0.051840890088024595	0.05519060913986618
169	Malignant	hsa-miR-509-3	1.9282082	3.3387785	0.05382922822708416	0.05713163486678257
170	Malignant	hsa-miR-30a	1.8140837	4.166081	0.06966483911796215	0.07371264322573365
171	Malignant	hsa-miR-9	1.6468905	1.8951114	0.09958054743242385	0.10504533357200808
172	Malignant	hsa-miR-433	1.4574445	1.8900255	0.14499371642195039	0.15065413177776227
173	Malignant	hsa-miR-670	1.4506985	3.2558458	0.14686383225104477	0.1521403771223398
174	Malignant	hsa-miR-191	1.3451189	-0.13749884	0.17858683705203804	0.1844508824477766
175	Malignant	hsa-miR-1323	1.1485491	0.896967	0.2507419549404606	0.2582045131232124
176	Malignant	hsa-miR-1250	1.1137037	-1.015203	0.2654063219901259	0.271688128427762
177	Malignant	hsa-miR-1228	1.0661218	2.3578062	0.2863685752929447	0.292281790711973
178	Malignant	hsa-miR-624	1.01505	-1.507928	0.31008198815334587	0.3155540232384049
179	Malignant	hsa-miR-629	0.79556173	0.070125416	0.42628680631374805	0.4325373459957678
180	Malignant	hsa-miR-513a	0.23089352	-1.133784	0.817397524466738	0.8221498356554982
181	Malignant	hsa-miR-143	-0.07695851	8.698418	0.9386565509016763	0.9386565509016763
182	Malignant	hsa-miR-185	-0.108997576	-0.46138078	0.9132044157911848	0.9158513851123187
183	Malignant	hsa-miR-508	-0.36993334	-1.9563283	0.7114321625698474	0.7176546013095254
184	Malignant	hsa-miR-576	-0.788384	-9.445512	0.43047213111299376	0.4355068928803972
185	Malignant	hsa-miR-181a	-1.1404898	-0.21763557	0.25408227241837744	0.26086785239394245
186	Malignant	hsa-miR-744	-1.5064656	-6.6786456	0.13194770679464998	0.1375117667197256
187	Malignant	hsa-miR-24	-1.571659	-0.05343557	0.11602965431487876	0.12128779574908775
188	Malignant	hsa-miR-374b	-1.5997944	-25.191614	0.1096442071945632	0.11496028996763294
189	Malignant	hsa-miR-216a	-1.6172081	-45.255867	0.1058333724788876	0.11130196619360216
190	Malignant	hsa-miR-199a	-2.0242715	-9.521979	0.042942227480039404	0.04600003315199268
191	Malignant	hsa-miR-548b	-2.2692327	-0.8257732	0.02325418022251695	0.025222402373012116
192	Malignant	hsa-miR-186	-2.3404346	-1.6260111	0.0192613121414031	0.02102338801553777
193	Malignant	hsa-miR-543	-2.3946905	-4.145859	0.01663439904884427	0.018213614148418093
194	Malignant	hsa-miR-1	-2.493794	-3.0972044	0.012638589181165805	0.013971092193876577
195	Malignant	hsa-miR-28	-2.4957008	29.148249	0.012570857966925546	0.01394075915562897
196	Malignant	hsa-miR-29b	-2.6266813	-0.78130513	0.008622202410990536	0.00965463441489555
197	Malignant	hsa-miR-338	-2.894561	24.326025	0.0037968907013402635	0.004293216283214808
198	Malignant	hsa-miR-520a	-2.901469	-8.559886	0.0037141756767909238	0.004213458308752982
199	Malignant	hsa-miR-29a	-3.109696	-4.761573	0.0018728005858546374	0.0021599633423523483
200	Malignant	hsa-miR-506	-3.1661644	-8.931251	0.0015446341189649644	0.0017874361376651428
201	Malignant	hsa-miR-484	-3.178937	-0.55465806	0.0014781623716943553	0.0017162556396182783
202	Malignant	hsa-miR-383	-3.1913137	-5.2425113	0.0014162744452871797	0.0016499358857554349
203	Malignant	hsa-miR-1911	-3.229649	-6.3247643	0.0012394228744749935	0.0014487848465146883
204	Malignant	hsa-miR-100	-3.4858534	-22.22636	0.000490569510317835	0.0005753798324405794
205	Malignant	hsa-miR-153	-3.4911783	-3.905096	0.00048089504170325436	0.0005659513075827416
206	Malignant	hsa-miR-1180	-3.5219762	4.686514	0.00042834261539810825	0.000507556660711457
207	Malignant	hsa-miR-150	-3.6843302	-9.370372	0.00022930480533855103	0.00027548424530256477
208	Malignant	hsa-miR-302b	-3.7620442	-6.0949793	0.00016853019645231314	0.00020317577690766672
209	Malignant	hsa-miR-1287	-3.9242544	-6.4968815	8.699876107043701e-05	0.00010525024940689234
210	Malignant	hsa-miR-376b	-4.0960526	-13.765295	4.2025401834832564e-05	5.119996139032418e-05
211	Malignant	hsa-miR-497	-4.3997674	-8.338237	1.0836700322292132e-05	1.3296093303237865e-05
212	Malignant	hsa-miR-135a	-4.4098773	-5.0605884	1.0342917869274303e-05	1.2735407767860887e-05
213	Malignant	hsa-miR-542	-4.441341	-2.9266164	8.940009247552686e-06	1.1047297141618676e-05
214	Malignant	hsa-miR-144	-4.5635066	-3.0741062	5.030623999572667e-06	6.238694995885817e-06
215	Malignant	hsa-miR-196a	-4.5769987	-4.555493	4.71694675538328e-06	5.870732292671276e-06
216	Malignant	hsa-miR-671	-4.5873604	-10.735308	4.488852864180121e-06	5.607014768975891e-06
217	Malignant	hsa-miR-890	-4.8448963	-23.694366	1.2667787572555225e-06	1.5938380000378574e-06
218	Malignant	hsa-miR-26b	-4.9240313	-2.391322	8.477920415878691e-07	1.070569512370083e-06
219	Malignant	hsa-miR-342	-5.021228	-4.2602158	5.134217281511085e-07	6.507103221255808e-07
220	Malignant	hsa-miR-381	-5.0309243	-7.538117	4.881209599540485e-07	6.20918574059194e-07
221	Malignant	hsa-miR-154	-5.5717387	-14.533976	2.5220966117834416e-08	3.3054751048373897e-08
222	Malignant	hsa-miR-193a	-5.8854012	-15.922086	3.970895743217701e-09	5.325309795167924e-09
223	Malignant	hsa-miR-23a	-5.9775605	-4.8359184	2.2650352478664886e-09	3.0494248862327044e-09
224	Malignant	hsa-miR-296	-6.5330186	-12.413507	6.445722724459644e-11	8.920880250652146e-11
225	Malignant	hsa-miR-1306	-6.6174245	4.1446223	3.6551079861940495e-11	5.099465174286859e-11
226	Malignant	hsa-let-7g	-6.6448584	-4.173636	3.035089671000675e-11	4.251583101887585e-11
227	Malignant	hsa-let-7e	-6.8541646	3.164249	7.173047329010906e-12	1.0171616294417104e-11
228	Malignant	hsa-miR-532	-6.886006	-16.553696	5.738067724049116e-12	8.170252808728371e-12
229	Malignant	hsa-miR-23b	-7.4609637	-6.0825763	8.589179393146908e-14	1.2382733625120127e-13
230	Malignant	hsa-miR-21	-7.5702314	-0.52328235	3.725602863871494e-14	5.416212566804776e-14
231	Malignant	hsa-miR-498	-7.695599	-18.58368	1.4083262590747158e-14	2.073535683573837e-14
232	Malignant	hsa-miR-10a	-7.841619	-8.093723	4.447745580222749e-15	6.576581071611415e-15
233	Malignant	hsa-miR-126	-7.936081	-2.556239	2.0866968322374327e-15	3.1255285885461116e-15
234	Malignant	hsa-miR-495	-7.971754	-13.454795	1.5643801931481437e-15	2.3533719427359032e-15
235	Malignant	hsa-miR-598	-8.035364	-8.951546	9.330122320432639e-16	1.4158869837147777e-15
236	Malignant	hsa-miR-99b	-8.091042	-17.697594	5.915671714481549e-16	9.01683882471637e-16
237	Malignant	hsa-miR-1307	-8.249564	-42.14836	1.5897378581985543e-16	2.466588784469506e-16
238	Malignant	hsa-miR-485	-8.315225	-4.5696	9.157840756366322e-17	1.4273031088751116e-16
239	Malignant	hsa-miR-496	-8.489362	-11.721869	2.0777456383910578e-17	3.3129031837940366e-17
240	Malignant	hsa-miR-328	-8.625398	-6.71208	6.387036427870454e-18	1.0326703757211109e-17
241	Malignant	hsa-miR-200a	-8.672368	-20.888767	4.2322588830082124e-18	6.874936964886579e-18
242	Malignant	hsa-miR-135b	-8.903927	-42.384808	5.390492804905847e-19	9.006219506937281e-19
243	Malignant	hsa-miR-128	-9.111129	-1.819406	8.152945987978672e-20	1.3760582008978638e-19
244	Malignant	hsa-miR-518b	-9.111164	-24.232092	8.150242377198746e-20	1.3760582008978638e-19
245	Malignant	hsa-let-7b	-9.186791	-3.4181662	4.0473226422983264e-20	6.89839228687301e-20
246	Malignant	hsa-miR-887	-9.187997	-18.425577	4.002238717327509e-20	6.855319783145139e-20
247	Malignant	hsa-miR-98	-9.318888	-8.553464	1.1756630525839122e-20	2.033897080970168e-20
248	Malignant	hsa-miR-320d	-9.3254175	-12.2198515	1.1054716685848472e-20	1.9220763684942568e-20
249	Malignant	hsa-miR-302a	-9.365138	-30.866383	7.595072787754029e-21	1.3272197901832798e-20
250	Malignant	hsa-miR-1266	-9.487052	-14.92259	2.3765966466053806e-21	4.17412405952011e-21
251	Malignant	hsa-miR-452	-9.843314	-10.688704	7.325737743391915e-23	1.3340553995861066e-22
252	Malignant	hsa-miR-155	-9.875209	-9.97138	5.332177045763769e-23	9.76155162875272e-23
253	Malignant	hsa-miR-521	-9.943316	-11.441812	2.696952110797716e-23	5.0169109157849983e-23
254	Malignant	hsa-miR-652	-10.335323	-15.308239	4.877667056662747e-25	9.428339673772683e-25
255	Malignant	hsa-miR-380	-10.441658	-12.590864	1.5999156510158265e-25	3.14528872301975e-25
256	Malignant	hsa-miR-935	-10.479994	-21.73494	1.0675123598675262e-25	2.1106244372237943e-25
257	Malignant	hsa-miR-27a	-10.637436	-3.4696395	1.99544257572507e-26	3.9679490298900813e-26
258	Malignant	hsa-miR-15b	-10.702756	-2.2472796	9.879561766784106e-27	1.9759123533568212e-26
259	Malignant	hsa-miR-1976	-10.741793	-69.29774	6.477428181577368e-27	1.303017529549866e-26
260	Malignant	hsa-miR-766	-10.837082	-13.179451	2.296796552250112e-27	4.6473193396405774e-27
261	Malignant	hsa-miR-124	-10.9620905	-20.95853	5.814065145537241e-28	1.1903352309798139e-27
262	Malignant	hsa-let-7f	-11.214967	-0.9811653	3.443151057886003e-29	7.17668834956962e-29
263	Malignant	hsa-miR-628	-11.73011	-67.64623	8.934204334944963e-32	1.9200215527273024e-31
264	Malignant	hsa-miR-1283	-11.894318	-30.355543	1.2668461055197497e-32	2.756784606980084e-32
265	Malignant	hsa-miR-483	-11.912918	-26.348984	1.0136623430682644e-32	2.2197922196305031e-32
266	Malignant	hsa-miR-320c	-12.036955	-37.863846	2.27187408991472e-33	5.0476961573523524e-33
267	Malignant	hsa-miR-891a	-12.048504	-18.66335	1.9750135981812836e-33	4.437368214095611e-33
268	Malignant	hsa-miR-149	-12.225358	-23.260569	2.275777590665994e-34	5.214695671327377e-34
269	Malignant	hsa-miR-523	-12.335723	-29.303766	5.816486397426298e-35	1.3506740224895968e-34
270	Malignant	hsa-miR-487a	-12.611068	-18.996721	1.8349019458092165e-36	4.318884852040741e-36
271	Malignant	hsa-miR-519c	-12.789486	-29.569971	1.877106883684084e-37	4.448486176402007e-37
272	Malignant	hsa-miR-450b	-13.113169	-15.921004	2.7678686267033047e-39	6.744243273516503e-39
273	Malignant	hsa-miR-99a	-13.497422	-13.972986	1.6194485069896069e-41	4.0311452044489497e-41
274	Malignant	hsa-miR-29c	-13.881998	-5.8868866	8.144115557931076e-44	2.0568350241198192e-43
275	Malignant	hsa-miR-517a	-13.949981	-32.8851	3.1469239199023604e-44	8.065449453971975e-44
276	Malignant	hsa-miR-934	-13.989269	-51.370895	1.812653229148079e-44	4.68043296481519e-44
277	Malignant	hsa-miR-107	-14.179129	-3.5798028	1.2336854225917756e-45	3.2584363069981245e-45
278	Malignant	hsa-miR-223	-14.265262	-78.39919	3.602368895521768e-46	9.587843368081014e-46
279	Malignant	hsa-miR-34b	-14.450606	-31.925133	2.4848858055780417e-47	6.716956943203144e-47
280	Malignant	hsa-miR-1251	-14.737303	-28.296267	3.713205264876485e-49	1.0116291509033573e-48
281	Malignant	hsa-miR-889	-14.829624	-32.06685	9.425897995633647e-50	2.5883815130867e-49
282	Malignant	hsa-miR-615	-14.96181	-20.689829	1.3042939035839512e-50	3.639400730968122e-50
283	Malignant	hsa-miR-517b	-15.101102	-36.266605	1.5924980659858076e-51	4.479710006756824e-51
284	Malignant	hsa-miR-145	-15.1033325	-29.115978	1.539517753355793e-51	4.366173300500856e-51
285	Malignant	hsa-miR-141	-15.11105	-51.43208	1.3694017152399757e-51	3.9158098634134837e-51
286	Malignant	hsa-miR-520b	-15.161366	-34.583065	6.3729715044592546e-52	1.8529816307083208e-51
287	Malignant	hsa-miR-541	-15.171404	-13.16494	5.4693973169430874e-52	1.6037385353070408e-51
288	Malignant	hsa-miR-509	-15.414764	-19.1521	1.302448613631104e-53	3.884889830313466e-53
289	Malignant	hsa-miR-487b	-15.749816	-22.20924	6.888099094375425e-56	2.1471011591476553e-55
290	Malignant	hsa-miR-96	-15.787882	-74.387764	3.770286889706073e-56	1.1968066640718361e-55
291	Malignant	hsa-miR-489	-15.835068	-20.192019	1.7826628570209592e-56	5.711123597493073e-56
292	Malignant	hsa-let-7a	-16.00998	-2.6546204	1.0884719330471235e-57	3.5197316713486426e-57
293	Malignant	hsa-miR-224	-16.031584	-33.071274	7.68975551581049e-58	2.5100522721419145e-57
294	Malignant	hsa-miR-31	-16.056787	-36.18629	5.12416126886814e-58	1.6885331419317873e-57
295	Malignant	hsa-miR-874	-16.310923	-26.437237	8.253643640525169e-60	2.772583203516222e-59
296	Malignant	hsa-miR-654	-16.677906	-28.03967	1.8975523437410448e-62	6.631849605397995e-62
297	Malignant	hsa-miR-944	-16.895092	-91.12777	4.889552499240111e-64	1.7263113925888555e-63
298	Malignant	hsa-miR-574	-16.95953	-14.737248	1.6364997004541622e-64	5.837411302650929e-64
299	Malignant	hsa-miR-34a	-16.974604	-14.112384	1.2660441048638462e-64	4.563033961280113e-64
300	Malignant	hsa-miR-195	-17.05462	-16.452415	3.229599547065037e-65	1.1762541508257923e-64
301	Malignant	hsa-let-7i	-17.879686	-8.707532	1.6979216312455379e-71	6.527565382343957e-71
302	Malignant	hsa-miR-337	-18.126032	-55.827763	1.9858264269884872e-73	7.989487717883914e-73
303	Malignant	hsa-miR-205	-18.392994	-52.863037	1.4949179254188055e-75	6.231826532468756e-75
304	Malignant	hsa-miR-708	-18.949945	-52.851524	4.4204641528052284e-80	1.9863384374942976e-79
305	Malignant	hsa-miR-2110	-18.971407	-32.516808	2.9393780459055468e-80	1.33819053142542e-79
306	Malignant	hsa-miR-125a	-19.15238	-14.358894	9.246427565129557e-82	4.265685250046436e-81
307	Malignant	hsa-miR-329	-19.32191	-36.418964	3.5139786325797295e-83	1.6430224417197114e-82
308	Malignant	hsa-miR-505	-19.468128	-37.677727	2.0461130212707238e-84	9.832709796662089e-84
309	Malignant	hsa-let-7d	-19.684828	-5.19368	2.9092009920604654e-86	1.4177233003562267e-85
310	Malignant	hsa-miR-431	-19.727211	-40.716015	1.2592791213650983e-86	6.224436799890343e-86
311	Malignant	hsa-miR-382	-19.762741	-42.506744	6.232733577323701e-87	3.125399735875363e-86
312	Malignant	hsa-miR-199b	-19.934107	-21.795801	2.0594738966684298e-88	1.0479087768342304e-87
313	Malignant	hsa-miR-125b	-19.98007	-11.252894	8.210876596423923e-89	4.240243734869668e-88
314	Malignant	hsa-miR-181c	-20.274862	-22.175518	2.1439371251446007e-91	1.1239427959091391e-90
315	Malignant	hsa-let-7c	-20.591564	-20.366358	3.266493426813371e-94	1.7939789296467087e-93
316	Malignant	hsa-miR-134	-20.606873	-24.64525	2.3812484529232208e-94	1.3288902656636038e-93
317	Malignant	hsa-miR-148a	-20.83273	-12.159959	2.18637041839281e-96	1.282176550447309e-95
318	Malignant	hsa-miR-27b	-21.281366	-131.67776	1.6894526100461957e-100	1.0255273738175153e-99
319	Malignant	hsa-miR-429	-21.70892	-45.969845	1.6898162703014505e-104	1.0630480536805489e-103
320	Malignant	hsa-miR-133a	-22.075777	-36.264595	5.402744058470643e-108	3.4617582300571155e-107
321	Malignant	hsa-miR-136	-22.798769	-40.19242	4.715807256827537e-115	3.1378255978121684e-114
322	Malignant	hsa-miR-493	-22.822695	-56.224937	2.7294738860153334e-115	1.8517607148260888e-114
323	Malignant	hsa-miR-34c	-23.221844	-29.479813	2.739791174860584e-119	1.9346280540852285e-118
324	Malignant	hsa-miR-518c	-23.294538	-62.83099	5.03592766734774e-120	3.630064526879829e-119
325	Malignant	hsa-miR-183	-23.825243	-28.844067	1.8289488934327593e-125	1.346417696016457e-124
326	Malignant	hsa-miR-214	-24.36023	-50.749798	4.517011777884132e-131	3.811917256458317e-130
327	Malignant	hsa-miR-218	-24.507183	-34.112663	1.2383534394553864e-132	1.0711757251289093e-131
328	Malignant	hsa-miR-656	-24.5337	-46.416836	6.456567573587821e-133	5.728134308875349e-132
329	Malignant	hsa-miR-455	-24.640808	-32.01842	4.617402606425897e-134	4.204266583745685e-133
330	Malignant	hsa-miR-377	-25.034578	-48.35222	2.5703697845569122e-138	2.4036430958288964e-137
331	Malignant	hsa-miR-432	-25.205585	-65.08167	3.4789341823056796e-140	3.3436422974382364e-139
332	Malignant	hsa-miR-193b	-26.169312	-27.901482	5.942217092971818e-151	6.230324588388634e-150
333	Malignant	hsa-miR-758	-26.547142	-64.33271	2.770928648956025e-155	3.1958043751292824e-154
334	Malignant	hsa-miR-200b	-26.591343	-88.84695	8.548463560743879e-156	1.0199201351784076e-154
335	Malignant	hsa-miR-200c	-27.020334	-65.350334	8.526812746727626e-161	1.1347220039875994e-159
336	Malignant	hsa-miR-370	-28.238178	-61.46545	1.9883562898608446e-175	2.7518851051674085e-174
337	Malignant	hsa-miR-22	-28.770071	-14.433862	5.08189626314691e-182	7.992436850221959e-181
338	Malignant	hsa-miR-1247	-28.99625	-77.45854	7.336232491803694e-185	1.269168221082039e-183
339	Malignant	hsa-miR-511	-29.015356	-126.40393	4.2123511311823474e-185	7.67091311257417e-184
340	Malignant	hsa-miR-217	-29.148962	-52.675186	8.610884714673345e-187	1.7525683007511628e-185
341	Malignant	hsa-miR-524	-30.469633	-76.34319	6.5829008467722e-204	1.7520643792178314e-202
342	Malignant	hsa-miR-369	-31.225674	-62.27575	4.777108015493878e-214	1.5026176121462562e-212
343	Malignant	hsa-miR-412	-31.2265	-75.793594	4.655125978048091e-214	1.5026176121462562e-212
344	Malignant	hsa-miR-299	-31.816227	-38.641315	3.861150806587279e-222	2.671916358158397e-220
345	Malignant	hsa-miR-409	-34.9231	-84.417656	3.316902871342238e-267	3.825494644948048e-265
346	Fibroblasts	hsa-miR-218	27.339172	49.86879	1.4525605627705987e-164	5.025859547186271e-162
347	Fibroblasts	hsa-miR-136	26.524004	63.043293	5.124529092889263e-155	8.865435330698425e-153
348	Fibroblasts	hsa-miR-217	25.927721	61.414124	3.243477652422057e-148	3.740810892460106e-146
349	Fibroblasts	hsa-miR-409	25.826374	81.78273	4.4839592788981293e-147	3.878624776246882e-145
350	Fibroblasts	hsa-miR-370	25.117617	73.86721	3.193247375567496e-139	2.209727183892707e-137
351	Fibroblasts	hsa-miR-656	23.485353	58.85825	5.75741316852106e-122	1.9920649563082867e-120
352	Fibroblasts	hsa-miR-22	23.022804	14.102452	2.755355023973651e-117	8.666843984498939e-116
353	Fibroblasts	hsa-miR-518c	22.928425	77.796844	2.419275090556357e-116	6.438993702557688e-115
354	Fibroblasts	hsa-miR-934	21.357512	61.894444	3.3203518660996885e-101	5.744208728352461e-100
355	Fibroblasts	hsa-miR-134	21.280586	32.249233	1.717808195838115e-100	2.7016437989090357e-99
356	Fibroblasts	hsa-miR-517a	20.773617	65.10299	7.499205728428754e-96	1.0378900728145395e-94
357	Fibroblasts	hsa-miR-377	20.559202	53.76106	6.36714988267635e-94	8.15938466446673e-93
358	Fibroblasts	hsa-miR-524	20.35211	65.69172	4.4470947646411636e-92	5.305844098502906e-91
359	Fibroblasts	hsa-miR-299	20.20858	35.43804	8.228067317618741e-91	9.489704306320282e-90
360	Fibroblasts	hsa-miR-505	19.67719	42.544003	3.382407203224958e-86	3.5464027039873805e-85
361	Fibroblasts	hsa-miR-125b	19.613272	14.097472	1.1911554354022584e-85	1.2121758254387687e-84
362	Fibroblasts	hsa-miR-369	19.54826	52.051285	4.268270926152361e-85	4.219490686996334e-84
363	Fibroblasts	hsa-miR-1247	19.217756	65.62654	2.6289650268392998e-82	2.5267274980177715e-81
364	Fibroblasts	hsa-miR-487a	19.017561	37.81672	1.2203120313250004e-80	1.1111262179959214e-79
365	Fibroblasts	hsa-miR-412	18.544834	59.984283	8.977856224853606e-77	7.76584563449837e-76
366	Fibroblasts	hsa-miR-758	18.475208	60.61212	3.2696265668937757e-76	2.759245834500601e-75
367	Fibroblasts	hsa-miR-483	18.388962	48.81768	1.610340968457476e-75	1.2957627327588063e-74
368	Fibroblasts	hsa-miR-874	18.167484	34.766006	9.338333399711172e-74	7.02405077456536e-73
369	Fibroblasts	hsa-miR-432	18.096336	63.61652	3.405770560057336e-73	2.507226837829443e-72
370	Fibroblasts	hsa-miR-337	18.090559	73.29531	3.782321892206941e-73	2.72642369729917e-72
371	Fibroblasts	hsa-miR-654	18.069895	38.65517	5.5018445268693326e-73	3.8072764125935777e-72
372	Fibroblasts	hsa-miR-520b	17.937944	53.571026	5.961943598636128e-72	3.966985548323269e-71
373	Fibroblasts	hsa-miR-34c	17.905748	28.8191	1.0635613487240117e-71	6.943249559594491e-71
374	Fibroblasts	hsa-miR-708	17.88009	59.792	1.6856259210673845e-71	1.0800492012765092e-70
375	Fibroblasts	hsa-miR-493	17.80854	56.027466	6.067229184364138e-71	3.8168387232545306e-70
376	Fibroblasts	hsa-miR-523	17.424105	54.01665	5.414990916254707e-68	3.2303221672829804e-67
377	Fibroblasts	hsa-miR-125a	17.267828	16.695145	8.217700978514619e-67	4.73887423094343e-66
378	Fibroblasts	hsa-miR-145	17.061855	42.502953	2.853509428903567e-65	1.6185479711485805e-64
379	Fibroblasts	hsa-miR-133a	16.952328	37.4371	1.849809525540024e-64	1.0159271362489657e-63
380	Fibroblasts	hsa-miR-199b	16.844133	23.442366	1.1585311395888973e-63	6.166950373811669e-63
381	Fibroblasts	hsa-miR-541	16.369837	19.09809	3.140525036498711e-60	1.6218233770575432e-59
382	Fibroblasts	hsa-miR-487b	16.338259	31.389439	5.273761091554088e-60	2.683413731878992e-59
383	Fibroblasts	hsa-miR-489	16.197035	27.565805	5.291764326282912e-59	2.6156435098484108e-58
384	Fibroblasts	hsa-miR-766	15.9255495	29.547224	4.2129301738556423e-57	1.9968134796630851e-56
385	Fibroblasts	hsa-miR-320c	15.63069	50.793674	4.499041724018687e-55	2.0482479427769288e-54
386	Fibroblasts	hsa-miR-181c	15.548842	21.707836	1.620069362386954e-54	7.279792199816702e-54
387	Fibroblasts	hsa-miR-96	15.53234	75.65941	2.0959000647851797e-54	9.297197723277849e-54
388	Fibroblasts	hsa-miR-214	15.476031	41.61669	5.03597088270206e-54	2.205627753689763e-53
389	Fibroblasts	hsa-miR-186	15.346031	10.956455	3.765272281245361e-53	1.6284802616386187e-52
390	Fibroblasts	hsa-miR-195	15.03814	18.399694	4.129882357585443e-51	1.7426088972250772e-50
391	Fibroblasts	hsa-miR-889	14.931159	43.75778	2.0664379680214596e-50	8.614307673920784e-50
392	Fibroblasts	hsa-miR-107	14.868168	5.0364423	5.304502673420702e-50	2.1592446176512503e-49
393	Fibroblasts	hsa-miR-431	14.62819	41.085438	1.8566037732777477e-48	7.13761006171223e-48
394	Fibroblasts	hsa-miR-329	14.398414	35.9811	5.294498167185999e-47	1.9488259211131446e-46
395	Fibroblasts	hsa-miR-10a	14.023038	18.762531	1.1268597854737363e-44	4.019520471896008e-44
396	Fibroblasts	hsa-miR-223	13.912228	103.96281	5.339039823268951e-44	1.847307778851057e-43
397	Fibroblasts	hsa-miR-154	13.638959	37.458466	2.3488974694590058e-42	7.814601196469384e-42
398	Fibroblasts	hsa-miR-183	13.57887	21.231058	5.344506564799987e-42	1.7611421632579006e-41
399	Fibroblasts	hsa-miR-148a	13.575659	10.504656	5.58390563243917e-42	1.822671083796182e-41
400	Fibroblasts	hsa-miR-455	13.528553	23.347042	1.0609145499023767e-41	3.398855872835392e-41
401	Fibroblasts	hsa-let-7d	13.341816	4.5888734	1.3219889622379648e-40	4.1582561903121434e-40
402	Fibroblasts	hsa-miR-320d	13.310475	25.156857	2.011971152727834e-40	6.27154971931379e-40
403	Fibroblasts	hsa-miR-511	13.219664	95.40947	6.7565605088656364e-40	2.0872945857745628e-39
404	Fibroblasts	hsa-miR-517b	13.171725	42.38713	1.2764759930812173e-39	3.90850171332833e-39
405	Fibroblasts	hsa-miR-34a	12.5726595	13.806953	2.9850879484958673e-36	8.903796811892845e-36
406	Fibroblasts	hsa-miR-518b	12.371133	44.328167	3.745025174644792e-35	1.107503171305212e-34
407	Fibroblasts	hsa-miR-193b	12.323075	18.756365	6.804886156721061e-35	1.9953310256148197e-34
408	Fibroblasts	hsa-miR-429	12.307595	32.972458	8.244324380224882e-35	2.3970892735779907e-34
409	Fibroblasts	hsa-miR-615	12.264222	22.005724	1.4095928644979133e-34	4.06432609263565e-34
410	Fibroblasts	hsa-miR-95	12.019012	36.38642	2.8232385879315136e-33	8.006889765772981e-33
411	Fibroblasts	hsa-miR-887	11.933931	30.515284	7.876371988128396e-33	2.2156298438149797e-32
412	Fibroblasts	hsa-miR-296	11.655669	27.907976	2.1468659188639194e-31	5.8953619676739375e-31
413	Fibroblasts	hsa-miR-29c	11.320243	5.976547	1.0418333815634244e-29	2.7943748063639137e-29
414	Fibroblasts	hsa-miR-23b	11.302646	11.352731	1.2732285356331036e-29	3.388746717915799e-29
415	Fibroblasts	hsa-miR-521	11.288498	17.338455	1.4957161375599116e-29	3.920589269664617e-29
416	Fibroblasts	hsa-miR-328	11.218064	9.955606	3.324690300656119e-29	8.64919431599261e-29
417	Fibroblasts	hsa-miR-598	11.146037	16.090788	7.486673058115377e-29	1.9188065763762374e-28
418	Fibroblasts	hsa-miR-1251	11.052087	26.769093	2.141784195840871e-28	5.409177604094463e-28
419	Fibroblasts	hsa-miR-196a	10.855838	15.4818945	1.8708255062311067e-27	4.656875001122035e-27
420	Fibroblasts	hsa-let-7a	10.833629	2.3511815	2.3851251555627624e-27	5.894666455890827e-27
421	Fibroblasts	hsa-miR-497	10.8095875	28.028292	3.1005968041524916e-27	7.554975311526494e-27
422	Fibroblasts	hsa-miR-1283	10.096027	32.09751	5.752575913013326e-24	1.363281688974391e-23
423	Fibroblasts	hsa-miR-144	10.090606	18.315426	6.079344801874531e-24	1.4309206132303317e-23
424	Fibroblasts	hsa-miR-1976	10.067516	90.35379	7.689567390896091e-24	1.797696160304086e-23
425	Fibroblasts	hsa-miR-126	9.877688	4.0483637	5.2019245238850115e-23	1.1999105901761427e-22
426	Fibroblasts	hsa-miR-532	9.784903	22.842451	1.3072159681026306e-22	2.99534254942722e-22
427	Fibroblasts	hsa-miR-216a	9.608224	57.810547	7.381104074776975e-22	1.6801723749163376e-21
428	Fibroblasts	hsa-let-7f	9.499031	1.0572538	2.1185289256766805e-21	4.790921622772101e-21
429	Fibroblasts	hsa-miR-380	9.480792	14.768776	2.5235968528079186e-21	5.633319426267999e-21
430	Fibroblasts	hsa-miR-484	9.401013	2.9747496	5.403992713084248e-21	1.1985778709789422e-20
431	Fibroblasts	hsa-miR-2110	9.3626585	20.942276	7.775548235386667e-21	1.7027466388884727e-20
432	Fibroblasts	hsa-miR-15b	9.353218	2.4291453	8.50209351442138e-21	1.8501411043960988e-20
433	Fibroblasts	hsa-miR-433	9.351981	11.472157	8.602099935530694e-21	1.8602041110585125e-20
434	Fibroblasts	hsa-miR-124	9.234894	24.49503	2.5854341672350165e-20	5.481354172215695e-20
435	Fibroblasts	hsa-miR-744	8.467021	32.2573	2.5174850539368597e-17	5.064243189896241e-17
436	Fibroblasts	hsa-let-7b	8.311269	3.8868423	9.46844262237232e-17	1.8828052570924268e-16
437	Fibroblasts	hsa-miR-628	8.069008	57.85397	7.087174881634206e-16	1.3776193871041772e-15
438	Fibroblasts	hsa-miR-935	8.010749	19.81284	1.1401176821456181e-15	2.203802893979798e-15
439	Fibroblasts	hsa-miR-27b	7.7977366	21.426104	6.302735794532549e-15	1.1982124092902537e-14
440	Fibroblasts	hsa-miR-450b	7.7453513	11.984149	9.53178099355921e-15	1.7923892520497213e-14
441	Fibroblasts	hsa-let-7c	7.60886	9.513026	2.7652434808113193e-14	5.1164398094155954e-14
442	Fibroblasts	hsa-miR-99a	7.6004896	10.147837	2.95012338663729e-14	5.429482403066502e-14
443	Fibroblasts	hsa-miR-382	7.546987	20.734474	4.4544353020520636e-14	8.111761129000074e-14
444	Fibroblasts	hsa-miR-519c	7.0185933	21.169569	2.241133282549463e-12	3.916323816980375e-12
445	Fibroblasts	hsa-miR-106b	6.9445453	1.0803514	3.796813300863372e-12	6.601494482908174e-12
446	Fibroblasts	hsa-miR-383	6.8978195	17.191298	5.280678897133873e-12	9.1355744920416e-12
447	Fibroblasts	hsa-miR-379	6.8476458	8.192044	7.507519607097208e-12	1.2859414772552643e-11
448	Fibroblasts	hsa-let-7i	6.712985	6.177971	1.906825646642459e-11	3.218349627991663e-11
449	Fibroblasts	hsa-miR-143	6.2657967	21.60701	3.709238112005717e-10	6.082447330587574e-10
450	Fibroblasts	hsa-miR-320b	6.2095833	12.626112	5.312532754658369e-10	8.670454401470734e-10
451	Fibroblasts	hsa-miR-891b	6.157983	15.481934	7.367740893002308e-10	1.1912328733545789e-09
452	Fibroblasts	hsa-miR-670	6.154511	11.020797	7.530952228352881e-10	1.2119578934930683e-09
453	Fibroblasts	hsa-miR-548b	5.893275	5.9196544	3.786164788338443e-09	6.009234021858263e-09
454	Fibroblasts	hsa-miR-509	5.7816796	9.936609	7.3958457060168424e-09	1.1631648246735579e-08
455	Fibroblasts	hsa-miR-376b	5.7276297	24.040546	1.0184345087612978e-08	1.587289819961302e-08
456	Fibroblasts	hsa-miR-34b	5.639719	17.171328	1.7032805121805394e-08	2.6309600768502974e-08
457	Fibroblasts	hsa-miR-495	5.5126677	10.981982	3.534355302468368e-08	5.38716711301346e-08
458	Fibroblasts	hsa-miR-1306	5.4916706	-2.6345296	3.9814939003830435e-08	6.042091620756725e-08
459	Fibroblasts	hsa-miR-652	5.3827863	11.283126	7.334151835530927e-08	1.1005695568306063e-07
460	Fibroblasts	hsa-miR-381	5.1388135	9.889141	2.764783545671037e-07	4.1233409775955983e-07
461	Fibroblasts	hsa-miR-574	5.1076155	4.6871166	3.2624949260718107e-07	4.844734954595907e-07
462	Fibroblasts	hsa-miR-202	5.041867	16.352531	4.610126284971994e-07	6.787675296171532e-07
463	Fibroblasts	hsa-miR-155	4.8689218	6.3111887	1.1220882224690111e-06	1.6381541138155184e-06
464	Fibroblasts	hsa-let-7g	4.7730446	4.0128045	1.8146146924266254e-06	2.638053292351312e-06
465	Fibroblasts	hsa-miR-26b	4.6754317	2.9100885	2.933357042515593e-06	4.228923069626647e-06
466	Fibroblasts	hsa-miR-128	4.5082417	1.2719948	6.536714420839375e-06	9.345880948803404e-06
467	Fibroblasts	hsa-miR-1	4.466105	10.694509	7.965649677941877e-06	1.1342036166946048e-05
468	Fibroblasts	hsa-miR-135a	4.4617534	8.2664585	8.129169872985393e-06	1.1527429410053058e-05
469	Fibroblasts	hsa-miR-1911	4.357768	11.921292	1.3139565050608714e-05	1.8556283704124958e-05
470	Fibroblasts	hsa-miR-520g	4.234236	11.131385	2.293302087597082e-05	3.2124798474031996e-05
471	Fibroblasts	hsa-miR-9	4.210005	5.009753	2.5536505604297474e-05	3.548446160275874e-05
472	Fibroblasts	hsa-miR-346	4.1236157	6.241254	3.7297083793310885e-05	5.141350993022138e-05
473	Fibroblasts	hsa-miR-1180	3.8800473	-1.9016587	0.00010443618069412076	0.0001400578237215728
474	Fibroblasts	hsa-miR-452	3.827139	5.942296	0.00012964136318103012	0.00017318884811056532
475	Fibroblasts	hsa-miR-576	3.6984706	14.475157	0.00021690246417529582	0.0002853545726412637
476	Fibroblasts	hsa-miR-200c	3.6815875	11.083648	0.0002317862159147217	0.0003037804193427792
477	Fibroblasts	hsa-miR-185	3.6638484	4.5817647	0.00024845392739135597	0.00032439644859399687
478	Fibroblasts	hsa-miR-425	3.6188347	1.5815058	0.00029593263814353085	0.0003820622865584391
479	Fibroblasts	hsa-miR-153	3.6112967	6.2155814	0.0003046698659376984	0.00039188019931019947
480	Fibroblasts	hsa-miR-519b	3.4333346	14.031941	0.0005962061063856699	0.000757223388194334
481	Fibroblasts	hsa-let-7e	3.2337334	-6.2315965	0.0012218347693848763	0.0015261907227695568
482	Fibroblasts	hsa-miR-891a	3.0821183	5.880669	0.002055331480110532	0.002521789688362568
483	Fibroblasts	hsa-miR-376a	3.0349407	1.7590573	0.002405829854233357	0.002931046230861766
484	Fibroblasts	hsa-miR-1266	2.8907208	6.1106977	0.0038435928319356383	0.004666256560876249
485	Fibroblasts	hsa-miR-205	2.8195028	8.449633	0.004809812100540893	0.005778454815233156
486	Fibroblasts	hsa-miR-302d	2.6384017	4.658614	0.008329785010935106	0.0099041430026926
487	Fibroblasts	hsa-miR-27a	2.5914857	1.4813871	0.009556252196532373	0.011323504315069182
488	Fibroblasts	hsa-miR-29a	2.5778604	4.3930326	0.009941418416414239	0.011699764530882064
489	Fibroblasts	hsa-miR-376c	2.570893	4.0259376	0.010143665254410655	0.011897315857715548
490	Fibroblasts	hsa-miR-338	2.521195	-20.892641	0.011695706117484862	0.013625300729460478
491	Fibroblasts	hsa-miR-150	2.4569914	5.003314	0.01401059999412537	0.016267340932776438
492	Fibroblasts	hsa-miR-98	2.3313193	6.1013784	0.01973652617417182	0.022687169622137706
493	Fibroblasts	hsa-miR-200a	2.2121863	2.9443262	0.026953785034819308	0.030577080728024526
494	Fibroblasts	hsa-miR-496	1.9504032	0.78760153	0.051128085228053094	0.05669973554136657
495	Fibroblasts	hsa-miR-135b	1.9270046	31.609327	0.053979056393945804	0.059670139016949675
496	Fibroblasts	hsa-miR-1323	1.7805258	6.253171	0.0749899492060774	0.08263223702325727
497	Fibroblasts	hsa-miR-30e	1.7252871	1.0782766	0.08447573910355868	0.09278922453914701
498	Fibroblasts	hsa-miR-30a	1.7174639	-1.8109304	0.08589445649687452	0.09404899350607147
499	Fibroblasts	hsa-miR-543	1.6602278	4.5150027	0.09686864927244927	0.10573044999453454
500	Fibroblasts	hsa-miR-30c	1.6435586	0.44045454	0.10026740571668856	0.10909598232067372
501	Fibroblasts	hsa-miR-802	1.6361396	6.7694106	0.10181037979024554	0.11042755927092464
502	Fibroblasts	hsa-miR-21	1.54635	0.10245816	0.12202006861946142	0.13111473211904862
503	Fibroblasts	hsa-miR-675	1.3940215	3.128258	0.16331109929183696	0.1749400630185003
504	Fibroblasts	hsa-miR-29b	1.3599224	0.5998405	0.17385447484765548	0.1856594083249654
505	Fibroblasts	hsa-miR-191	1.2416931	1.9131639	0.2143498127311726	0.22750010799075374
506	Fibroblasts	hsa-miR-671	1.2151082	6.6527715	0.22432484127319408	0.2373590063624622
507	Fibroblasts	hsa-miR-200b	1.1528784	-15.803632	0.248960276953072	0.26182448579259243
508	Fibroblasts	hsa-miR-490	0.99719715	13.199494	0.31866880995434144	0.33210665133795825
509	Fibroblasts	hsa-miR-1307	0.932542	39.08914	0.35105648604382633	0.36476139390739915
510	Fibroblasts	hsa-miR-26a	0.5182163	0.021366436	0.6043073738905163	0.6204461464869989
511	Fibroblasts	hsa-miR-551a	0.14310217	1.0970179	0.8862094907454261	0.8939605941630245
512	Fibroblasts	hsa-miR-494	0.09766045	6.3245325	0.9222019182345375	0.9248749672728984
513	Fibroblasts	hsa-miR-199a	0.021163331	7.121045	0.9831153645779822	0.9831153645779822
514	Fibroblasts	hsa-miR-374b	-0.13133155	21.900679	0.8955130320159742	0.9007195031323462
515	Fibroblasts	hsa-miR-548d	-0.14367287	2.130472	0.8857587977669815	0.8939605941630245
516	Fibroblasts	hsa-miR-224	-0.34665063	-4.166161	0.7288538105323781	0.7395408165519144
517	Fibroblasts	hsa-miR-892b	-0.3571134	1.5814215	0.721006918754335	0.7337305702617645
518	Fibroblasts	hsa-miR-506	-0.3803455	0.014589132	0.70368896481464	0.7182194154155322
519	Fibroblasts	hsa-miR-518f	-0.39756152	0.79274607	0.6909534346191593	0.7073073620657666
520	Fibroblasts	hsa-miR-498	-0.58284765	-0.5154599	0.5599958482860223	0.576662391389773
521	Fibroblasts	hsa-miR-342	-0.81547785	-5.0552835	0.4147988255006029	0.4284190854424137
522	Fibroblasts	hsa-miR-320a	-0.9041736	-6.5079727	0.36590333823620613	0.3790495659572674
523	Fibroblasts	hsa-miR-590	-1.051342	-4.3636513	0.2931015353852021	0.30638408230598163
524	Fibroblasts	hsa-miR-122	-1.1020151	-12.147258	0.27045509836089987	0.2835680728268829
525	Fibroblasts	hsa-miR-516b	-1.1987007	1.1607624	0.2306443713549866	0.24330168441715053
526	Fibroblasts	hsa-miR-485	-1.3088213	-22.858122	0.19059489091654214	0.20291025309884178
527	Fibroblasts	hsa-miR-149	-1.5749799	-12.913853	0.11526107936629738	0.12423779894311182
528	Fibroblasts	hsa-miR-1228	-1.5981407	-4.717289	0.11001166954676135	0.11895011769743571
529	Fibroblasts	hsa-miR-301a	-2.0009336	0.5897537	0.045399547121957	0.050508820913817115
530	Fibroblasts	hsa-miR-542	-2.0566716	-1.0667648	0.039717823488251376	0.04433021589333863
531	Fibroblasts	hsa-miR-302c	-2.1547363	-23.240068	0.031182473796634497	0.0349162975198561
532	Fibroblasts	hsa-miR-888	-2.1864576	-4.8230753	0.028782147827530156	0.032333192040017646
533	Fibroblasts	hsa-miR-302b	-2.191594	-3.645623	0.028408849316959837	0.03201779108686679
534	Fibroblasts	hsa-miR-539	-2.2004158	11.586916	0.027777405860535953	0.03140843930635765
535	Fibroblasts	hsa-miR-92a	-2.225479	-0.24438551	0.02604910471584501	0.0296479941831657
536	Fibroblasts	hsa-miR-16	-2.235276	-0.10902762	0.02539924267424817	0.029003755661022663
537	Fibroblasts	hsa-miR-212	-2.2381055	-24.57442	0.025214170729321424	0.02888775851769938
538	Fibroblasts	hsa-miR-518e	-2.368177	-11.3915825	0.01787598896374089	0.02061697393818116
539	Fibroblasts	hsa-miR-515	-2.3859873	-7.1650324	0.01703333757458198	0.01971081873179052
540	Fibroblasts	hsa-miR-1292	-2.5354147	-3.840313	0.011231426902011711	0.013128627392216392
541	Fibroblasts	hsa-miR-24	-2.5856597	-0.14627704	0.009719280591451019	0.011477375715501885
542	Fibroblasts	hsa-miR-1250	-2.6924038	-2.2569227	0.007093898731957786	0.0084637550388186
543	Fibroblasts	hsa-miR-127	-2.735539	-7.5806723	0.006227820607081009	0.007456145086678301
544	Fibroblasts	hsa-miR-339	-2.8215716	-6.5231743	0.004778898165607897	0.005761319739722413
545	Fibroblasts	hsa-miR-23a	-2.8823507	2.3906262	0.003947201461422641	0.00477528568409872
546	Fibroblasts	hsa-miR-193a	-3.0644267	9.045558	0.0021808761711057186	0.002666371573153988
547	Fibroblasts	hsa-miR-767	-3.0917487	-13.22423	0.0019898116254846985	0.00245008833600607
548	Fibroblasts	hsa-miR-375	-3.1341944	-10.903889	0.0017232667921151146	0.002129465393113677
549	Fibroblasts	hsa-miR-410	-3.1536932	-7.149478	0.001612185037841045	0.00199934058456273
550	Fibroblasts	hsa-miR-190b	-3.193856	-9.275185	0.0014038616327803099	0.0017472522479927597
551	Fibroblasts	hsa-miR-221	-3.2506402	-5.7620564	0.0011514546626398869	0.0014434902654833365
552	Fibroblasts	hsa-miR-584	-3.3771446	-2.7960017	0.0007324252378261492	0.0009215241174103549
553	Fibroblasts	hsa-miR-520a	-3.4244173	-13.056431	0.0006161192337446192	0.0007780191783782418
554	Fibroblasts	hsa-miR-520e	-3.4327638	-6.6950626	0.0005974623843267433	0.000757223388194334
555	Fibroblasts	hsa-miR-519e	-3.4953978	-9.114522	0.00047335580996836686	0.0006043583404024167
556	Fibroblasts	hsa-miR-301b	-3.5362976	-6.0747223	0.0004057772163729334	0.0005199959883890184
557	Fibroblasts	hsa-miR-518d	-3.645491	-7.7249093	0.0002668818210878958	0.0003458468542936777
558	Fibroblasts	hsa-miR-525	-3.648915	-10.245082	0.00026335009448471793	0.0003425531304199714
559	Fibroblasts	hsa-miR-760	-3.783243	-5.9598575	0.00015479825895091273	0.00020442823510311375
560	Fibroblasts	hsa-miR-197	-3.7846458	-6.98864	0.0001539276533390927	0.00020405734887098112
561	Fibroblasts	hsa-miR-210	-3.7850738	-4.5760245	0.000153662963742202	0.00020405734887098112
562	Fibroblasts	hsa-miR-181a	-3.8831148	-0.27301702	0.00010312687763838569	0.00013884007650926634
563	Fibroblasts	hsa-miR-1254	-3.9505997	-9.7242775	7.795564691150262e-05	0.00010536192902882777
564	Fibroblasts	hsa-miR-516a	-4.0022	-12.304677	6.275619163713099e-05	8.515153845665616e-05
565	Fibroblasts	hsa-miR-1197	-4.023506	-6.9727063	5.7338100202416235e-05	7.810623098439376e-05
566	Fibroblasts	hsa-miR-99b	-4.0434804	-5.6668267	5.2663544135029746e-05	7.202208012142409e-05
567	Fibroblasts	hsa-miR-770	-4.099171	-14.357317	4.1463270589289364e-05	5.692972866624651e-05
568	Fibroblasts	hsa-miR-890	-4.181898	-14.343019	2.890854398029886e-05	4.000942486873362e-05
569	Fibroblasts	hsa-miR-31	-4.210124	-29.010578	2.5523070319091546e-05	3.548446160275874e-05
570	Fibroblasts	hsa-miR-374a	-4.2406087	-6.040132	2.2291456179182394e-05	3.135302373169556e-05
571	Fibroblasts	hsa-miR-148b	-4.586546	-4.3919373	4.506394971405206e-06	6.4697620751294665e-06
572	Fibroblasts	hsa-miR-33b	-4.690555	-13.619513	2.724645844902724e-06	3.944466369608128e-06
573	Fibroblasts	hsa-miR-548f	-4.9821577	-9.837002	6.287923031958348e-07	9.218734614650798e-07
574	Fibroblasts	hsa-miR-1296	-5.0500464	-8.515919	4.4170232766176626e-07	6.531154075682526e-07
575	Fibroblasts	hsa-miR-146b	-5.3824534	-45.215282	7.34773316843555e-08	1.1005695568306063e-07
576	Fibroblasts	hsa-miR-15a	-5.3965306	-3.5833364	6.794176963935706e-08	1.026543768350111e-07
577	Fibroblasts	hsa-miR-449c	-5.563721	-8.981138	2.640819259254916e-08	4.0430241756734556e-08
578	Fibroblasts	hsa-miR-345	-5.633631	-5.215308	1.764539446373958e-08	2.713469548646175e-08
579	Fibroblasts	hsa-miR-629	-5.6911054	-6.757898	1.2621962456695874e-08	1.9583852062855484e-08
580	Fibroblasts	hsa-miR-655	-5.7643447	-29.496523	8.197571635159167e-09	1.2834207175407564e-08
581	Fibroblasts	hsa-miR-551b	-5.877319	-14.477671	4.1696458588426525e-09	6.587659667395241e-09
582	Fibroblasts	hsa-miR-668	-5.913986	-10.507299	3.339260520124948e-09	5.324350875406598e-09
583	Fibroblasts	hsa-miR-504	-5.939905	-13.328524	2.851868577544546e-09	4.568270962177838e-09
584	Fibroblasts	hsa-miR-582	-6.1590767	-8.511132	7.31703673192589e-10	1.1885890653738767e-09
585	Fibroblasts	hsa-miR-100	-6.3551106	-29.549603	2.0827644152761135e-10	3.431602322312073e-10
586	Fibroblasts	hsa-miR-659	-6.3833604	-14.722649	1.7324366266858977e-10	2.868052980063735e-10
587	Fibroblasts	hsa-miR-769	-6.473673	-6.369327	9.564877414289916e-11	1.5910805698770726e-10
588	Fibroblasts	hsa-miR-129	-6.634847	-10.713977	3.2483876114151405e-11	5.42967204613352e-11
589	Fibroblasts	hsa-miR-302a	-6.656391	-18.570953	2.806329979413645e-11	4.7135445285297145e-11
590	Fibroblasts	hsa-miR-361	-6.7137938	-4.0708423	1.8962848132091504e-11	3.216247771423363e-11
591	Fibroblasts	hsa-miR-204	-6.8024654	-18.461327	1.0284358575920098e-11	1.7529005257479576e-11
592	Fibroblasts	hsa-miR-660	-6.862222	-4.674461	6.7797458085301975e-12	1.1670607212693773e-11
593	Fibroblasts	hsa-miR-491	-7.0220647	-10.621647	2.186129635571889e-12	3.839598243187176e-12
594	Fibroblasts	hsa-miR-28	-7.070051	-56.856422	1.5487681585167425e-12	2.734049912483637e-12
595	Fibroblasts	hsa-miR-140	-7.128262	-3.129928	1.01644157805178e-12	1.8035322359277738e-12
596	Fibroblasts	hsa-miR-520d	-7.1685677	-17.007843	7.578658992894237e-13	1.3516577379079412e-12
597	Fibroblasts	hsa-miR-522	-7.340728	-19.942215	2.124357925073461e-13	3.8084344148985367e-13
598	Fibroblasts	hsa-miR-196b	-7.3579435	-28.494703	1.8676490775572636e-13	3.3656592751813193e-13
599	Fibroblasts	hsa-miR-653	-7.500142	-9.543571	6.374865042565856e-14	1.1548184841506733e-13
600	Fibroblasts	hsa-miR-1287	-7.561468	-10.053955	3.985446166267167e-14	7.296107796446772e-14
601	Fibroblasts	hsa-miR-1226	-7.6777477	-13.672057	1.6190995939236404e-14	3.01187343815903e-14
602	Fibroblasts	hsa-miR-450a	-7.6900177	-12.883995	1.471146880747018e-14	2.7514422742619905e-14
603	Fibroblasts	hsa-miR-512	-7.7561235	-25.234009	8.756484114550359e-15	1.6555975429696306e-14
604	Fibroblasts	hsa-miR-152	-7.841704	-6.80732	4.444728059306806e-15	8.496551980774337e-15
605	Fibroblasts	hsa-miR-326	-7.9947457	-11.404572	1.2984138246987575e-15	2.4958399074765006e-15
606	Fibroblasts	hsa-miR-372	-8.123533	-18.288588	4.528052379384491e-16	8.851447024107537e-16
607	Fibroblasts	hsa-miR-330	-8.125982	-7.1576653	4.437536972266675e-16	8.723794275024259e-16
608	Fibroblasts	hsa-miR-513a	-8.150927	-19.66998	3.611465128433192e-16	7.140382482502196e-16
609	Fibroblasts	hsa-miR-192	-8.462432	-38.8301	2.618590027467413e-17	5.237180054934826e-17
610	Fibroblasts	hsa-miR-944	-8.656564	-49.448395	4.861993748060024e-18	9.837718344027885e-18
611	Fibroblasts	hsa-miR-222	-8.815432	-12.641552	1.1922511902903372e-18	2.4265818343556275e-18
612	Fibroblasts	hsa-miR-449b	-8.821138	-16.993345	1.1330194139571097e-18	2.3196728830127807e-18
613	Fibroblasts	hsa-miR-1537	-8.875473	27.723038	6.963657400325537e-19	1.4341818217337118e-18
614	Fibroblasts	hsa-miR-520c	-8.882631	-43.149994	6.529734487613792e-19	1.3528671453379473e-18
615	Fibroblasts	hsa-miR-141	-9.04264	-36.858494	1.5293292427827161e-19	3.1876380602579504e-19
616	Fibroblasts	hsa-miR-7	-9.078618	-20.925312	1.099625340616782e-19	2.3058810172933734e-19
617	Fibroblasts	hsa-miR-1262	-9.23437	-17.315046	2.598098509373913e-20	5.481354172215695e-20
618	Fibroblasts	hsa-miR-892a	-9.271704	-28.430359	1.83196665099635e-20	3.9127188965724515e-20
619	Fibroblasts	hsa-miR-142	-9.309227	-68.77279	1.2876654198626937e-20	2.767280964425416e-20
620	Fibroblasts	hsa-miR-187	-9.390741	-21.552141	5.957955683777997e-21	1.3130271761701827e-20
621	Fibroblasts	hsa-miR-331	-9.486951	-15.204975	2.3789056006391125e-21	5.344813881955409e-21
622	Fibroblasts	hsa-miR-10b	-9.973637	-10.583064	1.9881365809217967e-23	4.616746691268065e-23
623	Fibroblasts	hsa-miR-32	-10.238344	-6.0383954	1.3350120562081255e-24	3.185614975503527e-24
624	Fibroblasts	hsa-miR-503	-10.3468485	-12.655405	4.324899794479782e-25	1.0391773117291698e-24
625	Fibroblasts	hsa-miR-30d	-10.487382	-5.3370667	9.872586375147646e-26	2.388751668392368e-25
626	Fibroblasts	hsa-miR-423	-10.814011	-2.6779835	2.9546280003599057e-27	7.250363745564025e-27
627	Fibroblasts	hsa-miR-526b	-10.925178	-51.755043	8.736914709649824e-28	2.190559775028144e-27
628	Fibroblasts	hsa-miR-335	-11.0797415	-18.752327	1.5732624101884636e-28	4.002564661214767e-28
629	Fibroblasts	hsa-miR-340	-11.204225	-13.284334	3.8874269262896967e-29	1.0037684451464441e-28
630	Fibroblasts	hsa-miR-508	-11.301077	-25.079662	1.2961909384954362e-29	3.423527211598633e-29
631	Fibroblasts	hsa-miR-424	-11.483652	-11.630077	1.594023975583135e-30	4.308846058998163e-30
632	Fibroblasts	hsa-miR-519d	-11.627087	-30.427061	3.0016667820174197e-31	8.177769343134072e-31
633	Fibroblasts	hsa-miR-138	-11.849707	-26.869263	2.1594644046414914e-32	5.977397472047649e-32
634	Fibroblasts	hsa-miR-33a	-11.885469	-25.747467	1.4084076179993697e-32	3.929911579256306e-32
635	Fibroblasts	hsa-miR-363	-12.23564	-17.835312	2.005185052635448e-34	5.73383494389971e-34
636	Fibroblasts	hsa-miR-507	-12.93227	-27.194597	2.959494878250931e-38	8.90421937282454e-38
637	Fibroblasts	hsa-miR-137	-13.06869	-57.677025	4.971401657771523e-39	1.508864011920129e-38
638	Fibroblasts	hsa-miR-616	-13.486369	-26.597982	1.8814064308939536e-41	5.972170872378972e-41
639	Fibroblasts	hsa-miR-324	-13.536876	-10.195036	9.473323422136975e-42	3.063336358934013e-41
640	Fibroblasts	hsa-miR-449a	-13.669825	-28.404284	1.537663487683001e-42	5.165355016876877e-42
641	Fibroblasts	hsa-miR-101	-13.873587	-13.372242	9.158054018274394e-44	3.1065555787479805e-43
642	Fibroblasts	hsa-miR-577	-13.88852	-36.83293	7.435604453478495e-44	2.54724667416194e-43
643	Fibroblasts	hsa-miR-184	-13.98744	-36.997826	1.859855023391528e-44	6.500099374681502e-44
644	Fibroblasts	hsa-miR-1301	-13.992315	-68.0178	1.7366485058445082e-44	6.131432479818365e-44
645	Fibroblasts	hsa-miR-215	-14.18307	-30.828093	1.1662949095081025e-45	4.2035212363521197e-45
646	Fibroblasts	hsa-miR-509-3	-14.25077	-55.298016	4.433687340602379e-46	1.614795599840445e-45
647	Fibroblasts	hsa-miR-139	-14.543561	-62.61255	6.416634840197051e-48	2.3872641448475047e-47
648	Fibroblasts	hsa-miR-373	-14.601558	-69.80763	2.745011441726475e-48	1.0323629987362614e-47
649	Fibroblasts	hsa-miR-486	-14.618869	-40.982296	2.129084187121948e-48	8.095199216969165e-48
650	Fibroblasts	hsa-miR-367	-14.642125	-26.945738	1.5126630844099525e-48	5.880690193324085e-48
651	Fibroblasts	hsa-miR-589	-14.717623	-40.416477	4.9681793492199545e-49	1.953397789579664e-48
652	Fibroblasts	hsa-miR-501	-14.785869	-20.715748	1.8071011837240316e-49	7.186862178948447e-49
653	Fibroblasts	hsa-miR-105	-14.805367	-29.839142	1.352454510448186e-49	5.441270472268283e-49
654	Fibroblasts	hsa-miR-1275	-14.909591	-39.700237	2.8549532141363747e-50	1.1759688239180782e-49
655	Fibroblasts	hsa-miR-624	-15.219884	-10.335415	2.6099482573146423e-52	1.1148667864578596e-51
656	Fibroblasts	hsa-miR-627	-15.684097	-37.154053	1.9430432802712912e-55	8.96390633298489e-55
657	Fibroblasts	hsa-miR-1258	-15.8283415	-30.937342	1.9838210763211614e-56	9.275703951447592e-56
658	Fibroblasts	hsa-miR-146a	-16.132118	-23.723593	1.517256889688326e-58	7.291262275446677e-58
659	Fibroblasts	hsa-miR-132	-16.16636	-7.5821576	8.709425169373777e-59	4.2443114205680655e-58
660	Fibroblasts	hsa-miR-520f	-16.308273	-74.5062	8.619491302304061e-60	4.322237667532181e-59
661	Fibroblasts	hsa-miR-1277	-16.83643	-26.403173	1.3196302760068786e-63	6.918061749975455e-63
662	Fibroblasts	hsa-miR-19b	-16.86639	-19.185022	7.950829763817456e-64	4.298417341063812e-63
663	Fibroblasts	hsa-miR-625	-17.024641	-62.067486	5.392282233481745e-65	3.0092413754591673e-64
664	Fibroblasts	hsa-miR-194	-17.362064	-22.487286	1.598694962198374e-67	9.375397574926058e-67
665	Fibroblasts	hsa-miR-30b	-17.483742	-11.258425	1.9057258099558668e-68	1.1568090004293507e-67
666	Fibroblasts	hsa-miR-885	-17.490496	-26.786123	1.6928008743248029e-68	1.045909111636396e-67
667	Fibroblasts	hsa-miR-873	-17.990854	-40.77704	2.2979167948316875e-72	1.5589788451211055e-71
668	Fibroblasts	hsa-miR-188	-18.075863	-46.90605	4.937635303333919e-73	3.4865751325582364e-72
669	Fibroblasts	hsa-miR-1293	-18.350868	-54.551163	3.248817335831565e-75	2.4979795515504925e-74
670	Fibroblasts	hsa-miR-1179	-18.361734	-85.86915	2.6597291731813565e-75	2.0915143043653395e-74
671	Fibroblasts	hsa-miR-651	-18.473045	-54.03654	3.403377202252937e-76	2.8037345523321817e-75
672	Fibroblasts	hsa-miR-1248	-18.79575	-43.130104	8.181601753328074e-79	7.258549247824394e-78
673	Fibroblasts	hsa-miR-25	-19.017822	-25.589153	1.2142401216283566e-80	1.1111262179959214e-79
674	Fibroblasts	hsa-miR-19a	-19.754425	-52.23454	7.348815956789848e-87	7.945907253279024e-86
675	Fibroblasts	hsa-miR-130b	-20.159477	-18.773348	2.2221990275928517e-90	2.4802608501520217e-89
676	Fibroblasts	hsa-miR-93	-20.353941	-15.20476	4.284035356157773e-92	5.293843690109249e-91
677	Fibroblasts	hsa-miR-130a	-20.6659	-25.214655	7.023756443973284e-95	9.346998960056755e-94
678	Fibroblasts	hsa-miR-937	-20.873085	-58.71865	9.406276731900438e-97	1.3560715621823133e-95
679	Fibroblasts	hsa-miR-513b	-21.18597	-69.96717	1.2864984130344752e-99	1.9353410909127324e-98
680	Fibroblasts	hsa-miR-877	-21.310905	-44.591785	8.994083094167522e-101	1.4818822621818871e-99
681	Fibroblasts	hsa-miR-1271	-21.436268	-70.22573	6.134047558636909e-102	1.117042344888616e-100
682	Fibroblasts	hsa-miR-133b	-21.984137	-94.864525	4.0849465418879376e-107	7.852175019406813e-106
683	Fibroblasts	hsa-miR-92b	-22.056448	-32.508286	8.28371524184212e-108	1.6859796903984548e-106
684	Fibroblasts	hsa-miR-362	-22.182667	-31.336618	5.049471811388999e-109	1.0919482792128711e-107
685	Fibroblasts	hsa-miR-206	-22.403028	-114.54629	3.6771997312761004e-111	8.482074046810205e-110
686	Fibroblasts	hsa-miR-592	-22.715246	-62.907097	3.1668532280940216e-114	7.826651549432368e-113
687	Fibroblasts	hsa-miR-18b	-22.938984	-92.47311	1.8981464526546728e-116	5.472988938487641e-115
688	Fibroblasts	hsa-miR-454	-23.963717	-51.93546	6.648489423125779e-127	2.555974822668355e-125
689	Fibroblasts	hsa-miR-421	-24.040213	-38.95014	1.05668037610973e-127	4.5701426266745826e-126
690	Fibroblasts	hsa-miR-1291	-24.572222	-59.16975	2.503582310143643e-133	1.2374849704424293e-131
691	Fibroblasts	hsa-miR-18a	-24.602135	-70.786644	1.1984257127970203e-133	6.910921610462818e-132
692	CD4Tconv	hsa-miR-200b	24.39621	152.07712	1.8762010551112705e-131	6.491655650684997e-129
693	CD4Tconv	hsa-miR-200c	23.293795	88.14156	5.12416725151258e-120	8.864809345116764e-118
694	CD4Tconv	hsa-miR-944	22.902033	184.69489	4.434418133975653e-116	5.114362247851921e-114
695	CD4Tconv	hsa-miR-141	22.225876	117.80224	1.9307663104914048e-109	1.6701128585750652e-107
696	CD4Tconv	hsa-miR-511	19.611326	108.93815	1.237609680692117e-85	8.56425899038945e-84
697	CD4Tconv	hsa-miR-193b	19.264883	29.868557	1.0590583838381519e-82	5.2347742972571505e-81
698	CD4Tconv	hsa-miR-31	18.788677	83.54609	9.347896976705266e-79	4.042965442425027e-77
699	CD4Tconv	hsa-miR-224	16.619127	57.050358	5.066537700521999e-62	1.3142132609683532e-60
700	CD4Tconv	hsa-miR-205	16.616226	76.10545	5.317625911432643e-62	1.3142132609683532e-60
701	CD4Tconv	hsa-miR-183	15.619728	29.854206	5.343315701245606e-55	1.027104018128322e-53
702	CD4Tconv	hsa-miR-412	15.420501	57.54417	1.191766977519216e-53	1.9635779724840417e-52
703	CD4Tconv	hsa-miR-455	15.369077	28.788097	2.6390404890772917e-53	4.150490951003377e-52
704	CD4Tconv	hsa-miR-27b	15.043408	180.95865	3.8139813243167356e-51	5.278550152854362e-50
705	CD4Tconv	hsa-miR-149	14.043173	52.59465	8.482811009410507e-45	9.78350869752012e-44
706	CD4Tconv	hsa-let-7c	13.9302845	21.411331	4.146981397223905e-44	4.628566333675714e-43
707	CD4Tconv	hsa-miR-524	13.729357	53.367634	6.77323412524163e-43	7.323559397917513e-42
708	CD4Tconv	hsa-miR-299	13.585374	22.55953	4.8902602423642265e-42	4.976558952523595e-41
709	CD4Tconv	hsa-miR-509	13.071996	24.979828	4.759983936247504e-39	4.451228221463882e-38
710	CD4Tconv	hsa-miR-2110	13.050439	34.498104	6.318207225305796e-39	5.75289394725212e-38
711	CD4Tconv	hsa-miR-302a	12.605747	56.08457	1.9630209855158988e-36	1.656598197532929e-35
712	CD4Tconv	hsa-miR-508	12.521249	35.710983	5.712897303047328e-36	4.7063392067961323e-35
713	CD4Tconv	hsa-miR-429	12.005752	40.240704	3.314392819090166e-33	2.666930035826041e-32
714	CD4Tconv	hsa-miR-891a	11.990469	29.775595	3.986403068882343e-33	3.1347624132574787e-32
715	CD4Tconv	hsa-miR-369	11.9636135	34.97564	5.511026595020148e-33	4.2373671152821583e-32
716	CD4Tconv	hsa-miR-574	11.81305	17.337347	3.342134064021006e-32	2.409121637815142e-31
717	CD4Tconv	hsa-miR-1247	11.677601	47.95515	1.6591173641494983e-31	1.1481092159914528e-30
718	CD4Tconv	hsa-miR-409	11.544467	44.1471	7.872796244041396e-31	5.3411519616437705e-30
719	CD4Tconv	hsa-miR-624	11.035412	12.46851	2.5786838451724438e-28	1.5653063340871325e-27
720	CD4Tconv	hsa-let-7i	10.442582	6.449181	1.584409251477422e-25	8.565712515799813e-25
721	CD4Tconv	hsa-miR-200a	10.4355545	38.66926	1.7061420463865826e-25	9.081925354611655e-25
722	CD4Tconv	hsa-miR-382	10.360371	33.230434	3.755046661749932e-25	1.9391733506947413e-24
723	CD4Tconv	hsa-miR-509-3	10.290959	50.191223	7.740166900840124e-25	3.938379040721592e-24
724	CD4Tconv	hsa-miR-99b	10.099094	28.63965	5.575489456001803e-24	2.7170695095445404e-23
725	CD4Tconv	hsa-miR-148a	9.897524	8.943535	4.2670712187160765e-23	1.9685421889010167e-22
726	CD4Tconv	hsa-miR-22	9.727802	8.477431	2.2949835686566555e-22	1.0448214667831616e-21
727	CD4Tconv	hsa-miR-34b	9.670187	32.35419	4.0364109909358224e-22	1.7905105164920442e-21
728	CD4Tconv	hsa-miR-450b	9.214089	16.791363	3.139320363491561e-20	1.324640055814732e-19
729	CD4Tconv	hsa-miR-1266	9.19613	22.854088	3.710744389817872e-20	1.5284732843773616e-19
730	CD4Tconv	hsa-miR-27a	9.013105	4.2032094	2.003030862482045e-19	7.875553163849859e-19
731	CD4Tconv	hsa-miR-28	8.978776	12.16633	2.7379599391228467e-19	1.0644203808275337e-18
732	CD4Tconv	hsa-miR-758	8.935104	32.449757	4.0679448680403614e-19	1.5638988048244057e-18
733	CD4Tconv	hsa-miR-498	8.899353	32.162067	5.617333619854414e-19	2.1126059048582907e-18
734	CD4Tconv	hsa-miR-485	8.741789	28.891817	2.2944731938009077e-18	8.445614096331002e-18
735	CD4Tconv	hsa-miR-34a	8.676031	10.990133	4.098210620536136e-18	1.4926114470584242e-17
736	CD4Tconv	hsa-miR-377	8.667637	24.151316	4.411815956151218e-18	1.590092000862835e-17
737	CD4Tconv	hsa-miR-217	8.660219	24.21783	4.7085992189439595e-18	1.6624238058720508e-17
738	CD4Tconv	hsa-miR-98	8.651741	11.135192	5.0719662606780054e-18	1.7726265921157475e-17
739	CD4Tconv	hsa-miR-34c	8.462498	17.292624	2.61711422922085e-17	8.791471100101108e-17
740	CD4Tconv	hsa-miR-181c	8.231144	14.433989	1.8543376182976368e-16	5.940748295657244e-16
741	CD4Tconv	hsa-miR-23a	8.200635	5.3277855	2.3911987746782414e-16	7.521407054897014e-16
742	CD4Tconv	hsa-let-7d	8.168398	3.2836869	3.125125848710793e-16	9.741383276161572e-16
743	CD4Tconv	hsa-miR-214	8.134989	24.442738	4.119773546628346e-16	1.2727157563691141e-15
744	CD4Tconv	hsa-miR-99a	8.005758	13.089236	1.1873244986871884e-15	3.603634004787432e-15
745	CD4Tconv	hsa-miR-135b	7.9740787	40.08336	1.5352185752380543e-15	4.619005452455364e-15
746	CD4Tconv	hsa-miR-1251	7.9394703	23.874464	2.0304637356918207e-15	6.0563832116325e-15
747	CD4Tconv	hsa-miR-133a	7.6515894	18.40803	1.985103047652383e-14	5.5390778587719723e-14
748	CD4Tconv	hsa-let-7a	7.6475177	2.0507224	2.0489589459847662e-14	5.6715183624858326e-14
749	CD4Tconv	hsa-miR-24	7.2443786	0.5652304	4.344270091890827e-13	1.1652073269722683e-12
750	CD4Tconv	hsa-miR-1287	6.9611826	13.329349	3.374284648488671e-12	8.778214198323912e-12
751	CD4Tconv	hsa-miR-193a	6.935749	14.927051	4.040739756370597e-12	1.0356266338549827e-11
752	CD4Tconv	hsa-miR-652	6.901197	14.355791	5.156624864759468e-12	1.3119060317696882e-11
753	CD4Tconv	hsa-miR-125a	6.877855	8.465986	6.076044267042375e-12	1.5345338075888042e-11
754	CD4Tconv	hsa-miR-506	6.818511	27.140501	9.198906541821282e-12	2.306392509760988e-11
755	CD4Tconv	hsa-miR-96	6.7675605	53.358067	1.3097178027048612e-11	3.260160861409223e-11
756	CD4Tconv	hsa-miR-513a	6.7212677	22.254665	1.8015034819990748e-11	4.4522871769405706e-11
757	CD4Tconv	hsa-miR-628	6.6663294	53.76445	2.6227993325910746e-11	6.436089142386609e-11
758	CD4Tconv	hsa-miR-138	6.5962768	18.220171	4.2161210028508166e-11	1.0273083570326637e-10
759	CD4Tconv	hsa-miR-656	6.563565	19.029842	5.253641751838978e-11	1.2711608714239766e-10
760	CD4Tconv	hsa-miR-493	6.544155	26.843763	5.983266553438959e-11	1.427731191372331e-10
761	CD4Tconv	hsa-miR-432	6.3719788	22.409407	1.866048308955749e-10	4.362518343910062e-10
762	CD4Tconv	hsa-miR-890	6.326857	43.23749	2.50205084728173e-10	5.810131497714621e-10
763	CD4Tconv	hsa-miR-431	6.2908263	18.899677	3.157800848865937e-10	7.283993958050761e-10
764	CD4Tconv	hsa-miR-519d	6.286281	16.693186	3.2516141598085845e-10	7.45071853836934e-10
765	CD4Tconv	hsa-miR-370	6.067839	18.791973	1.2964249814047219e-09	2.893955119780863e-09
766	CD4Tconv	hsa-miR-29c	6.025367	4.1937633	1.6872640932344905e-09	3.7184291481473484e-09
767	CD4Tconv	hsa-miR-128	5.981082	1.8127817	2.216604983462902e-09	4.823555498604806e-09
768	CD4Tconv	hsa-miR-519c	5.9098577	21.960491	3.4240371255796807e-09	7.313066947225738e-09
769	CD4Tconv	hsa-miR-615	5.8143153	12.825403	6.08824884604631e-09	1.2689964462241104e-08
770	CD4Tconv	hsa-miR-329	5.808041	15.591553	6.320809319847898e-09	1.3095808530942352e-08
771	CD4Tconv	hsa-miR-1307	5.784727	26.251287	7.2630166763566814e-09	1.4958355773925072e-08
772	CD4Tconv	hsa-miR-21	5.7595725	0.6455733	8.432715426718158e-09	1.726461264878392e-08
773	CD4Tconv	hsa-miR-194	5.747302	8.992169	9.067856400079475e-09	1.845575479074999e-08
774	CD4Tconv	hsa-miR-452	5.437418	8.758905	5.405818811871561e-08	1.0507939937682922e-07
775	CD4Tconv	hsa-miR-33b	5.4220243	17.22175	5.892787671169994e-08	1.1390528124160993e-07
776	CD4Tconv	hsa-miR-15b	5.3360476	1.820263	9.499447215289182e-08	1.8260048536055873e-07
777	CD4Tconv	hsa-let-7e	5.2556486	2.7495408	1.4750385848872322e-07	2.788870767054548e-07
778	CD4Tconv	hsa-miR-302b	5.239892	12.596762	1.6067055814941093e-07	3.021305060853054e-07
779	CD4Tconv	hsa-miR-342	5.039131	8.971518	4.676501355500931e-07	8.606752494698523e-07
780	CD4Tconv	hsa-miR-195	5.0144787	7.6507654	5.317745204343503e-07	9.735131432290223e-07
781	CD4Tconv	hsa-miR-340	4.848019	3.5855837	1.2470038149149374e-06	2.235561243319007e-06
782	CD4Tconv	hsa-miR-542	4.783209	4.5984263	1.7251862984257919e-06	3.0300226358138274e-06
783	CD4Tconv	hsa-miR-107	4.7149687	1.8495935	2.4174800568972427e-06	4.224485351951747e-06
784	CD4Tconv	hsa-miR-100	4.5759783	44.329662	4.7400011493139335e-06	8.200201988313104e-06
785	CD4Tconv	hsa-miR-935	4.547728	16.111534	5.4228098770050866e-06	9.334787151461494e-06
786	CD4Tconv	hsa-miR-522	4.465042	16.690731	8.005294799790104e-06	1.3644492614420572e-05
787	CD4Tconv	hsa-miR-1911	4.318885	14.357787	1.5681967460262348e-05	2.633961524879016e-05
788	CD4Tconv	hsa-miR-589	4.2193546	4.4318895	2.4500247003226262e-05	4.075521857267445e-05
789	CD4Tconv	hsa-miR-671	4.1667595	11.416844	3.089604776840337e-05	5.0904916799369365e-05
790	CD4Tconv	hsa-miR-517b	4.0698786	15.119413	4.703763557047928e-05	7.713280524827407e-05
791	CD4Tconv	hsa-miR-223	4.016948	31.912647	5.895661239733951e-05	9.576989619473928e-05
792	CD4Tconv	hsa-miR-496	3.8882763	8.516273	0.0001009586750557179	0.00015950548661770956
793	CD4Tconv	hsa-miR-199b	3.8614209	7.8780775	0.00011272957699648379	0.00017729288018537905
794	CD4Tconv	hsa-miR-331	3.8585205	7.1225195	0.00011407551441262787	0.00017859786419352597
795	CD4Tconv	hsa-miR-1283	3.6261353	15.4499655	0.0002876947078385213	0.0004404529597881787
796	CD4Tconv	hsa-miR-1180	3.5625522	0.51794976	0.00036726697090015003	0.0005597989952927397
797	CD4Tconv	hsa-miR-376b	3.5607116	19.869663	0.00036985120005855	0.0005612654176327119
798	CD4Tconv	hsa-miR-181a	3.5339675	0.5036566	0.0004093712748785408	0.0006185260310391926
799	CD4Tconv	hsa-miR-330	3.454628	3.5682027	0.0005510523625589332	0.0008289744236756126
800	CD4Tconv	hsa-miR-505	3.356604	17.496956	0.0007890601116279524	0.001171737333147088
801	CD4Tconv	hsa-miR-518c	3.1795194	16.377924	0.0014751945503484695	0.002153659554517175
802	CD4Tconv	hsa-miR-518d	3.1062036	7.537901	0.001895061497770816	0.002723021020695455
803	CD4Tconv	hsa-miR-489	3.0789857	4.524241	0.002077067134865002	0.002969691027534259
804	CD4Tconv	hsa-miR-324	3.0237129	2.2822945	0.0024969327180363434	0.003555303376298662
805	CD4Tconv	hsa-let-7b	2.9629743	1.8778116	0.0030468203642688586	0.004320491172282889
806	CD4Tconv	hsa-miR-155	2.8860888	4.401606	0.0039006199916830995	0.005508630682132051
807	CD4Tconv	hsa-miR-520a	2.7903795	10.642322	0.005264629103955238	0.0073450067337440025
808	CD4Tconv	hsa-miR-495	2.6582494	7.7873535	0.007854776836982772	0.010871011142384156
809	CD4Tconv	hsa-miR-885	2.47093	2.7178848	0.013476218920558036	0.018357369080760157
810	CD4Tconv	hsa-miR-105	2.4636235	2.8218436	0.013754049085577171	0.018629988847154937
811	CD4Tconv	hsa-miR-372	2.3824713	-0.84147424	0.017196869270185093	0.02306246809102342
812	CD4Tconv	hsa-miR-320c	2.3114703	20.470718	0.02080689758174099	0.027689179089547628
813	CD4Tconv	hsa-miR-29a	2.219442	3.672875	0.02645667113560523	0.034806114878020565
814	CD4Tconv	hsa-let-7g	1.9166133	2.0289428	0.05528707380276389	0.07137808781998622
815	CD4Tconv	hsa-miR-889	1.8789654	4.244716	0.060249215778492966	0.07749527382661177
816	CD4Tconv	hsa-miR-135a	1.7994307	2.4099488	0.07195057434683161	0.09186309492252301
817	CD4Tconv	hsa-miR-454	1.7838696	4.8282137	0.07444486001101318	0.09469824104342117
818	CD4Tconv	hsa-miR-338	1.6188601	-16.149881	0.10547735031991905	0.13319402631639413
819	CD4Tconv	hsa-miR-7	1.4928373	2.8183515	0.13547978537715075	0.16922745754691032
820	CD4Tconv	hsa-miR-708	1.4556355	13.427795	0.14549338979059404	0.1804326626076901
821	CD4Tconv	hsa-miR-29b	1.3674558	0.5733994	0.17148248394999888	0.20918499632935952
822	CD4Tconv	hsa-miR-520d	1.3667586	2.5707068	0.1717009796460639	0.20918499632935952
823	CD4Tconv	hsa-miR-629	1.358002	2.2212486	0.17446305387447458	0.21106369454744128
824	CD4Tconv	hsa-miR-125b	1.3467076	1.5403674	0.17807441942071967	0.2146820526814251
825	CD4Tconv	hsa-miR-126	1.2929688	0.8341757	0.19602188281432265	0.2338743843232953
826	CD4Tconv	hsa-miR-15a	1.2656391	0.8545441	0.20564231688713486	0.24367206042105705
827	CD4Tconv	hsa-miR-590	1.1333416	4.5685444	0.2570708442510079	0.29994714534474337
828	CD4Tconv	hsa-miR-380	1.1192027	1.4338307	0.26305368228038795	0.30542474519803436
829	CD4Tconv	hsa-miR-873	1.1072111	0.4224201	0.26820265944886423	0.3103616059174148
830	CD4Tconv	hsa-let-7f	1.0843714	0.082828075	0.278200163386501	0.32085752177243115
831	CD4Tconv	hsa-miR-1306	1.0398632	-8.420257	0.2984034647071122	0.34187946618761866
832	CD4Tconv	hsa-miR-887	1.0042232	4.7357745	0.31527105601977623	0.3600124930126818
833	CD4Tconv	hsa-miR-532	0.96091413	8.048004	0.33659534585332573	0.3805947374681396
834	CD4Tconv	hsa-miR-337	0.94747245	4.462497	0.3433980981532794	0.3870219607851292
835	CD4Tconv	hsa-miR-487b	0.92399126	0.5107079	0.35549085114828094	0.3993501120042377
836	CD4Tconv	hsa-miR-374b	0.88659436	17.953365	0.37529732931152326	0.42017228792589206
837	CD4Tconv	hsa-miR-367	0.88444704	4.454668	0.37645494004920965	0.42017228792589206
838	CD4Tconv	hsa-miR-518b	0.7879847	4.024218	0.4307056412570912	0.47764151241972297
839	CD4Tconv	hsa-miR-1976	0.7580616	8.711324	0.44841410263412806	0.49158847702198866
840	CD4Tconv	hsa-miR-874	0.75714135	6.547145	0.44896519866748097	0.49158847702198866
841	CD4Tconv	hsa-miR-520b	0.67113674	2.180875	0.5021334091719105	0.5480699040172904
842	CD4Tconv	hsa-miR-218	0.6633841	2.030555	0.507084598107473	0.5517335564314014
843	CD4Tconv	hsa-miR-582	0.65462744	1.5067695	0.5127076419401945	0.5561029595965746
844	CD4Tconv	hsa-miR-10a	0.60111165	2.14686	0.547765625684347	0.5885928772881491
845	CD4Tconv	hsa-miR-335	0.52882767	-0.009371662	0.5969250089700507	0.6374569540235727
846	CD4Tconv	hsa-miR-449b	0.4956417	0.41841802	0.6201472108325059	0.6602182613786063
847	CD4Tconv	hsa-miR-769	0.4800248	0.341181	0.6312097509872769	0.6699342755877233
848	CD4Tconv	hsa-miR-23b	0.43306252	1.5266356	0.6649693449799954	0.6993294631096608
849	CD4Tconv	hsa-miR-101	0.40266532	0.90913874	0.6871944457596263	0.7205129643419111
850	CD4Tconv	hsa-miR-134	0.33018613	2.2404273	0.7412593305228252	0.7748511430842825
851	CD4Tconv	hsa-miR-196b	0.2738258	-11.959548	0.784218490116984	0.8148336263677972
852	CD4Tconv	hsa-miR-766	0.25991002	-2.6644645	0.79493317915752	0.8234936526601854
853	CD4Tconv	hsa-miR-491	0.21872042	0.03611399	0.8268678411328698	0.8505343734007228
854	CD4Tconv	hsa-miR-129	0.20776069	1.3237426	0.835415823844416	0.8551889794383667
855	CD4Tconv	hsa-miR-32	0.15510939	8.218092	0.8767350765140784	0.892206871981974
856	CD4Tconv	hsa-miR-598	0.04612566	0.20022494	0.9632100916580443	0.9716346697191933
857	CD4Tconv	hsa-miR-16	0.025991002	0.010922016	0.9792645150992769	0.9849579134428774
858	CD4Tconv	hsa-miR-26b	0.012437754	-0.22624876	0.9900763636931956	0.9929461502546252
859	CD4Tconv	hsa-miR-521	0.0074459203	-1.25708	0.9940590701226513	0.9940590701226513
860	CD4Tconv	hsa-miR-654	-0.10767303	1.3721488	0.9142550673037523	0.9249481090266032
861	CD4Tconv	hsa-miR-513b	-0.13157248	0.31360942	0.8953224558921056	0.9084503511397904
862	CD4Tconv	hsa-miR-18b	-0.16693363	-13.964621	0.8674222740238375	0.8853336484137102
863	CD4Tconv	hsa-miR-450a	-0.21674041	1.1846511	0.8284106469249815	0.8505343734007228
864	CD4Tconv	hsa-miR-541	-0.22806267	-1.0716968	0.8195975129511186	0.8465096700927971
865	CD4Tconv	hsa-miR-659	-0.31864077	-1.524699	0.7499989374163093	0.7816253986326597
866	CD4Tconv	hsa-miR-507	-0.45994592	-4.3017497	0.6455550350172441	0.68098183571941
867	CD4Tconv	hsa-miR-328	-0.46401748	1.1246277	0.6426352243318354	0.6799748856844496
868	CD4Tconv	hsa-miR-518f	-0.56170684	-2.6669703	0.574315777103941	0.6152113277955529
869	CD4Tconv	hsa-miR-139	-0.62448126	-19.982061	0.5323115866250585	0.5737688753030226
870	CD4Tconv	hsa-miR-1	-0.624537	-4.595171	0.5322749692490467	0.5737688753030226
871	CD4Tconv	hsa-miR-487a	-0.7605436	-1.8887439	0.4469297298804339	0.49158847702198866
872	CD4Tconv	hsa-miR-1228	-0.77049935	-1.9821438	0.4410037339690298	0.4874993353140074
873	CD4Tconv	hsa-miR-184	-0.87170255	-3.0669076	0.3833706831987497	0.42651529384812664
874	CD4Tconv	hsa-miR-543	-0.96177864	-3.5624597	0.33616081137429943	0.3805947374681396
875	CD4Tconv	hsa-miR-520f	-0.9904747	-3.057075	0.3219421437530634	0.3664209925610524
876	CD4Tconv	hsa-miR-124	-1.0437953	-4.2491045	0.29658010261683143	0.3409193206160255
877	CD4Tconv	hsa-miR-660	-1.1323934	-0.42378503	0.2574690814086381	0.29994714534474337
878	CD4Tconv	hsa-miR-196a	-1.1628184	-1.3218035	0.24490315666595874	0.2872423464624465
879	CD4Tconv	hsa-miR-136	-1.1719098	-5.264865	0.24123328979977487	0.2839004022813677
880	CD4Tconv	hsa-miR-296	-1.1917377	-1.8214167	0.23336412808518292	0.2755767519367689
881	CD4Tconv	hsa-miR-653	-1.2764316	-2.828779	0.20180302269093042	0.2399444874606939
882	CD4Tconv	hsa-miR-374a	-1.3210512	-1.7129718	0.18648427342595442	0.22326490866913573
883	CD4Tconv	hsa-miR-1250	-1.3412975	-2.7567415	0.179823891328717	0.21603842499908363
884	CD4Tconv	hsa-miR-1262	-1.3585039	-4.7649913	0.17430382737314176	0.21106369454744128
885	CD4Tconv	hsa-miR-381	-1.3935026	-4.6556015	0.16346786775116195	0.20056695830461715
886	CD4Tconv	hsa-miR-934	-1.4005302	26.316326	0.1613546116906236	0.1986786321884547
887	CD4Tconv	hsa-miR-1537	-1.4234815	29.016495	0.1545966316381904	0.191037266238621
888	CD4Tconv	hsa-miR-191	-1.4607668	-0.64439124	0.1440794388595711	0.17932189153025757
889	CD4Tconv	hsa-miR-625	-1.504048	-14.19193	0.13256900944983116	0.16619158431029557
890	CD4Tconv	hsa-miR-153	-1.5781168	-5.6500587	0.1145387854282616	0.14411061730246733
891	CD4Tconv	hsa-miR-320d	-1.6359272	-5.4763956	0.10185481770300914	0.12909072133787972
892	CD4Tconv	hsa-miR-576	-1.8408713	1.5648408	0.06564042022044207	0.0841169829491591
893	CD4Tconv	hsa-miR-150	-1.9436362	-4.924858	0.05193934208600609	0.06730716240358842
894	CD4Tconv	hsa-miR-361	-1.9719418	-1.8646413	0.048616249500369066	0.06323767792153269
895	CD4Tconv	hsa-miR-1226	-1.9828179	-4.7670517	0.04738777665656948	0.06187234235159638
896	CD4Tconv	hsa-miR-523	-2.0629103	-6.9823203	0.039121149456800446	0.051272415575958165
897	CD4Tconv	hsa-miR-192	-2.2210872	-2.8096492	0.026345047605865243	0.03479155141843272
898	CD4Tconv	hsa-miR-548b	-2.2768898	-4.4459352	0.022792801656096536	0.030215744724173953
899	CD4Tconv	hsa-miR-519b	-2.3342543	-9.536313	0.019582417814389692	0.026160295613045687
900	CD4Tconv	hsa-miR-1248	-2.4203424	-12.07249	0.015505900011165337	0.020875647485849053
901	CD4Tconv	hsa-miR-363	-2.4628427	-4.7170053	0.013784037990958566	0.018629988847154937
902	CD4Tconv	hsa-miR-199a	-2.6272943	-13.863729	0.008606685073896161	0.01177040725520977
903	CD4Tconv	hsa-miR-892b	-2.6274896	-5.555832	0.008601748372030168	0.01177040725520977
904	CD4Tconv	hsa-miR-888	-2.6421583	-7.4224586	0.008237954483802476	0.01135590538404644
905	CD4Tconv	hsa-miR-892a	-2.6655557	-10.168971	0.007686118156933562	0.010680308764253061
906	CD4Tconv	hsa-miR-383	-2.8124385	-9.477232	0.004916744002678535	0.006887422772982888
907	CD4Tconv	hsa-miR-222	-2.8308997	-3.5714195	0.004641725697190017	0.006528606061901405
908	CD4Tconv	hsa-miR-512	-3.1059527	-14.171737	0.0018966707109468342	0.002723021020695455
909	CD4Tconv	hsa-miR-144	-3.1369634	-12.415672	0.0017070743904616346	0.002471329452300107
910	CD4Tconv	hsa-miR-185	-3.1685598	-3.939644	0.0015319625520508336	0.002227138836174741
911	CD4Tconv	hsa-miR-145	-3.255903	-7.8273306	0.0011303239773451002	0.0016571698989890028
912	CD4Tconv	hsa-miR-937	-3.2700417	-12.464158	0.0010753159781671858	0.0015832311848759416
913	CD4Tconv	hsa-miR-539	-3.2988214	1.1389827	0.000970916198746461	0.0014356282254969037
914	CD4Tconv	hsa-miR-187	-3.3779101	-9.395027	0.0007303897439165616	0.0010892881525652169
915	CD4Tconv	hsa-miR-484	-3.400917	-1.3847525	0.0006716019589668701	0.0010059492545564375
916	CD4Tconv	hsa-miR-548f	-3.6694443	-12.872555	0.00024307829754760822	0.0003738004042287664
917	CD4Tconv	hsa-miR-154	-3.6694722	-7.028074	0.00024305178349377657	0.0003738004042287664
918	CD4Tconv	hsa-miR-517a	-3.7092953	-14.213159	0.00020783690741459987	0.00032247340791682314
919	CD4Tconv	hsa-miR-375	-3.7448237	-17.813341	0.00018052043766357987	0.0002813516731153092
920	CD4Tconv	hsa-miR-449c	-3.905678	-8.490293	9.39615765262063e-05	0.00014913167650489623
921	CD4Tconv	hsa-miR-670	-3.9062357	-8.968167	9.374507018166009e-05	0.00014913167650489623
922	CD4Tconv	hsa-miR-668	-3.9136539	-8.285669	9.090997161391464e-05	0.00014562430638154845
923	CD4Tconv	hsa-miR-1277	-3.9535885	-10.037949	7.698779585985416e-05	0.00012389663891864902
924	CD4Tconv	hsa-miR-1323	-3.9587476	-12.556948	7.53438144474212e-05	0.00012181756915330717
925	CD4Tconv	hsa-miR-1254	-4.0227213	-10.819762	5.752959651681331e-05	9.389264337178021e-05
926	CD4Tconv	hsa-miR-30a	-4.198858	-5.0917454	2.682649623125008e-05	4.4411328689055166e-05
927	CD4Tconv	hsa-miR-30c	-4.2827983	-0.8250075	1.845573058092923e-05	3.0848709086963835e-05
928	CD4Tconv	hsa-miR-760	-4.3768344	-8.17819	1.204152793290211e-05	2.032374958431283e-05
929	CD4Tconv	hsa-miR-1258	-4.3905272	-12.111192	1.1307612410501061e-05	1.9178597519771405e-05
930	CD4Tconv	hsa-miR-891b	-4.5243306	-13.054832	6.058691366887044e-06	1.0377758479915432e-05
931	CD4Tconv	hsa-miR-146a	-4.61661	-9.691513	3.900593779445013e-06	6.781936923055148e-06
932	CD4Tconv	hsa-miR-9	-4.7946706	-7.4991527	1.6294231524467613e-06	2.8764306670743844e-06
933	CD4Tconv	hsa-miR-140	-4.8133273	-2.6313329	1.484379020373599e-06	2.633821236150078e-06
934	CD4Tconv	hsa-miR-1296	-4.8319283	-13.690308	1.3521707173541181e-06	2.411603444353221e-06
935	CD4Tconv	hsa-miR-651	-4.85223	-17.32776	1.2208085445713196e-06	2.1999987313628993e-06
936	CD4Tconv	hsa-miR-486	-4.975715	-21.625927	6.500714668577936e-07	1.1776163745172596e-06
937	CD4Tconv	hsa-miR-675	-5.0123034	-17.839159	5.378229909168519e-07	9.794039729327934e-07
938	CD4Tconv	hsa-miR-137	-5.067827	-28.319067	4.0238253838933957e-07	7.44515284934286e-07
939	CD4Tconv	hsa-miR-132	-5.1251636	-11.786765	2.9727961773610293e-07	5.530040200897399e-07
940	CD4Tconv	hsa-miR-19a	-5.2226853	-19.224474	1.7634669769827937e-07	3.2981598596543065e-07
941	CD4Tconv	hsa-miR-148b	-5.2692575	-6.1317706	1.369767584841618e-07	2.604063650303296e-07
942	CD4Tconv	hsa-miR-376c	-5.280078	-19.09501	1.2912910920871775e-07	2.46843490531582e-07
943	CD4Tconv	hsa-miR-433	-5.471664	-8.652503	4.458301425834951e-08	8.715097702479622e-08
944	CD4Tconv	hsa-miR-301a	-5.4952006	-9.633926	3.9026639917431943e-08	7.672282620131507e-08
945	CD4Tconv	hsa-miR-302c	-5.57217	-31.715843	2.5158613808648256e-08	4.974217358738455e-08
946	CD4Tconv	hsa-miR-210	-5.644286	-8.040983	1.658677746791701e-08	3.298290232126026e-08
947	CD4Tconv	hsa-miR-92a	-5.7054434	-0.6098198	1.1604066144517678e-08	2.3208132289035356e-08
948	CD4Tconv	hsa-miR-483	-5.710686	-18.84065	1.1252158530268912e-08	2.263515611321537e-08
949	CD4Tconv	hsa-miR-212	-5.7181044	-29.808943	1.077190943817747e-08	2.179579336613687e-08
950	CD4Tconv	hsa-miR-1293	-5.8159885	-21.350594	6.027651971345003e-09	1.2639803527790127e-08
951	CD4Tconv	hsa-miR-1271	-5.8202276	-20.762768	5.876753724725284e-09	1.2398517004603343e-08
952	CD4Tconv	hsa-miR-518e	-5.8365417	-27.556261	5.329542125184728e-09	1.1313015799471877e-08
953	CD4Tconv	hsa-miR-551a	-5.9134827	-17.852299	3.3494831977627594e-09	7.198268238670278e-09
954	CD4Tconv	hsa-miR-190b	-5.928124	-14.092028	3.0641554571124237e-09	6.626236176005616e-09
955	CD4Tconv	hsa-miR-1197	-5.9829226	-9.27213	2.1916922963303243e-09	4.799528699558811e-09
956	CD4Tconv	hsa-miR-216a	-6.041514	16.87694	1.52675056941219e-09	3.386254468055242e-09
957	CD4Tconv	hsa-miR-152	-6.1206303	-7.358312	9.320606279237668e-10	2.094110241958593e-09
958	CD4Tconv	hsa-miR-770	-6.2341313	-17.453943	4.542912077013749e-10	1.0273513585926517e-09
959	CD4Tconv	hsa-miR-302d	-6.259844	-10.035123	3.853635604342664e-10	8.772091573043169e-10
960	CD4Tconv	hsa-miR-497	-6.447888	-19.559948	1.1341950877730405e-10	2.669602043329742e-10
961	CD4Tconv	hsa-miR-26a	-6.4750223	-0.4351603	9.479787156763616e-11	2.246579696054939e-10
962	CD4Tconv	hsa-miR-146b	-6.5538597	-46.18203	5.606856413642932e-11	1.3472029993892043e-10
963	CD4Tconv	hsa-miR-520e	-6.9439483	-25.805119	3.812907463339846e-12	9.845268524743186e-12
964	CD4Tconv	hsa-miR-1292	-7.070445	-16.968237	1.5443759453473383e-12	4.048136947652872e-12
965	CD4Tconv	hsa-miR-1275	-7.0893526	-24.364439	1.3474077168060534e-12	3.5588020611824004e-12
966	CD4Tconv	hsa-miR-301b	-7.234311	-19.73282	4.678982436271991e-13	1.2453291715000838e-12
967	CD4Tconv	hsa-miR-655	-7.252912	-29.306017	4.079053802607786e-13	1.1026192310174172e-12
968	CD4Tconv	hsa-miR-30e	-7.3142643	-3.370288	2.587957767378303e-13	7.050656594589707e-13
969	CD4Tconv	hsa-miR-516b	-7.4851017	-34.31384	7.149163372645048e-14	1.963182957885069e-13
970	CD4Tconv	hsa-miR-30d	-7.663804	-4.8634415	1.805052874653139e-14	5.0776284116259025e-14
971	CD4Tconv	hsa-miR-30b	-7.6697717	-6.1817813	1.723024882082683e-14	4.886611550824658e-14
972	CD4Tconv	hsa-miR-410	-7.7897153	-17.340492	6.716032233139344e-15	1.9204521922861264e-14
973	CD4Tconv	hsa-miR-424	-7.79758	-9.904399	6.310583990837635e-15	1.8195517173581847e-14
974	CD4Tconv	hsa-miR-33a	-7.8448486	-20.334103	4.3347604136132884e-15	1.2603589101766367e-14
975	CD4Tconv	hsa-miR-221	-7.8774767	-9.743035	3.3405813954796295e-15	9.7952640918301e-15
976	CD4Tconv	hsa-miR-515	-7.883528	-25.3718	3.1826386392444107e-15	9.411905719474923e-15
977	CD4Tconv	hsa-miR-106b	-8.097507	-1.3457515	5.609644284607178e-16	1.717643294224853e-15
978	CD4Tconv	hsa-miR-627	-8.229192	-23.027447	1.8848051232334413e-16	5.982959382007071e-16
979	CD4Tconv	hsa-miR-143	-8.337451	-56.312046	7.590932648649703e-17	2.4546380340493435e-16
980	CD4Tconv	hsa-miR-526b	-8.388652	-44.458122	4.917488577578596e-17	1.6051424979643343e-16
981	CD4Tconv	hsa-miR-490	-8.41283	-16.100496	4.0023444571843806e-17	1.3188677925579007e-16
982	CD4Tconv	hsa-miR-503	-8.442725	-12.927297	3.100229742367281e-17	1.0314225873644992e-16
983	CD4Tconv	hsa-miR-520c	-8.518077	-48.352093	1.6222442085108714e-17	5.5029068249486416e-17
984	CD4Tconv	hsa-miR-202	-8.566127	-32.198044	1.0702400170584422e-17	3.666366791111099e-17
985	CD4Tconv	hsa-miR-127	-8.633977	-20.170097	5.925505793860402e-18	2.050225004675699e-17
986	CD4Tconv	hsa-miR-339	-8.663899	-12.673417	4.558939210721951e-18	1.6261783164018506e-17
987	CD4Tconv	hsa-miR-10b	-8.867561	-10.1176605	7.4765350172851e-19	2.78159259782865e-18
988	CD4Tconv	hsa-miR-376a	-8.925009	-17.805708	4.456628530943891e-19	1.6944983205566883e-18
989	CD4Tconv	hsa-miR-425	-9.021332	-5.35938	1.8581618640623244e-19	7.389931091558209e-19
990	CD4Tconv	hsa-miR-767	-9.10056	-35.30449	8.986737991853266e-20	3.615594587420035e-19
991	CD4Tconv	hsa-miR-186	-9.101285	-7.9779596	8.926936395680424e-20	3.615594587420035e-19
992	CD4Tconv	hsa-miR-802	-9.204552	-22.591896	3.431002506012278e-20	1.4302733338316243e-19
993	CD4Tconv	hsa-miR-95	-9.237152	-33.309917	2.5314521014343246e-20	1.0813363297484893e-19
994	CD4Tconv	hsa-miR-346	-9.515495	-22.7556	1.80848774932509e-21	7.821709515831014e-21
995	CD4Tconv	hsa-miR-592	-9.5474825	-33.768803	1.3288628192359812e-21	5.820082727286703e-21
996	CD4Tconv	hsa-miR-548d	-9.701922	-26.861517	2.9587037030783475e-22	1.3294954302144262e-21
997	CD4Tconv	hsa-miR-320a	-9.900425	-15.864152	4.145115154596214e-23	1.9381214101220136e-22
998	CD4Tconv	hsa-miR-744	-9.937292	-50.72008	2.865109272197569e-23	1.357983298877204e-22
999	CD4Tconv	hsa-miR-93	-10.063816	-9.002438	7.984179873567902e-24	3.8368419947979086e-23
1000	CD4Tconv	hsa-miR-877	-10.191764	-27.185802	2.1581301100099247e-24	1.0667328829477627e-23
1001	CD4Tconv	hsa-miR-326	-10.239423	-23.040697	1.3202121685396778e-24	6.62019435238737e-24
1002	CD4Tconv	hsa-miR-19b	-10.433743	-13.195969	1.739017017895671e-25	9.116664972604579e-25
1003	CD4Tconv	hsa-miR-584	-10.474513	-14.345789	1.1311784866994259e-25	6.212504069809546e-25
1004	CD4Tconv	hsa-miR-449a	-10.522396	-26.816437	6.81189578712697e-26	3.8014773263644055e-25
1005	CD4Tconv	hsa-miR-421	-10.668414	-20.293293	1.4304700833818025e-26	8.11381391557547e-26
1006	CD4Tconv	hsa-miR-130a	-10.780521	-15.381397	4.254681756762275e-27	2.4535331463995787e-26
1007	CD4Tconv	hsa-miR-133b	-10.863263	-59.401905	1.724741655150791e-27	1.0114586655630063e-26
1008	CD4Tconv	hsa-miR-362	-10.911926	-17.76223	1.0109116709885602e-27	6.030611002793825e-27
1009	CD4Tconv	hsa-miR-204	-11.082708	-35.328556	1.521976783944446e-28	9.403642272228184e-28
1010	CD4Tconv	hsa-miR-215	-11.436152	-26.022917	2.758490482379019e-30	1.7353412852784372e-29
1011	CD4Tconv	hsa-miR-423	-11.449511	-3.418161	2.3647673709334484e-30	1.5152027969314316e-29
1012	CD4Tconv	hsa-miR-197	-11.532559	-10.7769	9.04154228087498e-31	5.902591753174987e-30
1013	CD4Tconv	hsa-miR-504	-11.538416	-24.718369	8.446681890208693e-31	5.6202921807927066e-30
1014	CD4Tconv	hsa-miR-551b	-11.737113	-36.603176	8.224650335698842e-32	5.8076102370444875e-31
1015	CD4Tconv	hsa-miR-519e	-11.903405	-33.878838	1.1361491751600681e-32	8.363991800114544e-32
1016	CD4Tconv	hsa-miR-494	-11.905413	-78.57841	1.1091295669241319e-32	8.342583264255427e-32
1017	CD4Tconv	hsa-miR-320b	-12.620472	-29.072367	1.6284188263970266e-36	1.408582284833428e-35
1018	CD4Tconv	hsa-miR-92b	-12.675661	-22.96183	8.06754557494819e-37	7.157360945979676e-36
1019	CD4Tconv	hsa-miR-25	-13.126628	-19.849274	2.3174988675546837e-39	2.2273739115942237e-38
1020	CD4Tconv	hsa-miR-206	-13.190852	-83.15021	9.905929992625258e-40	9.792719364138111e-39
1021	CD4Tconv	hsa-miR-122	-13.699406	-46.3301	1.0235882775708181e-42	1.0732168001197064e-41
1022	CD4Tconv	hsa-miR-616	-14.091975	-33.761616	4.254891348269249e-45	5.076525539659173e-44
1023	CD4Tconv	hsa-miR-501	-14.920843	-27.213078	2.41205772834658e-50	2.9806141928854166e-49
1024	CD4Tconv	hsa-miR-1179	-14.99257	-80.26141	8.211398938576093e-51	1.0522755676841956e-49
1025	CD4Tconv	hsa-miR-525	-14.99586	-68.014305	7.814368787368038e-51	1.0399121540112851e-49
1026	CD4Tconv	hsa-miR-520g	-15.114298	-51.108517	1.3035334613066307e-51	1.8792607400503929e-50
1027	CD4Tconv	hsa-miR-577	-15.364307	-45.71006	2.8405646243320867e-53	4.2731972174734876e-52
1028	CD4Tconv	hsa-miR-1301	-15.420696	-76.261955	1.1881699064180824e-53	1.9635779724840417e-52
1029	CD4Tconv	hsa-miR-379	-15.468411	-23.595951	5.668897415530398e-54	1.0323360556702725e-52
1030	CD4Tconv	hsa-miR-18a	-15.722158	-55.457664	1.0662889029843148e-55	2.1702115319563112e-54
1031	CD4Tconv	hsa-miR-1291	-16.088486	-49.10853	3.072583210554886e-58	6.644461192824941e-57
1032	CD4Tconv	hsa-miR-188	-16.4402	-50.000977	9.859076728403388e-61	2.274160365351715e-59
1033	CD4Tconv	hsa-miR-142	-17.025305	-146.86624	5.331331527078021e-65	1.5372005903074963e-63
1034	CD4Tconv	hsa-miR-130b	-17.11184	-19.051207	1.2111209687034492e-65	3.809525956103577e-64
1035	CD4Tconv	hsa-miR-516a	-17.474236	-95.90888	2.2514054442497382e-68	7.789862837104095e-67
1036	CD4Tconv	hsa-miR-345	-17.86569	-22.46832	2.1821406960432235e-71	8.389118675899503e-70
1037	CD4Tconv	hsa-miR-373	-19.554827	-107.16412	3.752758430130542e-85	2.164090694708613e-83
1038	Mono/Macro	hsa-miR-214	10.395991	79.19278	2.585844062605861e-25	8.94702045661628e-23
1039	Mono/Macro	hsa-miR-382	9.506357	76.1628	1.974558699426701e-21	3.415986550008193e-19
1040	Mono/Macro	hsa-miR-100	9.366994	106.17868	7.46279058461463e-21	8.607085140922208e-19
1041	Mono/Macro	hsa-miR-369	8.570663	61.688953	1.0289079820895073e-17	8.900054045074239e-16
1042	Mono/Macro	hsa-miR-199a	8.225772	82.69132	1.93937795842224e-16	1.1183746226901585e-14
1043	Mono/Macro	hsa-miR-199b	8.113843	24.811666	4.904335385331419e-16	2.1211250541558386e-14
1044	Mono/Macro	hsa-miR-370	7.9382343	57.90746	2.0507950921734e-15	5.913125849099971e-14
1045	Mono/Macro	hsa-miR-145	7.87349	49.588116	3.4488354066972112e-15	8.356129241997987e-14
1046	Mono/Macro	hsa-miR-150	7.8673406	69.06909	3.6225993823690695e-15	8.356129241997987e-14
1047	Mono/Macro	hsa-miR-27b	7.821221	175.93648	5.231345571015131e-15	1.0647326868066089e-13
1048	Mono/Macro	hsa-miR-409	7.7052717	60.74573	1.3056522572039079e-14	2.5097537832919564e-13
1049	Mono/Macro	hsa-miR-483	7.5653167	65.49608	3.869208943850756e-14	6.693731472861808e-13
1050	Mono/Macro	hsa-miR-758	7.531318	59.61144	5.0230578150984514e-14	8.276085733447925e-13
1051	Mono/Macro	hsa-miR-432	7.2207804	67.99959	5.169015934272993e-13	6.8787673586863665e-12
1052	Mono/Macro	hsa-miR-1247	7.1931086	70.093575	6.333259877402003e-13	8.115955250300345e-12
1053	Mono/Macro	hsa-miR-337	7.0268416	72.225266	2.1126089164309864e-12	2.5205609830521425e-11
1054	Mono/Macro	hsa-miR-302a	6.9935527	66.93132	2.680109072732908e-12	3.091059130551954e-11
1055	Mono/Macro	hsa-miR-412	6.885586	55.02493	5.75502054399171e-12	6.222615963191037e-11
1056	Mono/Macro	hsa-miR-431	6.736939	46.770046	1.6175799266847862e-11	1.6461254548027528e-10
1057	Mono/Macro	hsa-miR-134	6.6397333	26.225025	3.142512720700424e-11	3.1065982896067047e-10
1058	Mono/Macro	hsa-miR-342	6.6015368	35.818943	4.069170694709918e-11	3.905155082604799e-10
1059	Mono/Macro	hsa-miR-541	6.5976934	22.1016	4.1760328918028194e-11	3.905155082604799e-10
1060	Mono/Macro	hsa-miR-654	6.5778856	35.032032	4.7718442901219265e-11	4.344889801005754e-10
1061	Mono/Macro	hsa-miR-218	6.468559	28.808275	9.894195414015826e-11	8.349735642071893e-10
1062	Mono/Macro	hsa-miR-1250	6.4577975	28.653292	1.0623764284276402e-10	8.655927006511315e-10
1063	Mono/Macro	hsa-miR-708	6.4559054	54.40632	1.0757365932947587e-10	8.655927006511315e-10
1064	Mono/Macro	hsa-miR-99b	6.3752556	43.00623	1.826581171920393e-10	1.3446746499669278e-09
1065	Mono/Macro	hsa-miR-299	6.243283	26.299072	4.28481282478619e-10	2.8510485334154265e-09
1066	Mono/Macro	hsa-miR-124	6.2057366	38.357887	5.444124959311949e-10	3.4882726591146933e-09
1067	Mono/Macro	hsa-miR-155	6.1563063	21.271301	7.446125642908914e-10	4.5199288990289195e-09
1068	Mono/Macro	hsa-let-7i	6.0940447	7.726469	1.1009289061947696e-09	6.456294941413394e-09
1069	Mono/Macro	hsa-miR-136	6.0884275	37.367626	1.1402500502231831e-09	6.575441956287023e-09
1070	Mono/Macro	hsa-miR-520a	6.0141044	64.73623	1.8088413694247365e-09	9.628601751091674e-09
1071	Mono/Macro	hsa-let-7d	5.9864917	5.896091	2.144156389979814e-09	1.1149509451923727e-08
1072	Mono/Macro	hsa-miR-496	5.9853683	37.000668	2.159009055719334e-09	1.1149509451923727e-08
1073	Mono/Macro	hsa-miR-1287	5.930557	24.228456	3.0190891963469867e-09	1.513920089762402e-08
1074	Mono/Macro	hsa-miR-518c	5.8752136	54.431267	4.222987810973453e-09	2.0579630740800207e-08
1075	Mono/Macro	hsa-let-7f	5.8279705	1.8973403	5.610548258820398e-09	2.659246161029942e-08
1076	Mono/Macro	hsa-miR-524	5.810055	51.504143	6.245237040443506e-09	2.920070291883045e-08
1077	Mono/Macro	hsa-miR-889	5.6902623	42.335186	1.2684432594429114e-08	5.486017097090592e-08
1078	Mono/Macro	hsa-miR-381	5.521985	34.794136	3.3519067790002294e-08	1.3644232300400936e-07
1079	Mono/Macro	hsa-miR-329	5.0387354	31.154541	4.6861782502773754e-07	1.6545078312203793e-06
1080	Mono/Macro	hsa-miR-217	4.7921734	28.918629	1.649842757432954e-06	5.488899942998096e-06
1081	Mono/Macro	hsa-miR-22	4.734701	8.057297	2.1937794361488813e-06	7.093903597266477e-06
1082	Mono/Macro	hsa-miR-1307	4.6808953	21.618418	2.8562494854840473e-06	9.150577055347039e-06
1083	Mono/Macro	hsa-miR-517b	4.6596093	38.383705	3.1681020863514017e-06	1.0056544237409037e-05
1084	Mono/Macro	hsa-miR-629	4.6429353	14.428664	3.4349398697488432e-06	1.0804447226664543e-05
1085	Mono/Macro	hsa-miR-125b	4.62703	8.742918	3.7094689074738194e-06	1.1521907809558253e-05
1086	Mono/Macro	hsa-miR-574	4.6259065	13.2867775	3.729634897891689e-06	1.1521907809558253e-05
1087	Mono/Macro	hsa-miR-542	4.6133714	8.90252	3.961892907260054e-06	1.2131105716035211e-05
1088	Mono/Macro	hsa-miR-98	4.556609	16.336493	5.198607125175932e-06	1.5243373434837902e-05
1089	Mono/Macro	hsa-miR-497	4.403291	27.719435	1.0662093329146871e-05	2.9750679773264657e-05
1090	Mono/Macro	hsa-miR-487b	4.3788714	23.46094	1.1929548074754465e-05	3.302098907092036e-05
1091	Mono/Macro	hsa-miR-874	4.375974	22.870506	1.2089132500985245e-05	3.3123772489606476e-05
1092	Mono/Macro	hsa-miR-148a	4.3747325	8.312816	1.215814770572261e-05	3.3123772489606476e-05
1093	Mono/Macro	hsa-miR-328	4.3571715	9.792812	1.3175396704318551e-05	3.533866092786216e-05
1094	Mono/Macro	hsa-miR-153	4.2782364	25.698416	1.883800129640401e-05	4.937839733754384e-05
1095	Mono/Macro	hsa-miR-744	4.195162	64.836845	2.7267663456114576e-05	6.988601152456032e-05
1096	Mono/Macro	hsa-miR-485	4.1917324	20.801998	2.7683217508128685e-05	7.020910296409709e-05
1097	Mono/Macro	hsa-miR-1976	3.956109	85.79974	7.618037157791537e-05	0.00018693906784367887
1098	Mono/Macro	hsa-miR-133a	3.8961537	21.376688	9.773236179199596e-05	0.00023320963572434899
1099	Mono/Macro	hsa-miR-202	3.84761	22.665382	0.00011927573217435001	0.0002807442403559531
1100	Mono/Macro	hsa-miR-668	3.8197017	14.782207	0.0001336131265888467	0.0003123658229712227
1101	Mono/Macro	hsa-miR-455	3.7346764	17.388403	0.00018795679621761425	0.00043646343282748007
1102	Mono/Macro	hsa-miR-519c	3.686842	27.387808	0.000227054177247495	0.0005186505424587606
1103	Mono/Macro	hsa-miR-1228	3.685955	18.92604	0.00022784648108014916	0.0005186505424587606
1104	Mono/Macro	hsa-let-7e	3.6491778	19.241922	0.0002630809963864676	0.0005910780827903752
1105	Mono/Macro	hsa-miR-143	3.6422007	47.59427	0.00027031715776370315	0.0005995495935015467
1106	Mono/Macro	hsa-miR-34c	3.5512624	16.99801	0.0003833878549327753	0.0008395708721945585
1107	Mono/Macro	hsa-miR-149	3.4784765	26.80445	0.0005042728103214653	0.0010973483796932514
1108	Mono/Macro	hsa-miR-200b	3.4483805	31.27734	0.0005639590214895111	0.0012195613839710677
1109	Mono/Macro	hsa-miR-511	3.422719	54.009754	0.0006199811155695563	0.0013323817763171832
1110	Mono/Macro	hsa-miR-543	3.400842	21.210693	0.0006717867292187205	0.001434803754998008
1111	Mono/Macro	hsa-miR-656	3.39487	21.263266	0.0006866119535656392	0.0014574707725994549
1112	Mono/Macro	hsa-miR-361	3.3483367	3.5936787	0.0008129821158832906	0.001715193976192796
1113	Mono/Macro	hsa-miR-890	3.2508352	41.53335	0.0011506654622918922	0.0023983749997168358
1114	Mono/Macro	hsa-miR-205	3.1837845	29.80884	0.001453631970378777	0.0029937896532801003
1115	Mono/Macro	hsa-miR-520d	2.9200163	15.786939	0.003500131001444806	0.0068036254297747355
1116	Mono/Macro	hsa-miR-520b	2.877622	22.885511	0.004006852025993314	0.007659507187810424
1117	Mono/Macro	hsa-miR-518e	2.8312657	24.404915	0.0046364179701821355	0.008766123593896277
1118	Mono/Macro	hsa-miR-302b	2.7934833	12.049749	0.0052143733110719456	0.00980528894364616
1119	Mono/Macro	hsa-miR-539	2.7419832	27.59871	0.006106948511451282	0.011204089459926252
1120	Mono/Macro	hsa-miR-582	2.7412736	9.092744	0.006120152913081102	0.011204089459926252
1121	Mono/Macro	hsa-miR-517a	2.714607	23.143692	0.006635445806271781	0.01195762629671894
1122	Mono/Macro	hsa-miR-200c	2.653469	22.209753	0.007966906889105955	0.014136152736567488
1123	Mono/Macro	hsa-miR-1306	2.6398106	14.693363	0.008295236998866374	0.014643632661264108
1124	Mono/Macro	hsa-miR-31	2.5864184	4.7011347	0.009697913306567272	0.016861698512926012
1125	Mono/Macro	hsa-miR-624	2.565842	6.286534	0.010292570397036835	0.017806146786873724
1126	Mono/Macro	hsa-let-7a	2.5588648	1.3898339	0.01050145347816995	0.018077128872869667
1127	Mono/Macro	hsa-miR-181c	2.5448518	8.364785	0.010932416033050032	0.018725821521956985
1128	Mono/Macro	hsa-miR-135a	2.5422502	11.203925	0.011014133846535866	0.01877285867439118
1129	Mono/Macro	hsa-miR-515	2.5022206	15.71303	0.012341696437526545	0.0209324851342362
1130	Mono/Macro	hsa-miR-521	2.424586	10.171627	0.015325846072039257	0.025741469616143608
1131	Mono/Macro	hsa-miR-1258	2.3082821	9.861824	0.020983446797532675	0.034572726628315745
1132	Mono/Macro	hsa-miR-512	2.2399898	15.64975	0.02509158442283704	0.040568636496736525
1133	Mono/Macro	hsa-miR-195	2.0734274	6.7705345	0.03813252349813457	0.06030673342991054
1134	Mono/Macro	hsa-miR-383	1.998158	12.231985	0.04569953915377793	0.07122540787030254
1135	Mono/Macro	hsa-miR-126	1.971255	1.8585106	0.04869472825538664	0.07555325549938914
1136	Mono/Macro	hsa-miR-7	1.9542853	12.479226	0.050667489780710666	0.07791533984055951
1137	Mono/Macro	hsa-miR-615	1.9499098	9.218726	0.05118686744585291	0.07836573511621729
1138	Mono/Macro	hsa-miR-452	1.9478995	7.2673087	0.05142699078233291	0.07838651458452506
1139	Mono/Macro	hsa-miR-1293	1.9076335	12.311057	0.05643858946578037	0.08490326937026091
1140	Mono/Macro	hsa-miR-128	1.7703394	1.2247094	0.07667063116706843	0.1138542419905823
1141	Mono/Macro	hsa-miR-548b	1.7396522	5.4517956	0.08192012480757421	0.12010323382805373
1142	Mono/Macro	hsa-miR-493	1.7283587	16.646667	0.0839239296740972	0.12252185513602376
1143	Mono/Macro	hsa-miR-21	1.6753803	0.48762852	0.09385961870584372	0.13511939861392364
1144	Mono/Macro	hsa-miR-196b	1.6605985	8.526565	0.09679410918295961	0.1383915775921654
1145	Mono/Macro	hsa-miR-1262	1.6583517	6.438537	0.09724650800411182	0.1384662212733444
1146	Mono/Macro	hsa-miR-548f	1.6540945	12.354332	0.09810831935798899	0.13912081351583686
1147	Mono/Macro	hsa-miR-132	1.6182631	18.145779	0.10560589896209306	0.1485351261824561
1148	Mono/Macro	hsa-miR-193a	1.5896454	9.168226	0.11191475914229923	0.15677128203739082
1149	Mono/Macro	hsa-miR-652	1.5166819	7.329733	0.12934700618211656	0.1790162565560493
1150	Mono/Macro	hsa-miR-99a	1.4936222	5.539585	0.13527439938057492	0.18499977148489694
1151	Mono/Macro	hsa-miR-503	1.4333712	4.162081	0.151751796123131	0.2059063586611895
1152	Mono/Macro	hsa-miR-659	1.4249159	6.9688506	0.15418150930342991	0.208385946167917
1153	Mono/Macro	hsa-miR-320d	1.3926322	6.285071	0.1637310268393657	0.21810254895328163
1154	Mono/Macro	hsa-miR-29c	1.3921001	1.8655264	0.16389208880882433	0.21810254895328163
1155	Mono/Macro	hsa-miR-146b	1.377259	-12.4883375	0.1684321645141036	0.2224333164957246
1156	Mono/Macro	hsa-miR-30a	1.3250494	-0.33764687	0.18515476567224398	0.24174924121734498
1157	Mono/Macro	hsa-miR-1283	1.3158255	12.989118	0.18823261848573225	0.24463522081680802
1158	Mono/Macro	hsa-miR-127	1.2839557	4.365873	0.1991574471620855	0.25616534095941107
1159	Mono/Macro	hsa-miR-589	1.2424482	3.5715547	0.21407125810587946	0.2733160712348129
1160	Mono/Macro	hsa-miR-516b	1.2091594	17.861582	0.2266016436291287	0.28719475712702763
1161	Mono/Macro	hsa-miR-523	1.1720272	11.893899	0.2411861404925042	0.30345601676511436
1162	Mono/Macro	hsa-miR-320a	1.1572453	-1.9057337	0.24717215888631006	0.3087421190421057
1163	Mono/Macro	hsa-miR-29b	1.1295145	1.1940068	0.25868087828796926	0.32195533772531426
1164	Mono/Macro	hsa-let-7b	1.0555458	1.5106412	0.2911757623016058	0.3559958083263449
1165	Mono/Macro	hsa-miR-495	1.0425969	6.857374	0.2971350334515641	0.3620025407543703
1166	Mono/Macro	hsa-miR-498	1.0243264	7.205383	0.3056811059162121	0.3698100092552776
1167	Mono/Macro	hsa-miR-429	1.0179998	7.411201	0.3086780494330603	0.37213451255692986
1168	Mono/Macro	hsa-miR-935	1.0094855	6.3888135	0.3127418857836841	0.375724626670676
1169	Mono/Macro	hsa-miR-505	0.9336839	12.544811	0.35046699656683356	0.4167064632719052
1170	Mono/Macro	hsa-miR-92a	0.7762862	0.34168726	0.4375800222659334	0.5132294498441117
1171	Mono/Macro	hsa-let-7g	0.7675353	1.8486586	0.4427633070504594	0.5158117987860571
1172	Mono/Macro	hsa-miR-190b	0.7133153	6.0487237	0.4756506680013627	0.5485837704282382
1173	Mono/Macro	hsa-miR-107	0.6760649	0.79243106	0.49899942693950994	0.57170133020222
1174	Mono/Macro	hsa-miR-888	0.632547	2.9020147	0.5270294993375961	0.5998427854302903
1175	Mono/Macro	hsa-miR-26b	0.6156365	1.4219836	0.5381344429019076	0.610473827029705
1176	Mono/Macro	hsa-miR-519b	0.60156417	7.3106766	0.5474642972077925	0.6170118789377728
1177	Mono/Macro	hsa-miR-1	0.5554446	2.7585394	0.5785905746230745	0.6457817381276896
1178	Mono/Macro	hsa-miR-887	0.54610246	2.5830998	0.5849955036473258	0.6490605428367712
1179	Mono/Macro	hsa-miR-489	0.54568857	5.0213118	0.5852800270666838	0.6490605428367712
1180	Mono/Macro	hsa-miR-140	0.4949571	0.41506308	0.6206304047098377	0.681708317554298
1181	Mono/Macro	hsa-miR-513a	0.47367117	1.6243286	0.6357344196263454	0.695799766116651
1182	Mono/Macro	hsa-miR-16	0.46911833	-0.0032647494	0.6389850513339379	0.695799766116651
1183	Mono/Macro	hsa-miR-892a	0.44836456	2.3993013	0.6538901195109558	0.7070186917212209
1184	Mono/Macro	hsa-miR-152	0.38255554	2.9748697	0.7020493409756613	0.7474125291617809
1185	Mono/Macro	hsa-miR-449b	0.36156523	2.4279084	0.7176769414169022	0.7593768248631442
1186	Mono/Macro	hsa-miR-410	0.23917112	2.3540463	0.8109728943123822	0.8451705464821815
1187	Mono/Macro	hsa-miR-375	0.22237888	0.3324603	0.8240189477365457	0.853624418912709
1188	Mono/Macro	hsa-miR-185	0.17241606	0.41168258	0.8631104416126831	0.8887982523749655
1189	Mono/Macro	hsa-let-7c	0.15249006	0.88086873	0.8788004237563364	0.9022698712750516
1190	Mono/Macro	hsa-miR-518b	0.11352498	-0.7122942	0.9096143579788211	0.9311436918954795
1191	Mono/Macro	hsa-miR-144	0.0319289	-1.1208973	0.9745287504694757	0.9857161222298951
1192	Mono/Macro	hsa-miR-518f	0.014072368	-0.883242	0.9887722457212881	0.9945209215685049
1193	Mono/Macro	hsa-miR-301b	0.0036067832	0.1021334	0.9971222095329862	0.999481053089516
1194	Mono/Macro	hsa-miR-23a	0.00065040356	1.7387453	0.999481053089516	0.999481053089516
1195	Mono/Macro	hsa-miR-449c	-0.028617756	1.8127116	0.9771694506498672	0.9857161222298951
1196	Mono/Macro	hsa-miR-224	-0.034234878	-1.4491435	0.972689854594015	0.9857161222298951
1197	Mono/Macro	hsa-miR-507	-0.035594814	-2.85566	0.9716054449624999	0.9857161222298951
1198	Mono/Macro	hsa-miR-216a	-0.04257187	25.777245	0.9660428209021112	0.9857161222298951
1199	Mono/Macro	hsa-miR-1251	-0.18098956	1.553083	0.8563757640275492	0.884495565234424
1200	Mono/Macro	hsa-miR-1248	-0.22935595	-5.6209373	0.8185922773345722	0.8505493332064924
1201	Mono/Macro	hsa-miR-30e	-0.26477337	-0.9088969	0.7911840522016955	0.8270383143860623
1202	Mono/Macro	hsa-miR-34b	-0.2805013	0.6033303	0.7790929199410357	0.816867122119995
1203	Mono/Macro	hsa-miR-675	-0.29481018	-4.2700953	0.7681388826508502	0.8078299495355445
1204	Mono/Macro	hsa-miR-2110	-0.32803988	0.59945196	0.7428814965980498	0.7836493836064794
1205	Mono/Macro	hsa-miR-346	-0.36753714	-2.101179	0.7132184005659088	0.7569741306619768
1206	Mono/Macro	hsa-miR-191	-0.3931394	-1.0673068	0.6942165403940371	0.7413547005442496
1207	Mono/Macro	hsa-miR-141	-0.40041208	-5.442615	0.6888530330588291	0.7379044874252473
1208	Mono/Macro	hsa-miR-934	-0.4146027	19.907227	0.6784327740127716	0.7289991919516117
1209	Mono/Macro	hsa-miR-223	-0.44434386	-0.5678233	0.6567939834065624	0.7079461627995968
1210	Mono/Macro	hsa-miR-380	-0.46255517	-1.6701624	0.6436832442950962	0.6981642712417031
1211	Mono/Macro	hsa-miR-525	-0.4684088	-2.3254972	0.6394922705927601	0.695799766116651
1212	Mono/Macro	hsa-miR-338	-0.4992143	-18.099678	0.6176284322390173	0.6805714571805732
1213	Mono/Macro	hsa-miR-450b	-0.5000421	-0.66707397	0.6170454541900507	0.6805714571805732
1214	Mono/Macro	hsa-miR-181a	-0.556095	-0.2693534	0.5781458916569189	0.6457817381276896
1215	Mono/Macro	hsa-miR-28	-0.56384075	-26.264908	0.5728625187929813	0.6435403620206869
1216	Mono/Macro	hsa-miR-377	-0.6123845	-6.6191173	0.5402833933556517	0.610908673532861
1217	Mono/Macro	hsa-miR-628	-0.64525944	19.722431	0.51875906952249	0.5923783434151205
1218	Mono/Macro	hsa-miR-33a	-0.692798	-4.5507827	0.4884363081123978	0.5614583475311948
1219	Mono/Macro	hsa-miR-379	-0.7403957	-1.3913852	0.4590598999633603	0.5312198173489052
1220	Mono/Macro	hsa-miR-671	-0.7437069	-1.3378063	0.4570538200794739	0.5306732273405973
1221	Mono/Macro	hsa-miR-944	-0.7702552	12.138315	0.44114853722148206	0.5156668712115973
1222	Mono/Macro	hsa-miR-1323	-0.78385454	-2.4871716	0.4331254744737131	0.5097327012513766
1223	Mono/Macro	hsa-miR-320b	-0.83440864	-4.1858716	0.4040507608688573	0.47713844116254134
1224	Mono/Macro	hsa-miR-424	-0.85049134	-3.2171788	0.3950519804124728	0.4681095384339575
1225	Mono/Macro	hsa-miR-892b	-0.9695152	-3.354113	0.332288212227729	0.3964542118303249
1226	Mono/Macro	hsa-miR-187	-1.0047553	-6.059965	0.31501473016182124	0.3771456631003119
1227	Mono/Macro	hsa-miR-374b	-1.028761	12.375032	0.3035919852654043	0.3685713224625611
1228	Mono/Macro	hsa-miR-154	-1.103794	-9.105143	0.26968253250270735	0.33088707888630053
1229	Mono/Macro	hsa-miR-1197	-1.1082286	-4.5778036	0.26776313951823827	0.32970123228936105
1230	Mono/Macro	hsa-miR-487a	-1.1214731	-4.742118	0.26208653774670065	0.32386407878699436
1231	Mono/Macro	hsa-miR-335	-1.1261442	-5.1173787	0.26010449843048467	0.32256686902131787
1232	Mono/Macro	hsa-miR-363	-1.1618572	-4.703751	0.24529345772304234	0.30750556656584294
1233	Mono/Macro	hsa-miR-212	-1.1875777	-18.692902	0.23499980965263945	0.29675158445187316
1234	Mono/Macro	hsa-miR-296	-1.211347	-7.6934166	0.2257624277231497	0.2871830882066536
1235	Mono/Macro	hsa-miR-34a	-1.2708294	-1.9218723	0.20378934711959185	0.26115227445695843
1236	Mono/Macro	hsa-miR-15b	-1.3121004	-0.64363027	0.18948624040145823	0.24463522081680802
1237	Mono/Macro	hsa-miR-891a	-1.3126326	-7.75459	0.18930677579536392	0.24463522081680802
1238	Mono/Macro	hsa-miR-491	-1.3330317	-5.50013	0.18252142417898243	0.23921368471942395
1239	Mono/Macro	hsa-miR-206	-1.350829	-18.764042	0.17675020457226254	0.2325306873840412
1240	Mono/Macro	hsa-miR-885	-1.3876064	-7.0195584	0.16525693153420318	0.21907623873882873
1241	Mono/Macro	hsa-miR-193b	-1.4088924	-0.91805446	0.1588670066043748	0.2130542026554794
1242	Mono/Macro	hsa-miR-625	-1.4105479	-16.204016	0.15837796107247093	0.2130542026554794
1243	Mono/Macro	hsa-miR-509	-1.4736962	-4.8418665	0.14056341226836158	0.19147614427107523
1244	Mono/Macro	hsa-miR-484	-1.4936222	-2.0339158	0.13527439938057492	0.18499977148489694
1245	Mono/Macro	hsa-miR-877	-1.5044426	-7.3033366	0.13246746100370926	0.1826045478377825
1246	Mono/Macro	hsa-miR-766	-1.5341246	-9.069045	0.12499900723177922	0.17369339960721128
1247	Mono/Macro	hsa-miR-139	-1.5356028	-25.81061	0.12463583431309112	0.17369339960721128
1248	Mono/Macro	hsa-miR-576	-1.6449888	-3.4895422	0.09997211640804086	0.1411851113354373
1249	Mono/Macro	hsa-miR-137	-1.6740797	-20.587938	0.09411495683802196	0.13511939861392364
1250	Mono/Macro	hsa-miR-27a	-1.6763264	-1.7428552	0.09367426742852149	0.13511939861392364
1251	Mono/Macro	hsa-miR-125a	-1.6899849	-3.961125	0.09103083949319325	0.13233895153212127
1252	Mono/Macro	hsa-miR-330	-1.7510637	-3.6712453	0.07993493352576855	0.11769143404219541
1253	Mono/Macro	hsa-miR-509-3	-1.753074	-19.596022	0.07958929463939708	0.11768331600526234
1254	Mono/Macro	hsa-miR-653	-1.7858307	-5.863073	0.07412666582486176	0.11055097575604382
1255	Mono/Macro	hsa-miR-532	-1.8810853	-6.1822777	0.059960315213975435	0.08981068858889828
1256	Mono/Macro	hsa-miR-122	-1.9216468	-15.453008	0.05465021073044323	0.08257193411673955
1257	Mono/Macro	hsa-miR-376a	-1.9266136	-8.894022	0.05402780794266368	0.08198956819369137
1258	Mono/Macro	hsa-miR-501	-1.9588972	-7.479228	0.05012482430512265	0.07742495182844837
1259	Mono/Macro	hsa-miR-519d	-2.0446913	-13.535893	0.04088529561341189	0.06401046281556794
1260	Mono/Macro	hsa-miR-95	-2.0581133	-14.951348	0.03957925593522416	0.06224737524357982
1261	Mono/Macro	hsa-miR-516a	-2.0730135	-20.522121	0.038171024916619674	0.06030673342991054
1262	Mono/Macro	hsa-miR-655	-2.1219711	-22.070446	0.0338401624590386	0.05395712539551776
1263	Mono/Macro	hsa-miR-106b	-2.189554	-0.67648613	0.028556600285716497	0.04574344305026809
1264	Mono/Macro	hsa-miR-449a	-2.1936338	-11.853124	0.028261748245228927	0.045481697176042835
1265	Mono/Macro	hsa-miR-520e	-2.2538848	-19.77601	0.024203416482313243	0.039316347900846864
1266	Mono/Macro	hsa-miR-1266	-2.2959836	-12.502497	0.02167681667363559	0.035378200797537326
1267	Mono/Macro	hsa-miR-320c	-2.3037293	-1.3103917	0.021237840793247788	0.0348260327699703
1268	Mono/Macro	hsa-miR-301a	-2.3175652	-7.953462	0.020472962545316425	0.03389303847215064
1269	Mono/Macro	hsa-miR-194	-2.3639212	-6.1133127	0.01808265593059731	0.030079802653782062
1270	Mono/Macro	hsa-miR-192	-2.3912382	-10.965899	0.016791654805105836	0.028067210447181735
1271	Mono/Macro	hsa-miR-519e	-2.4613044	-14.910122	0.01384328593973252	0.023364765537304644
1272	Mono/Macro	hsa-miR-32	-2.6030333	-4.8382773	0.009240299341372951	0.016147189758156773
1273	Mono/Macro	hsa-miR-183	-2.6290493	-10.850371	0.008562392537393609	0.015038516842325832
1274	Mono/Macro	hsa-miR-376c	-2.6625156	-20.846941	0.0077558973506279445	0.013832682903697262
1275	Mono/Macro	hsa-miR-522	-2.7033136	-21.254398	0.006865193209950479	0.012307548448926767
1276	Mono/Macro	hsa-miR-326	-2.7332323	-12.914237	0.006271609963086466	0.011361136372921032
1277	Mono/Macro	hsa-miR-1271	-2.7353609	-18.72945	0.006231193473574686	0.011347331272930744
1278	Mono/Macro	hsa-miR-135b	-2.743698	1.8148417	0.00607514374496322	0.011204089459926252
1279	Mono/Macro	hsa-miR-616	-2.7518575	-14.671842	0.0059258318487262224	0.01102332161107136
1280	Mono/Macro	hsa-miR-204	-2.7914138	-20.173002	0.005247834002584741	0.009814867918347679
1281	Mono/Macro	hsa-miR-29a	-2.8723004	0.78979146	0.004074955218973234	0.007746892888817247
1282	Mono/Macro	hsa-miR-18b	-2.8885603	-39.716625	0.003870096954547558	0.007439186368185862
1283	Mono/Macro	hsa-miR-210	-2.8941774	-9.418987	0.003801531713350649	0.007348212138655444
1284	Mono/Macro	hsa-miR-520c	-2.9481611	-36.538403	0.0031967051556178513	0.006248926462394218
1285	Mono/Macro	hsa-miR-450a	-2.9505262	-13.075819	0.0031723322060599026	0.006236516723276854
1286	Mono/Macro	hsa-miR-23b	-2.9962318	-7.5028453	0.002733386112444021	0.005404294828032178
1287	Mono/Macro	hsa-miR-30c	-3.024672	-1.4921526	0.002489027973780291	0.004949446430620579
1288	Mono/Macro	hsa-miR-937	-3.0323586	-20.902569	0.0024265066214547207	0.0048530132429094415
1289	Mono/Macro	hsa-miR-1277	-3.0744576	-14.603537	0.0021088572436740102	0.004242236083204695
1290	Mono/Macro	hsa-miR-324	-3.0845091	-5.940512	0.002038882699918453	0.004125458562408098
1291	Mono/Macro	hsa-miR-1254	-3.1526241	-17.342094	0.001618099486467185	0.0032933083665743885
1292	Mono/Macro	hsa-miR-891b	-3.1722546	-17.803038	0.0015126033505176073	0.0030968092265035037
1293	Mono/Macro	hsa-miR-1226	-3.199335	-20.069143	0.0013774499015600811	0.0028538782391604074
1294	Mono/Macro	hsa-miR-367	-3.2750776	-10.333024	0.0010563299470666761	0.002215091889000424
1295	Mono/Macro	hsa-miR-186	-3.6301386	-6.644031	0.0002832689656261205	0.000624274280933998
1296	Mono/Macro	hsa-miR-96	-3.645157	7.7282057	0.0002672285023996696	0.0005965229795502301
1297	Mono/Macro	hsa-miR-9	-3.650656	-9.8602495	0.00026157140844762625	0.0005910780827903752
1298	Mono/Macro	hsa-miR-526b	-3.715519	-42.192707	0.0002027870708275021	0.0004677621767087715
1299	Mono/Macro	hsa-miR-372	-3.8726802	-17.827337	0.00010764508093234061	0.00025510409590814967
1300	Mono/Macro	hsa-miR-425	-3.91064	-5.2445073	9.205188323844663e-05	0.00022118021944793426
1301	Mono/Macro	hsa-miR-302d	-3.9150746	-19.065187	9.037626846233381e-05	0.0002186726495662063
1302	Mono/Macro	hsa-miR-873	-3.9205143	-22.85995	8.836018653032713e-05	0.00021530017281333228
1303	Mono/Macro	hsa-miR-376b	-4.0173063	-43.665005	5.886721526093121e-05	0.0001454861177163014
1304	Mono/Macro	hsa-miR-490	-4.185051	-16.225456	2.8510186301890595e-05	7.096780187377083e-05
1305	Mono/Macro	hsa-miR-577	-4.189131	-27.50409	2.800247459261676e-05	7.020910296409709e-05
1306	Mono/Macro	hsa-miR-10a	-4.1904907	-16.757795	2.7835156078311086e-05	7.020910296409709e-05
1307	Mono/Macro	hsa-miR-520f	-4.2050953	-41.091396	2.6097201882641288e-05	6.738531232383497e-05
1308	Mono/Macro	hsa-miR-598	-4.222952	-17.083334	2.4112322461925206e-05	6.272829753252722e-05
1309	Mono/Macro	hsa-miR-520g	-4.295206	-31.457157	1.7453128507282452e-05	4.6097576057402506e-05
1310	Mono/Macro	hsa-miR-331	-4.347179	-16.321524	1.3789964960469178e-05	3.670252212555643e-05
1311	Mono/Macro	hsa-miR-26a	-4.3575854	-0.82967466	1.3150513376365837e-05	3.533866092786216e-05
1312	Mono/Macro	hsa-miR-184	-4.408317	-30.055351	1.041770031968357e-05	2.9305075696020447e-05
1313	Mono/Macro	hsa-miR-33b	-4.487075	-29.616556	7.22076843247277e-06	2.047857276750474e-05
1314	Mono/Macro	hsa-miR-423	-4.5100756	-2.9589744	6.4804537307829605e-06	1.85308842219083e-05
1315	Mono/Macro	hsa-miR-197	-4.53012	-15.118811	5.895024413361137e-06	1.6997320391857945e-05
1316	Mono/Macro	hsa-miR-146a	-4.530711	-18.233242	5.878548246122354e-06	1.6997320391857945e-05
1317	Mono/Macro	hsa-miR-1291	-4.5712137	-34.554165	4.849079252304691e-06	1.4340012147841222e-05
1318	Mono/Macro	hsa-miR-24	-4.594332	-1.0222023	4.341369116384491e-06	1.2949256157491671e-05
1319	Mono/Macro	hsa-miR-1180	-4.606158	-23.987804	4.101769612626796e-06	1.2340976399729317e-05
1320	Mono/Macro	hsa-miR-1537	-4.606276	9.75837	4.099438860149747e-06	1.2340976399729317e-05
1321	Mono/Macro	hsa-miR-504	-4.7611904	-21.67371	1.924543093192344e-06	6.281999153250481e-06
1322	Mono/Macro	hsa-miR-222	-4.7885075	-19.529522	1.6802635982045446e-06	5.536868618845452e-06
1323	Mono/Macro	hsa-miR-433	-4.81411	-15.136258	1.4785760394133704e-06	4.966867083854623e-06
1324	Mono/Macro	hsa-miR-130b	-4.8404217	-11.386797	1.2956406841097855e-06	4.395016438254762e-06
1325	Mono/Macro	hsa-miR-101	-4.843023	-14.3123255	1.278784451593582e-06	4.380786339122568e-06
1326	Mono/Macro	hsa-miR-770	-4.9075313	-27.56209	9.222995902319678e-07	3.1911565822026085e-06
1327	Mono/Macro	hsa-miR-584	-4.9991198	-13.607672	5.759258208263904e-07	2.0128316566255665e-06
1328	Mono/Macro	hsa-miR-374a	-5.050029	-18.42532	4.4174354436075247e-07	1.5757037767919624e-06
1329	Mono/Macro	hsa-miR-1301	-5.0594893	-56.818054	4.203811329750338e-07	1.5151236667641844e-06
1330	Mono/Macro	hsa-miR-105	-5.1007013	-24.612343	3.3839759094219065e-07	1.232479647010505e-06
1331	Mono/Macro	hsa-miR-340	-5.116547	-15.45412	3.111792633289914e-07	1.1454045224662876e-06
1332	Mono/Macro	hsa-miR-1911	-5.1782765	-33.221592	2.2394513205995216e-07	8.331722117499295e-07
1333	Mono/Macro	hsa-miR-769	-5.182238	-14.878563	2.1923913167400417e-07	8.245297778174506e-07
1334	Mono/Macro	hsa-miR-508	-5.204766	-31.655449	1.942415443365812e-07	7.38544772972056e-07
1335	Mono/Macro	hsa-miR-1275	-5.2408924	-35.08287	1.5980167323597745e-07	6.1434865488498e-07
1336	Mono/Macro	hsa-miR-802	-5.3357925	-29.940739	9.512817745576307e-08	3.6982415055835976e-07
1337	Mono/Macro	hsa-miR-548d	-5.3757625	-34.197533	7.625918115865724e-08	2.998372350101751e-07
1338	Mono/Macro	hsa-miR-494	-5.448726	-69.16067	5.073185901100897e-08	2.017611864115989e-07
1339	Mono/Macro	hsa-miR-362	-5.510869	-19.87797	3.5706592067978694e-08	1.436567541339608e-07
1340	Mono/Macro	hsa-miR-92b	-5.5449266	-21.464973	2.9407728259154902e-08	1.211318330674714e-07
1341	Mono/Macro	hsa-miR-1296	-5.593116	-27.94064	2.230305265734459e-08	9.2974171318569e-08
1342	Mono/Macro	hsa-miR-670	-5.6073065	-30.478704	2.054997394158609e-08	8.671086565596082e-08
1343	Mono/Macro	hsa-miR-138	-5.650883	-44.569813	1.5962536056040236e-08	6.818564784432002e-08
1344	Mono/Macro	hsa-miR-373	-5.7334256	-67.972626	9.842230401035482e-09	4.310647745263641e-08
1345	Mono/Macro	hsa-miR-196a	-5.7431226	-23.687122	9.294647218717565e-09	4.123010176508048e-08
1346	Mono/Macro	hsa-miR-188	-5.7532334	-39.80696	8.755255140100955e-09	3.934179582434975e-08
1347	Mono/Macro	hsa-miR-506	-5.787586	-48.7326	7.1404969123749025e-09	3.250805173265416e-08
1348	Mono/Macro	hsa-miR-10b	-5.7959824	-15.813161	6.792234563300303e-09	3.1334842118692065e-08
1349	Mono/Macro	hsa-miR-590	-5.8682957	-62.18544	4.4029788537560945e-09	2.115875949166123e-08
1350	Mono/Macro	hsa-miR-660	-5.9266543	-18.794767	3.091685252009038e-09	1.5281758531358958e-08
1351	Mono/Macro	hsa-miR-302c	-5.9323897	-58.234943	2.9855665686462444e-09	1.513920089762402e-08
1352	Mono/Macro	hsa-miR-592	-6.0276446	-41.73278	1.6636657056489959e-09	8.994192721164885e-09
1353	Mono/Macro	hsa-miR-200a	-6.0508223	-49.874092	1.4410821744239055e-09	7.914514799217005e-09
1354	Mono/Macro	hsa-miR-130a	-6.051236	-19.219336	1.4373839639580988e-09	7.914514799217005e-09
1355	Mono/Macro	hsa-miR-93	-6.0564394	-11.728369	1.391673966247835e-09	7.893757251176245e-09
1356	Mono/Macro	hsa-miR-627	-6.13029	-37.57216	8.77190732342771e-10	5.232896437768944e-09
1357	Mono/Macro	hsa-miR-486	-6.182204	-44.032646	6.321278229657803e-10	3.905646906181428e-09
1358	Mono/Macro	hsa-miR-345	-6.1982274	-16.491047	5.710255235675493e-10	3.592269657352219e-09
1359	Mono/Macro	hsa-miR-518d	-6.2223516	-42.530468	4.897579832088627e-10	3.1972879658540844e-09
1360	Mono/Macro	hsa-miR-129	-6.2561727	-35.890583	3.945401539252315e-10	2.6766841815319624e-09
1361	Mono/Macro	hsa-miR-421	-6.2862096	-25.552383	3.25311105049406e-10	2.2511528469418894e-09
1362	Mono/Macro	hsa-miR-651	-6.2918267	-48.20104	3.1375202701011444e-10	2.2154734968469305e-09
1363	Mono/Macro	hsa-miR-133b	-6.363312	-64.869965	1.9744932028940712e-10	1.423280517086143e-09
1364	Mono/Macro	hsa-miR-454	-6.379099	-35.755974	1.7813304233445287e-10	1.33987027495045e-09
1365	Mono/Macro	hsa-miR-30b	-6.4306583	-12.114477	1.2705264624266114e-10	9.76893679999128e-10
1366	Mono/Macro	hsa-miR-513b	-6.4329047	-52.723675	1.2518793771232762e-10	9.76893679999128e-10
1367	Mono/Macro	hsa-miR-215	-6.523607	-32.13508	6.863655041554927e-11	5.937061610945012e-10
1368	Mono/Macro	hsa-miR-221	-6.5439467	-25.787167	5.99162072588526e-11	5.315643002964872e-10
1369	Mono/Macro	hsa-miR-551b	-6.755032	-45.10934	1.4280364229071137e-11	1.49727455250261e-10
1370	Mono/Macro	hsa-miR-19b	-6.8895473	-21.883915	5.5970184342214674e-12	6.222615963191037e-11
1371	Mono/Macro	hsa-miR-142	-7.131675	-142.51807	9.91548709306752e-13	1.225270905071915e-11
1372	Mono/Macro	hsa-miR-339	-7.238045	-34.160057	4.551970218510294e-13	6.299926782418247e-12
1373	Mono/Macro	hsa-miR-148b	-7.4077415	-22.117264	1.284682899757754e-13	1.852084513817429e-12
1374	Mono/Macro	hsa-miR-15a	-7.4498997	-11.496085	9.341129792824569e-14	1.4052308297031744e-12
1375	Mono/Macro	hsa-miR-1179	-7.4944816	-64.80622	6.656080410515632e-14	1.0468199191083676e-12
1376	Mono/Macro	hsa-miR-551a	-7.5875487	-60.319553	3.260142716735094e-14	5.936891473633382e-13
1377	Mono/Macro	hsa-miR-19a	-7.8524995	-60.720886	4.078268875495236e-15	8.819256443258448e-14
1378	Mono/Macro	hsa-miR-1292	-7.8686414	-47.388485	3.585137104035134e-15	8.356129241997987e-14
1379	Mono/Macro	hsa-miR-30d	-7.9693356	-13.709227	1.595298075427075e-15	5.017937582706982e-14
1380	Mono/Macro	hsa-miR-767	-8.0396385	-77.23317	9.010409602869891e-16	3.1176017225929823e-14
1381	Mono/Macro	hsa-miR-18a	-8.085403	-60.14849	6.195898383894556e-16	2.3819787120305734e-14
1382	Mono/Macro	hsa-miR-760	-8.148965	-43.299862	3.6705171274621035e-16	1.8142841801455538e-14
1383	Mono/Macro	hsa-miR-25	-8.226245	-30.763258	1.9317383401713364e-16	1.1183746226901585e-14
1384	B	hsa-miR-1247	10.986962	92.44296	4.415352867656084e-28	7.638560461045026e-26
1385	B	hsa-miR-214	10.810183	71.84555	3.080563641068071e-27	3.552916732698509e-25
1386	B	hsa-miR-369	10.343131	65.65701	4.496024627585476e-25	2.5927075352409578e-23
1387	B	hsa-miR-27b	9.786407	211.3442	1.2879115118138123e-22	4.456173830875791e-21
1388	B	hsa-miR-944	9.768923	128.58936	1.5307080674663213e-22	4.814772648575884e-21
1389	B	hsa-miR-382	9.673963	63.226673	3.8901517612752323e-22	1.1216604245010254e-20
1390	B	hsa-miR-124	9.637581	55.03408	5.547992409028217e-22	1.380968089630456e-20
1391	B	hsa-miR-409	9.636848	66.93228	5.5877321545741e-22	1.380968089630456e-20
1392	B	hsa-miR-432	9.570052	77.14153	1.0685222708303861e-21	2.3106794106707103e-20
1393	B	hsa-miR-200b	9.374793	78.87337	6.93119045138929e-21	1.0900872255366793e-19
1394	B	hsa-miR-302a	9.0634775	77.06185	1.2635666003749532e-19	1.748776174918935e-18
1395	B	hsa-miR-200c	8.785769	58.70197	1.552974799309994e-18	2.066651079081761e-17
1396	B	hsa-miR-299	8.722376	32.18381	2.7242412714959428e-18	3.4910647405096154e-17
1397	B	hsa-miR-145	8.571875	46.735474	1.0181391866111371e-17	1.2147453743705292e-16
1398	B	hsa-miR-141	8.523295	69.66949	1.5507660836054932e-17	1.788550216425002e-16
1399	B	hsa-miR-496	8.342327	50.024025	7.284245858724517e-17	7.412791373878479e-16
1400	B	hsa-miR-329	8.179943	48.88466	2.839781833797151e-16	2.8073271842680407e-15
1401	B	hsa-miR-100	8.0518465	89.680824	8.155399016340101e-16	7.626400161226148e-15
1402	B	hsa-miR-758	8.002796	55.695343	1.2162495362336762e-15	1.1074272093075052e-14
1403	B	hsa-miR-370	7.732993	47.36569	1.0504679569523232e-14	8.653855073940567e-14
1404	B	hsa-miR-412	7.5991387	54.105804	2.9810796644684114e-14	2.344212645241069e-13
1405	B	hsa-let-7i	7.4276457	8.025035	1.1054750749136627e-13	8.31509512869842e-13
1406	B	hsa-miR-199b	7.331325	21.378317	2.2788835057881495e-13	1.6776461553248932e-12
1407	B	hsa-miR-483	7.1508803	51.56675	8.622308384162218e-13	6.088405512081892e-12
1408	B	hsa-miR-136	7.1442847	38.00581	9.046584252057379e-13	6.260236302423706e-12
1409	B	hsa-miR-134	6.918454	23.217777	4.5659891731580375e-12	3.0381389498320785e-11
1410	B	hsa-miR-524	6.811768	53.528313	9.640634490848871e-12	6.067043322142484e-11
1411	B	hsa-miR-337	6.785594	61.422356	1.156097838509455e-11	7.143033073647704e-11
1412	B	hsa-miR-1287	6.776904	25.61382	1.227781849629854e-11	7.452851227577711e-11
1413	B	hsa-let-7c	6.765335	20.033	1.3300082361873684e-11	7.934187064152233e-11
1414	B	hsa-miR-133a	6.7453384	36.46839	1.5267093319032187e-11	8.953244556584977e-11
1415	B	hsa-miR-218	6.61965	26.400986	3.600502884850335e-11	1.9213318956840916e-10
1416	B	hsa-miR-148a	6.6192837	10.753154	3.609438532354507e-11	1.9213318956840916e-10
1417	B	hsa-miR-98	6.582116	20.489151	4.637985692930023e-11	2.4112185560781726e-10
1418	B	hsa-miR-520a	6.3281746	58.466003	2.480780790244567e-10	1.192152990867528e-09
1419	B	hsa-let-7d	6.166837	4.795343	6.966935330378652e-10	3.090461056808992e-09
1420	B	hsa-miR-99b	6.1578336	33.41015	7.374685254109134e-10	3.1990511616545215e-09
1421	B	hsa-miR-708	6.1573625	47.656578	7.396650084750339e-10	3.1990511616545215e-09
1422	B	hsa-miR-518c	6.1542215	51.271976	7.544721762262556e-10	3.222807073756598e-09
1423	B	hsa-miR-431	6.0648108	35.975418	1.3210928583188106e-09	5.377625046803629e-09
1424	B	hsa-miR-1306	5.7248607	38.33856	1.0351859434594259e-08	4.024430746482712e-08
1425	B	hsa-miR-654	5.5729985	27.170935	2.5039185938642816e-08	9.216551419968527e-08
1426	B	hsa-miR-125b	5.522325	9.558589	3.3454243016346006e-08	1.1931669086843633e-07
1427	B	hsa-miR-493	5.5205455	40.97461	3.379490088181145e-08	1.1931669086843633e-07
1428	B	hsa-let-7f	5.464428	1.6992553	4.644016511940934e-08	1.606829713131563e-07
1429	B	hsa-miR-497	5.4309254	30.776014	5.606264276357048e-08	1.9017327839407239e-07
1430	B	hsa-miR-199a	5.31377	45.255665	1.073803128261869e-07	3.472297966155203e-07
1431	B	hsa-miR-574	5.174785	12.447033	2.2817356642549975e-07	6.986553449842737e-07
1432	B	hsa-miR-668	5.1697598	17.859758	2.343953591365167e-07	7.114104759757437e-07
1433	B	hsa-miR-624	5.1542645	8.581623	2.54628361269278e-07	7.594949396480189e-07
1434	B	hsa-miR-31	5.1447372	16.174528	2.6789572460293956e-07	7.922386385693767e-07
1435	B	hsa-miR-1250	4.950996	20.107851	7.383458828930635e-07	2.1113031031487597e-06
1436	B	hsa-miR-889	4.9002185	33.06159	9.57302510705737e-07	2.6711828121305242e-06
1437	B	hsa-miR-874	4.8745675	21.192688	1.0904704510930657e-06	2.994466476811117e-06
1438	B	hsa-miR-181c	4.8553557	16.188566	1.2017079388418468e-06	3.2739444633014096e-06
1439	B	hsa-miR-541	4.6985726	11.455679	2.619859873281271e-06	6.86720845572212e-06
1440	B	hsa-miR-193a	4.666902	13.153292	3.0577516041657067e-06	7.954752293543868e-06
1441	B	hsa-miR-507	4.644026	19.950903	3.4168495637314248e-06	8.7572588818598e-06
1442	B	hsa-miR-521	4.600943	20.22018	4.205823033868657e-06	1.0622005618383616e-05
1443	B	hsa-miR-205	4.5912066	41.95387	4.4069140996504185e-06	1.104921940926844e-05
1444	B	hsa-miR-1307	4.319676	28.757574	1.5625860764035133e-05	3.6530728542947e-05
1445	B	hsa-miR-519c	4.270259	26.920181	1.9524610618339666e-05	4.503676849297016e-05
1446	B	hsa-miR-193b	4.2482204	14.397394	2.1547539098868067e-05	4.9049003475054944e-05
1447	B	hsa-miR-629	4.2264957	13.441599	2.373586741201984e-05	5.3328637172460154e-05
1448	B	hsa-miR-1976	4.1414824	72.75925	3.450686411882079e-05	7.556566446273413e-05
1449	B	hsa-miR-143	4.1281333	50.518284	3.6571993930874886e-05	7.958433899423088e-05
1450	B	hsa-miR-139	4.062541	17.903421	4.85414192260022e-05	0.00010431882641116
1451	B	hsa-miR-511	4.059086	77.25774	4.926516659515708e-05	0.00010522066445632315
1452	B	hsa-miR-22	4.046156	6.658607	5.2065546609576826e-05	0.00011051950384609559
1453	B	hsa-miR-30a	4.0137	2.9806004	5.9774297681123716e-05	0.00012610918901017566
1454	B	hsa-miR-29c	3.83514	4.926193	0.00012549276851045837	0.00025692602310425206
1455	B	hsa-miR-155	3.7510164	11.37571	0.0001761192112028073	0.0003511659357045805
1456	B	hsa-miR-487b	3.750336	16.313805	0.0001765978983023035	0.0003511659357045805
1457	B	hsa-miR-135a	3.7365682	16.717485	0.0001865488489859853	0.00036883372428086233
1458	B	hsa-miR-628	3.6892455	50.69014	0.000224920208589022	0.00043720445040337986
1459	B	hsa-miR-489	3.6339655	15.533928	0.00027909810317349127	0.0005394857189833965
1460	B	hsa-miR-1283	3.5609398	26.823551	0.00036952990368013637	0.0007063941805156199
1461	B	hsa-miR-128	3.5330904	1.8762908	0.00041073193321219476	0.0007808420268759306
1462	B	hsa-miR-452	3.5063405	10.44903	0.00045431368277881826	0.0008543072513123431
1463	B	hsa-miR-374b	3.4651425	18.39675	0.0005299508514564454	0.000991151322183406
1464	B	hsa-miR-512	3.337936	21.852407	0.0008440317644090165	0.0015451586798175647
1465	B	hsa-miR-517b	3.319143	23.658724	0.0009029417645322041	0.0016443044764639086
1466	B	hsa-miR-656	3.264753	17.831501	0.0010955951786563887	0.0019439791375133872
1467	B	hsa-miR-429	3.2598324	18.9991	0.0011147806883084028	0.001967929174258711
1468	B	hsa-miR-377	3.1821475	14.901363	0.0014618732658913738	0.002541749497479474
1469	B	hsa-miR-890	3.1349816	41.121136	0.0017186481101120622	0.00295846888606355
1470	B	hsa-miR-195	3.0901716	9.782413	0.0020004088125537764	0.003426442817542607
1471	B	hsa-miR-744	3.071745	69.964294	0.0021281143459400526	0.0036094488416434224
1472	B	hsa-miR-153	3.0680807	14.394232	0.0021543848139865818	0.0036361811982407676
1473	B	hsa-miR-21	3.0221713	0.7101745	0.0025096857908177284	0.004215297493315214
1474	B	hsa-miR-152	2.990553	8.010911	0.0027847296497149794	0.004654668883098468
1475	B	hsa-miR-99a	2.9698753	9.116727	0.0029792070870068577	0.004934606323932325
1476	B	hsa-let-7g	2.9697182	4.6194553	0.002980730409542936	0.004934606323932325
1477	B	hsa-miR-449b	2.9664726	11.024851	0.0030123719386325556	0.004963241384604115
1478	B	hsa-miR-320b	2.9610283	11.858071	0.0030661367844425306	0.005027883068327562
1479	B	hsa-miR-455	2.807805	13.820892	0.004988042735889968	0.008140862201027966
1480	B	hsa-miR-217	2.768439	16.781607	0.005632552064295258	0.00910683651516897
1481	B	hsa-miR-335	2.746034	9.547241	0.006032051563304012	0.009707394608852038
1482	B	hsa-miR-34c	2.716719	11.131463	0.006593257108629003	0.010512750965832419
1483	B	hsa-miR-361	2.711013	2.4014533	0.006707800087867411	0.010646324910101488
1484	B	hsa-miR-582	2.6451588	10.719755	0.008165257920815096	0.012841723820918288
1485	B	hsa-miR-542	2.629088	4.0190873	0.008561422529219	0.013403856086469563
1486	B	hsa-miR-149	2.5090532	6.4860997	0.012105521886210759	0.018615602545017432
1487	B	hsa-miR-23a	2.4206893	3.2280226	0.015491107507772273	0.02350843507758424
1488	B	hsa-miR-505	2.3694928	18.29619	0.017812503504825314	0.02679620092465026
1489	B	hsa-miR-485	2.3349428	0.5099354	0.019546403911867	0.029151102385801646
1490	B	hsa-miR-450b	2.31615	9.7336645	0.020550087491470404	0.030516438935831586
1491	B	hsa-miR-150	2.2752135	15.085432	0.022893125071503668	0.033850518268120806
1492	B	hsa-miR-224	2.263383	11.092379	0.023612102508042167	0.034617743507553346
1493	B	hsa-miR-659	2.2155364	9.772195	0.026723264594783313	0.03901371118056973
1494	B	hsa-miR-1258	2.2127097	7.2210617	0.026917669419655295	0.039132410164708954
1495	B	hsa-miR-302b	2.1821382	9.494681	0.02909933059119224	0.04177746217656645
1496	B	hsa-let-7a	2.1633976	0.6491345	0.03051061437995475	0.043622613948199766
1497	B	hsa-miR-543	2.0864456	11.177544	0.03693827892023031	0.05216589594448851
1498	B	hsa-miR-498	2.0628364	14.164837	0.039128163562387824	0.05503392110807393
1499	B	hsa-miR-516b	2.0524716	15.591379	0.040123856851015265	0.056205888544337175
1500	B	hsa-miR-320d	2.0332596	7.940052	0.04202628905093278	0.058633451659769124
1501	B	hsa-miR-383	1.9869314	11.761704	0.04692998822017203	0.06418093250663844
1502	B	hsa-miR-491	1.9708606	6.7390847	0.048739825432415215	0.06639362047092781
1503	B	hsa-miR-340	1.9375147	2.031892	0.05268245578750397	0.0709265747178069
1504	B	hsa-miR-1266	1.8850617	8.788386	0.05942150296061945	0.0788295590631394
1505	B	hsa-miR-107	1.8847476	1.3617364	0.05946391594069186	0.0788295590631394
1506	B	hsa-miR-675	1.8534957	10.103112	0.06381133864539314	0.08394951776161987
1507	B	hsa-miR-375	1.8385764	14.166203	0.06597750603675964	0.08614421542912769
1508	B	hsa-miR-523	1.8062252	14.14946	0.07088316681646056	0.09220141247554645
1509	B	hsa-miR-202	1.7998388	10.90003	0.07188610638777719	0.0928081821275034
1510	B	hsa-miR-125a	1.7886362	4.1398745	0.07367342430005121	0.09476209965731494
1511	B	hsa-miR-28	1.7499508	-9.69787	0.08012680114810079	0.10268101184164027
1512	B	hsa-miR-652	1.6901168	8.289123	0.0910056256439584	0.11576450909121178
1513	B	hsa-miR-589	1.6109138	2.9355042	0.10719851815458431	0.13487522647813152
1514	B	hsa-miR-885	1.5738512	4.715646	0.11552185754580557	0.14429806032797377
1515	B	hsa-miR-1323	1.5596124	11.324447	0.11885149225782643	0.1479230802921149
1516	B	hsa-miR-509	1.5361605	4.98354	0.1244990407469559	0.15351914386526
1517	B	hsa-miR-26b	1.5354276	2.4363222	0.1246788422720753	0.15351914386526
1518	B	hsa-miR-126	1.5174197	1.4200132	0.12916074470769562	0.15847382152078968
1519	B	hsa-miR-194	1.4994643	4.8057694	0.1337532306814015	0.16352868486136013
1520	B	hsa-let-7b	1.3266102	1.6442137	0.18463764825539208	0.221821619084603
1521	B	hsa-miR-2110	1.3035246	7.356431	0.19239570924374094	0.23034226781430575
1522	B	hsa-miR-515	1.2276196	6.3483753	0.2195897898204261	0.2601988605406419
1523	B	hsa-miR-520b	1.2091407	8.86906	0.2266088012717279	0.2675994718089346
1524	B	hsa-let-7e	1.0891061	-5.0334773	0.2761071148077697	0.32293573449800234
1525	B	hsa-miR-328	1.0887396	1.1666018	0.27626872084222165	0.32293573449800234
1526	B	hsa-miR-183	1.0730351	4.035331	0.2832553484202228	0.328880370984554
1527	B	hsa-miR-27a	1.0564407	0.8437474	0.29076690272675176	0.3364727369346358
1528	B	hsa-miR-519d	1.0467563	6.0027437	0.29521198801773907	0.3404778261804591
1529	B	hsa-miR-34b	0.95488507	6.5929756	0.33963582348783994	0.3891191884993133
1530	B	hsa-miR-342	0.830872	2.192117	0.4060459555580901	0.457628340791854
1531	B	hsa-miR-381	0.80851924	5.230454	0.41879172325883385	0.4703562038747741
1532	B	hsa-miR-518e	0.7141353	5.2567387	0.4751435183528492	0.5269219786861725
1533	B	hsa-miR-873	0.62723714	0.6880734	0.5305037950877121	0.5845678761157591
1534	B	hsa-miR-320a	0.6086535	-2.7152286	0.5427541293394886	0.5961680277824225
1535	B	hsa-miR-1	0.5763546	4.202298	0.5643755133830978	0.6179554671852906
1536	B	hsa-miR-449c	0.5298693	1.4566562	0.5962025254424272	0.6506743847423422
1537	B	hsa-miR-92a	0.49772748	0.18470344	0.6186761275937938	0.6689435629607895
1538	B	hsa-miR-30e	0.47207683	0.49243513	0.6368719478470772	0.6864725668382826
1539	B	hsa-miR-615	0.45605826	2.6119874	0.6483480857220258	0.6945152868725107
1540	B	hsa-miR-1293	0.43967324	1.6980438	0.660173783308476	0.7050003982244837
1541	B	hsa-miR-380	0.40193012	4.13786	0.6877354468462102	0.7321737372578115
1542	B	hsa-miR-539	0.38219482	11.313975	0.7023168579037737	0.7431242594333508
1543	B	hsa-miR-517a	0.34199134	3.4390967	0.7323574055910718	0.7701995815638627
1544	B	hsa-miR-363	0.27105942	-0.2510974	0.7863453323651085	0.821980317215491
1545	B	hsa-miR-548f	0.24572285	1.6624489	0.805896783268911	0.837358219252382
1546	B	hsa-miR-1248	0.21410449	-5.0085087	0.8304655782454827	0.855181815693265
1547	B	hsa-miR-410	0.21028306	-0.06621701	0.8334467555885883	0.8557049775479274
1548	B	hsa-miR-888	0.14615642	-0.109956354	0.8837979146445634	0.9020474291062505
1549	B	hsa-miR-216a	0.100927494	23.194765	0.9196080180821751	0.9358363948718605
1550	B	hsa-miR-892a	0.08380961	-0.6238437	0.9332078119258485	0.9468912109276938
1551	B	hsa-miR-509-3	0.0655924	-1.1696236	0.9477023392454534	0.9587865771313652
1552	B	hsa-miR-106b	0.0063864905	-0.014251585	0.9949043522681847	0.997788132999397
1553	B	hsa-miR-892b	-0.0015181003	0.21070203	0.9987887317048327	0.9987887317048327
1554	B	hsa-miR-192	-0.043763164	6.6248817	0.9650931880846813	0.9707041949921503
1555	B	hsa-miR-495	-0.047113456	0.80669594	0.962422802597611	0.9707041949921503
1556	B	hsa-miR-520d	-0.1648971	-1.7193555	0.8690249770875382	0.8895936155984858
1557	B	hsa-miR-135b	-0.21431388	8.136252	0.8303022961431273	0.855181815693265
1558	B	hsa-miR-181a	-0.23525319	0.0729594	0.8140122227975817	0.8432581709220457
1559	B	hsa-miR-196b	-0.2624743	-2.6188116	0.7929557963066587	0.8263936913316383
1560	B	hsa-miR-15b	-0.33366796	0.17097364	0.7386301235642379	0.7744424931915949
1561	B	hsa-miR-518d	-0.36136022	-2.7148702	0.7178301886009191	0.7572233087070671
1562	B	hsa-miR-1228	-0.3863827	-1.4223226	0.6992132675214207	0.7421097870012624
1563	B	hsa-miR-16	-0.46050787	-0.072718926	0.6451517295464866	0.693237572742498
1564	B	hsa-miR-96	-0.49966437	26.195406	0.6173114181837553	0.6689435629607895
1565	B	hsa-miR-372	-0.5272519	-5.997018	0.5980186541851584	0.6506743847423422
1566	B	hsa-miR-338	-0.69073564	-20.678663	0.48973170097577545	0.5413647557112405
1567	B	hsa-miR-518f	-0.7429792	-2.5072854	0.45749426905638413	0.5089807623585496
1568	B	hsa-miR-1262	-0.7774244	-5.706151	0.436908433934449	0.48764618755264305
1569	B	hsa-miR-1251	-0.8063206	-1.7520511	0.42005799710203817	0.4703562038747741
1570	B	hsa-miR-187	-0.8420222	-5.875124	0.3997755483252625	0.45203378993640797
1571	B	hsa-miR-7	-0.8532247	-4.0905223	0.3935347110821922	0.4464360984735688
1572	B	hsa-miR-519b	-0.87296	-2.401104	0.38268488130786515	0.4355558188569781
1573	B	hsa-miR-891b	-0.92525595	-4.7126284	0.3548327939291349	0.4051886029685831
1574	B	hsa-miR-670	-0.9820015	-4.3885446	0.32609912102577676	0.37485148131202245
1575	B	hsa-miR-671	-1.0775894	-3.066636	0.2812170149825537	0.32761308816149354
1576	B	hsa-miR-132	-1.1682566	17.663218	0.24270324619151884	0.2856303509600868
1577	B	hsa-miR-653	-1.2533226	-4.452937	0.21008831353949953	0.24979572675143244
1578	B	hsa-miR-127	-1.2823236	-7.523371	0.19972915727959661	0.23829754627151872
1579	B	hsa-miR-522	-1.3485441	-10.712904	0.1774834246545295	0.21396956421765576
1580	B	hsa-miR-197	-1.3672326	-3.7910893	0.17155244004442693	0.20754246243136965
1581	B	hsa-miR-185	-1.3688029	-4.4849253	0.17106087757076271	0.20754246243136965
1582	B	hsa-miR-598	-1.3923597	-3.8776107	0.16381350726903188	0.19957561096860926
1583	B	hsa-miR-532	-1.546473	-0.5657031	0.12199036821266834	0.15128554624223386
1584	B	hsa-miR-29b	-1.6058884	-1.8373337	0.10829844693259535	0.1357654443430362
1585	B	hsa-miR-518b	-1.6307538	-19.798576	0.10294228566398436	0.12999281328371748
1586	B	hsa-miR-30c	-1.652583	-0.64805007	0.0984157591542729	0.12473206105266824
1587	B	hsa-miR-18b	-1.7474381	-25.408802	0.08056137383656119	0.10285695700166114
1588	B	hsa-miR-212	-1.8017756	-21.39696	0.07158071541128713	0.09276002821088145
1589	B	hsa-miR-513a	-1.8501455	-9.470439	0.06429259125838424	0.08426225975530663
1590	B	hsa-miR-766	-1.875325	-10.474311	0.060748031909010375	0.08022450015464729
1591	B	hsa-miR-330	-1.899981	-4.116158	0.05743561311402536	0.07672865690136206
1592	B	hsa-miR-487a	-1.9196639	-8.310457	0.05490036001689471	0.07362606420870375
1593	B	hsa-miR-146b	-1.9405509	-31.132925	0.05231277209562541	0.07070398103549372
1594	B	hsa-miR-23b	-1.9446864	-4.7333183	0.05181272914946864	0.07030276190476921
1595	B	hsa-miR-934	-1.9875073	11.949752	0.046866204203887554	0.06418093250663844
1596	B	hsa-miR-33a	-1.9898107	-10.846096	0.046611797085837695	0.06418093250663844
1597	B	hsa-miR-191	-2.0096507	-2.7275383	0.044468175813597244	0.061543955326018585
1598	B	hsa-miR-891a	-2.0158277	-10.120726	0.043817990290394716	0.06088764915854045
1599	B	hsa-miR-449a	-2.106181	-11.476491	0.035188642141425475	0.049898648282513176
1600	B	hsa-miR-548b	-2.1070185	-5.372879	0.03511597890716144	0.049898648282513176
1601	B	hsa-miR-504	-2.1988373	-10.654931	0.027889489089044785	0.040207346770039565
1602	B	hsa-miR-29a	-2.2105634	1.0452569	0.027066087417206897	0.03918354077972212
1603	B	hsa-miR-887	-2.26778	-14.849022	0.023342615990408398	0.03436827716034598
1604	B	hsa-miR-935	-2.3664043	-13.015068	0.0179618213264516	0.026903853588537897
1605	B	hsa-miR-34a	-2.408597	-5.3444123	0.016013972956027217	0.024195784466311866
1606	B	hsa-miR-576	-2.4558675	-4.3701773	0.014054499149593842	0.021422276236825858
1607	B	hsa-miR-324	-2.4725142	-4.4456005	0.013416638664057404	0.020540517600725054
1608	B	hsa-miR-508	-2.5905073	-14.461452	0.009583460969209326	0.014803024532796548
1609	B	hsa-miR-154	-2.6015003	-14.076446	0.00928169662424946	0.01440119745287136
1610	B	hsa-miR-101	-2.618409	-6.2262545	0.00883408863118632	0.013768444443200302
1611	B	hsa-miR-223	-2.6693962	-29.487038	0.007598778095901254	0.012005375439186457
1612	B	hsa-miR-484	-2.740485	-2.420859	0.006134857066851344	0.009827132153382245
1613	B	hsa-miR-1197	-2.773517	-6.98922	0.00554539719794882	0.009008016105588223
1614	B	hsa-miR-32	-3.0741007	-7.107607	0.0021113816464514838	0.0035987096042966174
1615	B	hsa-miR-526b	-3.1495345	-34.324615	0.0016353076536034692	0.0028290822407340014
1616	B	hsa-miR-140	-3.2278476	-3.8291843	0.0012472540626277018	0.0021795449781271963
1617	B	hsa-miR-296	-3.2573721	-17.0171	0.0011244894977515455	0.0019749917067108363
1618	B	hsa-miR-1271	-3.2782066	-20.905704	0.0010446888758274063	0.0018632079950323844
1619	B	hsa-miR-320c	-3.2785208	-8.42702	0.0010435269798983462	0.0018632079950323844
1620	B	hsa-miR-137	-3.307888	-35.586895	0.00094002354771406	0.0016940007682763791
1621	B	hsa-miR-525	-3.3128088	-26.667206	0.0009236407955341976	0.0016731922264650908
1622	B	hsa-miR-376a	-3.373428	-12.859217	0.0007423841197560817	0.0013663026884872568
1623	B	hsa-miR-625	-3.4167726	-29.377579	0.0006336819717295602	0.0011724810813819669
1624	B	hsa-miR-129	-3.4594364	-13.9208355	0.0005413070838931842	0.0010069475861668909
1625	B	hsa-miR-188	-3.524139	-21.412191	0.0004248614907708056	0.0008032900317305942
1626	B	hsa-miR-15a	-3.6042318	-5.17926	0.0003130775971855425	0.0006018047145899873
1627	B	hsa-miR-302d	-3.696731	-12.678089	0.0002183933826938885	0.0004269158780343809
1628	B	hsa-miR-1277	-3.713535	-14.607579	0.0002043841987330934	0.00040180075432755865
1629	B	hsa-miR-506	-3.818441	-28.180819	0.00013429772415776836	0.0002701570497592317
1630	B	hsa-miR-424	-3.822524	-9.204441	0.00013209255830421378	0.00026727500101320447
1631	B	hsa-miR-186	-3.826084	-4.1236353	0.00013019798742828784	0.00026499119794228
1632	B	hsa-miR-376b	-3.888483	-40.252865	0.00010087275537056389	0.00020774984141794706
1633	B	hsa-miR-1180	-3.896283	-17.9929	9.768030841982073e-05	0.00020237956115723337
1634	B	hsa-miR-1254	-3.9033499	-18.994694	9.487040988513853e-05	0.00019774193867625261
1635	B	hsa-miR-144	-3.90581	-25.68783	9.391019065363459e-05	0.0001969268240373186
1636	B	hsa-miR-301a	-4.093322	-14.50354	4.252369317072122e-05	9.195748648168464e-05
1637	B	hsa-miR-1226	-4.1690173	-20.66316	3.059156261621293e-05	6.741834818604887e-05
1638	B	hsa-miR-379	-4.173886	-11.636625	2.9944790153616175e-05	6.641600893045639e-05
1639	B	hsa-miR-302c	-4.1961336	-36.321396	2.715098646001227e-05	6.060800848493061e-05
1640	B	hsa-miR-142	-4.2338247	-60.32652	2.2975017850585498e-05	5.1956576315703156e-05
1641	B	hsa-miR-877	-4.258533	-21.709906	2.0577286916810226e-05	4.7150604458386346e-05
1642	B	hsa-miR-210	-4.304861	-12.905661	1.6709045851216618e-05	3.880087157396611e-05
1643	B	hsa-miR-651	-4.3239684	-30.13477	1.5324730483096054e-05	3.60704540622533e-05
1644	B	hsa-miR-9	-4.3322916	-13.235094	1.4756524638491126e-05	3.497094195149267e-05
1645	B	hsa-miR-138	-4.3326583	-33.475838	1.4731976798880757e-05	3.497094195149267e-05
1646	B	hsa-miR-503	-4.3936963	-12.087358	1.1143949713759427e-05	2.677643472889418e-05
1647	B	hsa-miR-516a	-4.44505	-41.176033	8.78714634154168e-06	2.126120723198197e-05
1648	B	hsa-miR-184	-4.4677167	-29.782795	7.905890147314433e-06	1.9263647823737984e-05
1649	B	hsa-miR-655	-4.4883943	-33.29362	7.176201669275119e-06	1.7609686365738944e-05
1650	B	hsa-miR-148b	-4.508182	-11.363386	6.538549419698683e-06	1.615955785154103e-05
1651	B	hsa-miR-770	-4.532576	-19.268755	5.826863314158392e-06	1.450427846545902e-05
1652	B	hsa-miR-937	-4.6262274	-28.72292	3.723865628638342e-06	9.473952261094606e-06
1653	B	hsa-miR-1296	-4.6445494	-19.0902	3.408197781822185e-06	8.7572588818598e-06
1654	B	hsa-miR-433	-4.800652	-13.564396	1.5815003200659848e-06	4.177092448418555e-06
1655	B	hsa-miR-26a	-4.825308	-0.90937907	1.3978717446669103e-06	3.720489412728854e-06
1656	B	hsa-miR-519e	-4.8259883	-25.405851	1.393106289751775e-06	3.720489412728854e-06
1657	B	hsa-miR-802	-4.8312755	-21.52958	1.3566108887897652e-06	3.6670888087598344e-06
1658	B	hsa-miR-301b	-4.891738	-26.198034	9.99495234467851e-07	2.7666028090070116e-06
1659	B	hsa-miR-590	-4.9200583	-44.821266	8.651845933400273e-07	2.433771295086581e-06
1660	B	hsa-miR-376c	-4.9304233	-33.1126	8.205166492838425e-07	2.3270390217394224e-06
1661	B	hsa-miR-331	-4.9924035	-17.426603	5.963248527643028e-07	1.7194033254704064e-06
1662	B	hsa-miR-660	-5.0325546	-9.348781	4.83986407683068e-07	1.407220983683542e-06
1663	B	hsa-miR-513b	-5.090923	-39.090286	3.5632461566529977e-07	1.044816245933845e-06
1664	B	hsa-miR-206	-5.16442	-65.474945	2.411855422102374e-07	7.256538922151491e-07
1665	B	hsa-miR-423	-5.1759367	-3.0328333	2.267703780119692e-07	6.986553449842737e-07
1666	B	hsa-miR-196a	-5.251423	-17.110382	1.509287125060889e-07	4.7046247321717805e-07
1667	B	hsa-miR-95	-5.289271	-37.330418	1.228050253487515e-07	3.862776251878911e-07
1668	B	hsa-miR-450a	-5.291679	-20.015545	1.2119866709359016e-07	3.847223744438734e-07
1669	B	hsa-miR-146a	-5.305446	-21.210886	1.1239763905503567e-07	3.600887325281698e-07
1670	B	hsa-miR-33b	-5.3227215	-30.97241	1.0222632754512527e-07	3.3368216349635227e-07
1671	B	hsa-miR-346	-5.3230352	-22.321466	1.0204990512285467e-07	3.3368216349635227e-07
1672	B	hsa-miR-105	-5.332144	-23.985903	9.705994795241162e-08	3.2291098068783097e-07
1673	B	hsa-miR-520f	-5.428203	-46.593674	5.692425703625625e-08	1.912212906266472e-07
1674	B	hsa-miR-425	-5.4323387	-5.878468	5.562026452501308e-08	1.9017327839407239e-07
1675	B	hsa-miR-520c	-5.5088716	-56.3431	3.611408728573136e-08	1.262169111198288e-07
1676	B	hsa-miR-1275	-5.529759	-31.849665	3.206715293446553e-08	1.1557536370130286e-07
1677	B	hsa-miR-130b	-5.568287	-11.977411	2.572557566586933e-08	9.369525453042934e-08
1678	B	hsa-miR-486	-5.595142	-38.05102	2.2044161069440013e-08	8.201376053791661e-08
1679	B	hsa-miR-93	-5.62409	-9.712825	1.864880488707598e-08	7.013572272748142e-08
1680	B	hsa-miR-200a	-5.683453	-35.512447	1.3200178933990985e-08	5.0189691331438254e-08
1681	B	hsa-miR-616	-5.691672	-25.86379	1.2580136400943563e-08	4.836363549696081e-08
1682	B	hsa-miR-10a	-5.735069	-19.142855	9.747282955894682e-09	3.8324544349313186e-08
1683	B	hsa-miR-548d	-5.7414026	-33.943153	9.389542612810761e-09	3.734231889692555e-08
1684	B	hsa-miR-130a	-5.779774	-17.757933	7.480097908123381e-09	3.009434739779872e-08
1685	B	hsa-miR-1537	-6.129356	-0.52327955	8.823550498632114e-10	3.6344624672937044e-09
1686	B	hsa-miR-374a	-6.1331773	-20.880777	8.614099555133848e-10	3.5909378868389296e-09
1687	B	hsa-miR-520e	-6.138255	-55.355804	8.343276253409987e-10	3.5204555898534824e-09
1688	B	hsa-miR-501	-6.2142124	-21.675222	5.158266677861983e-10	2.317870481221099e-09
1689	B	hsa-miR-421	-6.2932587	-22.599375	3.1087007893953897e-10	1.4152769383300064e-09
1690	B	hsa-miR-769	-6.3110046	-16.0379	2.772300809268039e-10	1.2789547733423219e-09
1691	B	hsa-miR-454	-6.31425	-29.537125	2.714745692905338e-10	1.2693270401962797e-09
1692	B	hsa-miR-24	-6.3226256	-1.0773672	2.571554353797589e-10	1.2188463101561174e-09
1693	B	hsa-miR-1301	-6.3545585	-59.811337	2.090263592965976e-10	1.0186354974172221e-09
1694	B	hsa-miR-1291	-6.405179	-41.174908	1.5019297376193799e-10	7.423824131661506e-10
1695	B	hsa-miR-367	-6.4537582	-15.8932495	1.0910978077295736e-10	5.471302050354094e-10
1696	B	hsa-miR-592	-6.5555234	-41.338696	5.5447065557686085e-11	2.821277159258733e-10
1697	B	hsa-miR-362	-6.5811214	-20.006067	4.669122637492415e-11	2.4112185560781726e-10
1698	B	hsa-miR-551b	-6.6324754	-36.449566	3.301034909234401e-11	1.812949331103338e-10
1699	B	hsa-miR-92b	-6.697073	-22.794165	2.1263522824530585e-11	1.1866417576270294e-10
1700	B	hsa-miR-10b	-6.7008424	-13.837808	2.072217130290625e-11	1.1753887329189446e-10
1701	B	hsa-miR-490	-6.731885	-32.864086	1.6747929505702396e-11	9.657972681621715e-11
1702	B	hsa-miR-190b	-6.811716	-29.554546	9.644144009186031e-12	6.067043322142484e-11
1703	B	hsa-miR-551a	-6.861918	-43.574062	6.794212059833896e-12	4.435466740948166e-11
1704	B	hsa-miR-1911	-7.06126	-49.47449	1.6499935618164162e-12	1.1194073968401568e-11
1705	B	hsa-miR-339	-7.3091817	-24.46816	2.687742741556739e-13	1.9374145595388163e-12
1706	B	hsa-miR-133b	-7.4332995	-72.04645	1.0592177123395394e-13	8.144207299321792e-13
1707	B	hsa-miR-326	-7.6883926	-31.535326	1.4899501300866403e-14	1.1988901046743664e-13
1708	B	hsa-miR-30b	-7.7606335	-13.147574	8.4506374578005e-15	7.131513561948715e-14
1709	B	hsa-miR-627	-7.7638264	-42.65918	8.240462186921518e-15	7.127999791687113e-14
1710	B	hsa-miR-520g	-7.912077	-51.139015	2.5313010378980586e-15	2.2457183566993033e-14
1711	B	hsa-miR-122	-8.121156	-52.760094	4.617645183839016e-16	4.438070093356388e-15
1712	B	hsa-miR-760	-8.390069	-41.32349	4.858568853855706e-17	5.094135828588104e-16
1713	B	hsa-miR-494	-8.476863	-94.71715	2.3134816005222554e-17	2.501451980564689e-16
1714	B	hsa-miR-221	-8.488483	-29.546852	2.0935043638672356e-17	2.3366209996711727e-16
1715	B	hsa-miR-222	-8.656574	-27.778753	4.8615492557939185e-18	6.0074858660882e-17
1716	B	hsa-miR-584	-9.096143	-25.695793	9.359700465106428e-20	1.3493568170528434e-18
1717	B	hsa-miR-345	-9.162625	-21.511013	5.06499673063291e-20	7.619516820865161e-19
1718	B	hsa-miR-215	-9.407353	-40.333817	5.087871731610986e-21	8.382874376844768e-20
1719	B	hsa-miR-1292	-9.419602	-48.601326	4.527979415754741e-21	7.833404389255702e-20
1720	B	hsa-miR-204	-9.424994	-60.45673	4.3012768819253115e-21	7.832851584979777e-20
1721	B	hsa-miR-767	-9.471637	-76.462456	2.7549211662438438e-21	5.2955706862242775e-20
1722	B	hsa-miR-30d	-9.491738	-13.136993	2.272123978441065e-21	4.624440567885932e-20
1723	B	hsa-miR-1179	-9.571308	-78.253075	1.0556153637118196e-21	2.3106794106707103e-20
1724	B	hsa-miR-25	-9.882676	-30.033588	4.949340366133313e-23	1.902746407424585e-21
1725	B	hsa-miR-577	-10.0349045	-54.716545	1.0706298880091646e-23	4.630474265639637e-22
1726	B	hsa-miR-19a	-10.135047	-75.50461	3.861888424703492e-24	1.9088762784962976e-22
1727	B	hsa-miR-19b	-10.354072	-26.322523	4.010569913215643e-25	2.5927075352409578e-23
1728	B	hsa-miR-373	-10.674496	-109.307365	1.3398287595794293e-26	1.1589518770362064e-24
1729	B	hsa-miR-18a	-12.243584	-82.302734	1.8182429392070322e-34	6.291120569656332e-32
1730	CD8Tex	hsa-miR-200b	9.073615	128.9855	1.1513220627356265e-19	3.983574337065268e-17
1731	CD8Tex	hsa-miR-944	8.705851	138.631	3.152023680766861e-18	5.45300096772667e-16
1732	CD8Tex	hsa-miR-200c	8.184939	71.295525	2.724417974823684e-16	3.142162064296649e-14
1733	CD8Tex	hsa-miR-511	7.921857	93.03227	2.3398982844701505e-15	2.0240120160666802e-13
1734	CD8Tex	hsa-miR-224	7.622067	57.69264	2.496456602169358e-14	1.7275479687011958e-12
1735	CD8Tex	hsa-miR-31	7.051941	84.077	1.76439258410957e-12	9.451321675865987e-11
1736	CD8Tex	hsa-miR-2110	6.901108	40.032833	5.159853550022715e-12	2.2316366603848245e-10
1737	CD8Tex	hsa-miR-141	6.774288	78.80969	1.2502031154341697e-11	4.80633642155803e-10
1738	CD8Tex	hsa-let-7c	6.528903	23.437992	6.625306805591827e-11	2.0839601406679745e-09
1739	CD8Tex	hsa-miR-574	6.1681423	20.296576	6.909696913678225e-10	1.5938367547551106e-08
1740	CD8Tex	hsa-miR-509	5.9655933	25.023083	2.437466302109837e-09	5.2710208783125225e-08
1741	CD8Tex	hsa-miR-508	5.930324	37.080208	3.0233756608126206e-09	6.153458697889216e-08
1742	CD8Tex	hsa-miR-205	5.288221	55.33619	1.2351181322973226e-07	1.473623702671978e-06
1743	CD8Tex	hsa-miR-299	5.140827	18.806963	2.7353143262360815e-07	2.8679356269020735e-06
1744	CD8Tex	hsa-miR-429	5.130384	41.530914	2.8915166520718857e-07	2.942543416520213e-06
1745	CD8Tex	hsa-miR-509-3	4.976424	61.76489	6.476957182021799e-07	6.056830229674439e-06
1746	CD8Tex	hsa-miR-34a	4.926084	13.790345	8.389387167363321e-07	7.638757789230814e-06
1747	CD8Tex	hsa-miR-524	4.8967557	42.945805	9.743192272430346e-07	8.643960323745897e-06
1748	CD8Tex	hsa-miR-890	4.8200884	50.292854	1.4349464154734511e-06	1.1821225232233669e-05
1749	CD8Tex	hsa-miR-513a	4.695207	31.333008	2.663366249781873e-06	2.026114632389454e-05
1750	CD8Tex	hsa-miR-183	4.6938314	19.12278	2.6813500058446524e-06	2.026114632389454e-05
1751	CD8Tex	hsa-miR-149	4.6928935	39.89229	2.69367841300332e-06	2.026114632389454e-05
1752	CD8Tex	hsa-miR-331	4.6608133	16.91599	3.1496236256321237e-06	2.2703536968098227e-05
1753	CD8Tex	hsa-miR-1247	4.574203	42.26349	4.780358503677205e-06	3.308008084544626e-05
1754	CD8Tex	hsa-miR-193b	4.5403094	13.776852	5.617170973237064e-06	3.533711194072771e-05
1755	CD8Tex	hsa-miR-34b	4.4595776	33.939877	8.212133466039407e-06	4.984909086402868e-05
1756	CD8Tex	hsa-miR-519d	4.3866	29.832298	1.1513625893425222e-05	6.639524265208545e-05
1757	CD8Tex	hsa-miR-891a	4.379596	23.75561	1.1889946875911382e-05	6.744133801746456e-05
1758	CD8Tex	hsa-miR-24	4.372905	0.722772	1.2260411866283283e-05	6.842100815700026e-05
1759	CD8Tex	hsa-miR-432	4.35452	33.161488	1.3335891019884853e-05	7.292485548815186e-05
1760	CD8Tex	hsa-miR-223	4.3009906	64.89397	1.7003643607263722e-05	8.780986101661564e-05
1761	CD8Tex	hsa-miR-589	4.261781	24.13159	2.028038421088282e-05	0.00010169583966616602
1762	CD8Tex	hsa-miR-27a	4.2536516	4.505068	2.1031219972016702e-05	0.00010395431586168255
1763	CD8Tex	hsa-miR-200a	4.205063	45.642338	2.610098673889491e-05	0.0001220397488061843
1764	CD8Tex	hsa-miR-506	3.8866374	34.829014	0.00010164235961236903	0.00043960320532349605
1765	CD8Tex	hsa-miR-624	3.85956	7.9033594	0.00011359131073006683	0.00047929992088540394
1766	CD8Tex	hsa-miR-135b	3.8027163	26.821854	0.00014311818388001275	0.0005825751955586401
1767	CD8Tex	hsa-miR-412	3.7920854	32.525063	0.00014938745455568187	0.0006010239450728596
1768	CD8Tex	hsa-miR-485	3.7778902	30.679167	0.00015816257667048293	0.0006256237542253385
1769	CD8Tex	hsa-miR-498	3.7763894	30.652828	0.000159118180265404	0.0006256237542253385
1770	CD8Tex	hsa-let-7i	3.7574415	5.5409627	0.00017165950966770304	0.0006526834103848929
1771	CD8Tex	hsa-miR-455	3.7321775	18.42899	0.0001898316084681878	0.0007139319188042715
1772	CD8Tex	hsa-miR-1266	3.6054828	18.62563	0.00031157302631561136	0.0011113841969608404
1773	CD8Tex	hsa-miR-302a	3.5653985	35.903706	0.0003633039683812711	0.0012697290208072707
1774	CD8Tex	hsa-miR-382	3.4241958	24.824902	0.0006166220254023606	0.002071371075623464
1775	CD8Tex	hsa-miR-495	3.3988068	21.358576	0.0006768052682301741	0.002251679065458079
1776	CD8Tex	hsa-miR-34c	3.3822978	16.055433	0.0007188221534237066	0.0023686901436628808
1777	CD8Tex	hsa-miR-377	3.3386486	22.53206	0.0008418697741124713	0.0026971013133603246
1778	CD8Tex	hsa-miR-28	3.3143227	17.911663	0.0009186540037057377	0.0028895844116562297
1779	CD8Tex	hsa-miR-23a	3.2152057	3.9650674	0.0013035105782827439	0.004026916607909191
1780	CD8Tex	hsa-miR-369	3.11834	18.121124	0.0018187287745398786	0.005378462871716221
1781	CD8Tex	hsa-miR-493	3.0184724	28.035301	0.0025405241568131794	0.007386734103003025
1782	CD8Tex	hsa-miR-380	2.9518108	14.620301	0.003159163463249907	0.008959594740036622
1783	CD8Tex	hsa-miR-138	2.8788958	17.584024	0.003990701799324953	0.011176177611905305
1784	CD8Tex	hsa-miR-1287	2.872017	13.46215	0.00407861019112167	0.011199993064508713
1785	CD8Tex	hsa-miR-330	2.8670769	7.040325	0.004142824806068754	0.01128675104645503
1786	CD8Tex	hsa-miR-181a	2.8480663	0.81247425	0.004398575548236945	0.01188989952882799
1787	CD8Tex	hsa-miR-409	2.8082318	24.138298	0.004981433700541095	0.013258277387593992
1788	CD8Tex	hsa-miR-758	2.7551403	22.489288	0.005866698561715845	0.015377861381467291
1789	CD8Tex	hsa-miR-193a	2.7463853	16.350414	0.006025593094722926	0.01567560308852731
1790	CD8Tex	hsa-miR-489	2.654835	10.821935	0.007934719470259045	0.020039510486931603
1791	CD8Tex	hsa-miR-148a	2.6326978	5.22784	0.0084709659664521	0.02123879872748135
1792	CD8Tex	hsa-miR-542	2.5603456	5.156591	0.010456811807667351	0.025279548540305067
1793	CD8Tex	hsa-miR-22	2.4538496	5.951117	0.014133610893821109	0.03326686645756533
1794	CD8Tex	hsa-miR-7	2.4363399	16.394339	0.014836735720679785	0.03445309100238393
1795	CD8Tex	hsa-miR-519c	2.3866875	18.76555	0.017000931365723993	0.039215481683603344
1796	CD8Tex	hsa-miR-615	2.379809	11.679098	0.017321622647063998	0.03956349912755754
1797	CD8Tex	hsa-miR-652	2.3785582	12.153924	0.01738049672655707	0.03956349912755754
1798	CD8Tex	hsa-miR-1307	2.3461027	22.480328	0.018970875763862804	0.04234789041481632
1799	CD8Tex	hsa-miR-342	2.317462	10.042716	0.02047857725666953	0.04542043417184396
1800	CD8Tex	hsa-miR-217	2.3107708	15.921003	0.020845515974230046	0.04564904131065567
1801	CD8Tex	hsa-miR-125a	2.3073316	6.6878877	0.02103634961270063	0.0457772136226064
1802	CD8Tex	hsa-miR-99b	2.2538645	14.024216	0.024204690835591937	0.051379282387207424
1803	CD8Tex	hsa-miR-450b	2.179511	9.332647	0.029293717118626432	0.060942783177149316
1804	CD8Tex	hsa-miR-21	2.1719444	0.46478897	0.029859850097498405	0.06149707222460982
1805	CD8Tex	hsa-miR-181c	2.1007178	9.282195	0.03566574421252475	0.07251100672369074
1806	CD8Tex	hsa-miR-33b	2.0987792	15.617826	0.0358363645946564	0.07251100672369074
1807	CD8Tex	hsa-miR-155	2.0877106	7.7635508	0.03682394220384815	0.07407606978215966
1808	CD8Tex	hsa-miR-29b	2.0725772	2.4048803	0.03821163148339343	0.07642326296678686
1809	CD8Tex	hsa-miR-329	2.0608208	15.082126	0.03932013202306725	0.07760536943074678
1810	CD8Tex	hsa-miR-671	1.9918455	12.369665	0.046388018521021396	0.09016996858580563
1811	CD8Tex	hsa-miR-452	1.9867802	7.348268	0.04694676448770703	0.09074625984774654
1812	CD8Tex	hsa-miR-1251	1.891165	11.458398	0.05860231224914324	0.11080000020876261
1813	CD8Tex	hsa-miR-214	1.8527689	13.7476635	0.06391548164325307	0.11928070437271215
1814	CD8Tex	hsa-miR-935	1.8513306	13.271	0.06412199714833659	0.11928070437271215
1815	CD8Tex	hsa-miR-105	1.807494	7.961771	0.07068528062076916	0.13009099518503262
1816	CD8Tex	hsa-miR-505	1.8032417	15.208721	0.07135026139087905	0.13062005524467804
1817	CD8Tex	hsa-miR-522	1.7867327	16.315346	0.0739807112791464	0.13472276896097188
1818	CD8Tex	hsa-miR-125b	1.7515258	3.487316	0.07985538534520911	0.14390605900751227
1819	CD8Tex	hsa-miR-1911	1.7299514	12.016515	0.08363895684162935	0.149943414855978
1820	CD8Tex	hsa-miR-660	1.7240732	4.738382	0.08469463350113049	0.151053315419542
1821	CD8Tex	hsa-miR-99a	1.682738	6.5552444	0.09242583269906582	0.1615118086559433
1822	CD8Tex	hsa-miR-374a	1.6567236	4.6811056	0.09757536171530215	0.16965364398740976
1823	CD8Tex	hsa-miR-340	1.6526589	1.6634866	0.09840030297684747	0.1702325241499461
1824	CD8Tex	hsa-miR-449b	1.5502901	6.946285	0.12107190163671361	0.20781780290171048
1825	CD8Tex	hsa-miR-873	1.5467256	7.6596684	0.12192941692719078	0.20782058254585226
1826	CD8Tex	hsa-let-7a	1.5254015	1.1805422	0.12715900593578552	0.21567164732245975
1827	CD8Tex	hsa-miR-454	1.5181475	9.54295	0.12897723761205282	0.2176884107988794
1828	CD8Tex	hsa-miR-513b	1.4990119	16.273325	0.1338705443776629	0.2237642915684607
1829	CD8Tex	hsa-miR-153	1.483691	6.6868906	0.13789092132158134	0.22827875013046484
1830	CD8Tex	hsa-miR-133a	1.476437	6.803761	0.13982661963512966	0.23038100187502317
1831	CD8Tex	hsa-miR-598	1.435477	6.156641	0.15115122915399695	0.24393655526152894
1832	CD8Tex	hsa-miR-582	1.3615613	5.806547	0.17333637259398726	0.27261084053417994
1833	CD8Tex	hsa-miR-629	1.350868	5.9702306	0.17673774347054572	0.27670253050139737
1834	CD8Tex	hsa-miR-1293	1.2879584	8.543198	0.19776046880142728	0.3027660274570524
1835	CD8Tex	hsa-miR-100	1.2666341	28.319962	0.20528615254211513	0.31290312237696843
1836	CD8Tex	hsa-miR-769	1.2144804	2.7099094	0.224564322221117	0.3349105840021831
1837	CD8Tex	hsa-miR-101	1.1934688	3.567539	0.23268579894030184	0.34405677962967707
1838	CD8Tex	hsa-miR-576	1.1834009	14.297816	0.23665032951225962	0.3484298468563482
1839	CD8Tex	hsa-let-7e	1.1583871	-0.8571764	0.24670611297857337	0.36099003074473784
1840	CD8Tex	hsa-miR-15b	1.1570113	0.5715977	0.24726773782226263	0.36099003074473784
1841	CD8Tex	hsa-miR-15a	1.1493195	0.5055545	0.25042422555316335	0.3633230727538671
1842	CD8Tex	hsa-miR-517b	1.1480063	8.81031	0.25096593753807583	0.3633230727538671
1843	CD8Tex	hsa-miR-27b	1.131935	49.858265	0.2576617529009835	0.3699210228370966
1844	CD8Tex	hsa-miR-1283	1.1235554	11.884377	0.26120167951301554	0.3734536409566255
1845	CD8Tex	hsa-miR-885	1.0627095	2.549489	0.2879137332723639	0.40331235511027497
1846	CD8Tex	hsa-miR-29a	1.0228751	1.9751201	0.30636693029842343	0.4257146902941948
1847	CD8Tex	hsa-miR-18b	1.0079919	3.5473635	0.3134583705159083	0.4338263847940171
1848	CD8Tex	hsa-miR-1228	0.990107	6.46167	0.32212181103955606	0.4422783596019302
1849	CD8Tex	hsa-miR-708	0.96978337	17.927748	0.33215449597663915	0.4542508126795144
1850	CD8Tex	hsa-let-7g	0.9604657	1.9520956	0.3368208750671223	0.4588189872961587
1851	CD8Tex	hsa-miR-543	0.9577767	4.9865623	0.3381753493053491	0.4588575327829442
1852	CD8Tex	hsa-miR-520a	0.93982935	7.061744	0.34730509002970955	0.46940453574327934
1853	CD8Tex	hsa-miR-590	0.85853463	10.569055	0.3905972986574773	0.5197948666749506
1854	CD8Tex	hsa-miR-518b	0.8313322	9.364633	0.4057859875246629	0.5379385121974458
1855	CD8Tex	hsa-miR-518c	0.8080069	9.326612	0.41908662473484415	0.5446452190365132
1856	CD8Tex	hsa-miR-139	0.7794912	-5.068313	0.4356904241714731	0.5583292102345544
1857	CD8Tex	hsa-let-7d	0.7654835	0.76348567	0.44398369506110225	0.5647733768056667
1858	CD8Tex	hsa-miR-96	0.74959975	23.091694	0.45349579983484767	0.5706749763966331
1859	CD8Tex	hsa-let-7f	0.7494747	0.19968367	0.4535711517603298	0.5706749763966331
1860	CD8Tex	hsa-miR-655	0.6960703	1.0006456	0.4863847967663323	0.5988937355201103
1861	CD8Tex	hsa-miR-1976	0.62177944	-14.7030115	0.5340868967283718	0.65298256631808
1862	CD8Tex	hsa-miR-520f	0.5551803	6.7565985	0.5787713223517097	0.697752186528542
1863	CD8Tex	hsa-miR-185	0.50596577	1.7623442	0.6128806846766393	0.7312300582693696
1864	CD8Tex	hsa-let-7b	0.46644402	0.48128682	0.6408977034319236	0.7542537598212435
1865	CD8Tex	hsa-miR-503	0.4141653	1.0917594	0.6787530702900808	0.7919633048045353
1866	CD8Tex	hsa-miR-431	0.412727	1.3902102	0.6798066518119855	0.7919633048045353
1867	CD8Tex	hsa-miR-520e	0.4027215	10.649562	0.6871531286183818	0.7957028175438216
1868	CD8Tex	hsa-miR-150	0.4007204	7.2679935	0.6886260031417233	0.7957028175438216
1869	CD8Tex	hsa-miR-128	0.3989694	0.14905052	0.6899157377547586	0.7957028175438216
1870	CD8Tex	hsa-miR-199b	0.39578018	4.864408	0.6922672107856069	0.795762308743588
1871	CD8Tex	hsa-miR-507	0.299102	-1.7514406	0.7648622239456089	0.8620271318735527
1872	CD8Tex	hsa-miR-370	0.2680224	2.6530733	0.7886820746226189	0.8831197340434502
1873	CD8Tex	hsa-miR-9	0.25113812	0.93706286	0.8017073270235764	0.8919316242770335
1874	CD8Tex	hsa-miR-129	0.24482214	2.2559462	0.8065941477047263	0.8944922279033183
1875	CD8Tex	hsa-miR-10a	0.22343539	2.8661988	0.8231966699328608	0.9038202797486006
1876	CD8Tex	hsa-miR-324	0.22324778	0.4263803	0.8233426685099594	0.9038202797486006
1877	CD8Tex	hsa-miR-124	0.21049076	1.159007	0.8332846607965687	0.9056587078267492
1878	CD8Tex	hsa-miR-196b	0.20161088	-7.975303	0.8402209399201922	0.9056587078267492
1879	CD8Tex	hsa-miR-1306	0.17284507	-5.9213977	0.8627732184553234	0.9228266153010113
1880	CD8Tex	hsa-miR-628	0.13745059	33.766094	0.8906746431892753	0.9359409591046787
1881	CD8Tex	hsa-miR-320c	0.1358247	7.092862	0.8919598652932145	0.9359409591046787
1882	CD8Tex	hsa-miR-374b	0.13007154	10.118277	0.8965098308435394	0.9359409591046787
1883	CD8Tex	hsa-miR-145	0.12550652	2.3229218	0.9001225604458266	0.9359409591046787
1884	CD8Tex	hsa-miR-520d	0.125444	1.1375105	0.9001720644371398	0.9359409591046787
1885	CD8Tex	hsa-miR-1180	0.11737705	-3.784096	0.9065612673167627	0.9359409591046787
1886	CD8Tex	hsa-miR-192	0.11443794	-2.5572329	0.9088906423675492	0.9359409591046787
1887	CD8Tex	hsa-miR-361	0.09380159	-0.045103643	0.9252667706276366	0.9499771591607189
1888	CD8Tex	hsa-miR-1197	0.085922256	-0.21629807	0.9315282206968734	0.9520825930136253
1889	CD8Tex	hsa-miR-194	0.054905195	0.7834411	0.9562139924225291	0.9730883569946914
1890	CD8Tex	hsa-miR-367	0.027640201	5.532843	0.9779491180555381	0.9874082460615851
1891	CD8Tex	hsa-miR-302b	0.026514582	0.36603492	0.9788469028876408	0.9874082460615851
1892	CD8Tex	hsa-miR-375	0.022512382	-2.8534691	0.9820392358992884	0.9877487663405634
1893	CD8Tex	hsa-miR-29c	-0.0034393915	0.87749445	0.9972557680016425	0.9972557680016425
1894	CD8Tex	hsa-miR-376b	-0.017697234	1.2900574	0.9858803881799523	0.9887380124935173
1895	CD8Tex	hsa-miR-338	-0.031830005	-9.642182	0.9746076179466648	0.9874082460615851
1896	CD8Tex	hsa-miR-496	-0.08429636	-7.965708	0.9328208064497658	0.9520825930136253
1897	CD8Tex	hsa-miR-487b	-0.11768973	-2.1077116	0.9063135083962288	0.9359409591046787
1898	CD8Tex	hsa-miR-523	-0.1201911	3.1144047	0.9043317672475315	0.9359409591046787
1899	CD8Tex	hsa-miR-887	-0.12581919	1.426521	0.8998750463210106	0.9359409591046787
1900	CD8Tex	hsa-miR-199a	-0.14414178	-2.6583827	0.8853885192451144	0.9359409591046787
1901	CD8Tex	hsa-miR-195	-0.16440292	1.9755733	0.8694139684553897	0.9255914864171225
1902	CD8Tex	hsa-miR-1226	-0.17109409	1.5407628	0.8641497784899643	0.9228266153010113
1903	CD8Tex	hsa-miR-1292	-0.19416928	0.42082492	0.8460433313379222	0.9091024616239785
1904	CD8Tex	hsa-miR-1537	-0.20448746	16.886154	0.8379725898987457	0.9056587078267492
1905	CD8Tex	hsa-miR-874	-0.20730151	2.9633858	0.8357743962715158	0.9056587078267492
1906	CD8Tex	hsa-miR-218	-0.21718194	0.12192099	0.8280665568794983	0.9038202797486006
1907	CD8Tex	hsa-miR-140	-0.21949571	0.542979	0.826263917670353	0.9038202797486006
1908	CD8Tex	hsa-miR-450a	-0.22168441	-1.1674113	0.8245595606541631	0.9038202797486006
1909	CD8Tex	hsa-miR-548b	-0.25908	0.058830276	0.7955735276634242	0.8879627115211121
1910	CD8Tex	hsa-miR-381	-0.2914728	-2.4450889	0.7706897440836777	0.8657748423797159
1911	CD8Tex	hsa-miR-656	-0.30816948	-1.0710659	0.7579533729559731	0.8570322452377996
1912	CD8Tex	hsa-miR-1323	-0.31010804	-3.4799476	0.7564787922017724	0.8570322452377996
1913	CD8Tex	hsa-miR-486	-0.3311196	-7.6828613	0.7405541444315429	0.8428675459648481
1914	CD8Tex	hsa-miR-520b	-0.35707137	-1.4518116	0.7210383722626568	0.823363949844486
1915	CD8Tex	hsa-miR-196a	-0.379146	-2.9811788	0.7045794364785436	0.8072333941111791
1916	CD8Tex	hsa-miR-26b	-0.43936664	-0.5829416	0.6603958978180677	0.7745660360849201
1917	CD8Tex	hsa-miR-19a	-0.47782528	-8.446204	0.632774561912661	0.7472354894941321
1918	CD8Tex	hsa-miR-892b	-0.4880184	-4.32556	0.625536813466852	0.7412182789709958
1919	CD8Tex	hsa-miR-335	-0.50027514	-3.2548826	0.6168813610745337	0.7334740581848408
1920	CD8Tex	hsa-miR-32	-0.5080919	1.7157385	0.611388872959718	0.7312300582693696
1921	CD8Tex	hsa-miR-16	-0.53141725	-0.24780458	0.5951296633378345	0.7149821649822594
1922	CD8Tex	hsa-miR-184	-0.5646856	-5.702846	0.5722876600127156	0.6923480082671315
1923	CD8Tex	hsa-miR-518e	-0.5726274	-6.518312	0.5668969869678138	0.6882328333012757
1924	CD8Tex	hsa-miR-532	-0.61271197	3.634152	0.540066806784067	0.6579687153073492
1925	CD8Tex	hsa-miR-625	-0.68174994	-7.981105	0.49539708471452537	0.607827628763212
1926	CD8Tex	hsa-miR-541	-0.7294012	-0.5943114	0.46575631811460694	0.5755417359559071
1927	CD8Tex	hsa-miR-937	-0.7311521	-7.429424	0.4646862497744949	0.5755417359559071
1928	CD8Tex	hsa-miR-210	-0.7331532	-2.855321	0.4634649910006715	0.5755417359559071
1929	CD8Tex	hsa-miR-1	-0.73321575	-6.743791	0.4634268555016212	0.5755417359559071
1930	CD8Tex	hsa-miR-539	-0.7359047	1.6775241	0.46178868405163986	0.5755417359559071
1931	CD8Tex	hsa-miR-337	-0.75185096	-6.6528587	0.4521406736239689	0.5706749763966331
1932	CD8Tex	hsa-miR-152	-0.7691105	-1.7761616	0.441827725589368	0.5641047714166838
1933	CD8Tex	hsa-miR-675	-0.79906446	-5.239974	0.42425303809471904	0.5456934988132818
1934	CD8Tex	hsa-miR-888	-0.8031917	-5.250826	0.42186392688377317	0.5446452190365132
1935	CD8Tex	hsa-miR-107	-0.8053179	-1.224856	0.4206362574561544	0.5446452190365132
1936	CD8Tex	hsa-miR-301b	-0.8061308	-4.857726	0.4201674093786679	0.5446452190365132
1937	CD8Tex	hsa-miR-212	-0.8061308	-12.621652	0.4201674093786679	0.5446452190365132
1938	CD8Tex	hsa-miR-517a	-0.8220146	-5.1202545	0.4110685999536614	0.540797473703296
1939	CD8Tex	hsa-miR-222	-0.8280179	-3.959292	0.4076603741524717	0.5383606467815084
1940	CD8Tex	hsa-miR-187	-0.8722922	-6.4214616	0.3830489758772029	0.5117179368861474
1941	CD8Tex	hsa-miR-146b	-0.9275726	-20.351728	0.35362929997254533	0.47424704569961507
1942	CD8Tex	hsa-miR-146a	-0.929136	-5.2621436	0.3528186144074521	0.47424704569961507
1943	CD8Tex	hsa-miR-1248	-1.0050527	-8.560861	0.3148714538456411	0.43404590848841357
1944	CD8Tex	hsa-miR-521	-1.0325054	-2.5797913	0.3018354471406963	0.421109131897907
1945	CD8Tex	hsa-miR-518d	-1.0872229	-10.21988	0.27693829801986747	0.38951484193038266
1946	CD8Tex	hsa-miR-191	-1.0973535	-2.5621796	0.27248689013628213	0.38481822035572905
1947	CD8Tex	hsa-miR-144	-1.1111736	-10.011702	0.2664936302335842	0.3778967051672956
1948	CD8Tex	hsa-miR-651	-1.115551	-9.223028	0.2646143710309571	0.376776018011157
1949	CD8Tex	hsa-miR-653	-1.1333108	-5.1956472	0.2570837664216409	0.3699210228370966
1950	CD8Tex	hsa-miR-339	-1.205413	-3.3594768	0.22804393108375876	0.33864034401279197
1951	CD8Tex	hsa-miR-654	-1.2164816	-6.5307045	0.2238015462999844	0.3349105840021831
1952	CD8Tex	hsa-miR-491	-1.224611	-3.710814	0.22072182453328493	0.3320423969065939
1953	CD8Tex	hsa-miR-1271	-1.2259243	-11.935916	0.22022719580182593	0.3320423969065939
1954	CD8Tex	hsa-miR-134	-1.2637575	-4.4429097	0.20631707235157282	0.31309520628791315
1955	CD8Tex	hsa-miR-136	-1.3345464	-11.75813	0.18202483378422651	0.2799137443970772
1956	CD8Tex	hsa-miR-487a	-1.3347341	-7.573294	0.1819634033548102	0.2799137443970772
1957	CD8Tex	hsa-miR-320d	-1.3389238	-7.63711	0.18059546137686522	0.2799137443970772
1958	CD8Tex	hsa-miR-30c	-1.3416754	-0.6567935	0.17970127549626447	0.2799137443970772
1959	CD8Tex	hsa-miR-1254	-1.376257	-7.5992064	0.16874211416915375	0.26659713014852604
1960	CD8Tex	hsa-miR-516b	-1.391015	-15.772303	0.16422087583885203	0.2606441423864349
1961	CD8Tex	hsa-miR-372	-1.3953924	-9.453609	0.1628975372961048	0.2597352437993191
1962	CD8Tex	hsa-miR-1250	-1.403772	0.84791744	0.16038674728057145	0.2569158081438783
1963	CD8Tex	hsa-miR-328	-1.4339762	-1.8168882	0.15157907335615237	0.24393655526152894
1964	CD8Tex	hsa-miR-744	-1.4371029	-22.564863	0.1506887702830904	0.24393655526152894
1965	CD8Tex	hsa-miR-137	-1.4499224	-18.523743	0.14708015874040276	0.24004591945367618
1966	CD8Tex	hsa-miR-766	-1.4522362	-7.2182665	0.1464359467020396	0.24004591945367618
1967	CD8Tex	hsa-miR-934	-1.4948221	4.00301	0.13496087755250488	0.22450222900560907
1968	CD8Tex	hsa-miR-383	-1.5108935	-10.183945	0.1308156033653825	0.21971941147777838
1969	CD8Tex	hsa-miR-494	-1.549227	-23.500694	0.12132715660735698	0.20781780290171048
1970	CD8Tex	hsa-miR-627	-1.6858647	-11.866467	0.0918218692807476	0.16127089731542474
1971	CD8Tex	hsa-miR-889	-1.6889288	-12.932897	0.0912330658275921	0.1610542896752391
1972	CD8Tex	hsa-miR-1258	-1.70919	-8.325527	0.08741576199658221	0.1551069417990638
1973	CD8Tex	hsa-miR-518f	-1.7652833	-12.906143	0.07751615774818275	0.14042194021398552
1974	CD8Tex	hsa-miR-1262	-1.8320701	-8.015266	0.06694098152437089	0.12385871447824774
1975	CD8Tex	hsa-miR-504	-1.8603356	-11.585058	0.06283805740645804	0.11816286881866567
1976	CD8Tex	hsa-miR-23b	-1.9077992	-4.595068	0.05641717158405387	0.10725462290155297
1977	CD8Tex	hsa-miR-132	-1.9246835	0.23815721	0.05426896519598691	0.10374067380006338
1978	CD8Tex	hsa-miR-551a	-1.9268723	-15.035908	0.05399555759048793	0.10374067380006338
1979	CD8Tex	hsa-miR-659	-2.0551927	-13.097552	0.039860388079203106	0.07791917669719929
1980	CD8Tex	hsa-miR-512	-2.059195	-15.584015	0.039475563641073505	0.07760536943074678
1981	CD8Tex	hsa-miR-877	-2.069138	-12.1059065	0.03853314334223179	0.07662337699087471
1982	CD8Tex	hsa-miR-1275	-2.1263568	-16.105122	0.033473552002424946	0.06853165084520137
1983	CD8Tex	hsa-miR-135a	-2.1778853	-13.1533	0.02941458031960675	0.060942783177149316
1984	CD8Tex	hsa-miR-296	-2.196583	-12.231842	0.02805023851100246	0.058820500150344554
1985	CD8Tex	hsa-miR-548f	-2.2381685	-22.810284	0.025210074765811857	0.05318710895713965
1986	CD8Tex	hsa-miR-30d	-2.2738755	-3.529221	0.022973470195779503	0.049066794368763635
1987	CD8Tex	hsa-miR-1277	-2.2764394	-11.001909	0.022819720228253335	0.04904113788183636
1988	CD8Tex	hsa-miR-1296	-2.2886336	-13.294334	0.022100646149826614	0.047792647299000054
1989	CD8Tex	hsa-miR-30b	-2.3117714	-5.910041	0.020790284822430526	0.04564904131065567
1990	CD8Tex	hsa-miR-424	-2.3577342	-5.873678	0.01838685455861391	0.04131072517714554
1991	CD8Tex	hsa-miR-148b	-2.3637376	-8.815917	0.018091627847338324	0.04091309304038602
1992	CD8Tex	hsa-miR-10b	-2.437653	-6.1275043	0.01478295193084341	0.03445309100238393
1993	CD8Tex	hsa-miR-670	-2.4577892	-13.537517	0.013979520572778114	0.03312954875466594
1994	CD8Tex	hsa-miR-668	-2.4697957	-10.997779	0.013519019855679642	0.03225917841424246
1995	CD8Tex	hsa-miR-302c	-2.5582194	-32.288746	0.010520968178624074	0.025279548540305067
1996	CD8Tex	hsa-miR-126	-2.565911	-2.9856462	0.010290518135113535	0.02507407939964284
1997	CD8Tex	hsa-miR-301a	-2.602994	-12.171432	0.009241355689766778	0.02267736928127167
1998	CD8Tex	hsa-miR-770	-2.6107483	-16.864983	0.009034435591801109	0.022327962248308453
[truncated: 1,115 more rows]
