# Supplementary material for: STmiR: A Novel XGBoost-based framework for spatially resolved miRNA activity prediction in cancer transcriptomics
Source: PLoS One. 2025 Sep 9;20(9):e0322082. doi: 10.1371/journal.pone.0322082 (PMC12419590; doi:10.1371/journal.pone.0322082)
Supplement: S4 — (ZIP) [file pone.0322082.s005.zip › data_used_for_draw_figures/Ovarian_malig_DEG.csv]

	group	names	scores	logfoldchanges	pvals	pvals_adj
0	Myofibroblasts	hsa-miR-30a	28.70975	90.50307	2.882914913511535e-181	4.987442800374956e-179
1	Myofibroblasts	hsa-let-7c	28.695093	196.44807	4.392948532291478e-181	5.0665339739095054e-179
2	Myofibroblasts	hsa-miR-99a	28.11954	156.643	5.652159905518176e-174	3.9112946546185775e-172
3	Myofibroblasts	hsa-miR-30c	28.062643	111.15501	2.8004423850363723e-173	1.614921775370975e-171
4	Myofibroblasts	hsa-miR-145	27.443617	193.71956	8.279915106444194e-166	2.864850626829691e-164
5	Myofibroblasts	hsa-miR-23b	27.38373	150.90593	4.285036134303586e-165	1.347838638608219e-163
6	Myofibroblasts	hsa-miR-541	26.865755	96.23131	5.521129220144402e-159	1.4694697770538178e-157
7	Myofibroblasts	hsa-miR-758	26.548548	119.36095	2.6693107257872425e-155	5.7723844445149124e-154
8	Myofibroblasts	hsa-miR-1180	26.430872	201.00249	6.054731664881457e-154	1.2323159741464612e-152
9	Myofibroblasts	hsa-miR-214	26.271246	139.56972	4.087957291293579e-152	7.444385383092518e-151
10	Myofibroblasts	hsa-miR-769	26.172632	99.06885	5.44684276006639e-151	9.423037974914855e-150
11	Myofibroblasts	hsa-miR-143	26.074596	203.58781	7.079856808628088e-150	1.1664906932311041e-148
12	Myofibroblasts	hsa-miR-133a	25.990116	76.68671	6.405338875105273e-149	1.0073851139938294e-147
13	Myofibroblasts	hsa-miR-149	25.971237	145.44319	1.0468054684427457e-148	1.5747595307877828e-147
14	Myofibroblasts	hsa-miR-493	25.908546	101.25876	5.335439469378145e-148	7.69192523502016e-147
15	Myofibroblasts	hsa-miR-410	25.714754	72.26325	7.9945556785081795e-146	9.878986659870822e-145
16	Myofibroblasts	hsa-miR-654	25.577835	119.95244	2.6923462442450894e-144	3.2122475879613825e-143
17	Myofibroblasts	hsa-miR-487b	25.425339	90.36397	1.3232203058134722e-142	1.5261140860382048e-141
18	Myofibroblasts	hsa-miR-509-3	25.232492	140.10352	1.7631541915400002e-140	1.9064104696026253e-139
19	Myofibroblasts	hsa-miR-432	25.156586	140.1669	1.1971637480763627e-139	1.2552080510133986e-138
20	Myofibroblasts	hsa-miR-1296	25.08844	249.1966	6.650196229559569e-139	6.76755263361062e-138
21	Myofibroblasts	hsa-miR-433	25.026115	109.38864	3.1779250249147265e-138	3.135697828546493e-137
22	Myofibroblasts	hsa-miR-744	25.025066	64.9006	3.2625757753662935e-138	3.135697828546493e-137
23	Myofibroblasts	hsa-miR-199a	24.977137	307.0288	1.083444666672347e-137	9.865048807069264e-137
24	Myofibroblasts	hsa-miR-127	24.7367	182.2023	4.3108222828734394e-135	3.728861274685525e-134
25	Myofibroblasts	hsa-miR-328	24.728466	141.95245	5.286123017397436e-135	4.460972107364666e-134
26	Myofibroblasts	hsa-miR-509	24.507092	63.53031	1.2411592354826975e-132	9.760024897204848e-132
27	Myofibroblasts	hsa-miR-337	24.446182	80.51794	5.525477794702759e-132	4.1561202542764234e-131
28	Myofibroblasts	hsa-miR-361	24.371666	188.61661	3.4168072949411836e-131	2.515351753297127e-130
29	Myofibroblasts	hsa-miR-409	24.00304	135.35793	2.5847651866394843e-127	1.825160723627064e-126
30	Myofibroblasts	hsa-miR-508	23.97425	129.76471	5.16265389817764e-127	3.572556497538927e-126
31	Myofibroblasts	hsa-miR-449a	23.931381	33.172173	1.4441135133598147e-126	9.608909146586458e-126
32	Myofibroblasts	hsa-miR-92a	23.921759	19.399418	1.8187233132252862e-126	1.1873174837282057e-125
33	Myofibroblasts	hsa-miR-615	23.750622	90.915794	1.0826170540690151e-124	6.810645467415986e-124
34	Myofibroblasts	hsa-miR-377	23.737616	64.57711	1.4750931212483882e-124	9.11396821342754e-124
35	Myofibroblasts	hsa-miR-197	23.644535	68.43343	1.343438430733222e-123	8.0143051212706e-123
36	Myofibroblasts	hsa-miR-370	23.584282	107.73802	5.588002946696438e-123	3.277032236537233e-122
37	Myofibroblasts	hsa-miR-195	23.552713	57.5491	1.1775075869709752e-122	6.678977460523893e-122
38	Myofibroblasts	hsa-miR-485	23.420565	108.05976	2.6383175928208364e-121	1.448980773200015e-120
39	Myofibroblasts	hsa-miR-299	23.417969	97.40769	2.8039886670768084e-121	1.5159063731383996e-120
40	Myofibroblasts	hsa-miR-491	23.056187	99.77695	1.2750406061140216e-117	6.48770661346252e-117
41	Myofibroblasts	hsa-miR-204	22.949839	111.8147	1.4789346335764312e-116	7.310162617392074e-116
42	Myofibroblasts	hsa-miR-338	22.900467	140.14392	4.596660683967203e-116	2.240062812186834e-115
43	Myofibroblasts	hsa-miR-382	22.871021	96.0414	9.029360798356245e-116	4.33910949476564e-115
44	Myofibroblasts	hsa-miR-139	22.689869	167.1387	5.6405803868566034e-114	2.5679484392794536e-113
45	Myofibroblasts	hsa-miR-199b	22.669758	119.34473	8.908238194524562e-114	4.0029226172798677e-113
46	Myofibroblasts	hsa-miR-543	22.487059	98.57077	5.556391702125256e-112	2.4335588973865044e-111
47	Myofibroblasts	hsa-miR-668	22.402027	138.83818	3.760766815161663e-111	1.6265316475574195e-110
48	Myofibroblasts	hsa-miR-487a	22.33063	88.97103	1.8628391153166746e-110	7.957312764192216e-110
49	Myofibroblasts	hsa-miR-125b	22.238466	19.365477	1.458554866091441e-109	6.080240767079984e-109
50	Myofibroblasts	hsa-miR-1247	22.125433	167.1534	1.7990365332770064e-108	7.323136947221696e-108
51	Myofibroblasts	hsa-miR-329	22.02509	74.61226	1.6558327553953687e-107	6.661838760079041e-107
52	Myofibroblasts	hsa-miR-532	22.02037	131.30032	1.8375912192133413e-107	7.308121400549609e-107
53	Myofibroblasts	hsa-miR-497	22.018429	95.70087	1.9179693573146082e-107	7.54110679125971e-107
54	Myofibroblasts	hsa-miR-380	21.889769	124.32186	3.2516302213303712e-106	1.2641169175059645e-105
55	Myofibroblasts	hsa-miR-28	21.699202	52.015903	2.0875429889402005e-104	7.766557786809778e-104
56	Myofibroblasts	hsa-miR-133b	21.683365	86.42559	2.945374106298724e-104	1.0841483412546368e-103
57	Myofibroblasts	hsa-miR-375	21.471535	40.810143	2.873716177569017e-102	1.004349290342303e-101
58	Myofibroblasts	hsa-miR-766	21.425098	110.73533	7.796883270872641e-102	2.67101149675439e-101
59	Myofibroblasts	hsa-miR-675	21.34783	118.68306	4.084788246044792e-101	1.3721715855645613e-100
60	Myofibroblasts	hsa-miR-1271	21.291954	78.95851	1.3478827938049687e-100	4.4415947300620876e-100
61	Myofibroblasts	hsa-miR-2110	21.20063	158.10222	9.42258665026914e-100	3.0756745103708702e-99
62	Myofibroblasts	hsa-miR-431	20.84973	74.00188	1.532869675614257e-96	4.821571888750299e-96
63	Myofibroblasts	hsa-miR-218	20.795847	83.70971	4.7194346999439e-96	1.4711030686311617e-95
64	Myofibroblasts	hsa-miR-146b	20.768946	144.50883	8.265231833620042e-96	2.5533662628861917e-95
65	Myofibroblasts	hsa-miR-140	20.552631	42.62194	7.290205244116098e-94	2.155906849969376e-93
66	Myofibroblasts	hsa-miR-574	20.314293	70.049706	9.612464372446463e-92	2.7948845990474587e-91
67	Myofibroblasts	hsa-miR-134	20.2795	55.43439	1.951089688019083e-91	5.57914902524465e-91
68	Myofibroblasts	hsa-miR-770	20.096432	93.511215	7.929463005334022e-90	2.1774557141631522e-89
69	Myofibroblasts	hsa-miR-1976	19.515635	93.6215	8.085936016307661e-85	2.2029400485373627e-84
70	Myofibroblasts	hsa-miR-223	19.231462	56.83923	2.01853026995445e-82	5.41404242949023e-82
71	Myofibroblasts	hsa-miR-320a	19.173359	23.790785	6.178670017266485e-82	1.6444767892109262e-81
72	Myofibroblasts	hsa-miR-92b	18.799385	76.77678	7.639692775409987e-79	1.9418789862715428e-78
73	Myofibroblasts	hsa-miR-320d	18.62421	80.99954	2.0448801175817016e-77	5.127018265820788e-77
74	Myofibroblasts	hsa-miR-217	18.586637	53.590225	4.1222992164696155e-77	1.018796806356062e-76
75	Myofibroblasts	hsa-miR-874	18.57295	71.44681	5.31982959209322e-77	1.3054333608966342e-76
76	Myofibroblasts	hsa-miR-1307	18.504883	73.43148	1.88587684022274e-76	4.531342963312973e-76
77	Myofibroblasts	hsa-miR-212	18.488995	97.29315	2.5323549649962806e-76	6.001334369100774e-76
78	Myofibroblasts	hsa-miR-551b	18.387863	93.221825	1.643288165236755e-75	3.841741251161603e-75
79	Myofibroblasts	hsa-miR-105	17.829905	28.374865	4.141315565795619e-71	9.426942011613713e-71
80	Myofibroblasts	hsa-miR-934	17.71687	34.88626	3.107274298996254e-70	6.981278619822752e-70
81	Myofibroblasts	hsa-miR-1301	17.703682	99.50551	3.9277231291055716e-70	8.767691630132437e-70
82	Myofibroblasts	hsa-miR-1258	17.490435	92.82621	1.694592471407616e-68	3.7585191994040715e-68
83	Myofibroblasts	hsa-miR-589	17.393133	67.5428	9.300858038091106e-68	2.049743236420078e-67
84	Myofibroblasts	hsa-miR-455	17.30687	65.37575	4.175076834577412e-67	9.085387325558393e-67
85	Myofibroblasts	hsa-miR-379	16.737844	53.837784	6.945775165093102e-63	1.474379268173137e-62
86	Myofibroblasts	hsa-miR-760	16.524624	74.52998	2.4395402316635116e-61	5.0848248202143074e-61
87	Myofibroblasts	hsa-miR-501	16.472342	63.26136	5.79814203794217e-61	1.1941411578142803e-60
88	Myofibroblasts	hsa-miR-129	16.394915	76.24738	2.0793234833302444e-60	4.257076480664287e-60
89	Myofibroblasts	hsa-miR-1275	16.393446	45.879074	2.1301732601550565e-60	4.3355291059626447e-60
90	Myofibroblasts	hsa-miR-381	15.87576	49.85408	9.327342147699904e-57	1.8441487903452379e-56
91	Myofibroblasts	hsa-miR-423	15.848439	36.944702	1.4411547568967084e-56	2.83317923799012e-56
92	Myofibroblasts	hsa-miR-193b	15.814092	49.16937	2.487730652831792e-56	4.863021502145763e-56
93	Myofibroblasts	hsa-miR-625	15.806383	64.32904	2.8115341219814803e-56	5.465116888795461e-56
94	Myofibroblasts	hsa-miR-877	15.654595	89.00144	3.090715023747402e-55	5.974231274953078e-55
95	Myofibroblasts	hsa-miR-25	15.565238	50.65872	1.2540245412496457e-54	2.3971960843777758e-54
96	Myofibroblasts	hsa-miR-887	15.511619	89.362724	2.8948891262048965e-54	5.503470536631287e-54
97	Myofibroblasts	hsa-miR-324	15.441113	9.332003	8.659279446465218e-54	1.61951929106863e-53
98	Myofibroblasts	hsa-miR-671	15.362846	60.021122	2.905321121332941e-53	5.404522085920417e-53
99	Myofibroblasts	hsa-miR-592	15.293416	82.26186	8.459353601243518e-53	1.5652066021552177e-52
100	Myofibroblasts	hsa-miR-1306	15.241842	29.851955	1.8653683562050543e-52	3.433071549185898e-52
101	Myofibroblasts	hsa-miR-511	15.039791	61.459145	4.028183719505601e-51	7.335534562889147e-51
102	Myofibroblasts	hsa-miR-1228	14.937638	60.799156	1.875030704334269e-50	3.396652480102916e-50
103	Myofibroblasts	hsa-miR-342	14.774865	58.01737	2.127821969258565e-49	3.756257149813589e-49
104	Myofibroblasts	hsa-miR-412	13.746127	49.572655	5.372963240702753e-43	9.024491656714333e-43
105	Myofibroblasts	hsa-miR-421	13.723552	54.263042	7.338063059770992e-43	1.2265554679617213e-42
106	Myofibroblasts	hsa-miR-495	13.6683855	43.314407	1.5683703995228036e-42	2.6089238376677404e-42
107	Myofibroblasts	hsa-miR-34c	13.662539	50.449474	1.6995491593915944e-42	2.813607699279865e-42
108	Myofibroblasts	hsa-miR-346	13.5462265	35.673183	8.340881288064132e-42	1.3742594884143762e-41
109	Myofibroblasts	hsa-miR-193a	13.471788	63.542004	2.292454446365066e-41	3.7238931382268206e-41
110	Myofibroblasts	hsa-miR-152	13.086041	47.733746	3.9570113781064896e-39	6.251716606506144e-39
111	Myofibroblasts	hsa-miR-449c	13.038137	33.25938	7.424890766524491e-39	1.1677328205533972e-38
112	Myofibroblasts	hsa-miR-659	12.891358	21.645716	5.034915588399685e-38	7.882718523014891e-38
113	Myofibroblasts	hsa-miR-125a	12.834199	17.652378	1.0548852275397736e-37	1.6441003996791067e-37
114	Myofibroblasts	hsa-miR-23a	12.6698	48.642944	8.693571893112208e-37	1.3428463727753679e-36
115	Myofibroblasts	hsa-miR-652	12.341527	32.789684	5.411975928928561e-35	8.285591466412754e-35
116	Myofibroblasts	hsa-miR-372	12.291001	25.113237	1.012444555968079e-34	1.536429019144541e-34
117	Myofibroblasts	hsa-miR-490	12.178465	53.739914	4.048283208880831e-34	6.116620044859247e-34
118	Myofibroblasts	hsa-miR-339	12.0431185	39.355907	2.108332768279563e-33	3.130828917702699e-33
119	Myofibroblasts	hsa-miR-367	11.863932	2.2871704	1.82214518244815e-32	2.649000979525462e-32
120	Myofibroblasts	hsa-miR-33a	11.738312	47.866714	8.10891031532146e-32	1.1690345704588439e-31
121	Myofibroblasts	hsa-miR-302c	11.5867605	4.6537085	4.809814911666444e-31	6.876842807589213e-31
122	Myofibroblasts	hsa-miR-888	10.114644	11.292594	4.757440873576462e-24	6.637397347812322e-24
123	Myofibroblasts	hsa-miR-542	9.56788	30.905645	1.0912005504713011e-21	1.5102215618522807e-21
124	Myofibroblasts	hsa-miR-144	9.443755	20.250689	3.596539971515057e-21	4.957780199777728e-21
125	Myofibroblasts	hsa-miR-651	9.310741	60.197975	1.2694298643885945e-20	1.7292233585765894e-20
126	Myofibroblasts	hsa-miR-150	8.997728	38.048866	2.304363639433197e-19	3.0784162905169347e-19
127	Myofibroblasts	hsa-miR-181c	8.926699	25.974741	4.389114839467115e-19	5.796311963571076e-19
128	Myofibroblasts	hsa-miR-192	8.00339	14.262531	1.2103911319017978e-15	1.5626691479030675e-15
129	Myofibroblasts	hsa-miR-1	7.800108	29.065823	6.1854329948417335e-15	7.955984446896803e-15
130	Myofibroblasts	hsa-miR-191	7.7626133	26.423939	8.319698996920404e-15	1.0661540196053555e-14
131	Myofibroblasts	hsa-miR-1911	7.7021766	37.96511	1.3376803314533147e-14	1.7078870652503574e-14
132	Myofibroblasts	hsa-miR-27b	7.299517	34.71557	2.888019350039411e-13	3.6469149456702053e-13
133	Myofibroblasts	hsa-miR-513b	7.122533	10.822598	1.0596143004785278e-12	1.3331874471475295e-12
134	Myofibroblasts	hsa-miR-26a	7.091069	19.264755	1.3307993259419715e-12	1.6622980750033291e-12
135	Myofibroblasts	hsa-miR-326	6.887262	10.167951	5.687653664934099e-12	7.078878302399994e-12
136	Myofibroblasts	hsa-miR-937	6.792057	26.53922	1.1054568803320486e-11	1.36602885926746e-11
137	Myofibroblasts	hsa-miR-548b	6.668876	25.949955	2.5776976539235264e-11	3.173962235791958e-11
138	Myofibroblasts	hsa-miR-483	6.44231	18.179258	1.1766872582860866e-10	1.4437368488190993e-10
139	Myofibroblasts	hsa-miR-202	6.3488097	18.836226	2.169872726003196e-10	2.652918597869632e-10
140	Myofibroblasts	hsa-miR-506	6.3433037	30.057932	2.2488976463732612e-10	2.73985417480686e-10
141	Myofibroblasts	hsa-miR-935	5.547057	31.350647	2.905174595724892e-08	3.454262577734751e-08
142	Myofibroblasts	hsa-miR-132	4.959181	21.743929	7.079105449153328e-07	8.219364044990106e-07
143	Myofibroblasts	hsa-miR-1293	4.8738613	16.991007	1.094378724080238e-06	1.2664048111430177e-06
144	Myofibroblasts	hsa-miR-889	4.802517	17.60086	1.5668361284921913e-06	1.807084334860994e-06
145	Myofibroblasts	hsa-miR-296	4.1379995	18.428596	3.50347070358384e-05	3.9744290604590445e-05
146	Myofibroblasts	hsa-miR-19b	4.048983	22.53968	5.144069023608309e-05	5.778726890157386e-05
147	Myofibroblasts	hsa-miR-100	3.7048204	0.8321432	0.00021154051948771532	0.0002353473303625386
148	Myofibroblasts	hsa-miR-1226	3.6213362	8.625771	0.0002930852673795031	0.0003229538296602168
149	Myofibroblasts	hsa-miR-1254	3.5403955	9.273255	0.0003995279474656297	0.00043884657086700916
150	Myofibroblasts	hsa-miR-628	3.4853861	20.350363	0.0004914274797896874	0.0005380819873646577
151	Myofibroblasts	hsa-miR-1292	3.2984905	10.404173	0.0009720615130988515	0.0010543363120131743
152	Myofibroblasts	hsa-miR-489	2.9408772	9.075311	0.0032728421458734632	0.0035387605702256824
153	Myofibroblasts	hsa-miR-503	2.3146672	1.9441454	0.02063115256395017	0.022100243922993063
154	Myofibroblasts	hsa-miR-1250	1.9352127	6.159382	0.05296420061304966	0.05621353807397295
155	Myofibroblasts	hsa-miR-34b	1.884215	8.525395	0.05953590279785741	0.06280311697578861
156	Myofibroblasts	hsa-miR-576	1.2969677	4.222102	0.1946422964978317	0.20346294437537696
157	Myofibroblasts	hsa-miR-93	0.62406003	0.31318763	0.5325881737251958	0.5500182434653437
158	Myofibroblasts	hsa-miR-1266	0.52605	5.9888487	0.5988534679653381	0.6148465872878546
159	Myofibroblasts	hsa-miR-320b	0.40612015	0.066464655	0.6846543258397639	0.6967364610016421
160	Myofibroblasts	hsa-miR-449b	0.36663297	1.6991327	0.7138928169241399	0.7243604535359308
161	Myofibroblasts	hsa-miR-330	0.3594487	-0.7162272	0.7192594419510777	0.7276718330850085
162	Myofibroblasts	hsa-miR-383	0.007131815	5.4388304	0.994309683340737	0.9971917403938986
163	Myofibroblasts	hsa-miR-26b	-0.0034348078	-1.1531202	0.9972594252363094	0.9972594252363094
164	Myofibroblasts	hsa-miR-582	-0.00841659	-0.07182869	0.9932846118886516	0.9971917403938986
165	Myofibroblasts	hsa-miR-551a	-0.08694521	4.960233	0.9307150612389797	0.9388554262060845
166	Myofibroblasts	hsa-miR-598	-0.4901025	-1.9905897	0.6240613646642348	0.6369475875334077
167	Myofibroblasts	hsa-miR-122	-0.502557	0.51443523	0.6152757943393321	0.6298385350337542
168	Myofibroblasts	hsa-miR-1262	-0.62172645	3.873309	0.5341217624403337	0.5500182434653437
169	Myofibroblasts	hsa-miR-95	-1.1628267	-1.5173566	0.24489983548079164	0.2536986319651314
170	Myofibroblasts	hsa-miR-10b	-1.2371339	-8.113518	0.21603738222367252	0.22447127402219427
171	Myofibroblasts	hsa-miR-99b	-1.2557763	-6.5184364	0.20919710919830548	0.21801867404401715
172	Myofibroblasts	hsa-miR-206	-1.8432332	3.1305542	0.0652949607710436	0.06846077705085178
173	Myofibroblasts	hsa-miR-106b	-1.8599877	-3.0023217	0.06288725481595468	0.06613674822589763
174	Myofibroblasts	hsa-miR-944	-1.9200313	-18.950848	0.05485393733352055	0.05804116916635507
175	Myofibroblasts	hsa-miR-486	-2.1072414	-9.135565	0.03509665083574953	0.03736443442821335
176	Myofibroblasts	hsa-miR-522	-2.135428	-2.401708	0.03272607323868157	0.034948214014147605
177	Myofibroblasts	hsa-miR-9	-2.8395898	-6.4408627	0.004517158815863553	0.00485384146052419
178	Myofibroblasts	hsa-miR-10a	-2.8502612	-10.973	0.0043683333987933675	0.00470854628031933
179	Myofibroblasts	hsa-miR-584	-3.3688385	-9.880714	0.0007548562710051447	0.0008213216030433334
180	Myofibroblasts	hsa-miR-660	-3.4675827	-5.2671947	0.0005251620539879601	0.0005732052702833886
181	Myofibroblasts	hsa-miR-616	-3.6640484	-12.218112	0.0002482597454924809	0.0002744340956562249
182	Myofibroblasts	hsa-let-7d	-3.6699479	-13.042654	0.0002425998354380077	0.00026903699699214954
183	Myofibroblasts	hsa-miR-496	-3.9693007	-13.705858	7.208388153533839e-05	8.04549129394422e-05
184	Myofibroblasts	hsa-miR-128	-4.025726	-13.658941	5.679982196436975e-05	6.360109514456936e-05
185	Myofibroblasts	hsa-let-7e	-4.0527325	-0.9183834	5.062289453564659e-05	5.705381599131505e-05
186	Myofibroblasts	hsa-miR-107	-4.1229753	-11.804211	3.74009434890928e-05	4.2289955709889253e-05
187	Myofibroblasts	hsa-miR-424	-4.300694	-11.543058	1.702639870369004e-05	1.9378730103541955e-05
188	Myofibroblasts	hsa-miR-505	-4.3941417	-20.959787	1.112112017993167e-05	1.2699364957941777e-05
189	Myofibroblasts	hsa-miR-30b	-4.4114733	-16.751524	1.0266967577496413e-05	1.1762817158323706e-05
190	Myofibroblasts	hsa-miR-373	-4.530197	-16.851503	5.8928736443057396e-06	6.773868042956099e-06
191	Myofibroblasts	hsa-miR-892a	-5.0053015	-11.727845	5.577462348981772e-07	6.497649739891222e-07
192	Myofibroblasts	hsa-miR-376b	-5.1066155	-17.439404	3.2798041920008336e-07	3.833825170379353e-07
193	Myofibroblasts	hsa-miR-504	-5.252975	-16.230965	1.4966195664180343e-07	1.7553571863750505e-07
194	Myofibroblasts	hsa-miR-181a	-5.310947	-16.841354	1.0905698989993338e-07	1.2834598131080594e-07
195	Myofibroblasts	hsa-miR-30e	-5.3158503	-3.0927305	1.0616045218365076e-07	1.253635373909323e-07
196	Myofibroblasts	hsa-miR-1287	-5.5061545	-18.574268	3.667570990546474e-08	4.345820420305069e-08
197	Myofibroblasts	hsa-miR-885	-5.658938	-22.84491	1.5231282763123236e-08	1.8172495986347035e-08
198	Myofibroblasts	hsa-miR-301b	-5.8613553	-29.437265	4.5910420770971156e-09	5.496541725521114e-09
199	Myofibroblasts	hsa-miR-518c	-6.0173116	-30.45769	1.7733774526730142e-09	2.130515967447441e-09
200	Myofibroblasts	hsa-miR-101	-6.1145086	-27.547031	9.68549529570319e-10	1.1676590147433115e-09
201	Myofibroblasts	hsa-miR-320c	-6.121509	-16.589298	9.269310431889804e-10	1.1213921012006546e-09
202	Myofibroblasts	hsa-miR-135a	-6.16548	-24.922522	7.026961170684574e-10	8.53097742125215e-10
203	Myofibroblasts	hsa-miR-22	-6.8085756	-26.58735	9.856968082471752e-12	1.222405360765314e-11
204	Myofibroblasts	hsa-miR-374a	-7.120383	-35.311543	1.0762764704369213e-12	1.3492451404752709e-12
205	Myofibroblasts	hsa-miR-31	-7.4004116	-25.905739	1.3576312397390863e-13	1.7206608386436772e-13
206	Myofibroblasts	hsa-miR-513a	-7.454162	-18.323553	9.044060245738723e-14	1.1504576636123523e-13
207	Myofibroblasts	hsa-miR-124	-8.079507	-35.301243	6.502907603936341e-16	8.426988880007393e-16
208	Myofibroblasts	hsa-miR-130a	-8.123661	-25.713974	4.523264639356699e-16	5.883644982020367e-16
209	Myofibroblasts	hsa-miR-655	-8.301773	-40.069283	1.0256882421322335e-16	1.339200497274539e-16
210	Myofibroblasts	hsa-miR-1251	-8.51835	-13.081177	1.618429126451621e-17	2.121123021788867e-17
211	Myofibroblasts	hsa-miR-517b	-8.545173	-13.735933	1.2834425457699885e-17	1.6884833491878935e-17
212	Myofibroblasts	hsa-miR-205	-8.954466	-40.42178	3.413857990388407e-19	4.525650822507237e-19
213	Myofibroblasts	hsa-miR-873	-8.973317	-39.362213	2.8771521591585846e-19	3.8288255656495013e-19
214	Myofibroblasts	hsa-miR-153	-9.096525	-37.98434	9.326835250514944e-20	1.250808138247353e-19
215	Myofibroblasts	hsa-miR-148b	-9.213859	-39.999172	3.146064885821534e-20	4.23555817312938e-20
216	Myofibroblasts	hsa-miR-335	-9.219103	-23.48299	2.9959610516632456e-20	4.0492286088886054e-20
217	Myofibroblasts	hsa-miR-96	-9.296242	-41.081165	1.4549758227132163e-20	1.9742024888579326e-20
218	Myofibroblasts	hsa-miR-126	-9.358776	-27.07574	8.066543429727218e-21	1.1031715520496513e-20
219	Myofibroblasts	hsa-miR-450b	-9.419738	-45.88567	4.522164688629371e-21	6.20900389788001e-21
220	Myofibroblasts	hsa-miR-29b	-9.685818	-21.214823	3.4642658464528866e-22	4.813799128002807e-22
221	Myofibroblasts	hsa-miR-148a	-10.141624	-31.335398	3.610461604243659e-24	5.057569696632819e-24
222	Myofibroblasts	hsa-miR-24	-10.438171	-30.787373	1.6597718251153545e-25	2.3344758190646855e-25
223	Myofibroblasts	hsa-miR-519c	-10.64523	-57.779243	1.8353065533754578e-26	2.591902316195544e-26
224	Myofibroblasts	hsa-miR-221	-11.063306	-24.342066	1.8899952364304792e-28	2.6800752123153517e-28
225	Myofibroblasts	hsa-miR-512	-11.228256	-53.836292	2.9626933856279386e-29	4.218485232210975e-29
226	Myofibroblasts	hsa-miR-425	-11.596148	-7.457946	4.310503090678472e-31	6.188523109438803e-31
227	Myofibroblasts	hsa-miR-369	-11.739596	-23.52528	7.986668101632623e-32	1.1562289385627145e-31
228	Myofibroblasts	hsa-miR-7	-11.870329	-47.391003	1.688027921536984e-32	2.4643783158303648e-32
229	Myofibroblasts	hsa-miR-187	-11.894923	-53.391937	1.2576877951482564e-32	1.843898208141088e-32
230	Myofibroblasts	hsa-miR-520a	-12.001874	-67.14721	3.4734103911292365e-33	5.114042533322195e-33
231	Myofibroblasts	hsa-miR-518b	-12.037717	-68.94348	2.2509987510232857e-33	3.328399862624174e-33
232	Myofibroblasts	hsa-miR-624	-12.054314	-20.79926	1.8405867676726235e-33	2.7450130242014126e-33
233	Myofibroblasts	hsa-miR-154	-12.076102	-23.491215	1.4125785295705094e-33	2.1158102650709797e-33
234	Myofibroblasts	hsa-miR-1283	-12.162261	-65.006325	4.937278643885793e-34	7.42738439471515e-34
235	Myofibroblasts	hsa-miR-34a	-12.3276825	-30.35489	6.426846538141752e-35	9.795986353290954e-35
236	Myofibroblasts	hsa-miR-16	-12.645232	-62.009945	1.1887315344742367e-36	1.8280049374581594e-36
237	Myofibroblasts	hsa-miR-518f	-12.680708	-70.647224	7.564593825201757e-37	1.1736993109954295e-36
238	Myofibroblasts	hsa-let-7a	-13.101799	-41.40131	3.2154363362554135e-39	5.103398955708134e-39
239	Myofibroblasts	hsa-miR-670	-13.131978	-11.921401	2.159403898923199e-39	3.443104834227773e-39
240	Myofibroblasts	hsa-miR-1179	-13.180119	-81.09248	1.1421190061062427e-39	1.8295054449664814e-39
241	Myofibroblasts	hsa-miR-210	-13.301097	-44.61475	2.28097720519827e-40	3.6707819209237276e-40
242	Myofibroblasts	hsa-miR-1248	-13.422888	-42.71472	4.440632737104273e-41	7.17971461232747e-41
243	Myofibroblasts	hsa-miR-184	-13.527794	-44.922886	1.0719218813808692e-41	1.749457410178211e-41
244	Myofibroblasts	hsa-miR-376c	-13.530259	-39.711926	1.03658156975484e-41	1.6997972660434818e-41
245	Myofibroblasts	hsa-miR-767	-13.747858	-47.088177	5.245998650295304e-43	8.854222112205733e-43
246	Myofibroblasts	hsa-miR-302d	-13.784986	-12.976305	3.1383121676437713e-43	5.3228235784546316e-43
247	Myofibroblasts	hsa-miR-548f	-13.930296	-56.53402	4.146343395261294e-44	7.067166575174422e-44
248	Myofibroblasts	hsa-miR-452	-14.03625	-44.45651	9.353190337405112e-45	1.6020811171990936e-44
249	Myofibroblasts	hsa-miR-302b	-14.150438	-16.695776	1.855971530287827e-45	3.194856465072578e-45
250	Myofibroblasts	hsa-miR-520d	-14.200387	-65.99442	9.110771387723285e-46	1.576163450076128e-45
251	Myofibroblasts	hsa-miR-362	-14.293677	-25.368952	2.3961433624907105e-46	4.1661588111647526e-46
252	Myofibroblasts	hsa-miR-376a	-14.447143	-41.871292	2.613030351833475e-47	4.566204554214052e-47
253	Myofibroblasts	hsa-miR-345	-14.504957	-40.973896	1.1270715045050206e-47	1.9795266018210008e-47
254	Myofibroblasts	hsa-miR-627	-14.788735	-56.910767	1.7317639320268964e-49	3.0727708742631083e-49
255	Myofibroblasts	hsa-miR-185	-14.85696	-33.12017	6.270693885070421e-50	1.1183814867187453e-49
256	Myofibroblasts	hsa-miR-507	-14.899646	-60.31587	3.3133109932881e-50	5.939925407656386e-50
257	Myofibroblasts	hsa-miR-138	-14.918918	-66.11728	2.482684877257163e-50	4.474005039223846e-50
258	Myofibroblasts	hsa-miR-130b	-15.098839	-62.032867	1.6481107988727652e-51	3.01717638312157e-51
259	Myofibroblasts	hsa-miR-215	-15.472577	-45.572613	5.313656257060713e-54	9.991984048603299e-54
260	Myofibroblasts	hsa-miR-548d	-15.473154	-78.94113	5.26624638221992e-54	9.956946711738207e-54
261	Myofibroblasts	hsa-miR-454	-15.61697	-82.38424	5.579475293137664e-55	1.0724991396809066e-54
262	Myofibroblasts	hsa-miR-629	-15.975606	-44.610573	1.8900868752222122e-57	3.758448613947617e-57
263	Myofibroblasts	hsa-miR-340	-16.053663	-58.149155	5.388796940002061e-58	1.0777593880004123e-57
264	Myofibroblasts	hsa-miR-18b	-16.08995	-64.6989	3.0007493640238625e-58	6.036391162513119e-58
265	Myofibroblasts	hsa-miR-519d	-16.279154	-87.8511	1.387745972648258e-59	2.8079538393935516e-59
266	Myofibroblasts	hsa-miR-515	-16.472734	-55.475887	5.7605629147490234e-61	1.193505849403091e-60
267	Myofibroblasts	hsa-miR-590	-16.554096	-109.027626	1.4957176359164528e-61	3.136474557739956e-61
268	Myofibroblasts	hsa-miR-520b	-16.701399	-90.89907	1.280269789244154e-62	2.7010569943809592e-62
269	Myofibroblasts	hsa-miR-224	-16.912128	-50.715546	3.662370275302482e-64	7.82209947688061e-64
270	Myofibroblasts	hsa-miR-30d	-16.941023	-67.15585	2.241920869711327e-64	4.8180411237274476e-64
271	Myofibroblasts	hsa-miR-653	-16.991917	-61.91859	9.425956235930337e-65	2.0383630360199353e-64
272	Myofibroblasts	hsa-miR-194	-17.3247	-40.276043	3.062946731832831e-67	6.70746562793772e-67
273	Myofibroblasts	hsa-miR-484	-17.755701	-4.009144	1.557123795755762e-70	3.5213387799444037e-70
274	Myofibroblasts	hsa-miR-494	-18.194334	-124.46296	5.722999109833162e-74	1.311362709935281e-73
275	Myofibroblasts	hsa-miR-539	-18.316729	-50.09256	6.086273613560868e-75	1.4039004468613737e-74
276	Myofibroblasts	hsa-miR-577	-18.369955	-105.96883	2.2859942323421856e-75	5.308416136848297e-75
277	Myofibroblasts	hsa-miR-29a	-18.41141	-116.26302	1.0641738636522013e-75	2.504790182473889e-75
278	Myofibroblasts	hsa-miR-331	-18.490934	-40.35757	2.4428607087825186e-76	5.829171070612079e-76
279	Myofibroblasts	hsa-miR-186	-18.532257	-48.404243	1.1342862464498986e-76	2.744496792109545e-76
280	Myofibroblasts	hsa-miR-517a	-18.564507	-74.97774	6.22557370743833e-77	1.5169355653335648e-76
281	Myofibroblasts	hsa-miR-516b	-18.591932	-72.849915	3.734713442715177e-77	9.29648094373706e-77
282	Myofibroblasts	hsa-miR-98	-18.799044	-38.554058	7.688942806913334e-79	1.9418789862715428e-78
283	Myofibroblasts	hsa-miR-892b	-18.909927	-63.558002	9.448531633395016e-80	2.4216236630775373e-79
284	Myofibroblasts	hsa-miR-656	-18.982164	-129.18872	2.3952412125378874e-80	6.184727309985889e-80
285	Myofibroblasts	hsa-miR-450a	-19.004057	-103.74843	1.5785544615932297e-80	4.106615366250056e-80
286	Myofibroblasts	hsa-miR-520c	-19.033686	-86.049774	8.97142671706034e-81	2.351601245532483e-80
287	Myofibroblasts	hsa-miR-188	-19.100887	-78.81918	2.482303048311367e-81	6.55631186805903e-81
288	Myofibroblasts	hsa-miR-190b	-19.30042	-65.591774	5.3273119923345816e-83	1.4400390229279416e-82
289	Myofibroblasts	hsa-miR-135b	-20.102173	-104.18052	7.063125221101581e-90	1.9550730612009176e-89
290	Myofibroblasts	hsa-miR-301a	-20.102673	-142.46321	6.992571484607639e-90	1.9511530110276155e-89
291	Myofibroblasts	hsa-let-7f	-20.178133	-53.908638	1.5239522629094419e-90	4.286890105420056e-90
292	Myofibroblasts	hsa-miR-155	-20.246435	-72.953186	3.818938535496338e-91	1.0830760108866664e-90
293	Myofibroblasts	hsa-miR-516a	-20.292425	-114.67302	1.5000960381869345e-91	4.3252769101056615e-91
294	Myofibroblasts	hsa-miR-15a	-20.495	-46.452374	2.3858532103922183e-93	6.995806871150064e-93
295	Myofibroblasts	hsa-miR-196b	-20.59891	-71.74128	2.8069113742977505e-94	8.372339099198462e-94
296	Myofibroblasts	hsa-miR-520e	-20.61299	-118.15045	2.098601081735066e-94	6.314051950263764e-94
297	Myofibroblasts	hsa-miR-27a	-20.63816	-64.17478	1.2471832539406356e-94	3.7853105777496484e-94
298	Myofibroblasts	hsa-miR-32	-20.638319	-136.52116	1.2431310383876915e-94	3.7853105777496484e-94
299	Myofibroblasts	hsa-miR-518d	-20.974615	-199.90761	1.1186878150607422e-97	3.551064073495567e-97
300	Myofibroblasts	hsa-let-7b	-21.108677	-11.304026	6.619967627635274e-99	2.120841480705375e-98
301	Myofibroblasts	hsa-miR-142	-21.17129	-84.53619	1.7568123830539102e-99	5.6809073321182515e-99
302	Myofibroblasts	hsa-miR-521	-21.332018	-127.43006	5.728218921401412e-101	1.9057343719277775e-100
303	Myofibroblasts	hsa-miR-520g	-21.41899	-94.46258	8.889585334182683e-102	3.015486789830596e-101
304	Myofibroblasts	hsa-miR-216a	-21.456957	-89.45515	3.932179410593036e-102	1.3605340760651904e-101
305	Myofibroblasts	hsa-miR-523	-21.529375	-22.486158	8.263945241546238e-103	2.9176786260969368e-102
306	Myofibroblasts	hsa-miR-222	-21.558165	-106.2253	4.438595529352094e-103	1.5832516011915717e-102
307	Myofibroblasts	hsa-miR-1323	-21.625917	-110.75353	1.0246020806212257e-103	3.692836665572335e-103
308	Myofibroblasts	hsa-miR-1537	-21.643433	-171.18195	7.008713364622309e-104	2.552647183325599e-103
309	Myofibroblasts	hsa-miR-708	-21.778019	-103.76824	3.7493759698904495e-105	1.4100913973718432e-104
310	Myofibroblasts	hsa-miR-891b	-21.816248	-96.6083	1.6267244562258795e-105	6.1851281522434535e-105
311	Myofibroblasts	hsa-miR-19a	-21.882242	-137.12387	3.8350925310688436e-106	1.4743800174998e-105
312	Myofibroblasts	hsa-miR-524	-22.18587	-62.494522	4.702531376519516e-109	1.9369950669949437e-108
313	Myofibroblasts	hsa-miR-18a	-22.268541	-117.0382	7.459050381229453e-110	3.147355404762672e-109
314	Myofibroblasts	hsa-let-7g	-22.66572	-132.3229	9.763815154182096e-114	4.331128260701289e-113
315	Myofibroblasts	hsa-let-7i	-22.741522	-68.9862	1.7408666237956426e-114	8.031198024443898e-114
316	Myofibroblasts	hsa-miR-136	-22.757149	-138.96571	1.2191981844548793e-114	5.700575294883625e-114
317	Myofibroblasts	hsa-miR-891a	-22.802483	-66.24967	4.332266369322466e-115	2.0533755668295524e-114
318	Myofibroblasts	hsa-miR-1277	-22.970474	-177.5429	9.200219599451538e-117	4.6134434513191764e-116
319	Myofibroblasts	hsa-miR-519b	-23.238495	-88.86231	1.8596323434466324e-119	9.603474490037834e-119
320	Myofibroblasts	hsa-miR-183	-23.26078	-106.22148	1.106565293252228e-119	5.801084719170771e-119
321	Myofibroblasts	hsa-miR-21	-23.27861	-90.966286	7.302338744796055e-120	3.8870910856914386e-119
322	Myofibroblasts	hsa-miR-196a	-23.547312	-126.383736	1.3375361531856506e-122	7.464314661326373e-122
323	Myofibroblasts	hsa-miR-363	-23.556595	-80.20463	1.0744736446110671e-122	6.196131350590487e-122
324	Myofibroblasts	hsa-miR-519e	-23.674452	-139.09029	6.611022703412076e-124	4.013006763825576e-123
325	Myofibroblasts	hsa-miR-374b	-23.897688	-162.37088	3.2369840312866036e-126	2.0740675459725275e-125
326	Myofibroblasts	hsa-miR-137	-23.971577	-205.4463	5.505104961603553e-127	3.7348359151271164e-126
327	Myofibroblasts	hsa-miR-890	-24.119352	-244.29095	1.5664443546794455e-128	1.129145305664767e-127
328	Myofibroblasts	hsa-miR-33b	-24.471983	-135.68346	2.936635467727597e-132	2.257946381852775e-131
329	Myofibroblasts	hsa-miR-802	-24.703085	-63.096245	9.908733770801451e-135	7.973074150458842e-134
330	Myofibroblasts	hsa-miR-498	-24.710926	-106.10125	8.16130014109806e-135	6.723356782904593e-134
331	Myofibroblasts	hsa-miR-520f	-24.867746	-136.33426	1.66227606816749e-136	1.4747372297075682e-135
332	Myofibroblasts	hsa-miR-1197	-24.988174	-23.572468	8.219563091311077e-138	7.686402242144953e-137
333	Myofibroblasts	hsa-miR-15b	-25.25061	-110.96429	1.115233175002776e-140	1.2447441243579372e-139
334	Myofibroblasts	hsa-miR-200a	-25.754583	-136.54141	2.8641063505364704e-146	3.670299249205995e-145
335	Myofibroblasts	hsa-miR-525	-25.800022	-160.54936	8.862125156759342e-147	1.1793443477841278e-145
336	Myofibroblasts	hsa-miR-518e	-25.903957	-57.590485	6.00996103996658e-148	8.317786079313747e-147
337	Myofibroblasts	hsa-miR-302a	-26.344898	-46.307743	5.87205247028515e-153	1.1287389748437012e-151
338	Myofibroblasts	hsa-miR-526b	-26.803667	-188.59224	2.9283470730326747e-158	6.75472058179537e-157
339	Myofibroblasts	hsa-miR-146a	-26.855503	-157.44957	7.274228597383713e-159	1.797773639067689e-157
340	Myofibroblasts	hsa-miR-1291	-27.229033	-73.07243	2.9441985398502726e-163	8.48910578990162e-162
341	Myofibroblasts	hsa-miR-200c	-27.70246	-225.02962	6.521726448010765e-169	2.5072415011241384e-167
342	Myofibroblasts	hsa-miR-29c	-27.747478	-154.44821	1.8689056523179705e-169	8.083016946275223e-168
343	Myofibroblasts	hsa-miR-141	-27.771969	-146.3321	9.461580383001894e-170	4.676724017883793e-168
344	Myofibroblasts	hsa-miR-429	-28.452637	-135.6505	4.520398679331218e-178	3.9101448576215034e-176
345	Myofibroblasts	hsa-miR-200b	-29.526264	-271.06378	1.3249984217484786e-191	4.584494539249737e-189
346	Malignant	hsa-miR-141	44.117535	184.38684	0.0	0.0
347	Malignant	hsa-miR-200b	43.855106	220.88568	0.0	0.0
348	Malignant	hsa-miR-200c	42.60093	223.06549	0.0	0.0
349	Malignant	hsa-miR-518d	38.165504	234.79752	0.0	0.0
350	Malignant	hsa-miR-1277	37.982914	194.32414	0.0	0.0
351	Malignant	hsa-miR-19a	37.606125	164.65129	1.707191355604446e-309	3.281601161328545e-308
352	Malignant	hsa-miR-200a	37.43652	127.051346	9.95431930572609e-307	1.7220972398906135e-305
353	Malignant	hsa-miR-135b	37.012657	127.88204	7.166468436118777e-300	9.536915688065756e-299
354	Malignant	hsa-miR-890	36.731087	248.05084	2.3305803960428e-295	2.9865956186326253e-294
355	Malignant	hsa-miR-429	36.413486	114.621956	2.604206439264951e-290	3.0035180932855767e-289
356	Malignant	hsa-miR-136	36.131443	143.277	7.279490244845619e-286	7.870948827239325e-285
357	Malignant	hsa-miR-1291	35.800064	69.06062	1.1018262930931595e-280	1.1212702865006859e-279
358	Malignant	hsa-miR-891b	35.47183	106.28664	1.3367668396381504e-275	1.321489504328e-274
359	Malignant	hsa-miR-18a	35.330364	121.14042	2.0078404923807676e-273	1.7813148983685785e-272
360	Malignant	hsa-miR-520f	35.022137	123.27986	1.03584500053964e-268	8.533389766350368e-268
361	Malignant	hsa-miR-29c	34.76659	123.51971	7.78255281005476e-265	6.262240168090575e-264
362	Malignant	hsa-miR-374b	34.503315	161.98227	7.153513069878681e-261	5.500256715951164e-260
363	Malignant	hsa-miR-302a	33.99011	41.45042	3.119281455734069e-253	2.0755218916999767e-252
364	Malignant	hsa-miR-708	33.901363	104.198265	6.36091697594938e-252	4.001595043051792e-251
365	Malignant	hsa-miR-29a	33.686413	147.88617	9.140502573513431e-249	5.452782569716633e-248
366	Malignant	hsa-miR-526b	33.31308	145.73206	2.4964764784896003e-243	1.4640353585718673e-242
367	Malignant	hsa-miR-525	33.080894	117.64555	5.595632193342263e-240	3.2268145648273714e-239
368	Malignant	hsa-miR-222	33.056988	104.66152	1.2345322538952938e-239	6.889486449157608e-239
369	Malignant	hsa-miR-15b	32.73932	91.90406	4.308894542706862e-235	2.293657710425499e-234
370	Malignant	hsa-miR-137	32.563766	187.8126	1.3368359789268371e-232	6.903660428487845e-232
371	Malignant	hsa-miR-802	32.42564	58.29792	1.1946552957330003e-230	5.990590323530697e-230
372	Malignant	hsa-miR-520c	32.296368	98.115746	7.866799930379966e-229	3.8884468227306686e-228
373	Malignant	hsa-miR-518e	32.129547	36.92052	1.7053210244338282e-226	8.082754444576774e-226
374	Malignant	hsa-miR-577	31.97875	123.77633	2.1532178963886773e-224	9.675498599356913e-224
375	Malignant	hsa-miR-98	31.948421	50.50101	5.682151372061491e-224	2.488638449029463e-223
376	Malignant	hsa-miR-146a	31.738907	126.966446	4.517005369661263e-221	1.9536048223784963e-220
377	Malignant	hsa-miR-1537	31.690088	168.38406	2.1277664881425625e-220	9.0889778382386e-220
378	Malignant	hsa-let-7g	31.546736	145.4519	1.987723339025139e-218	8.286171991598773e-218
379	Malignant	hsa-miR-520e	31.430044	117.31802	7.866206593308234e-217	3.2401279539102966e-216
380	Malignant	hsa-miR-494	30.849808	142.21693	5.634986644660209e-209	2.215574294377764e-208
381	Malignant	hsa-miR-519b	30.661182	78.73633	1.8749979358499664e-206	7.208325397823204e-206
382	Malignant	hsa-miR-32	30.654549	133.98172	2.2983796422274454e-206	8.738894024293364e-206
383	Malignant	hsa-miR-1197	30.502146	19.637981	2.4405906322391598e-204	8.983450625050525e-204
384	Malignant	hsa-miR-519e	30.22774	113.09404	1.0235302531568616e-200	3.506351164279942e-200
385	Malignant	hsa-miR-523	30.155367	21.356434	9.122100297679384e-200	3.064317187375793e-199
386	Malignant	hsa-miR-521	29.809416	116.30812	2.9497012392408224e-195	9.719967893117377e-195
387	Malignant	hsa-miR-363	29.8043	65.93092	3.436260597162575e-195	1.1216473269983498e-194
388	Malignant	hsa-miR-656	29.351871	133.65047	2.26161836526535e-189	7.313270601699169e-189
389	Malignant	hsa-miR-539	29.207355	58.633144	1.5639594216920446e-187	5.010462591717106e-187
390	Malignant	hsa-miR-301a	29.12346	157.45811	1.811776924816889e-186	5.6988619635149416e-186
391	Malignant	hsa-miR-183	29.119791	87.21155	2.0163817220297184e-186	6.2852979803809246e-186
392	Malignant	hsa-miR-340	29.108818	75.2644	2.776483980648529e-186	8.577352297360634e-186
393	Malignant	hsa-let-7a	29.107548	68.76574	2.8811963126411854e-186	8.822070125432304e-186
394	Malignant	hsa-miR-524	29.1037	50.195503	3.2229103024879856e-186	9.78181547948108e-186
395	Malignant	hsa-miR-302b	29.002163	21.6947	6.178918468365272e-185	1.859048513090769e-184
396	Malignant	hsa-miR-33b	28.296272	106.3437	3.840884686720544e-176	1.1262255098350071e-175
397	Malignant	hsa-miR-520b	28.20765	102.826546	4.711486609796518e-175	1.358478639157996e-174
398	Malignant	hsa-miR-1179	27.845133	114.683014	1.2337189471324455e-170	3.498907833670706e-170
399	Malignant	hsa-miR-216a	27.635353	74.33714	4.1859302295723465e-168	1.1586654875456255e-167
400	Malignant	hsa-miR-302d	27.467072	16.499252	4.3449927616066175e-166	1.1745058558717887e-165
401	Malignant	hsa-miR-590	26.845108	121.30602	9.619938184522127e-159	2.5408386349959204e-158
402	Malignant	hsa-miR-196a	26.817057	96.14792	2.0441551994227426e-158	5.358164386365674e-158
403	Malignant	hsa-miR-520g	26.61601	75.832275	4.430717876130625e-156	1.1355765815860713e-155
404	Malignant	hsa-miR-30d	26.301043	68.20555	1.8658122386820374e-152	4.678050975246268e-152
405	Malignant	hsa-miR-454	26.298307	92.93279	2.005156819920065e-152	4.991253666851385e-152
406	Malignant	hsa-miR-138	26.239449	79.45903	9.431859639509635e-152	2.3310167394788096e-151
407	Malignant	hsa-miR-653	25.680386	62.435608	1.936194486740218e-145	4.684778268616192e-145
408	Malignant	hsa-miR-190b	25.506775	57.076847	1.6580229885501977e-143	3.9838607919331135e-143
409	Malignant	hsa-miR-215	25.330677	50.383408	1.4674836167491405e-141	3.4777351465424835e-141
410	Malignant	hsa-miR-516a	25.04796	95.3196	1.8375273912249424e-138	4.2958410632691223e-138
411	Malignant	hsa-miR-194	24.979733	38.857952	1.0152831834096346e-137	2.3419198763982237e-137
412	Malignant	hsa-miR-96	24.82869	74.000885	4.394139746101858e-136	1.0068691073849292e-135
413	Malignant	hsa-let-7f	24.15332	38.820404	6.890347508197631e-129	1.5282437422028079e-128
414	Malignant	hsa-miR-450a	24.043684	89.47969	9.719403515354448e-128	2.1419831951035916e-127
415	Malignant	hsa-miR-188	23.940947	65.430504	1.1481150869712551e-126	2.5142267094433813e-126
416	Malignant	hsa-miR-498	23.920004	68.347626	1.896785497838305e-126	4.127596114792789e-126
417	Malignant	hsa-miR-627	23.490408	60.114155	5.111898001351461e-122	1.0985818065016183e-121
418	Malignant	hsa-miR-517a	23.137718	50.15923	1.932743134351158e-118	4.077616612716468e-118
419	Malignant	hsa-miR-15a	23.06125	38.486454	1.1342618281218429e-117	2.3785126820009552e-117
420	Malignant	hsa-miR-507	22.932896	61.21398	2.1831106344828407e-116	4.550339033319656e-116
421	Malignant	hsa-miR-891a	22.730139	42.330437	2.2561929292476536e-114	4.674507506105917e-114
422	Malignant	hsa-miR-335	22.564203	38.33731	9.741167408931555e-113	1.9943455168581761e-112
423	Malignant	hsa-miR-1248	22.457039	49.425392	1.0923110568169611e-111	2.2231742685804035e-111
424	Malignant	hsa-miR-142	22.214743	59.095436	2.47396356231185e-109	4.976694142790117e-109
425	Malignant	hsa-miR-301b	21.950851	82.42755	8.499507209148135e-107	1.6901318933133647e-106
426	Malignant	hsa-miR-331	21.703722	33.610214	1.8921346515261342e-104	3.741020511017385e-104
427	Malignant	hsa-miR-548d	21.68516	76.91438	2.832679915213035e-104	5.568791196952899e-104
428	Malignant	hsa-miR-187	21.646204	61.917397	6.599750924724308e-104	1.2901208022342431e-103
429	Malignant	hsa-miR-196b	21.593061	49.982327	2.0871473144963743e-103	4.0570391618862104e-103
430	Malignant	hsa-miR-670	21.560793	12.923608	4.1936313287562946e-103	8.106125361730044e-103
431	Malignant	hsa-miR-484	21.397186	3.2614348	1.4191869373551055e-101	2.7279926684714806e-101
432	Malignant	hsa-miR-34a	21.325077	32.766594	6.644298999618141e-101	1.270125665120374e-100
433	Malignant	hsa-miR-101	20.802801	65.18318	4.082638250748917e-96	7.719086528738388e-96
434	Malignant	hsa-miR-130a	20.583124	45.729713	3.888051804552496e-94	7.271707699325209e-94
435	Malignant	hsa-miR-184	20.14735	44.82325	2.839060248408111e-90	5.197433047350299e-90
436	Malignant	hsa-miR-210	20.132496	43.305016	3.832047775636184e-90	6.978360686158525e-90
437	Malignant	hsa-miR-135a	19.849655	57.015583	1.1096008282219442e-87	1.999593159191629e-87
438	Malignant	hsa-miR-374a	19.830954	74.21244	1.6096069873007627e-87	2.88561667153401e-87
439	Malignant	hsa-miR-155	19.795702	48.226303	3.2420536238226147e-87	5.782219349704251e-87
440	Malignant	hsa-miR-376c	19.524048	39.134598	6.85838694985906e-85	1.1924632586187109e-84
441	Malignant	hsa-miR-516b	19.47521	47.806892	1.7818934405532878e-84	3.082675652157188e-84
442	Malignant	hsa-miR-362	19.227358	23.400898	2.1848092307482345e-82	3.7609153922332797e-82
443	Malignant	hsa-miR-30b	19.094803	46.298687	2.7890676651884797e-81	4.777313921560466e-81
444	Malignant	hsa-miR-624	18.402426	21.645918	1.2561240670683398e-75	2.1304849372825762e-75
445	Malignant	hsa-miR-148b	18.29759	54.115166	8.649170419692755e-75	1.4598112025432652e-74
446	Malignant	hsa-let-7i	18.18199	39.19008	7.168388726948742e-74	1.2040109220991577e-73
447	Malignant	hsa-miR-548f	18.174297	48.67518	8.247719359046143e-74	1.378604298661819e-73
448	Malignant	hsa-miR-376a	17.933573	33.884716	6.449884636480241e-72	1.0729135020298862e-71
449	Malignant	hsa-miR-892b	17.554258	38.933987	5.518262407523237e-69	9.048904232241896e-69
450	Malignant	hsa-miR-9	17.491325	30.586622	1.6683266573567476e-68	2.72283501625205e-68
451	Malignant	hsa-miR-885	17.480951	45.641994	2.0013392213441266e-68	3.2510017398359988e-68
452	Malignant	hsa-miR-1251	17.276571	20.634754	7.062440757145445e-67	1.1418712626038897e-66
453	Malignant	hsa-let-7e	17.244247	2.3072584	1.2361066207850523e-66	1.9892692594959447e-66
454	Malignant	hsa-miR-18b	17.166777	45.597874	4.7085589960376835e-66	7.50765627939649e-66
455	Malignant	hsa-miR-27a	17.1449	34.41574	6.861864704463154e-66	1.0890849485065374e-65
456	Malignant	hsa-miR-515	17.12235	38.825455	1.0110942305889279e-65	1.5974365469578495e-65
457	Malignant	hsa-miR-1283	16.750906	58.0677	5.577096909585674e-63	8.69223212034524e-63
458	Malignant	hsa-miR-1323	16.713255	56.69957	1.0494799295530759e-62	1.6283410566159832e-62
459	Malignant	hsa-miR-21	16.05237	43.414394	5.502135306792289e-58	8.349731649781281e-58
460	Malignant	hsa-miR-873	15.688389	47.562084	1.816054971755243e-55	2.743908385272114e-55
461	Malignant	hsa-miR-153	15.43205	43.295483	9.965473675111514e-54	1.4862301256847344e-53
462	Malignant	hsa-miR-767	15.373738	34.71171	2.4558103396427565e-53	3.646825654576797e-53
463	Malignant	hsa-let-7b	15.369415	5.660364	2.625262927862947e-53	3.8817990300879467e-53
464	Malignant	hsa-miR-520d	15.3342705	43.87855	4.513168809097973e-53	6.644920884884676e-53
465	Malignant	hsa-miR-452	15.045061	32.34906	3.719916782296006e-51	5.430764585124127e-51
466	Malignant	hsa-miR-1287	14.942412	29.44505	1.7454153243269517e-50	2.5268355741302316e-50
467	Malignant	hsa-miR-24	14.832159	29.459784	9.07662777433556e-50	1.3085471708000433e-49
468	Malignant	hsa-miR-345	14.791579	27.686958	1.6601255287644863e-49	2.3834167342427893e-49
469	Malignant	hsa-miR-221	14.67471	22.636509	9.361518239261477e-49	1.3384650044563928e-48
470	Malignant	hsa-miR-29b	14.547131	23.308632	6.090431032531067e-48	8.636430890392416e-48
471	Malignant	hsa-miR-107	14.443547	26.492142	2.753017969024256e-47	3.8879355807444593e-47
472	Malignant	hsa-miR-320c	14.329112	27.556946	1.4394854815768402e-46	2.024642181404824e-46
473	Malignant	hsa-miR-130b	14.161342	38.692135	1.5892966435839764e-45	2.217325155967967e-45
474	Malignant	hsa-miR-31	13.94717	31.055017	3.273393902745904e-44	4.530377161400331e-44
475	Malignant	hsa-miR-655	13.80777	45.8137	2.2880580108521536e-43	3.1415399672811316e-43
476	Malignant	hsa-miR-425	13.6356945	6.225332	2.4564090225216042e-42	3.359357793646146e-42
477	Malignant	hsa-miR-369	13.166965	17.578058	1.3595489779625406e-39	1.844721358333486e-39
478	Malignant	hsa-miR-154	12.720782	15.191115	4.5329813677911005e-37	6.079114547502794e-37
479	Malignant	hsa-miR-598	12.694988	22.582611	6.303968093585916e-37	8.421517221547208e-37
480	Malignant	hsa-miR-186	12.519155	23.233452	5.8656596796272745e-36	7.805839419811681e-36
481	Malignant	hsa-miR-450b	12.202598	41.08557	3.010621295780468e-34	3.97585865778642e-34
482	Malignant	hsa-miR-16	12.045431	42.531593	2.0500121114218588e-33	2.6969741085625975e-33
483	Malignant	hsa-miR-518b	11.81808	44.945625	3.147987750379732e-32	4.110202874080707e-32
484	Malignant	hsa-miR-224	11.73288	24.62063	8.646583095930242e-32	1.1204935397722336e-31
485	Malignant	hsa-miR-185	11.55126	18.334213	7.274641429771784e-31	9.391887816048647e-31
486	Malignant	hsa-miR-126	11.271277	21.448467	1.8191081323763964e-29	2.3311533844527155e-29
487	Malignant	hsa-miR-520a	10.641552	45.250225	1.9092193001707897e-26	2.4197431423410008e-26
488	Malignant	hsa-miR-517b	10.366811	9.205728	3.510470346347948e-25	4.400807028392718e-25
489	Malignant	hsa-miR-10b	10.336763	34.487537	4.804901553698552e-25	6.001790388374365e-25
490	Malignant	hsa-miR-7	10.2474	26.421942	1.2156917798377761e-24	1.5076320997271345e-24
491	Malignant	hsa-miR-148a	9.648886	19.704624	4.969261688268832e-22	6.097037390570979e-22
492	Malignant	hsa-miR-30e	9.599114	3.6567812	8.063444013022569e-22	9.858486319808512e-22
493	Malignant	hsa-miR-519d	9.579901	35.330414	9.713840601352573e-22	1.183446777488729e-21
494	Malignant	hsa-miR-124	9.516597	27.43338	1.7894407799315038e-21	2.172443894232633e-21
495	Malignant	hsa-miR-376b	9.282576	19.90064	1.654307958129516e-20	2.001365571723121e-20
496	Malignant	hsa-miR-373	9.020854	23.603273	1.8662822958998075e-19	2.2421308138240743e-19
497	Malignant	hsa-miR-106b	8.925333	17.510689	4.443590784796011e-19	5.301663488066964e-19
498	Malignant	hsa-miR-513a	8.494659	11.046955	1.985134726163007e-17	2.3442205298716735e-17
499	Malignant	hsa-miR-424	8.470047	15.144633	2.4529323887090593e-17	2.8867843758276687e-17
500	Malignant	hsa-miR-206	8.221735	7.632412	2.0057956826178306e-16	2.3446125208978694e-16
501	Malignant	hsa-miR-512	7.2147427	24.441088	5.403607385905402e-13	6.273987099071372e-13
502	Malignant	hsa-miR-205	7.1024075	21.000889	1.22601991665202e-12	1.4187387664267521e-12
503	Malignant	hsa-miR-519c	6.984162	34.44272	2.865611214937841e-12	3.305004934561643e-12
504	Malignant	hsa-miR-504	6.608536	11.900962	3.8813986300755756e-11	4.461674172777904e-11
505	Malignant	hsa-miR-128	6.577713	15.430278	4.7773970449388904e-11	5.473441647512769e-11
506	Malignant	hsa-miR-1262	6.198293	6.1490602	5.707873733105899e-10	6.517902018662182e-10
507	Malignant	hsa-miR-660	6.0907397	7.4222703	1.1239029990983365e-09	1.27498504160008e-09
508	Malignant	hsa-miR-629	5.920199	13.679236	3.215519936875245e-09	3.6240061829278005e-09
509	Malignant	hsa-miR-651	5.8189087	11.164963	5.923302516607588e-09	6.632565277495875e-09
510	Malignant	hsa-miR-582	4.883354	9.038638	1.0429636390612095e-06	1.1419791744151218e-06
511	Malignant	hsa-miR-518f	4.4080606	23.128262	1.0430037794295173e-05	1.1277478365081656e-05
512	Malignant	hsa-miR-19b	4.122133	17.44113	3.753805308101711e-05	4.033592039140348e-05
513	Malignant	hsa-miR-22	3.027894	8.660899	0.0024626441714357293	0.0025977892784047633
514	Malignant	hsa-miR-122	2.4489636	3.1609783	0.014326788249176436	0.015021420406712263
515	Malignant	hsa-miR-34b	2.4323084	2.6826327	0.015002926308163895	0.015682817228473436
516	Malignant	hsa-miR-496	1.9902726	0.069221854	0.04656091290332439	0.047946654358780476
517	Malignant	hsa-miR-95	0.8962984	1.5316199	0.3700934047280603	0.37997720485432895
518	Malignant	hsa-miR-489	0.53088754	-2.1763916	0.5954966931804425	0.6042283162476044
519	Malignant	hsa-miR-522	0.48676163	-3.675164	0.6264272724311508	0.6337539071964274
520	Malignant	hsa-miR-10a	0.4494107	-2.1223974	0.6531354098720299	0.6588479644773246
521	Malignant	hsa-miR-449b	-0.07868922	-1.9605937	0.9372798220986411	0.9372798220986411
522	Malignant	hsa-miR-506	-0.25201723	-7.791416	0.8010277569343054	0.8033495765196222
523	Malignant	hsa-miR-518c	-0.4274624	-2.237537	0.6690425566624807	0.6729323389686579
524	Malignant	hsa-miR-513b	-0.61172926	-1.7949116	0.540716892305519	0.5502589551109105
525	Malignant	hsa-miR-26b	-0.6411407	-0.031509332	0.521431280180894	0.5321982977657502
526	Malignant	hsa-miR-320b	-0.6695288	0.84433067	0.503158218836754	0.5150672891050796
527	Malignant	hsa-let-7d	-2.188125	1.6733354	0.028660510557898936	0.02960160194935233
528	Malignant	hsa-miR-26a	-2.2149074	-3.842075	0.026766421413876848	0.027728089249105956
529	Malignant	hsa-miR-584	-2.2312274	-5.128823	0.02566606535074914	0.02666804387795556
530	Malignant	hsa-miR-503	-2.3038297	-0.5856734	0.021232202994544036	0.022127536855759748
531	Malignant	hsa-miR-592	-2.8818955	-20.274391	0.0039529074187872855	0.00415716099361824
532	Malignant	hsa-miR-551a	-3.1844432	-10.115522	0.0014503274924498638	0.0015345972855891525
533	Malignant	hsa-miR-383	-3.5808887	-17.02043	0.000342427516279583	0.00036343533936422
534	Malignant	hsa-miR-944	-3.78204	2.9708877	0.00015554822641179844	0.00016559903488763773
535	Malignant	hsa-miR-1266	-3.7864335	-10.446887	0.00015282503221914834	0.0001632020405797078
536	Malignant	hsa-miR-505	-3.8301182	-2.9158487	0.0001280816862936513	0.00013720205404830758
537	Malignant	hsa-miR-181c	-4.3054295	-10.290469	1.6666216179285318e-05	1.7964208093559876e-05
538	Malignant	hsa-miR-27b	-4.4535275	-16.390404	8.447091651546303e-06	9.1620492521474e-06
539	Malignant	hsa-miR-889	-4.461396	-11.039881	8.142733316325102e-06	8.859703545435488e-06
540	Malignant	hsa-miR-892a	-4.8428273	-12.145172	1.2800452483640648e-06	1.3971471796024177e-06
541	Malignant	hsa-miR-628	-5.3756557	-18.660547	7.630449863393492e-08	8.381383024552852e-08
542	Malignant	hsa-miR-1911	-5.3939342	-21.536465	6.893149349699673e-08	7.595635907630848e-08
543	Malignant	hsa-miR-490	-5.535275	-13.484133	3.1074077737540246e-08	3.4350258457472604e-08
544	Malignant	hsa-miR-33a	-5.547837	-19.622036	2.8922558714377054e-08	3.2074376010174554e-08
545	Malignant	hsa-miR-93	-5.7102613	-8.110527	1.1280287132890095e-08	1.254977282308673e-08
546	Malignant	hsa-miR-548b	-5.7272696	-13.613382	1.0206001230318414e-08	1.1391214276419906e-08
547	Malignant	hsa-miR-202	-5.8416157	-12.641274	5.169692441759491e-09	5.807511639119428e-09
548	Malignant	hsa-miR-1250	-6.0432086	-18.596899	1.5107930534997367e-09	1.7082823415389181e-09
549	Malignant	hsa-miR-576	-6.1921535	-11.103679	5.934777779283158e-10	6.75471418299991e-10
550	Malignant	hsa-miR-486	-8.118557	-20.637396	4.717586886267686e-16	5.495909301847203e-16
551	Malignant	hsa-miR-616	-8.289538	-14.487329	1.1368866467658828e-16	1.3334331517999844e-16
552	Malignant	hsa-miR-296	-8.527071	-24.335228	1.501002705126191e-17	1.7785853971700756e-17
553	Malignant	hsa-miR-193b	-8.551683	-16.237478	1.2130652119603313e-17	1.4423387056298095e-17
554	Malignant	hsa-miR-935	-8.935532	-37.595036	4.0522680364995524e-19	4.851504292833373e-19
555	Malignant	hsa-miR-1254	-9.233421	-16.168133	2.621234321326006e-20	3.160094338602084e-20
556	Malignant	hsa-miR-181a	-9.749577	-7.986842	1.8523958666174008e-22	2.2808860136997177e-22
557	Malignant	hsa-miR-1226	-10.20488	-16.697556	1.8855413536440555e-24	2.3299903870030114e-24
558	Malignant	hsa-miR-372	-10.254828	-14.154366	1.1257598678677178e-24	1.4011255909432747e-24
559	Malignant	hsa-miR-449c	-10.4369955	-17.856964	1.680452354247605e-25	2.1143145984351685e-25
560	Malignant	hsa-miR-421	-10.459684	-28.028051	1.3229496993851258e-25	1.670586116741801e-25
561	Malignant	hsa-miR-100	-10.692541	-1.9308807	1.103062816974639e-26	1.4031607892397982e-26
562	Malignant	hsa-miR-132	-10.703481	-30.790226	9.802587318154934e-27	1.2515480487386005e-26
563	Malignant	hsa-miR-330	-11.397957	-15.340683	4.280475178256898e-30	5.5057413073490215e-30
564	Malignant	hsa-miR-1292	-11.746148	-26.209154	7.391218546802206e-32	9.614141418020915e-32
565	Malignant	hsa-miR-483	-12.011609	-23.734438	3.0877774362995376e-33	4.046859821816818e-33
566	Malignant	hsa-miR-144	-12.397309	-17.207748	2.7024496790705046e-35	3.582557812101129e-35
567	Malignant	hsa-miR-1293	-12.910801	-31.805658	3.9121007790005587e-38	5.26687497873227e-38
568	Malignant	hsa-miR-367	-13.065497	-1.8094115	5.184445434058591e-39	7.007102031969815e-39
569	Malignant	hsa-miR-324	-13.227622	-5.3444276	6.0779968867962604e-40	8.279476074139788e-40
570	Malignant	hsa-miR-99b	-13.825325	-16.221376	1.7930083777934188e-43	2.4716370466793738e-43
571	Malignant	hsa-miR-542	-14.149821	-29.099789	1.8723329860520444e-45	2.6017157155582623e-45
572	Malignant	hsa-miR-495	-14.271454	-29.19626	3.296332045516289e-46	4.617533958496503e-46
573	Malignant	hsa-miR-302c	-14.607189	-3.5670934	2.5273304497921373e-48	3.59858574332543e-48
574	Malignant	hsa-miR-412	-15.023218	-39.336697	5.173367135347897e-51	7.520945499287278e-51
575	Malignant	hsa-miR-34c	-15.2298565	-35.90047	2.240812301578532e-52	3.2852587133312377e-52
576	Malignant	hsa-miR-1	-15.520037	-42.72039	2.53905803090985e-54	3.803091249761074e-54
577	Malignant	hsa-miR-320d	-15.629778	-46.500908	4.563892871129545e-55	6.86568231917749e-55
578	Malignant	hsa-miR-192	-16.087198	-19.997213	3.1371297022892568e-58	4.78170430392988e-58
579	Malignant	hsa-miR-659	-16.186796	-17.677296	6.249982156861537e-59	9.568556753425187e-59
580	Malignant	hsa-miR-934	-16.18856	-21.003422	6.073347839007967e-59	9.33945934354114e-59
581	Malignant	hsa-miR-191	-16.393663	-37.694515	2.1225796317585288e-60	3.2786274669127275e-60
582	Malignant	hsa-miR-346	-16.901669	-29.174498	4.373606278771889e-64	6.847365486222053e-64
583	Malignant	hsa-miR-888	-17.115133	-13.480089	1.1445170106454526e-65	1.8000131167423937e-65
584	Malignant	hsa-miR-937	-17.180767	-46.512886	3.6998481258869464e-66	5.926608572022609e-66
585	Malignant	hsa-miR-23a	-17.714407	-44.76281	3.2462908320800385e-70	5.348650609046159e-70
586	Malignant	hsa-miR-887	-17.824396	-75.23296	4.570020378565077e-71	7.565679669777591e-71
587	Malignant	hsa-miR-133b	-18.54135	-47.639904	9.57871968250021e-77	1.6326290690369818e-76
588	Malignant	hsa-miR-92b	-19.586151	-54.60585	2.029629392983377e-85	3.546726110970952e-85
589	Malignant	hsa-miR-218	-19.622091	-52.432133	1.0014691427379553e-85	1.758925499428084e-85
590	Malignant	hsa-miR-551b	-19.637371	-64.40675	7.413879271395462e-86	1.3087766468891987e-85
591	Malignant	hsa-miR-455	-19.694023	-47.208935	2.4263128384158177e-86	4.305149959445502e-86
592	Malignant	hsa-miR-125a	-20.090857	-18.573431	8.871770420402787e-90	1.6071374688268922e-89
593	Malignant	hsa-miR-1258	-20.19003	-71.35065	1.1979164558435628e-90	2.2046760304354934e-90
594	Malignant	hsa-miR-1275	-20.483297	-38.066055	3.034080980665393e-93	5.613861065830085e-93
595	Malignant	hsa-miR-326	-20.535221	-22.27128	1.0433741407354906e-93	1.9409002833036543e-93
596	Malignant	hsa-miR-129	-20.733639	-64.94989	1.7226109739242712e-95	3.239257592270641e-95
597	Malignant	hsa-miR-25	-21.228552	-45.2009	5.204220356210598e-100	9.8937376002685e-100
598	Malignant	hsa-miR-497	-21.985008	-63.820515	4.0071919461363365e-107	8.014383892272673e-107
599	Malignant	hsa-miR-449a	-22.219788	-20.163803	2.2110935971821013e-109	4.473908682017585e-109
600	Malignant	hsa-miR-508	-22.693794	-82.89392	5.1590112085832445e-114	1.0625106417677397e-113
601	Malignant	hsa-miR-652	-23.19767	-42.60765	4.80663586819244e-119	1.0203043008555732e-118
602	Malignant	hsa-miR-152	-23.40902	-59.232574	3.4590166370730135e-121	7.387776274242362e-121
603	Malignant	hsa-miR-380	-23.544025	-90.91292	1.4453500476286542e-122	3.1255694779969645e-122
604	Malignant	hsa-miR-339	-24.171757	-54.74455	4.409978289503654e-129	9.844209601085574e-129
605	Malignant	hsa-miR-193a	-24.31435	-76.12872	1.3822257275178415e-130	3.105520141046579e-130
606	Malignant	hsa-miR-149	-24.595867	-96.17952	1.3985717045460746e-133	3.1627830704113847e-133
607	Malignant	hsa-miR-105	-24.640347	-25.238976	4.670431762413365e-134	1.063137756444095e-133
608	Malignant	hsa-miR-509-3	-24.994253	-96.910095	7.059335285387498e-138	1.6392818850631373e-137
609	Malignant	hsa-miR-509	-25.055424	-42.412704	1.5237280211334545e-138	3.5864618728719406e-138
610	Malignant	hsa-miR-1307	-25.453827	-68.27508	6.40333269425383e-143	1.5279676635943622e-142
611	Malignant	hsa-miR-125b	-25.908371	-15.50288	5.359572278461881e-148	1.3059239495407118e-147
612	Malignant	hsa-miR-770	-26.056381	-81.81465	1.1389904017866223e-149	2.7949693547388037e-149
613	Malignant	hsa-miR-375	-26.377949	-32.120895	2.45388415731014e-153	6.197400864447506e-153
614	Malignant	hsa-miR-23b	-26.445118	-96.48981	4.152489793662743e-154	1.0564422563289036e-153
615	Malignant	hsa-miR-217	-26.625168	-52.849644	3.471049354292554e-156	8.962560273024058e-156
616	Malignant	hsa-miR-625	-26.683355	-74.091835	7.344234384002919e-157	1.9106053359887292e-156
617	Malignant	hsa-miR-760	-27.420263	-78.15574	1.5725774762733705e-165	4.185475436850663e-165
618	Malignant	hsa-miR-134	-27.449728	-49.776016	6.999758648560979e-166	1.8774546452729447e-165
619	Malignant	hsa-miR-615	-27.484203	-69.242325	2.7120336442551316e-166	7.388690085923429e-166
620	Malignant	hsa-miR-140	-27.581982	-37.247288	1.830475071819994e-167	5.026542657537444e-167
621	Malignant	hsa-miR-381	-27.72454	-55.03694	3.533924724221455e-169	9.860789956295351e-169
622	Malignant	hsa-miR-195	-27.78444	-43.695248	6.688389916837048e-170	1.8814495213216412e-169
623	Malignant	hsa-miR-150	-27.89988	-85.42702	2.677053066841882e-171	7.655044306837117e-171
624	Malignant	hsa-miR-671	-28.265432	-77.20518	9.19800775020473e-176	2.674378724009106e-175
625	Malignant	hsa-miR-543	-28.678286	-81.20821	7.118763003982816e-181	2.10520683707526e-180
626	Malignant	hsa-miR-379	-28.77767	-60.949123	4.082634829950498e-182	1.2177514234162693e-181
627	Malignant	hsa-miR-1228	-29.185707	-85.19664	2.944730663081728e-187	9.347493664461266e-187
628	Malignant	hsa-miR-329	-30.03375	-67.56096	3.559160016343551e-198	1.1841051592835273e-197
629	Malignant	hsa-miR-30c	-30.209126	-76.67587	1.797414613120593e-200	6.097112315095345e-200
630	Malignant	hsa-miR-668	-30.235327	-117.170654	8.135498044767247e-201	2.8148823234894673e-200
631	Malignant	hsa-miR-501	-30.254133	-79.18958	4.603331056088703e-201	1.608840954956254e-200
632	Malignant	hsa-miR-487b	-30.347572	-72.72129	2.7047398752560157e-202	9.549387722842667e-202
633	Malignant	hsa-miR-574	-30.356977	-70.37825	2.0325011108575525e-202	7.249952416048589e-202
634	Malignant	hsa-miR-511	-30.432878	-88.92689	2.018465549422637e-203	7.274886251044088e-203
635	Malignant	hsa-miR-877	-30.498812	-121.66386	2.7021714639984775e-204	9.841592910983928e-204
636	Malignant	hsa-miR-485	-30.50435	-92.520134	2.281642537387318e-204	8.488691590709806e-204
637	Malignant	hsa-miR-431	-30.630854	-72.39864	4.75432275943032e-206	1.7880387769161857e-205
638	Malignant	hsa-miR-423	-30.759615	-48.3499	9.094687117252361e-208	3.53568735120148e-207
639	Malignant	hsa-miR-320a	-30.90833	-26.684126	9.230894103145834e-210	3.671137195044205e-209
640	Malignant	hsa-miR-1271	-31.132206	-70.0996	8.832266737528644e-213	3.5534468502150127e-212
641	Malignant	hsa-miR-342	-31.308447	-82.86399	3.581224215798123e-215	1.4577689160778243e-214
642	Malignant	hsa-miR-370	-31.642221	-95.14681	9.701923658619506e-220	4.093738519368719e-219
643	Malignant	hsa-miR-491	-31.954792	-91.198265	4.634941329835723e-224	2.056012436055334e-223
644	Malignant	hsa-miR-874	-32.005867	-82.633316	9.035325043919598e-225	4.113450612100238e-224
645	Malignant	hsa-miR-2110	-32.012398	-155.963	7.330046043916472e-225	3.381594574926799e-224
646	Malignant	hsa-miR-589	-32.103172	-85.078156	3.981660020286149e-226	1.8616950905662265e-225
647	Malignant	hsa-miR-99a	-32.262703	-111.91876	2.334383738385315e-228	1.1218010742796096e-227
648	Malignant	hsa-miR-299	-32.279358	-88.09711	1.363083267356007e-228	6.642631133875753e-228
649	Malignant	hsa-miR-28	-32.5318	-54.409065	3.787964785539507e-232	1.9274056114656903e-231
650	Malignant	hsa-miR-337	-32.587692	-70.38525	6.127609118133206e-233	3.2123526589001355e-232
651	Malignant	hsa-miR-377	-32.82002	-58.32553	3.0510065587746502e-236	1.6494504208375453e-235
652	Malignant	hsa-miR-1306	-33.05143	-62.389626	1.483736539429946e-239	8.14877528004383e-239
653	Malignant	hsa-miR-744	-33.061947	-56.34681	1.0477459227208825e-239	5.942952282974187e-239
654	Malignant	hsa-miR-338	-33.69425	-132.76416	7.018612224141673e-249	4.260420753601788e-248
655	Malignant	hsa-miR-487a	-33.780293	-93.15031	3.84060984827543e-250	2.372948227684462e-249
656	Malignant	hsa-let-7c	-33.91357	-142.14716	4.203135404112175e-252	2.6931200922644677e-251
657	Malignant	hsa-miR-146b	-33.950024	-156.4754	1.2188489791330583e-252	7.957014090189399e-252
658	Malignant	hsa-miR-212	-34.00579	-115.18531	1.829215551808285e-253	1.240997217501307e-252
659	Malignant	hsa-miR-654	-34.090023	-108.31848	1.0368362862083663e-254	7.174907100561895e-254
660	Malignant	hsa-miR-766	-34.20068	-120.97714	2.3622660836869627e-256	1.6680491121544673e-255
661	Malignant	hsa-miR-1301	-34.234184	-127.78258	7.49911632350564e-257	5.405613016526982e-256
662	Malignant	hsa-miR-758	-34.248795	-98.829796	4.54549498101438e-257	3.346258007299948e-256
663	Malignant	hsa-miR-675	-34.30721	-127.69482	6.126361132878728e-258	4.6080890260348695e-257
664	Malignant	hsa-miR-223	-34.543507	-76.10173	1.7840642139329577e-261	1.4029232227745533e-260
665	Malignant	hsa-miR-127	-35.199276	-172.67184	2.0512761044596318e-271	1.7310769076659333e-270
666	Malignant	hsa-miR-145	-35.282303	-160.11482	1.097100342936519e-272	9.48991796640089e-272
667	Malignant	hsa-miR-1976	-35.35817	-124.2478	7.508840590360911e-274	6.836996958591777e-273
668	Malignant	hsa-miR-410	-35.359	-63.476223	7.291702369039637e-274	6.8187270802370655e-273
669	Malignant	hsa-miR-433	-35.411823	-106.159706	1.1230450697237872e-274	1.0793710947900844e-273
670	Malignant	hsa-miR-214	-36.036026	-125.640175	2.282938787401523e-284	2.39362672860887e-283
671	Malignant	hsa-miR-532	-36.183174	-143.4967	1.1198635235713849e-286	1.249912190824836e-285
672	Malignant	hsa-miR-382	-36.445034	-102.16043	8.24528456848628e-291	9.837477450676735e-290
673	Malignant	hsa-miR-204	-36.512325	-114.25	7.068686874383978e-292	8.734877351917343e-291
674	Malignant	hsa-miR-199b	-37.024952	-129.14754	4.54417591265611e-300	6.289139463116055e-299
675	Malignant	hsa-miR-361	-37.154686	-189.10512	3.6833095531753705e-302	5.310104605827826e-301
676	Malignant	hsa-miR-139	-37.25008	-180.25694	1.0563546227856513e-303	1.5891247803645017e-302
677	Malignant	hsa-miR-197	-37.34453	-72.58338	3.110964140411278e-305	4.8926981481013744e-304
678	Malignant	hsa-miR-92a	-37.37189	-21.16228	1.11840279572052e-305	1.8427017491395237e-304
679	Malignant	hsa-miR-143	-37.466072	-183.50778	3.288517191757475e-307	5.98856288604256e-306
680	Malignant	hsa-miR-1296	-37.84147	-241.11362	0.0	0.0
681	Malignant	hsa-miR-541	-38.071503	-82.070274	0.0	0.0
682	Malignant	hsa-miR-493	-38.092567	-90.97518	0.0	0.0
683	Malignant	hsa-miR-1247	-38.147564	-193.5136	0.0	0.0
684	Malignant	hsa-miR-133a	-38.22022	-73.03743	0.0	0.0
685	Malignant	hsa-miR-769	-38.227432	-86.21442	0.0	0.0
686	Malignant	hsa-miR-328	-38.26692	-148.186	0.0	0.0
687	Malignant	hsa-miR-432	-38.372337	-139.05443	0.0	0.0
688	Malignant	hsa-miR-30a	-38.58277	-89.22066	0.0	0.0
689	Malignant	hsa-miR-1180	-38.835865	-197.13507	0.0	0.0
690	Malignant	hsa-miR-199a	-39.42995	-298.3434	0.0	0.0
691	Malignant	hsa-miR-409	-40.20299	-146.10431	0.0	0.0
692	Fibroblasts	hsa-miR-1247	28.375734	255.52078	4.030345170059408e-177	1.3944994288405551e-174
693	Fibroblasts	hsa-miR-127	27.739033	204.12553	2.3631813869772676e-169	2.7255358663137823e-167
694	Fibroblasts	hsa-miR-409	27.655195	176.17917	2.4168682192228047e-168	2.0905910096277262e-166
695	Fibroblasts	hsa-miR-433	27.643656	135.06342	3.3265767857388462e-168	2.3019911357312817e-166
696	Fibroblasts	hsa-miR-654	27.161203	129.59311	1.867059764882084e-162	8.075033483115014e-161
697	Fibroblasts	hsa-miR-199a	26.910635	322.92154	1.6490147333306305e-159	6.339545530359979e-158
698	Fibroblasts	hsa-miR-214	26.904173	141.55055	1.9627008347279646e-159	6.476724697136646e-158
699	Fibroblasts	hsa-miR-1296	26.902393	274.39514	2.0590743256792805e-159	6.476724697136646e-158
700	Fibroblasts	hsa-miR-432	26.870836	151.41055	4.815659541723895e-159	1.388515167863723e-157
701	Fibroblasts	hsa-miR-139	26.642223	219.33646	2.2024266582456218e-156	5.080264158353235e-155
702	Fibroblasts	hsa-miR-197	26.52021	71.47505	5.667831590008961e-155	1.100899002348688e-153
703	Fibroblasts	hsa-miR-487a	26.519817	117.44516	5.727220243432481e-155	1.100899002348688e-153
704	Fibroblasts	hsa-miR-1180	26.400997	199.08546	1.3345354196898188e-153	2.4302592379614595e-152
705	Fibroblasts	hsa-miR-143	26.222673	206.30026	1.4654590078231962e-151	2.3047673486673905e-150
706	Fibroblasts	hsa-miR-328	26.174894	146.03491	5.133314916199564e-151	7.400529004187705e-150
707	Fibroblasts	hsa-miR-541	26.103853	91.424644	3.296463740912759e-150	4.386832516753134e-149
708	Fibroblasts	hsa-miR-145	26.03289	179.6087	2.101944566841104e-149	2.6936030375074886e-148
709	Fibroblasts	hsa-miR-361	26.01201	203.22943	3.6220066653785164e-149	4.475765379360595e-148
710	Fibroblasts	hsa-miR-30a	25.744408	86.60473	3.723404838408079e-146	4.442407152031708e-145
711	Fibroblasts	hsa-miR-487b	25.550228	90.48424	5.458631881313406e-144	5.90214572167012e-143
712	Fibroblasts	hsa-miR-744	25.530107	68.1133	9.133035635188333e-144	9.294206852279891e-143
713	Fibroblasts	hsa-miR-382	25.505354	121.217186	1.7193157970100328e-143	1.6996664736156323e-142
714	Fibroblasts	hsa-let-7c	25.471102	154.61946	4.12175001438596e-143	3.8543932566960595e-142
715	Fibroblasts	hsa-miR-377	25.440382	69.710304	9.020133184425167e-143	8.21306863634502e-142
716	Fibroblasts	hsa-miR-199b	25.328522	135.40094	1.5499156149593356e-141	1.375053340451103e-140
717	Fibroblasts	hsa-miR-758	25.315388	111.38992	2.1626461372156952e-141	1.8706889086915764e-140
718	Fibroblasts	hsa-miR-1976	25.309893	164.03429	2.4859116579327583e-141	2.0978669113286206e-140
719	Fibroblasts	hsa-miR-2110	25.173147	197.82214	7.886058498031169e-140	6.4966100959971064e-139
720	Fibroblasts	hsa-miR-133a	25.011911	72.59046	4.5364964887209365e-138	3.567335875221464e-137
721	Fibroblasts	hsa-miR-146b	24.945084	159.89293	2.4145481816482137e-137	1.8328590924237027e-136
722	Fibroblasts	hsa-miR-204	24.944715	125.15567	2.436749082413015e-137	1.8328590924237027e-136
723	Fibroblasts	hsa-miR-1306	24.908686	91.26155	5.990868091853093e-137	4.4102986378322774e-136
724	Fibroblasts	hsa-miR-766	24.885763	142.07324	1.0610437588209949e-136	7.648357094834672e-136
725	Fibroblasts	hsa-miR-532	24.874434	140.63525	1.4071941320736087e-136	9.936513667295277e-136
726	Fibroblasts	hsa-miR-877	24.784004	169.69208	1.3337033256042833e-135	9.048261777629058e-135
727	Fibroblasts	hsa-miR-223	24.772882	109.45657	1.7576171178700042e-135	1.1694913899673489e-134
728	Fibroblasts	hsa-miR-410	24.604242	66.962776	1.1378110260854709e-133	7.0300466968852304e-133
729	Fibroblasts	hsa-miR-370	24.524591	112.176636	8.075964470412478e-133	4.6571395112711957e-132
730	Fibroblasts	hsa-miR-99a	24.4137	123.92773	1.2234576527447492e-131	6.8276830298336e-131
731	Fibroblasts	hsa-miR-299	24.384235	106.123024	2.5136979646044413e-131	1.380538882147836e-130
732	Fibroblasts	hsa-miR-675	24.2073	137.61226	1.8638353951748953e-129	9.346189083050924e-129
733	Fibroblasts	hsa-miR-92a	24.187153	19.273792	3.0373683490605914e-129	1.501327783964235e-128
734	Fibroblasts	hsa-miR-543	24.164206	101.10095	5.294747093053697e-129	2.580257034079689e-128
735	Fibroblasts	hsa-miR-381	24.133093	75.73241	1.123802108966763e-128	5.326514105513698e-128
736	Fibroblasts	hsa-miR-329	24.130083	85.429665	1.2085927238201702e-128	5.65098760056458e-128
737	Fibroblasts	hsa-miR-375	24.110878	45.982048	1.9222724368862178e-128	8.868083508835084e-128
738	Fibroblasts	hsa-miR-493	24.100752	91.232086	2.454762313472126e-128	1.11756284271231e-127
739	Fibroblasts	hsa-miR-874	24.072048	90.99699	4.906699582960108e-128	2.204828643771685e-127
740	Fibroblasts	hsa-miR-338	24.063753	151.38187	5.992931575843404e-128	2.6584029810792536e-127
741	Fibroblasts	hsa-miR-212	24.039417	131.54582	1.0771180064997928e-127	4.717504180366181e-127
742	Fibroblasts	hsa-miR-1301	24.017097	128.51381	1.8432309433467076e-127	7.97197382997451e-127
743	Fibroblasts	hsa-miR-509-3	23.964138	126.20462	6.581566152125036e-127	2.777099864189345e-126
744	Fibroblasts	hsa-miR-431	23.8887	86.71027	4.013931144166632e-126	1.653357352240065e-125
745	Fibroblasts	hsa-miR-574	23.76271	82.72409	8.119455108145744e-125	3.2666644969981716e-124
746	Fibroblasts	hsa-miR-337	23.631905	76.40346	1.811792158569554e-123	7.123637350739383e-123
747	Fibroblasts	hsa-miR-485	23.49333	105.38141	4.7722142001848306e-122	1.8144902343559904e-121
748	Fibroblasts	hsa-miR-28	23.095236	55.259445	5.169526976593504e-118	1.8631836811472422e-117
749	Fibroblasts	hsa-miR-769	23.0871	80.853584	6.240379963594833e-118	2.2259499663956827e-117
750	Fibroblasts	hsa-miR-149	22.942322	123.32186	1.7579583293253737e-116	6.143975575217973e-116
751	Fibroblasts	hsa-miR-23b	22.891584	111.079384	5.635464195722597e-116	1.9305649620990284e-115
752	Fibroblasts	hsa-miR-217	22.749842	70.908356	1.4401659412257122e-114	4.8378389870300624e-114
753	Fibroblasts	hsa-miR-134	22.684689	61.906593	6.3454170808289584e-114	2.0909660094922093e-113
754	Fibroblasts	hsa-miR-615	22.602789	83.24135	4.068514944308061e-113	1.32802468936848e-112
755	Fibroblasts	hsa-miR-668	22.489305	128.90865	5.281954630987751e-112	1.6614148202925106e-111
756	Fibroblasts	hsa-miR-30c	22.367214	80.68075	8.210663873199949e-111	2.5365086608278412e-110
757	Fibroblasts	hsa-miR-1228	21.98511	104.79153	3.998342559358387e-107	1.1926090737396567e-106
758	Fibroblasts	hsa-miR-320a	21.890491	25.357681	3.200410408391988e-106	9.38425424833583e-106
759	Fibroblasts	hsa-miR-589	21.794462	93.15269	2.6185084456857525e-105	7.550032685060587e-105
760	Fibroblasts	hsa-miR-511	21.601015	106.86422	1.757109727968561e-103	4.942763950220504e-103
761	Fibroblasts	hsa-miR-342	21.353064	87.86489	3.651904037886633e-101	1.0028244421498214e-100
762	Fibroblasts	hsa-miR-509	21.269201	52.72595	2.1897571507741036e-100	5.965795072187715e-100
763	Fibroblasts	hsa-miR-449a	21.147083	23.720716	2.935352941518274e-99	7.934625920041585e-99
764	Fibroblasts	hsa-miR-491	21.117281	89.7777	5.51813953365947e-99	1.4800591307334704e-98
765	Fibroblasts	hsa-miR-501	20.787535	81.749954	5.612165837925785e-96	1.4600070525731741e-95
766	Fibroblasts	hsa-miR-625	20.748886	96.212715	1.2546330629441383e-95	3.2155780724346065e-95
767	Fibroblasts	hsa-miR-193a	20.59537	99.293915	3.0197557671763215e-94	7.571271706108748e-94
768	Fibroblasts	hsa-miR-770	20.39771	95.71401	1.752319656731425e-92	4.33073286592195e-92
769	Fibroblasts	hsa-miR-1271	19.996216	70.31592	5.94133328918779e-89	1.4476769845485743e-88
770	Fibroblasts	hsa-miR-380	19.916094	107.99011	2.951309769540258e-88	7.140931330496009e-88
771	Fibroblasts	hsa-miR-150	19.8966	95.01377	4.3547809320480594e-88	1.0463570850615475e-87
772	Fibroblasts	hsa-miR-379	19.857822	65.68137	9.431171400279822e-88	2.2198539486372915e-87
773	Fibroblasts	hsa-miR-1307	19.684916	78.7824	2.9041640128221362e-86	6.743897640513149e-86
774	Fibroblasts	hsa-miR-508	19.675104	101.40523	3.5245343713336525e-86	8.129925949876291e-86
775	Fibroblasts	hsa-miR-671	19.411663	84.67949	6.150443866992208e-84	1.4000352486705948e-83
776	Fibroblasts	hsa-miR-339	19.030499	64.61994	9.533975368821758e-81	2.142049011436577e-80
777	Fibroblasts	hsa-miR-760	18.903646	83.49115	1.0643749824807466e-79	2.3456926365499254e-79
778	Fibroblasts	hsa-miR-423	18.632643	42.707127	1.7468383578360557e-77	3.754074980194256e-77
779	Fibroblasts	hsa-miR-1275	18.289001	48.660538	1.0125291073619402e-74	2.162562167575502e-74
780	Fibroblasts	hsa-miR-497	18.152178	74.71305	1.2340833301862544e-73	2.603614830758805e-73
781	Fibroblasts	hsa-miR-218	17.408613	68.34384	7.098260638620783e-68	1.4447048123310535e-67
782	Fibroblasts	hsa-miR-320d	17.391003	73.86364	9.652948499302196e-68	1.953169696350035e-67
783	Fibroblasts	hsa-miR-129	17.265223	79.24988	8.597196968390451e-67	1.709557558082239e-66
784	Fibroblasts	hsa-miR-125b	17.015755	15.611441	6.2760268546719835e-65	1.2199467930991608e-64
785	Fibroblasts	hsa-miR-105	16.709635	26.264862	1.1151539734982826e-62	2.131730800167988e-62
786	Fibroblasts	hsa-miR-887	16.6769	95.58538	1.9297216459808712e-62	3.668591700600997e-62
787	Fibroblasts	hsa-miR-140	16.401161	32.36265	1.8761512443903957e-60	3.527980057386288e-60
788	Fibroblasts	hsa-miR-937	16.390722	68.26472	2.2278419991042514e-60	4.1442652241401667e-60
789	Fibroblasts	hsa-miR-1258	15.6588	80.80982	2.89302437304162e-55	5.21347100558542e-55
790	Fibroblasts	hsa-miR-195	15.561698	35.39562	1.3253632986572036e-54	2.3637922749247034e-54
791	Fibroblasts	hsa-miR-152	15.038871	55.749256	4.0845891703804004e-51	7.101848507294565e-51
792	Fibroblasts	hsa-miR-935	14.752037	83.686325	2.9851806030303822e-49	5.113230141824318e-49
793	Fibroblasts	hsa-miR-23a	14.625758	55.324947	1.9241426123295244e-48	3.279573122492687e-48
794	Fibroblasts	hsa-miR-346	14.298629	37.53206	2.231638027197345e-46	3.766569548342837e-46
795	Fibroblasts	hsa-miR-659	13.97388	21.26974	2.2502618981055014e-44	3.761307327268133e-44
796	Fibroblasts	hsa-miR-125a	13.906161	19.495636	5.811554115456673e-44	9.66729674975004e-44
797	Fibroblasts	hsa-miR-412	13.803983	53.488102	2.411528724428432e-43	3.97328066024875e-43
798	Fibroblasts	hsa-miR-367	13.432606	2.750945	3.894624361346459e-41	6.296916023485396e-41
799	Fibroblasts	hsa-miR-92b	13.341835	54.722675	1.3216547972990576e-40	2.126942138909181e-40
800	Fibroblasts	hsa-miR-25	13.301827	44.83723	2.258806150298451e-40	3.60159874655882e-40
801	Fibroblasts	hsa-miR-652	13.157076	38.079155	1.5496882824518704e-39	2.4483659622298958e-39
802	Fibroblasts	hsa-miR-326	12.589321	20.320236	2.417433577551737e-36	3.750816223465924e-36
803	Fibroblasts	hsa-miR-495	12.5733595	35.174633	2.9587746702248986e-36	4.5702501602581024e-36
804	Fibroblasts	hsa-miR-551b	11.978628	56.599697	4.598710274407891e-33	6.799802371560385e-33
805	Fibroblasts	hsa-miR-483	11.776521	36.91951	5.157872543423765e-32	7.561965678070435e-32
806	Fibroblasts	hsa-miR-133b	11.512346	46.828533	1.1432505390794e-30	1.6481861938394682e-30
807	Fibroblasts	hsa-miR-99b	11.4020815	22.164145	4.0823838788242586e-30	5.836796785426419e-30
808	Fibroblasts	hsa-miR-1293	11.258116	41.546326	2.1122767137903056e-29	3.0076038805409293e-29
809	Fibroblasts	hsa-miR-449c	11.16355	22.600052	6.148579744091257e-29	8.718887669899898e-29
810	Fibroblasts	hsa-miR-934	11.082017	20.029373	1.5337817020513143e-28	2.1572701988201414e-28
811	Fibroblasts	hsa-miR-34c	10.964818	36.777527	5.6413727194806675e-28	7.902489720406118e-28
812	Fibroblasts	hsa-miR-1	10.712942	42.014767	8.850328663469475e-27	1.2248854870241753e-26
813	Fibroblasts	hsa-miR-296	10.489902	41.668816	9.61283665607699e-26	1.3146409023725844e-25
814	Fibroblasts	hsa-miR-302c	9.657241	2.9944122	4.580349224014047e-22	6.118922129377838e-22
815	Fibroblasts	hsa-miR-542	9.612915	30.36843	7.052355710668539e-22	9.385057984197364e-22
816	Fibroblasts	hsa-miR-455	9.542057	32.954716	1.4002688342490816e-21	1.85629508295089e-21
817	Fibroblasts	hsa-miR-551a	9.527561	23.893991	1.6102189690510756e-21	2.126472378975848e-21
818	Fibroblasts	hsa-miR-1226	9.255798	23.184181	2.1263468843157555e-20	2.786803113535043e-20
819	Fibroblasts	hsa-miR-181c	9.167253	26.059757	4.852294245021198e-20	6.311630860065168e-20
820	Fibroblasts	hsa-miR-191	9.12332	30.845598	7.28580105873151e-20	9.441524967494764e-20
821	Fibroblasts	hsa-miR-888	8.770259	11.016634	1.7825650843324715e-18	2.3013713402202804e-18
822	Fibroblasts	hsa-miR-144	8.5712385	18.37097	1.0237808858681496e-17	1.2928036004028459e-17
823	Fibroblasts	hsa-miR-192	8.183298	16.612158	2.7617865147972165e-16	3.449740556389303e-16
824	Fibroblasts	hsa-miR-1292	8.025464	28.041735	1.0114323340721743e-15	1.2588330488811953e-15
825	Fibroblasts	hsa-miR-383	7.650057	39.02571	2.0089018824762268e-14	2.4474649694956845e-14
826	Fibroblasts	hsa-miR-202	7.51572	17.666382	5.659868937674517e-14	6.871279482229414e-14
827	Fibroblasts	hsa-miR-486	7.168128	27.36491	7.603029593807615e-13	9.13419527589387e-13
828	Fibroblasts	hsa-miR-1266	7.09222	22.964605	1.3197780280748415e-12	1.5800802689062115e-12
829	Fibroblasts	hsa-miR-132	7.0648236	29.382677	1.6082010429949894e-12	1.91875020991816e-12
830	Fibroblasts	hsa-miR-100	6.803711	1.8768183	1.0195793267764674e-11	1.2103290714418757e-11
831	Fibroblasts	hsa-miR-490	6.8034496	29.07387	1.0214337828353402e-11	1.2103290714418757e-11
832	Fibroblasts	hsa-let-7d	6.6134043	9.302806	3.755810045469291e-11	4.435188654376705e-11
833	Fibroblasts	hsa-miR-33a	6.2022285	19.422567	5.566918628257287e-10	6.463603507976582e-10
834	Fibroblasts	hsa-miR-1911	6.1673226	29.261906	6.945590708051008e-10	8.037372525035615e-10
835	Fibroblasts	hsa-miR-449b	6.095863	9.714861	1.088487288805448e-09	1.2553886730889499e-09
836	Fibroblasts	hsa-miR-193b	6.0101686	16.832415	1.8533061081664228e-09	2.1303784499188777e-09
837	Fibroblasts	hsa-miR-1254	5.3257914	14.189112	1.0051446630075742e-07	1.1402624701659694e-07
838	Fibroblasts	hsa-miR-181a	5.0827594	6.9871163	3.719903763550425e-07	4.192464827975398e-07
839	Fibroblasts	hsa-miR-324	5.0447927	2.9029324	4.5401394831329033e-07	5.100286562220729e-07
840	Fibroblasts	hsa-miR-1250	4.897398	24.1401	9.711391953334475e-07	1.0839166502753962e-06
841	Fibroblasts	hsa-miR-421	4.588768	14.354252	4.458700955243366e-06	4.944585033699373e-06
842	Fibroblasts	hsa-miR-548b	4.3695474	17.652964	1.2450437528857855e-05	1.3763103466405167e-05
843	Fibroblasts	hsa-miR-892a	4.174766	15.965821	2.9829244180994318e-05	3.286916715485361e-05
844	Fibroblasts	hsa-miR-505	4.0521774	8.262848	5.0743172877402306e-05	5.573694544628952e-05
845	Fibroblasts	hsa-miR-330	4.0310874	8.129699	5.551939167650703e-05	6.079022000022606e-05
846	Fibroblasts	hsa-miR-576	3.8724155	11.141611	0.00010776203285326071	0.00011762038917106689
847	Fibroblasts	hsa-miR-513b	3.5873346	3.837291	0.0003340753966264919	0.0003623513706356307
848	Fibroblasts	hsa-miR-95	3.5802436	2.0289505	0.00034327397231733917	0.000371164982568123
849	Fibroblasts	hsa-miR-372	3.4601932	7.640571	0.0005397881712915548	0.0005782250998974549
850	Fibroblasts	hsa-miR-27b	3.4163384	15.848909	0.0006346929231056288	0.000677789356156011
851	Fibroblasts	hsa-miR-584	3.4017377	10.719189	0.0006695885028395337	0.0007128542214845497
852	Fibroblasts	hsa-miR-522	3.3757024	12.008032	0.0007362751197041451	0.0007814453724467307
853	Fibroblasts	hsa-miR-320b	2.265889	3.4680498	0.023458187082423216	0.024521246919995264
854	Fibroblasts	hsa-miR-93	1.8840716	4.630314	0.059555292259609656	0.061880273639113935
855	Fibroblasts	hsa-miR-889	1.7778891	7.404951	0.07542206708279177	0.07813184194804178
856	Fibroblasts	hsa-miR-616	0.7894345	0.60537285	0.42985811308592525	0.4361610179698831
857	Fibroblasts	hsa-miR-10a	0.44411904	4.992637	0.6569565237093951	0.6588607455172484
858	Fibroblasts	hsa-miR-489	-0.16798705	2.7708385	0.8665934661295335	0.8665934661295335
859	Fibroblasts	hsa-miR-518c	-0.50937754	-2.2437112	0.6104876038326789	0.6140369503665898
860	Fibroblasts	hsa-miR-504	-0.52751076	1.2526478	0.5978389604977952	0.603067872688738
861	Fibroblasts	hsa-miR-519d	-0.5538078	-3.4663815	0.5797104047266195	0.5864906433783929
862	Fibroblasts	hsa-miR-518f	-1.0421739	-9.430999	0.29733107469491205	0.3025780936601164
863	Fibroblasts	hsa-miR-26a	-1.1017543	-3.7400913	0.2705684921335091	0.2761554521480653
864	Fibroblasts	hsa-miR-503	-1.427105	-3.8726015	0.1535496467432499	0.1571839579087706
865	Fibroblasts	hsa-miR-506	-1.4294599	1.339093	0.15287209088676104	0.15695472832884072
866	Fibroblasts	hsa-miR-513a	-1.5016263	2.1564972	0.13319364575752587	0.13715774235745223
867	Fibroblasts	hsa-miR-206	-1.5516299	-0.7625806	0.12075079792677061	0.12471574950048546
868	Fibroblasts	hsa-miR-26b	-1.9983394	-6.021121	0.04567987463850241	0.047606134412415166
869	Fibroblasts	hsa-miR-592	-2.4879353	-3.281047	0.012848709684252899	0.013471677426519706
870	Fibroblasts	hsa-miR-944	-2.7098248	-15.652782	0.0067318764680407706	0.00707972418827388
871	Fibroblasts	hsa-miR-628	-2.786387	-1.580232	0.005329918342069695	0.0056224138608418125
872	Fibroblasts	hsa-miR-512	-3.043313	-14.659586	0.002339887594482441	0.002475844366027292
873	Fibroblasts	hsa-miR-205	-3.5021114	-15.960393	0.0004615866594694131	0.0004959906340882513
874	Fibroblasts	hsa-miR-519c	-3.537462	-21.742922	0.00040399246803310705	0.0004354560558861528
875	Fibroblasts	hsa-miR-496	-3.6995091	-9.347255	0.00021601679156028116	0.00023503713798697258
876	Fibroblasts	hsa-miR-153	-4.858201	-18.911625	1.1845699590139875e-06	1.317881690735819e-06
877	Fibroblasts	hsa-miR-124	-4.936988	-20.910063	7.933848721170891e-07	8.883856496845075e-07
878	Fibroblasts	hsa-miR-34b	-5.290231	-13.760671	1.2216166140979583e-07	1.381305060385273e-07
879	Fibroblasts	hsa-miR-582	-5.387203	-16.176205	7.156242221330379e-08	8.144933580856287e-08
880	Fibroblasts	hsa-miR-885	-5.5749984	-21.278286	2.4753228652753794e-08	2.8266063082022485e-08
881	Fibroblasts	hsa-miR-22	-5.9173307	-24.704308	3.2720820720672518e-09	3.748809261375063e-09
882	Fibroblasts	hsa-miR-1262	-6.382566	-11.579609	1.7414498365642235e-10	2.0287597422600044e-10
883	Fibroblasts	hsa-miR-1251	-6.3828278	-10.663623	1.7384757136968304e-10	2.0287597422600044e-10
884	Fibroblasts	hsa-miR-148a	-6.5637145	-19.895052	5.2483608109433654e-11	6.155704544360693e-11
885	Fibroblasts	hsa-miR-154	-6.5739455	-10.693744	4.899914169850169e-11	5.766565655674009e-11
886	Fibroblasts	hsa-miR-373	-7.1775217	-28.318253	7.098649875153014e-13	8.557954204888303e-13
887	Fibroblasts	hsa-miR-518b	-7.4652452	-39.182884	8.314468973776476e-14	1.0058763164079234e-13
888	Fibroblasts	hsa-miR-376b	-7.6760664	-24.51246	1.640483126405645e-14	2.0056790167362305e-14
889	Fibroblasts	hsa-miR-122	-7.742319	-18.206745	9.761962378103131e-15	1.1977443201502423e-14
890	Fibroblasts	hsa-miR-369	-7.7543817	-15.851042	8.877493284319232e-15	1.093100596574539e-14
891	Fibroblasts	hsa-miR-1283	-7.832357	-38.942364	4.788076358408793e-15	5.9166943571765796e-15
892	Fibroblasts	hsa-miR-517b	-7.8334823	-8.935911	4.7454024666557564e-15	5.8849794030928015e-15
893	Fibroblasts	hsa-miR-598	-8.481279	-22.32075	2.22731908797084e-17	2.792218856659096e-17
894	Fibroblasts	hsa-miR-30e	-8.483451	-4.7612295	2.186117919144287e-17	2.750533818268812e-17
895	Fibroblasts	hsa-miR-651	-8.575844	-38.489872	9.836312154855051e-18	1.2466534818973802e-17
896	Fibroblasts	hsa-miR-660	-8.588011	-19.47529	8.848787399651851e-18	1.1256178089263015e-17
897	Fibroblasts	hsa-miR-424	-8.651229	-22.46004	5.0947993040402e-18	6.504799111431399e-18
898	Fibroblasts	hsa-miR-629	-8.651516	-23.594797	5.08196364237061e-18	6.504799111431399e-18
899	Fibroblasts	hsa-miR-224	-8.703168	-23.329626	3.2274450690122123e-18	4.151286222595634e-18
900	Fibroblasts	hsa-miR-128	-9.173375	-29.96987	4.584358174128167e-20	5.985614823578664e-20
901	Fibroblasts	hsa-miR-24	-9.280709	-28.239737	1.6835465732185052e-20	2.2148559480365124e-20
902	Fibroblasts	hsa-miR-450b	-9.976678	-50.029682	1.9281492600191812e-23	2.5858125735140958e-23
903	Fibroblasts	hsa-miR-515	-10.001274	-33.1369	1.5044902339307182e-23	2.0255004705837684e-23
904	Fibroblasts	hsa-miR-126	-10.134093	-30.405703	3.899733782623249e-24	5.270733940576735e-24
905	Fibroblasts	hsa-miR-1287	-10.155367	-29.886372	3.136288515180318e-24	4.2555130441270195e-24
906	Fibroblasts	hsa-miR-10b	-10.387879	-53.17696	2.8154240370701405e-25	3.8351839245128684e-25
907	Fibroblasts	hsa-miR-520a	-10.570729	-58.941013	4.0731556856758304e-26	5.592507409697768e-26
908	Fibroblasts	hsa-miR-135a	-10.648208	-46.197826	1.7775531263630935e-26	2.4503321980941447e-26
909	Fibroblasts	hsa-miR-1323	-10.7348175	-40.760773	6.985694773378738e-27	9.70702968509656e-27
910	Fibroblasts	hsa-miR-31	-10.913925	-35.585163	9.889222028517617e-28	1.3797059765593128e-27
911	Fibroblasts	hsa-let-7e	-11.130843	-2.340344	8.879184235485211e-29	1.2539582634603604e-28
912	Fibroblasts	hsa-miR-655	-11.426992	-57.340443	3.0654437052353375e-30	4.4010104647777046e-30
913	Fibroblasts	hsa-miR-520d	-11.605629	-39.10306	3.8584108618154135e-31	5.585816561456624e-31
914	Fibroblasts	hsa-miR-345	-11.637159	-30.725693	2.6675361182927102e-31	3.8780146929801584e-31
915	Fibroblasts	hsa-miR-1248	-11.67646	-36.832047	1.6815227608710986e-31	2.454881330216878e-31
916	Fibroblasts	hsa-miR-7	-11.863444	-45.761124	1.8327728754135493e-32	2.6984655952897363e-32
917	Fibroblasts	hsa-miR-221	-12.033604	-24.894957	2.3660449282733758e-33	3.5135259449896484e-33
918	Fibroblasts	hsa-miR-106b	-12.260831	-38.50642	1.4698549727231847e-34	2.1921112955268184e-34
919	Fibroblasts	hsa-miR-892b	-12.27551	-39.60006	1.2261695950533128e-34	1.8366003458374296e-34
920	Fibroblasts	hsa-miR-21	-12.333416	-40.48286	5.9854672486282e-35	9.004224643588511e-35
921	Fibroblasts	hsa-miR-376c	-12.3827915	-37.250935	3.238792253389416e-35	4.893546374116759e-35
922	Fibroblasts	hsa-miR-130b	-12.417723	-50.128647	2.094373764441622e-35	3.178304046038602e-35
923	Fibroblasts	hsa-miR-19b	-12.44389	-72.62709	1.5096970302969994e-35	2.3011241078535762e-35
924	Fibroblasts	hsa-miR-186	-12.472306	-28.921623	1.0572180366431661e-35	1.6185727463652013e-35
925	Fibroblasts	hsa-miR-185	-12.475917	-27.999542	1.0103652215988034e-35	1.5537171852141598e-35
926	Fibroblasts	hsa-miR-624	-12.680667	-22.02176	7.568468112045147e-37	1.1795900751205501e-36
927	Fibroblasts	hsa-miR-107	-12.736375	-36.417614	3.7124624163388425e-37	5.812271475354025e-37
928	Fibroblasts	hsa-miR-767	-13.072558	-43.89917	4.724909378468098e-39	7.430993840681645e-39
929	Fibroblasts	hsa-let-7f	-13.170839	-30.391134	1.2915445890767649e-39	2.0498826964245902e-39
930	Fibroblasts	hsa-miR-27a	-13.314335	-33.945957	1.9106754020076055e-40	3.060618930993664e-40
931	Fibroblasts	hsa-miR-376a	-13.456992	-38.32484	2.8008582042589354e-41	4.5497508857915096e-41
932	Fibroblasts	hsa-miR-9	-13.46895	-37.4506	2.382278946628685e-41	3.8880590355354953e-41
933	Fibroblasts	hsa-miR-873	-13.59973	-59.996468	4.0191850462740156e-42	6.590701545074926e-42
934	Fibroblasts	hsa-miR-517a	-13.8990965	-39.34868	6.414566485461663e-44	1.061933016253462e-43
935	Fibroblasts	hsa-miR-18b	-13.986465	-55.290585	1.885516194044855e-44	3.166934966696698e-44
936	Fibroblasts	hsa-miR-516b	-14.371921	-44.365566	7.764813377446368e-47	1.3169732493119819e-46
937	Fibroblasts	hsa-miR-184	-14.778857	-49.876247	2.0054038788179357e-49	3.452088269009979e-49
938	Fibroblasts	hsa-miR-452	-14.783776	-45.837585	1.864145378902398e-49	3.2249715055011484e-49
939	Fibroblasts	hsa-miR-425	-15.072285	-9.703442	2.464404342181127e-51	4.306484355528636e-51
940	Fibroblasts	hsa-miR-302d	-15.312962	-13.597771	6.264514710003668e-53	1.100265020132624e-52
941	Fibroblasts	hsa-miR-670	-15.36082	-13.54405	2.997605635842204e-53	5.291691581639808e-53
942	Fibroblasts	hsa-let-7b	-15.384684	-6.230254	2.0738887859577496e-53	3.679823179186571e-53
943	Fibroblasts	hsa-miR-520g	-15.614423	-64.596985	5.806845974878011e-55	1.0410200555998921e-54
944	Fibroblasts	hsa-miR-34a	-15.819095	-36.892662	2.297730131107764e-56	4.1623802375041165e-56
945	Fibroblasts	hsa-miR-548f	-15.866272	-65.3921	1.084963340672643e-56	1.9757753466986027e-56
946	Fibroblasts	hsa-miR-210	-16.104647	-51.69926	2.3664676656029444e-58	4.332263557135549e-58
947	Fibroblasts	hsa-miR-302b	-16.241234	-17.84525	2.5768771475393093e-59	4.7425504949393675e-59
948	Fibroblasts	hsa-miR-187	-16.329178	-71.92592	6.120273030855818e-60	1.132414154372253e-59
949	Fibroblasts	hsa-miR-320c	-16.39326	-39.866596	2.1367261519428596e-60	3.996255397687727e-60
950	Fibroblasts	hsa-miR-335	-16.577261	-42.998672	1.0176320321932718e-61	1.9240474488462954e-61
951	Fibroblasts	hsa-miR-29b	-16.871212	-39.02747	7.327772320391486e-64	1.4085606793641413e-63
952	Fibroblasts	hsa-miR-507	-16.999949	-66.62716	8.219083812699084e-65	1.5887167593261915e-64
953	Fibroblasts	hsa-miR-516a	-17.053825	-96.56358	3.2738663815134088e-65	6.399761401150506e-65
954	Fibroblasts	hsa-miR-155	-17.094986	-59.589252	1.6173747337308703e-65	3.1796116924481884e-65
955	Fibroblasts	hsa-miR-627	-17.226313	-65.30027	1.6855813686403286e-66	3.3326351631403065e-66
956	Fibroblasts	hsa-miR-30b	-17.296936	-70.3682	4.960817910198023e-67	9.921635820396046e-67
957	Fibroblasts	hsa-let-7i	-17.33124	-45.34926	2.73371546920865e-67	5.499218327594145e-67
958	Fibroblasts	hsa-miR-130a	-17.461782	-58.93181	2.80049200529451e-68	5.733551679478701e-68
959	Fibroblasts	hsa-miR-196b	-17.563465	-58.79045	4.692167834201587e-69	9.663631372819937e-69
960	Fibroblasts	hsa-miR-484	-17.607948	-4.0193076	2.1406814920722923e-69	4.4351844087246294e-69
961	Fibroblasts	hsa-miR-16	-17.65973	-87.57852	8.564789944404735e-70	1.78519115708677e-69
962	Fibroblasts	hsa-miR-891a	-17.782843	-42.28901	9.5987991675273e-71	2.01283909816027e-70
963	Fibroblasts	hsa-miR-138	-18.269299	-83.834915	1.4530716861436498e-74	3.0844343767221032e-74
964	Fibroblasts	hsa-miR-142	-18.741364	-73.57163	2.2771974227642206e-78	4.924439426727627e-78
965	Fibroblasts	hsa-miR-148b	-18.763264	-82.402176	1.5084573995594034e-78	3.2825550958965633e-78
966	Fibroblasts	hsa-miR-194	-18.887579	-45.623413	1.4431254215429266e-79	3.1602619990750165e-79
967	Fibroblasts	hsa-miR-521	-18.905582	-110.43467	1.0260135008291886e-79	2.2756453287621748e-79
968	Fibroblasts	hsa-miR-96	-18.983871	-95.34425	2.3186542626323107e-80	5.175834676585674e-80
969	Fibroblasts	hsa-miR-30d	-19.410276	-76.54913	6.318707195162197e-84	1.4289363983830851e-83
970	Fibroblasts	hsa-miR-498	-19.459232	-79.481964	2.434014605120391e-84	5.577278499150035e-84
971	Fibroblasts	hsa-miR-520b	-19.698471	-106.43031	2.2223332865181526e-86	5.195454845508654e-86
972	Fibroblasts	hsa-miR-101	-19.860518	-98.32579	8.938452214757998e-88	2.1182907303467584e-87
973	Fibroblasts	hsa-miR-548d	-19.885872	-101.51242	5.393567430709988e-88	1.2870167800176939e-87
974	Fibroblasts	hsa-miR-1179	-20.342997	-123.765236	5.355626543919527e-92	1.3142175774440826e-91
975	Fibroblasts	hsa-miR-519e	-20.459017	-116.46283	4.993456192785304e-93	1.2429754264055506e-92
976	Fibroblasts	hsa-miR-362	-20.655735	-36.889027	8.669207497426763e-95	2.1894494847515767e-94
977	Fibroblasts	hsa-miR-331	-20.668976	-48.322895	6.590095884213499e-95	1.6765979234837282e-94
978	Fibroblasts	hsa-miR-216a	-20.783243	-85.900246	6.137010212542176e-96	1.584630995178801e-95
979	Fibroblasts	hsa-miR-301b	-20.808441	-118.995865	3.6295791985375647e-96	9.513896990106041e-96
980	Fibroblasts	hsa-miR-450a	-21.006493	-116.79528	5.7206977585090085e-98	1.51096291942299e-97
981	Fibroblasts	hsa-miR-524	-21.072485	-57.57997	1.4226875058047066e-98	3.78653751544945e-98
982	Fibroblasts	hsa-miR-183	-21.435907	-96.00608	6.18181475047692e-102	1.7111263229320114e-101
983	Fibroblasts	hsa-miR-454	-21.53055	-113.76073	8.05722782673186e-103	2.248226474233245e-102
984	Fibroblasts	hsa-miR-656	-21.662191	-151.42929	4.665016618550277e-104	1.3230293032937673e-103
985	Fibroblasts	hsa-miR-196a	-21.689535	-115.18129	2.5757408553751734e-104	7.365341619502562e-104
986	Fibroblasts	hsa-let-7a	-21.853075	-89.363785	7.267221689539324e-106	2.1129905080509292e-105
987	Fibroblasts	hsa-miR-590	-21.961454	-150.52785	6.730931453096824e-107	1.9905147715995735e-106
988	Fibroblasts	hsa-miR-525	-22.101261	-116.2578	3.073637451248996e-108	9.247639635931762e-108
989	Fibroblasts	hsa-miR-374a	-22.130436	-120.34758	1.6101234457183037e-108	4.886865896653799e-108
990	Fibroblasts	hsa-miR-1197	-22.239601	-22.2098	1.4221335049655681e-109	4.354497280691032e-109
991	Fibroblasts	hsa-miR-188	-22.407484	-92.887	3.327123775603274e-111	1.0371034471700298e-110
992	Fibroblasts	hsa-miR-520c	-22.516544	-101.62672	2.8580307022603297e-112	9.072280944789671e-112
993	Fibroblasts	hsa-miR-215	-22.537714	-67.50255	1.7723957012683975e-112	5.678230672582088e-112
994	Fibroblasts	hsa-miR-526b	-22.554329	-148.77284	1.217724185663854e-112	3.9376875536419954e-112
995	Fibroblasts	hsa-miR-653	-22.742699	-82.44208	1.6947857328000544e-114	5.638421764892489e-114
996	Fibroblasts	hsa-miR-518e	-22.751831	-31.506184	1.376340592426974e-114	4.668763186075813e-114
997	Fibroblasts	hsa-miR-222	-22.91605	-118.710365	3.2144755754925237e-116	1.1122085491204132e-115
998	Fibroblasts	hsa-miR-363	-22.97202	-77.03684	8.878676749378194e-117	3.134716484984546e-116
999	Fibroblasts	hsa-miR-523	-23.28277	-27.410908	6.62722274487706e-120	2.4137042839236452e-119
1000	Fibroblasts	hsa-miR-190b	-23.327251	-78.380516	2.345779369764543e-120	8.634464488707788e-120
1001	Fibroblasts	hsa-miR-136	-23.401695	-141.97865	4.107070324770368e-121	1.5280068090005884e-120
1002	Fibroblasts	hsa-miR-494	-23.452065	-172.88339	1.2593010806549024e-121	4.736067107680394e-121
1003	Fibroblasts	hsa-miR-340	-23.56335	-99.37169	9.161021066943327e-123	3.5219036546248796e-122
1004	Fibroblasts	hsa-miR-15a	-23.589699	-55.93291	4.9166009450415376e-123	1.9113976707689573e-122
1005	Fibroblasts	hsa-miR-539	-23.659536	-77.50945	9.41562056217108e-124	3.744603120127809e-123
1006	Fibroblasts	hsa-miR-200c	-23.768415	-190.16888	7.088399384213053e-125	2.8853955140443722e-124
1007	Fibroblasts	hsa-miR-302a	-23.890192	-43.487335	3.8731897683769147e-126	1.614606819106521e-125
1008	Fibroblasts	hsa-miR-891b	-24.01006	-105.726746	2.18329826090759e-127	9.326187633012669e-127
1009	Fibroblasts	hsa-miR-15b	-24.148897	-103.556694	7.66846636066903e-129	3.6851241122103946e-128
1010	Fibroblasts	hsa-miR-33b	-24.208975	-133.63919	1.7896634992693144e-129	9.106228981576216e-129
1011	Fibroblasts	hsa-miR-141	-24.280565	-140.57503	3.1454869239545088e-130	1.6243857846093436e-129
1012	Fibroblasts	hsa-miR-429	-24.280643	-113.50537	3.139487238741529e-130	1.6243857846093436e-129
1013	Fibroblasts	hsa-miR-1537	-24.307308	-182.81146	1.640837022059882e-130	8.734301686657218e-130
1014	Fibroblasts	hsa-miR-1291	-24.343233	-67.64379	6.837382752827316e-131	3.696460050747268e-130
1015	Fibroblasts	hsa-miR-200a	-24.516008	-128.51671	9.971061371492523e-133	5.655716777928546e-132
1016	Fibroblasts	hsa-miR-708	-24.527784	-119.11173	7.466812337425884e-133	4.378842489405688e-132
1017	Fibroblasts	hsa-miR-519b	-24.570723	-94.28525	2.597659082603676e-133	1.549638004449779e-132
1018	Fibroblasts	hsa-miR-577	-24.586317	-145.10071	1.7694606481885768e-133	1.0740936566197326e-132
1019	Fibroblasts	hsa-miR-802	-24.629623	-62.181717	6.085177413973927e-134	3.828129791336324e-133
1020	Fibroblasts	hsa-miR-520f	-24.65346	-135.41902	3.378733798689686e-134	2.1648923969382063e-133
1021	Fibroblasts	hsa-miR-135b	-24.699512	-135.48805	1.0824492924196916e-134	7.066555758060628e-134
1022	Fibroblasts	hsa-miR-137	-24.858053	-213.50385	2.1160784156706187e-136	1.464326263644068e-135
1023	Fibroblasts	hsa-miR-520e	-25.162865	-138.09459	1.0219671119369355e-139	8.223270249539062e-139
1024	Fibroblasts	hsa-miR-200b	-25.481071	-215.72227	3.1960265085019753e-143	3.0717365887268983e-142
1025	Fibroblasts	hsa-miR-32	-25.530499	-180.01212	9.04183675529798e-144	9.294206852279891e-143
1026	Fibroblasts	hsa-miR-518d	-25.607061	-247.40648	1.272867000316637e-144	1.4206838132566336e-143
1027	Fibroblasts	hsa-miR-18a	-25.71429	-151.8404	8.090610692554307e-146	9.331170998745967e-145
1028	Fibroblasts	hsa-miR-98	-26.134808	-75.24972	1.4669047797379091e-150	2.0301962151572662e-149
1029	Fibroblasts	hsa-miR-29c	-26.21294	-140.42998	1.892196566598365e-151	2.846521791491454e-150
1030	Fibroblasts	hsa-miR-890	-26.256586	-256.4548	6.011307351217624e-152	9.904344492958563e-151
1031	Fibroblasts	hsa-miR-301a	-26.366352	-214.7186	3.333191124120538e-153	5.766420644728531e-152
1032	Fibroblasts	hsa-miR-1277	-26.632671	-191.28897	2.8414732704297396e-156	6.144685947304312e-155
1033	Fibroblasts	hsa-miR-146a	-26.703295	-154.29675	4.309857234018198e-157	1.065150430693069e-155
1034	Fibroblasts	hsa-miR-29a	-26.735348	-196.26637	1.8280647970250186e-157	4.865464767466588e-156
1035	Fibroblasts	hsa-miR-374b	-27.167248	-219.21078	1.5839974464659614e-162	7.829473092531752e-161
1036	Fibroblasts	hsa-miR-19a	-27.2559	-227.85426	1.414748055720006e-163	8.158380454652035e-162
1037	Fibroblasts	hsa-let-7g	-27.896317	-203.43182	2.957174874109048e-171	5.1159125322086526e-169
1038	Plasma	hsa-miR-181a	9.606784	20.605026	7.4850703041594245e-22	8.632781084130537e-20
1039	Plasma	hsa-miR-629	9.449167	25.996796	3.415375244824313e-21	2.954299586773031e-19
1040	Plasma	hsa-let-7b	9.357856	3.990469	8.137136143393837e-21	5.630898211228535e-19
1041	Plasma	hsa-miR-16	9.194369	47.677956	3.772005200339538e-20	2.175189665529134e-18
1042	Plasma	hsa-miR-199b	8.382329	44.44664	5.1890540228195814e-17	1.795412691895575e-15
1043	Plasma	hsa-miR-150	7.7890587	39.933006	6.75101409652251e-15	1.9465423978306573e-13
1044	Plasma	hsa-miR-192	7.681965	15.621695	1.5666690216772228e-14	3.6137832100021274e-13
1045	Plasma	hsa-miR-155	7.5017376	26.853096	6.297732386196269e-14	1.2105641142355049e-12
1046	Plasma	hsa-miR-423	7.467956	20.801182	8.144988760055806e-14	1.4749949063381028e-12
1047	Plasma	hsa-miR-33b	7.461937	44.175537	8.525982117561288e-14	1.4749949063381028e-12
1048	Plasma	hsa-miR-616	7.311987	22.905874	2.632205063994005e-13	3.794762300591357e-12
1049	Plasma	hsa-miR-330	7.2965636	17.751326	2.95209869484347e-13	3.928562109291695e-12
1050	Plasma	hsa-miR-15a	7.2023773	14.571147	5.917167810327305e-13	7.582740971752768e-12
1051	Plasma	hsa-miR-496	7.182312	37.066048	6.854220749775172e-13	8.469858497936462e-12
1052	Plasma	hsa-miR-186	7.1029797	17.57162	1.2209520619578452e-12	1.4081647114580482e-11
1053	Plasma	hsa-miR-27a	7.070666	21.009966	1.5419191373245473e-12	1.6969643583896117e-11
1054	Plasma	hsa-miR-501	6.9474897	30.299767	3.7184300886356245e-12	3.784049443140959e-11
1055	Plasma	hsa-let-7i	6.609377	17.496756	3.859414883204705e-11	3.256969633143483e-10
1056	Plasma	hsa-miR-944	6.540796	21.068274	6.119235313272486e-11	5.041084329505429e-10
1057	Plasma	hsa-miR-92a	6.266382	7.1193643	3.6953289419635773e-10	2.9058723043622676e-09
1058	Plasma	hsa-miR-130b	6.2220592	29.059328	4.906722585795766e-10	3.6907087275768152e-09
1059	Plasma	hsa-miR-409	6.187948	13.8179655	6.095232198581112e-10	4.487128384487372e-09
1060	Plasma	hsa-miR-99b	6.131077	13.8690195	8.728614715018244e-10	6.163470798767984e-09
1061	Plasma	hsa-miR-199a	6.113048	57.16262	9.774577652528438e-10	6.7640077355496785e-09
1062	Plasma	hsa-miR-769	6.0823817	11.301026	1.1841038885917271e-09	8.033332263779167e-09
1063	Plasma	hsa-miR-21	6.0661197	23.096622	1.310374406748193e-09	8.7190297064399e-09
1064	Plasma	hsa-miR-532	6.007212	44.018517	1.887406433593842e-09	1.2321558981574892e-08
1065	Plasma	hsa-miR-382	5.9935555	14.269695	2.0530177724558494e-09	1.3154521282772664e-08
1066	Plasma	hsa-miR-22	5.9688187	27.161173	2.389775347882929e-09	1.5033859461227154e-08
1067	Plasma	hsa-miR-152	5.899459	27.697845	3.6469524470558666e-09	2.2532956190738032e-08
1068	Plasma	hsa-miR-342	5.808956	23.062841	6.286354344545691e-09	3.750135522780705e-08
1069	Plasma	hsa-miR-1323	5.6925783	22.56499	1.2513526227958165e-08	7.216133458122542e-08
1070	Plasma	hsa-miR-140	5.560028	12.158934	2.6973093390347566e-08	1.5052726311387512e-07
1071	Plasma	hsa-miR-93	5.5409813	14.178151	3.007812576428593e-08	1.6519097641972908e-07
1072	Plasma	hsa-miR-196a	5.514178	34.89718	3.5041406363670465e-08	1.8944260315359346e-07
1073	Plasma	hsa-miR-326	5.4445486	10.36313	5.193688015570145e-08	2.682113512518314e-07
1074	Plasma	hsa-miR-196b	5.4141517	20.624496	6.158000753471185e-08	3.087925015508739e-07
1075	Plasma	hsa-miR-518f	5.31709	25.315685	1.0543992060531047e-07	5.13833979287851e-07
1076	Plasma	hsa-miR-486	5.262914	22.658644	1.4178987594232934e-07	6.72045165425287e-07
1077	Plasma	hsa-miR-133a	5.251294	13.5717535	1.5103420378401112e-07	7.061869528279439e-07
1078	Plasma	hsa-miR-212	5.24794	19.751898	1.5380933551175954e-07	7.095737344942507e-07
1079	Plasma	hsa-miR-589	5.2315884	19.7224	1.68059607151069e-07	7.651134746614458e-07
1080	Plasma	hsa-miR-1301	5.2074203	35.317383	1.9148395645314563e-07	8.49403191446005e-07
1081	Plasma	hsa-miR-493	5.004732	8.7518	5.593973644091197e-07	2.3895245442661164e-06
1082	Plasma	hsa-miR-7	4.909078	21.773767	9.150545178348703e-07	3.861083697205672e-06
1083	Plasma	hsa-miR-185	4.8570585	11.703474	1.1914235668448252e-06	4.907530406289399e-06
1084	Plasma	hsa-miR-362	4.824505	8.961591	1.4035133545011917e-06	5.674757219510214e-06
1085	Plasma	hsa-miR-197	4.823517	18.73807	1.4104887886643884e-06	5.674757219510214e-06
1086	Plasma	hsa-miR-888	4.7697	6.683034	1.8450027796607392e-06	7.269328638084534e-06
1087	Plasma	hsa-miR-224	4.769281	13.270291	1.8488465900330605e-06	7.269328638084534e-06
1088	Plasma	hsa-miR-1271	4.7597876	9.313117	1.9379695631841476e-06	7.534128863614776e-06
1089	Plasma	hsa-miR-128	4.680395	14.74988	2.8632237722121083e-06	1.0886543133905378e-05
1090	Plasma	hsa-miR-892a	4.5954328	15.404451	4.318520889030015e-06	1.589583220855729e-05
1091	Plasma	hsa-miR-425	4.529517	2.9611382	5.911863293695003e-06	2.108767731565434e-05
1092	Plasma	hsa-miR-432	4.4972334	19.479467	6.884346604659685e-06	2.4305958420533172e-05
1093	Plasma	hsa-miR-1306	4.396009	6.6554627	1.102594056188935e-05	3.777203400409619e-05
1094	Plasma	hsa-miR-204	4.293647	12.533332	1.757621577944327e-05	5.958663434203648e-05
1095	Plasma	hsa-miR-628	4.266963	15.281143	1.981520692782015e-05	6.592366920217088e-05
1096	Plasma	hsa-miR-891a	4.241597	11.305188	2.2193496925073483e-05	7.287924389301396e-05
1097	Plasma	hsa-miR-29b	4.018724	6.9429383	5.8514201208249385e-05	0.00018574232677114026
1098	Plasma	hsa-miR-10a	4.0095296	22.534918	6.083977194852057e-05	0.000191368737219892
1099	Plasma	hsa-miR-223	3.9412484	-2.8897364	8.105864923009035e-05	0.0002460201108211514
1100	Plasma	hsa-miR-520a	3.9255555	18.516579	8.6529785333348e-05	0.0002603417889159862
1101	Plasma	hsa-miR-1976	3.9013276	3.449028	9.566656505294165e-05	0.0002853502716234294
1102	Plasma	hsa-miR-519d	3.7388296	20.602394	0.00018487889386793093	0.0005200658315309277
1103	Plasma	hsa-miR-188	3.6951954	19.963722	0.00021971768751292845	0.0006081785590357859
1104	Plasma	hsa-miR-498	3.6143358	16.65774	0.00030111854186489563	0.0008014385806557992
1105	Plasma	hsa-miR-491	3.6060703	15.589085	0.00031086909353906904	0.0008210740943856328
1106	Plasma	hsa-miR-652	3.5860949	8.718624	0.0003356669021162431	0.0008798541525168192
1107	Plasma	hsa-miR-874	3.5810037	16.672365	0.00034227681279670253	0.000890434415245557
1108	Plasma	hsa-miR-143	3.5782785	2.1733532	0.0003458649017066704	0.0008930541491828953
1109	Plasma	hsa-miR-100	3.5098174	1.0759243	0.000448414740984202	0.0011161978444642726
1110	Plasma	hsa-miR-214	3.437373	12.975569	0.0005873860485403096	0.0014413870410989159
1111	Plasma	hsa-miR-1228	3.4236867	14.166254	0.0006177778032316721	0.001494763076350759
1112	Plasma	hsa-miR-18b	3.4073052	16.724133	0.000656077164099839	0.0015764076304065576
1113	Plasma	hsa-miR-328	3.3577113	25.5468	0.0007859064696797024	0.0018249908624776983
1114	Plasma	hsa-miR-766	3.333723	12.828639	0.0008569196431632172	0.0019766279768964876
1115	Plasma	hsa-miR-675	3.305452	17.460455	0.0009482333469360932	0.002172773099601909
1116	Plasma	hsa-miR-484	3.2924845	0.78867024	0.0009930635786688593	0.0022605263040751666
1117	Plasma	hsa-miR-139	3.2567565	4.8693466	0.0011269303726714685	0.0025319344736644683
1118	Plasma	hsa-miR-361	3.2136614	19.092838	0.001310541334839649	0.002925466463577539
1119	Plasma	hsa-miR-1296	3.1916497	18.24181	0.001414628424580349	0.0031375733006718
1120	Plasma	hsa-miR-767	3.1743996	12.717722	0.0015014686420739124	0.003308969109283909
1121	Plasma	hsa-miR-516b	3.0359797	8.87945	0.002397554195432141	0.005147212529699146
1122	Plasma	hsa-miR-1292	3.0344224	9.580972	0.002409966560148155	0.005147212529699146
1123	Plasma	hsa-miR-379	3.025019	7.968713	0.0024861764364698664	0.005277405196432968
1124	Plasma	hsa-miR-1247	2.9934835	0.1413744	0.002758123513179647	0.00578370142763732
1125	Plasma	hsa-miR-452	2.9772818	10.952118	0.0029081666283047015	0.006061600321647149
1126	Plasma	hsa-miR-487a	2.9714417	8.14009	0.0029640500830496767	0.00614108580080951
1127	Plasma	hsa-miR-381	2.9659615	0.05748469	0.0030173840265208776	0.00621437424509657
1128	Plasma	hsa-miR-760	2.9529939	7.1284847	0.003147082179351276	0.006443138663050541
1129	Plasma	hsa-miR-671	2.939068	7.6494746	0.0032920079801664224	0.006700204477279896
1130	Plasma	hsa-miR-339	2.8680313	11.430688	0.004130346019448271	0.008308719318192452
1131	Plasma	hsa-miR-331	2.8226602	7.819537	0.004762703378244185	0.009470663039497057
1132	Plasma	hsa-miR-1293	2.8035831	11.825628	0.005053818659508237	0.009992121463941999
1133	Plasma	hsa-miR-518c	2.7809424	15.583436	0.00542013312662992	0.01059528848482459
1134	Plasma	hsa-miR-195	2.7580323	6.2509265	0.005815045163922326	0.01124025489786103
1135	Plasma	hsa-miR-541	2.7009215	-5.6631	0.00691476694733985	0.01321828377778778
1136	Plasma	hsa-miR-410	2.6807065	4.015764	0.007346691364071427	0.013966786878948976
1137	Plasma	hsa-miR-190b	2.6570177	11.119475	0.007883531478248471	0.014905474816797656
1138	Plasma	hsa-miR-301a	2.6397974	3.8560166	0.008295556698596204	0.015599253357142864
1139	Plasma	hsa-miR-142	2.6091607	11.420603	0.009076459950684948	0.01697543320506482
1140	Plasma	hsa-miR-574	2.5810995	9.649494	0.009848620865327446	0.01822258192194276
1141	Plasma	hsa-miR-877	2.5436645	5.3240323	0.010969641483515485	0.0200819891708802
1142	Plasma	hsa-miR-221	2.5118296	2.8719664	0.01201070384630734	0.021757610109017483
1143	Plasma	hsa-miR-363	2.4601693	12.010949	0.01388714642282149	0.02489612778391832
1144	Plasma	hsa-miR-892b	2.4226744	9.3735695	0.015406726401894732	0.02747797595389473
1145	Plasma	hsa-miR-146a	2.400004	17.581429	0.01639490137123515	0.02894201976758858
1146	Plasma	hsa-miR-337	2.3401678	5.8515697	0.01927508392439178	0.03351346250170631
1147	Plasma	hsa-miR-191	2.2887468	9.369595	0.0220940600843805	0.03803256114027689
1148	Plasma	hsa-miR-132	2.2779357	12.238463	0.022730408543745993	0.038934264139287696
1149	Plasma	hsa-miR-770	2.2050421	15.033567	0.027451130442070863	0.04655927025959077
1150	Plasma	hsa-miR-25	2.197675	4.803138	0.027972272116471623	0.04721173732828869
1151	Plasma	hsa-miR-32	2.1264887	22.118517	0.0334625971111596	0.05566374327144818
1152	Plasma	hsa-miR-520d	2.1138804	6.7880225	0.03452547590419014	0.057157007956219086
1153	Plasma	hsa-miR-450a	2.105495	13.468662	0.03524823798389775	0.05807566829727915
1154	Plasma	hsa-miR-30a	2.0868075	16.617424	0.03690554006336693	0.0602326267071932
1155	Plasma	hsa-miR-431	2.0302057	4.404922	0.04233563033868405	0.06877055444687644
1156	Plasma	hsa-miR-19b	2.0256836	11.972665	0.04279721907963167	0.06919550374557269
1157	Plasma	hsa-miR-512	1.999539	9.485158	0.04555006893337453	0.07330383186487249
1158	Plasma	hsa-miR-125a	1.9892668	2.8848464	0.04667176112604691	0.07476124698894551
1159	Plasma	hsa-miR-376a	1.9529399	7.186623	0.05082672068073371	0.08004268129322974
1160	Plasma	hsa-miR-146b	1.9523709	20.341509	0.05089419041766053	0.08004268129322974
1161	Plasma	hsa-miR-1180	1.9053824	15.848479	0.05673037807191388	0.08762817327179555
1162	Plasma	hsa-miR-369	1.8999918	5.282436	0.05743419799919646	0.08832103336765322
1163	Plasma	hsa-miR-433	1.8771116	-2.014632	0.06050281344137417	0.09262820110936046
1164	Plasma	hsa-miR-1250	1.737973	10.000188	0.08221556558431214	0.12422089821909171
1165	Plasma	hsa-miR-320a	1.6793349	5.470053	0.0930868077791478	0.13823191198105209
1166	Plasma	hsa-miR-28	1.6742736	8.200684	0.09407683860594729	0.13910506904981948
1167	Plasma	hsa-miR-1226	1.6431576	3.8632953	0.10035032493132494	0.147123781467112
1168	Plasma	hsa-miR-485	1.6218346	4.486685	0.1048387594786533	0.15241265033451276
1169	Plasma	hsa-miR-127	1.5816743	12.177415	0.11372393035184912	0.16327170083709458
1170	Plasma	hsa-miR-802	1.5635259	0.15196255	0.11792895854861543	0.1672271297451678
1171	Plasma	hsa-miR-106b	1.5569673	5.08642	0.11947826285463388	0.16873256713348295
1172	Plasma	hsa-miR-370	1.5318708	2.2486541	0.12555431843147072	0.175877709219793
1173	Plasma	hsa-miR-511	1.5146806	-2.269263	0.1298532973096947	0.1804387183500175
1174	Plasma	hsa-miR-92b	1.4463392	4.3418937	0.1480820626474866	0.20171808533870222
1175	Plasma	hsa-miR-517b	1.4415177	3.002925	0.14943849373331386	0.20276752483030036
1176	Plasma	hsa-miR-215	1.3573637	6.2384043	0.17466566456887256	0.23424155015825543
1177	Plasma	hsa-miR-758	1.3012112	-3.7379174	0.19318616828092694	0.25767313015213084
1178	Plasma	hsa-miR-137	1.2999234	9.212776	0.19362720762876884	0.25767313015213084
1179	Plasma	hsa-miR-216a	1.279439	11.67803	0.20074250498019297	0.2661184165637807
1180	Plasma	hsa-miR-519e	1.2176563	14.20876	0.22335462653818816	0.29162633441696617
1181	Plasma	hsa-miR-1	1.2168177	10.188771	0.22367357936345234	0.29162633441696617
1182	Plasma	hsa-miR-105	1.2154402	-0.06017332	0.22419828021651156	0.29162633441696617
1183	Plasma	hsa-miR-30e	1.2087617	0.5636824	0.22675441097011118	0.2927500977449943
1184	Plasma	hsa-miR-320c	1.2020234	-2.4032028	0.22935446443575713	0.295006114106959
1185	Plasma	hsa-miR-455	1.171147	1.8473666	0.24153969759409122	0.3076815981372774
1186	Plasma	hsa-miR-655	1.1703085	5.941988	0.24187686327554758	0.3076815981372774
1187	Plasma	hsa-miR-372	1.145212	0.8950092	0.252121343036793	0.3172144897844741
1188	Plasma	hsa-miR-183	1.1356586	9.105011	0.25609947457612214	0.31989320651024644
1189	Plasma	hsa-miR-542	1.1197861	1.8915714	0.2628049024339296	0.3270881159789196
1190	Plasma	hsa-miR-376b	1.116971	5.106975	0.26400670896709044	0.32740616954341684
1191	Plasma	hsa-miR-377	1.0365906	-1.2249353	0.2999267096111563	0.3674635951725677
1192	Plasma	hsa-miR-145	1.0287143	-4.5779686	0.30361397483143215	0.36938471658910277
1193	Plasma	hsa-miR-505	1.0273366	2.1745594	0.3042619775372667	0.36938471658910277
1194	Plasma	hsa-miR-551b	0.99529225	1.6154032	0.31959414066979586	0.38664186248863414
1195	Plasma	hsa-miR-345	0.9266514	2.9208608	0.3541075505412169	0.422486939611245
1196	Plasma	hsa-let-7d	0.9203324	1.0769908	0.3573990906968837	0.42494874701416413
1197	Plasma	hsa-miR-15b	0.9147621	10.582752	0.3603165594152785	0.4269504436907067
1198	Plasma	hsa-miR-374a	0.9063467	-4.414818	0.3647523944854988	0.43073149655966747
1199	Plasma	hsa-miR-193a	0.8741825	2.8067439	0.38201887649049227	0.4480628178498655
1200	Plasma	hsa-miR-148a	0.855435	2.96507	0.39231035187069063	0.4570349553779763
1201	Plasma	hsa-let-7g	0.6916194	0.85018045	0.48917636898227357	0.5585974378477447
1202	Plasma	hsa-miR-889	0.6834136	-0.7829736	0.4943454942458504	0.5615499247523927
1203	Plasma	hsa-miR-590	0.57676876	2.8132234	0.564095661903852	0.6316410971480025
1204	Plasma	hsa-miR-329	0.48243254	-5.0072556	0.629498710033463	0.6958675836152658
1205	Plasma	hsa-miR-656	0.47377756	6.3977776	0.6356585352528691	0.6982154069761674
1206	Plasma	hsa-miR-548f	0.43951705	2.7169096	0.6602869396812442	0.7206917385795284
1207	Plasma	hsa-miR-217	0.3969609	-3.2157233	0.6913962858441827	0.7475722340690225
1208	Plasma	hsa-miR-519c	0.3474868	-6.694956	0.728225638211746	0.7849410305958384
1209	Plasma	hsa-miR-625	0.28893843	-7.8592973	0.7726284955938841	0.8302157126567823
1210	Plasma	hsa-miR-654	0.21424809	0.6757344	0.8303536006544927	0.8832540944120879
1211	Plasma	hsa-miR-526b	0.19397327	13.653675	0.8461968043145209	0.8945395764711369
1212	Plasma	hsa-miR-576	0.18714513	-1.0264328	0.8515468424821182	0.895547743157486
1213	Plasma	hsa-miR-543	0.15956302	-8.721869	0.8732253171352303	0.9115727322169429
1214	Plasma	hsa-miR-548d	0.15776613	-2.4915206	0.8746410871335242	0.9115727322169429
1215	Plasma	hsa-miR-148b	0.13812023	0.11708463	0.890145393418561	0.9221266650383896
1216	Plasma	hsa-miR-503	0.10877118	-0.6818098	0.9133839809097004	0.9377770249102563
1217	Plasma	hsa-miR-1307	0.09625291	-0.22194715	0.9233197069797121	0.9451734278549716
1218	Plasma	hsa-miR-1254	0.07100674	-1.0908425	0.9433923924036225	0.9600404934460394
1219	Plasma	hsa-miR-95	0.04369415	-0.90576077	0.9651482017275531	0.976436484788694
1220	Plasma	hsa-miR-122	0.03569803	-0.5977478	0.9715231402813517	0.980020427222588
1221	Plasma	hsa-miR-26b	0.009223988	-1.1902298	0.9926404267670191	0.9926404267670191
1222	Plasma	hsa-miR-126	-0.0158425	0.04685346	0.9873600435229005	0.9902219566925321
1223	Plasma	hsa-miR-34c	-0.023329502	-0.7642215	0.981387438878505	0.9870931798022173
1224	Plasma	hsa-miR-584	-0.044712383	0.24375921	0.964336563149824	0.976436484788694
1225	Plasma	hsa-miR-184	-0.07522941	-0.40928522	0.940032186110881	0.9594428802193653
1226	Plasma	hsa-miR-205	-0.11485063	0.5895794	0.9085635180009062	0.9356040988937904
1227	Plasma	hsa-miR-125b	-0.13458636	-0.26275045	0.8929389187165453	0.9222593011221631
1228	Plasma	hsa-miR-450b	-0.14872183	-0.7516191	0.8817731333046569	0.9161967090793132
1229	Plasma	hsa-miR-34b	-0.15770623	-0.7949551	0.8746882864046966	0.9115727322169429
1230	Plasma	hsa-miR-299	-0.19166729	-10.50235	0.84800283549865	0.8945395764711369
1231	Plasma	hsa-miR-302c	-0.21188219	-0.062066898	0.8321989444460713	0.8832540944120879
1232	Plasma	hsa-miR-937	-0.2561154	-2.7923265	0.7978617260791466	0.8520375222943973
1233	Plasma	hsa-miR-374b	-0.26174563	16.109308	0.7935175567265768	0.8500219028711937
1234	Plasma	hsa-miR-134	-0.40336978	-2.7589056	0.6866762104712891	0.7447961405111788
1235	Plasma	hsa-miR-524	-0.423974	8.878456	0.6715847613749859	0.7307180108042299
1236	Plasma	hsa-miR-519b	-0.4520353	-1.3733952	0.6512435474895788	0.7130704665550451
1237	Plasma	hsa-miR-1537	-0.47470596	-10.402192	0.6349965745608082	0.6982154069761674
1238	Plasma	hsa-miR-144	-0.549576	-1.7447574	0.5826102342731595	0.6460998110849782
1239	Plasma	hsa-miR-302a	-0.5564341	-1.7279052	0.5779141468261797	0.6429527164046887
1240	Plasma	hsa-miR-454	-0.56263334	-1.9157171	0.5736845991424974	0.6403060364622712
1241	Plasma	hsa-miR-515	-0.612347	-2.4794872	0.5403081865227628	0.6069695861586881
1242	Plasma	hsa-miR-483	-0.6273809	-3.9235013	0.530409570090328	0.5977905903949625
1243	Plasma	hsa-miR-154	-0.6416661	-1.4130919	0.5210899887765289	0.5892063271786896
1244	Plasma	hsa-miR-2110	-0.6823655	-17.62658	0.4950078816458954	0.5615499247523927
1245	Plasma	hsa-miR-523	-0.6944944	2.4894187	0.48737219941445187	0.5583800695278157
1246	Plasma	hsa-miR-338	-0.7098278	-19.289066	0.47781092629538646	0.5492444534824044
1247	Plasma	hsa-miR-539	-0.71797365	-1.415629	0.4727735270460104	0.545265467859732
1248	Plasma	hsa-miR-744	-0.7484607	-8.258642	0.4541822981986603	0.5255755022633326
1249	Plasma	hsa-miR-1275	-0.8454923	-4.5782123	0.39783602981857413	0.461917001064519
1250	Plasma	hsa-miR-518e	-0.8623231	4.9089437	0.3885097535302934	0.45413640108608616
1251	Plasma	hsa-miR-29c	-0.88331664	10.099963	0.37706521535691817	0.44375702215474044
1252	Plasma	hsa-miR-383	-0.9492322	-3.5510087	0.34250251930776954	0.41005491930964794
1253	Plasma	hsa-miR-506	-0.9579471	-4.4401994	0.3380894399589107	0.40617689661730244
1254	Plasma	hsa-miR-660	-0.9888235	-1.5809397	0.32274950923822365	0.3890987114858027
1255	Plasma	hsa-miR-516a	-1.0352429	-7.344113	0.3005554839128227	0.3674635951725677
1256	Plasma	hsa-miR-525	-1.0441076	11.291008	0.2964356461462455	0.36500616927616
1257	Plasma	hsa-miR-324	-1.0748641	-0.6736578	0.282435562940365	0.34900965991916527
1258	Plasma	hsa-miR-659	-1.1380844	-2.5422347	0.25508524714051317	0.3197807808355708
1259	Plasma	hsa-miR-107	-1.1495545	-1.2255666	0.250327417636389	0.3161068850444912
1260	Plasma	hsa-miR-668	-1.1539268	-11.669692	0.24853014569321297	0.3149869245782113
1261	Plasma	hsa-miR-98	-1.1804907	4.103573	0.23780507823823227	0.3047428039645495
1262	Plasma	hsa-miR-873	-1.2116067	-6.935061	0.22566294637486728	0.292432132755446
1263	Plasma	hsa-miR-520b	-1.2350261	-6.9434624	0.2168207890810413	0.28524712175680716
1264	Plasma	hsa-miR-30d	-1.2753361	-2.66475	0.20219029491753948	0.2670146642804147
1265	Plasma	hsa-miR-18a	-1.3721281	10.274773	0.1700235609214723	0.22890331548182652
1266	Plasma	hsa-miR-1197	-1.4017167	-1.2591671	0.1609998485412264	0.2176013577940013
1267	Plasma	hsa-miR-296	-1.4754487	-4.4872537	0.1400919366792963	0.19158818217800994
1268	Plasma	hsa-miR-495	-1.4773954	-4.5939817	0.13956968583040177	0.19158818217800994
1269	Plasma	hsa-miR-548b	-1.4843134	-10.738529	0.13772580664893402	0.18985310398617997
1270	Plasma	hsa-miR-1291	-1.4881767	-10.067903	0.13670431150209322	0.18919876711889702
1271	Plasma	hsa-miR-517a	-1.515609	1.3060071	0.12961824057102703	0.1804387183500175
1272	Plasma	hsa-miR-518b	-1.5448982	-7.2389565	0.12237089043601797	0.1721151548409033
1273	Plasma	hsa-miR-520e	-1.5720011	-6.2632318	0.1159502855720494	0.16509793748118967
1274	Plasma	hsa-miR-376c	-1.5756248	-5.004781	0.11511228456979519	0.16458202669896335
1275	Plasma	hsa-miR-130a	-1.5826926	-6.526116	0.11349154896142893	0.16327170083709458
1276	Plasma	hsa-miR-124	-1.6144674	-6.7545915	0.10642607645761891	0.1540728972984776
1277	Plasma	hsa-miR-522	-1.6242604	-1.7201631	0.10432023899621695	0.15229874553878087
1278	Plasma	hsa-miR-27b	-1.6603777	-5.505478	0.09683848706980505	0.14257921926022363
1279	Plasma	hsa-miR-487b	-1.6910444	-11.274542	0.09082830451905467	0.13545945415341776
1280	Plasma	hsa-miR-653	-1.7194352	-8.201589	0.08553515503194983	0.12811759151971708
1281	Plasma	hsa-miR-494	-1.7292283	-9.634123	0.08376825879050047	0.12601659800657897
1282	Plasma	hsa-miR-513a	-1.7628598	-2.9466448	0.07792413324479969	0.11825328992412584
1283	Plasma	hsa-miR-429	-1.7720839	-6.374871	0.07638064441357674	0.11642159897399804
1284	Plasma	hsa-miR-421	-1.9086168	-3.505085	0.056311541739891696	0.08737127104037008
1285	Plasma	hsa-let-7c	-1.9201169	-30.318085	0.05484314169616261	0.08547624786879399
1286	Plasma	hsa-miR-582	-1.932156	-4.917491	0.05334026046523993	0.08351009104512676
1287	Plasma	hsa-miR-424	-1.960936	-6.042433	0.04988649043296019	0.07917764077891846
1288	Plasma	hsa-miR-624	-1.9656079	-4.8680573	0.04934392326897778	0.07867740760860051
1289	Plasma	hsa-miR-26a	-2.093336	-6.136192	0.036319157415136506	0.059556533012498726
1290	Plasma	hsa-miR-520f	-2.1571255	-3.8291333	0.030995893337739708	0.051809560844724344
1291	Plasma	hsa-miR-24	-2.1753337	-6.2029395	0.02960511039513218	0.04972508833357153
1292	Plasma	hsa-miR-890	-2.2050421	-28.785435	0.027451130442070863	0.04655927025959077
1293	Plasma	hsa-miR-449b	-2.3307042	-2.2300224	0.019768967621551062	0.03420031398528334
1294	Plasma	hsa-miR-1277	-2.377932	-25.935135	0.01741003048864793	0.030423588631677698
1295	Plasma	hsa-let-7f	-2.3890429	-2.630245	0.016892332786301038	0.029668767228731775
1296	Plasma	hsa-miR-615	-2.4074907	-11.387102	0.01606256648962854	0.028500759002110125
1297	Plasma	hsa-miR-346	-2.489219	-8.691522	0.012802410028416044	0.02307100973870808
1298	Plasma	hsa-miR-34a	-2.5149143	-4.339147	0.011906131066049316	0.021681691309752966
1299	Plasma	hsa-miR-520g	-2.5471385	-10.9830885	0.010861035076450422	0.019988926257722587
1300	Plasma	hsa-miR-320b	-2.5960734	-8.900759	0.00942959062421632	0.017541066429993802
1301	Plasma	hsa-miR-497	-2.713919	-13.207082	0.006649244667141021	0.012781325860171075
1302	Plasma	hsa-miR-10b	-2.7601585	-14.438734	0.00577733050383909	0.011230091878249018
1303	Plasma	hsa-miR-1248	-2.7864828	-13.868048	0.005328342717039819	0.010475037386907827
1304	Plasma	hsa-miR-30c	-2.8367655	-14.688493	0.004557305216959201	0.009114610433918402
1305	Plasma	hsa-miR-507	-2.8761172	-13.032145	0.004026000484835558	0.00814617641960879
1306	Plasma	hsa-miR-887	-3.0155554	-10.488811	0.0025650919012818823	0.005411718279533727
1307	Plasma	hsa-miR-99a	-3.0991402	-27.231236	0.0019408317536160665	0.004197048667194744
1308	Plasma	hsa-miR-202	-3.105519	-5.848134	0.001899453567310049	0.004133402102448282
1309	Plasma	hsa-miR-627	-3.1166897	-12.884505	0.0018289396657156418	0.004005146356567165
1310	Plasma	hsa-miR-187	-3.2861955	-10.70481	0.001015505181979414	0.0022965019148031194
1311	Plasma	hsa-miR-598	-3.3730147	-8.546979	0.0007434997084374806	0.0017381817508065423
1312	Plasma	hsa-let-7a	-3.378016	-4.6549926	0.0007301081553117224	0.0017184858621622854
1313	Plasma	hsa-miR-489	-3.3910735	-7.1131372	0.0006961945381407066	0.0016498856862786609
1314	Plasma	hsa-miR-891b	-3.3914628	-18.552525	0.0006952061981092238	0.0016498856862786609
1315	Plasma	hsa-miR-1262	-3.4260526	-8.890592	0.0006124215985411378	0.0014922385429241808
1316	Plasma	hsa-miR-222	-3.480498	-7.413135	0.0005004822544963541	0.0012369061432552751
1317	Plasma	hsa-miR-138	-3.5156572	-17.476864	0.0004386670934538133	0.0010998464806885463
1318	Plasma	hsa-miR-708	-3.5173042	-8.083684	0.00043595373315052064	0.0010998464806885463
1319	Plasma	hsa-miR-129	-3.5477314	-17.975586	0.0003885641820718255	0.0009885529926239088
1320	Plasma	hsa-miR-30b	-3.5494385	-8.140212	0.00038605364513582993	0.0009885529926239088
1321	Plasma	hsa-miR-218	-3.6539571	-16.405663	0.0002582294781955298	0.0006926154996562271
1322	Plasma	hsa-miR-340	-3.6709676	-12.372376	0.00024163404272809925	0.0006531670217493934
1323	Plasma	hsa-miR-577	-3.6712072	-20.94307	0.00024140761463496748	0.0006531670217493934
1324	Plasma	hsa-miR-31	-3.683456	-13.650599	0.00023009315344933175	0.000631843103916419
1325	Plasma	hsa-miR-194	-3.7249937	-7.2293487	0.00019532006793519514	0.0005450059960127219
1326	Plasma	hsa-miR-19a	-3.7429924	7.364249	0.00018184166066240146	0.0005157148736818927
1327	Plasma	hsa-miR-509	-3.7534742	-11.526031	0.00017440041914276855	0.0004986987192016356
1328	Plasma	hsa-miR-412	-3.7580862	-14.874906	0.0001712178365125957	0.0004936780952779843
1329	Plasma	hsa-miR-210	-3.780158	-10.606201	0.00015672888039381814	0.00045569909761563926
1330	Plasma	hsa-miR-133b	-3.7918975	-21.565958	0.00014950055918437928	0.00043836604642199346
1331	Plasma	hsa-miR-504	-3.793994	-12.992683	0.0001482432794308739	0.00043836604642199346
1332	Plasma	hsa-miR-1283	-3.9586182	-22.780924	7.538463480346477e-05	0.00023082374904423726
1333	Plasma	hsa-miR-1911	-3.9626312	-15.765946	7.412823888070361e-05	0.0002290033093993165
1334	Plasma	hsa-miR-1179	-3.9923995	-28.119104	6.540804349786699e-05	0.00020388453198434217
1335	Plasma	hsa-miR-375	-4.1215053	-12.28891	3.7640459414656476e-05	0.00012058887923584389
1336	Plasma	hsa-miR-1287	-4.1642413	-11.79004	3.123896753086605e-05	0.00010101572678205283
1337	Plasma	hsa-miR-23a	-4.240249	-18.404228	2.2327167204218148e-05	7.287924389301396e-05
1338	Plasma	hsa-miR-335	-4.2916102	-10.900722	1.7738217737658258e-05	5.958663434203648e-05
1339	Plasma	hsa-miR-592	-4.4724364	-20.116344	7.733345970986332e-06	2.6757377059612704e-05
1340	Plasma	hsa-miR-206	-4.4872603	-11.68162	7.214483682545662e-06	2.5214256102634335e-05
1341	Plasma	hsa-miR-373	-4.5371537	-21.321644	5.701849663496943e-06	2.0550416495520233e-05
1342	Plasma	hsa-miR-101	-4.5541043	-17.945143	5.260920607297253e-06	1.9160826632893154e-05
1343	Plasma	hsa-miR-96	-4.607891	-13.190336	4.067735786630249e-06	1.5133726690043724e-05
1344	Plasma	hsa-miR-1266	-4.623524	-14.411894	3.772751176914125e-06	1.4188825078394428e-05
1345	Plasma	hsa-miR-29a	-4.7309775	-22.857212	2.2344135168189407e-06	8.59007863132615e-06
1346	Plasma	hsa-miR-367	-4.858586	-1.0309572	1.1822709830837923e-06	4.907530406289399e-06
1347	Plasma	hsa-miR-136	-5.0840044	-26.133596	3.6955894457275136e-07	1.5983424352771497e-06
1348	Plasma	hsa-miR-651	-5.1877446	-30.558178	2.128563231926935e-07	9.322568079072399e-07
1349	Plasma	hsa-miR-200a	-5.2147875	-19.404116	1.8402798526861128e-07	8.269309467914222e-07
1350	Plasma	hsa-miR-301b	-5.2974443	-34.073273	1.1743483476682283e-07	5.643396226294541e-07
1351	Plasma	hsa-miR-935	-5.320564	-27.116285	1.0344606440875631e-07	5.113191183632812e-07
1352	Plasma	hsa-miR-551a	-5.439428	-9.345257	5.3452014317234464e-08	2.719764257906342e-07
1353	Plasma	hsa-miR-193b	-5.4676385	-20.27171	4.56070399011649e-08	2.3909145160307663e-07
1354	Plasma	hsa-miR-1258	-5.4817142	-29.497753	4.2122424611291185e-08	2.2422090639241155e-07
1355	Plasma	hsa-miR-670	-5.665984	-4.9648275	1.461828647108243e-08	8.291683801630362e-08
1356	Plasma	hsa-miR-521	-5.7379794	-32.965424	9.58127795545831e-09	5.618851139980636e-08
1357	Plasma	hsa-miR-320d	-5.819258	-26.716179	5.910933561784098e-09	3.5880403725917506e-08
1358	Plasma	hsa-miR-149	-6.17528	-34.44541	6.604620601569821e-10	4.76083068363158e-09
1359	Plasma	hsa-miR-181c	-6.225563	-18.356281	4.798298665623264e-10	3.68935852956811e-09
1360	Plasma	hsa-miR-1251	-6.274977	-14.871485	3.4968554064231174e-10	2.8137487688892993e-09
1361	Plasma	hsa-miR-449a	-6.7297077	-8.899546	1.7000410990313512e-11	1.470535550662119e-10
1362	Plasma	hsa-miR-520c	-6.7467484	-34.93713	1.5119528132261906e-11	1.3413735214775946e-10
1363	Plasma	hsa-miR-934	-6.7645373	-12.901048	1.3373584516156055e-11	1.2177000638394723e-10
1364	Plasma	hsa-miR-518d	-6.8497095	-58.458855	7.40000984235565e-12	6.92000920393258e-11
1365	Plasma	hsa-miR-508	-6.889301	-38.935925	5.606727979704052e-12	5.388688558271116e-11
1366	Plasma	hsa-miR-153	-6.9028373	-34.056396	5.097400603574377e-12	5.039144596676384e-11
1367	Plasma	hsa-miR-302d	-7.000288	-6.7216477	2.554366588225558e-12	2.6782146652304338e-11
1368	Plasma	hsa-let-7e	-7.06821	-1.4311517	1.5694468054470396e-12	1.6969643583896117e-11
1369	Plasma	hsa-miR-509-3	-7.1061544	-38.836666	1.1932097022401702e-12	1.4081647114580482e-11
1370	Plasma	hsa-miR-380	-7.30453	-36.212006	2.78237621429111e-13	3.850808680578896e-12
1371	Plasma	hsa-miR-449c	-7.3219	-15.324104	2.444846280593599e-13	3.677899187327762e-12
1372	Plasma	hsa-miR-302b	-7.324805	-9.457873	2.392467188312889e-13	3.677899187327762e-12
1373	Plasma	hsa-miR-135b	-7.3969793	-34.680252	1.3931704789686052e-13	2.2954142177292256e-12
1374	Plasma	hsa-miR-200b	-7.6170373	-1.7533299	2.59563948825091e-14	5.2828897819695e-13
1375	Plasma	hsa-miR-513b	-7.62123	-9.315734	2.5126933490731287e-14	5.2828897819695e-13
1376	Plasma	hsa-miR-9	-7.684151	-22.960634	1.540149281981363e-14	3.6137832100021274e-13
1377	Plasma	hsa-miR-135a	-7.7027187	-37.9605	1.3320130687770959e-14	3.5452040138221165e-13
1378	Plasma	hsa-miR-33a	-8.353429	-22.378683	6.630917111379714e-17	2.0857248368521648e-15
1379	Plasma	hsa-miR-23b	-8.402124	-41.54639	4.3847201393435785e-17	1.685681298014309e-15
1380	Plasma	hsa-miR-490	-8.428598	-47.935978	3.4982903635637465e-17	1.5130105822413205e-15
1381	Plasma	hsa-miR-200c	-8.961254	-66.99508	3.210065001699539e-19	1.5866892722686292e-17
1382	Plasma	hsa-miR-141	-11.234428	-106.37566	2.7627726350789745e-29	4.779596658686626e-27
1383	Plasma	hsa-miR-885	-11.294504	-50.16831	1.3969085764445036e-29	4.779596658686626e-27
1384	Mono/Macro	hsa-miR-616	13.044367	63.530773	6.84231564402552e-39	2.36744121283283e-36
1385	Mono/Macro	hsa-miR-629	12.69666	49.58388	6.170784139344805e-37	1.0675456561066514e-34
1386	Mono/Macro	hsa-let-7i	12.1493845	39.985085	5.779875455661071e-34	4.999592269146827e-32
1387	Mono/Macro	hsa-miR-511	9.903789	63.380184	4.007965073955268e-23	1.3867559155885227e-21
1388	Mono/Macro	hsa-miR-21	9.680892	44.18615	3.6353028271301484e-22	1.0858370840056092e-20
1389	Mono/Macro	hsa-miR-498	9.677283	62.996204	3.7659089618691643e-22	1.0858370840056092e-20
1390	Mono/Macro	hsa-miR-186	9.0303755	29.924757	1.710844736563535e-19	3.699701742818645e-18
1391	Mono/Macro	hsa-miR-181a	8.861484	26.781633	7.895643460159569e-19	1.518303257231579e-17
1392	Mono/Macro	hsa-miR-330	8.861441	29.368126	7.898687465366595e-19	1.518303257231579e-17
1393	Mono/Macro	hsa-miR-185	8.685417	27.847445	3.7735359252039986e-18	6.871807526950439e-17
1394	Mono/Macro	hsa-miR-326	8.572379	24.064556	1.0136843833605326e-17	1.6701656982987823e-16
1395	Mono/Macro	hsa-let-7b	8.445335	4.961492	3.031745295305081e-17	4.768108509888901e-16
1396	Mono/Macro	hsa-miR-146a	8.401426	59.242336	4.410892831294021e-17	6.635517041859702e-16
1397	Mono/Macro	hsa-miR-518c	8.185833	72.05969	2.704267073089622e-16	3.848307696148782e-15
1398	Mono/Macro	hsa-miR-142	8.182482	54.30701	2.780569144616172e-16	3.848307696148782e-15
1399	Mono/Macro	hsa-miR-652	8.0991745	34.507618	5.533329535485467e-16	7.36358468953066e-15
1400	Mono/Macro	hsa-miR-191	7.8493824	43.42122	4.1809124123882455e-15	4.666437724794623e-14
1401	Mono/Macro	hsa-miR-122	7.6489553	31.277494	2.0261823416444582e-14	2.1908096569030704e-13
1402	Mono/Macro	hsa-miR-331	7.6416087	23.31856	2.145242505389965e-14	2.249254263227054e-13
1403	Mono/Macro	hsa-miR-150	7.456649	50.854195	8.875073008772485e-14	8.773643602957942e-13
1404	Mono/Macro	hsa-miR-7	7.1935377	50.1922	6.313364631386798e-13	5.46106040614958e-12
1405	Mono/Macro	hsa-miR-16	7.0481477	51.964966	1.8131489987582155e-12	1.4936894132627205e-11
1406	Mono/Macro	hsa-miR-505	6.9422417	38.65834	3.859259757955998e-12	2.96734194722839e-11
1407	Mono/Macro	hsa-miR-519c	6.763125	31.402494	1.3504651209970906e-11	9.734602747187363e-11
1408	Mono/Macro	hsa-miR-29c	6.659625	49.10332	2.7452713949918462e-11	1.8997278053343574e-10
1409	Mono/Macro	hsa-miR-660	6.606178	26.830765	3.9436905812881495e-11	2.67552341397196e-10
1410	Mono/Macro	hsa-miR-1306	6.5462003	19.982605	5.901944969881665e-11	3.927063383805877e-10
1411	Mono/Macro	hsa-miR-1197	6.4563627	11.361274	1.0724945547949506e-10	7.001568225642508e-10
1412	Mono/Macro	hsa-miR-452	6.4492307	29.448702	1.1241940117642343e-10	7.203169038341205e-10
1413	Mono/Macro	hsa-miR-944	6.443817	29.129997	1.1650544289556853e-10	7.32925149852122e-10
1414	Mono/Macro	hsa-miR-342	6.427276	35.82333	1.2991079993994931e-10	8.026631567718297e-10
1415	Mono/Macro	hsa-let-7g	6.3600373	52.852375	2.017045439660616e-10	1.2243819686360933e-09
1416	Mono/Macro	hsa-miR-519b	6.3508863	40.777424	2.140781110603212e-10	1.2770866625322608e-09
1417	Mono/Macro	hsa-miR-210	6.23179	31.152596	4.611350351470127e-10	2.7042834264553626e-09
1418	Mono/Macro	hsa-miR-99b	6.160771	18.93206	7.239173793719184e-10	4.106154315781701e-09
1419	Mono/Macro	hsa-miR-520a	6.1388164	36.638332	8.31387141746571e-10	4.639676629746993e-09
1420	Mono/Macro	hsa-miR-224	6.123091	24.011894	9.177703728782366e-10	5.040453158982061e-09
1421	Mono/Macro	hsa-miR-1254	6.1160455	26.95563	9.592608503543672e-10	5.186003972228298e-09
1422	Mono/Macro	hsa-miR-423	6.045026	23.684647	1.4938601795662453e-09	7.831448820150316e-09
1423	Mono/Macro	hsa-miR-892a	5.956735	24.933233	2.573270023239649e-09	1.2719306114870263e-08
1424	Mono/Macro	hsa-miR-671	5.8036118	39.27258	6.490154996472669e-09	2.954728458920452e-08
1425	Mono/Macro	hsa-miR-518b	5.669779	41.79716	1.429819503592055e-08	6.183969353035638e-08
1426	Mono/Macro	hsa-miR-891a	5.63051	18.859354	1.7967770736956108e-08	7.653624630911328e-08
1427	Mono/Macro	hsa-miR-584	5.628877	28.16867	1.8138647969211816e-08	7.653624630911328e-08
1428	Mono/Macro	hsa-miR-548d	5.5522723	39.638737	2.819795781323218e-08	1.1754811329371487e-07
1429	Mono/Macro	hsa-miR-1301	5.5449686	54.7793	2.9400688563873082e-08	1.2110283622738198e-07
1430	Mono/Macro	hsa-miR-628	5.511242	25.707884	3.5631055725866893e-08	1.450393562488229e-07
1431	Mono/Macro	hsa-miR-653	5.5060434	37.09828	3.6698830528938865e-08	1.4764878329084706e-07
1432	Mono/Macro	hsa-miR-450a	5.457924	48.651207	4.817346019411603e-08	1.8940928667231986e-07
1433	Mono/Macro	hsa-miR-15a	5.372984	16.865778	7.744420903374585e-08	2.977299591741785e-07
1434	Mono/Macro	hsa-miR-1	5.3557553	38.629555	8.519968137361775e-08	3.2394604126672244e-07
1435	Mono/Macro	hsa-miR-345	5.336164	21.381615	9.493359893908589e-08	3.5703288296656215e-07
1436	Mono/Macro	hsa-miR-576	5.318119	21.8648	1.0484546902847625e-07	3.900702396113202e-07
1437	Mono/Macro	hsa-miR-1976	5.229957	18.487413	1.6954943386086062e-07	6.009828447961941e-07
1438	Mono/Macro	hsa-miR-518f	5.2292266	35.81331	1.7022057453765037e-07	6.009828447961941e-07
1439	Mono/Macro	hsa-miR-373	4.9576945	33.90441	7.133458741916169e-07	2.3962880822359173e-06
1440	Mono/Macro	hsa-miR-1292	4.923624	27.435015	8.495592561449178e-07	2.799500025010872e-06
1441	Mono/Macro	hsa-miR-190b	4.883238	30.359482	1.043577445649158e-06	3.4063943037227235e-06
1442	Mono/Macro	hsa-miR-194	4.822616	18.350105	1.4168760941655213e-06	4.507307643682968e-06
1443	Mono/Macro	hsa-miR-379	4.7229824	18.781704	2.3241075310060976e-06	7.31037459752827e-06
1444	Mono/Macro	hsa-miR-223	4.7204905	2.9464943	2.352763882222952e-06	7.333840569812085e-06
1445	Mono/Macro	hsa-miR-188	4.5964537	33.869938	4.297422141228419e-06	1.327596482915208e-05
1446	Mono/Macro	hsa-miR-892b	4.579483	24.684513	4.661265794518549e-06	1.4272548361977152e-05
1447	Mono/Macro	hsa-miR-425	4.4808807	3.7078943	7.433561936992065e-06	2.198301222392525e-05
1448	Mono/Macro	hsa-miR-320a	4.4528255	12.101353	8.474768408578082e-06	2.4640923272000134e-05
1449	Mono/Macro	hsa-miR-23a	4.443502	23.95136	8.850625855661204e-06	2.5308401207097325e-05
1450	Mono/Macro	hsa-miR-27a	4.408186	18.615675	1.0424009202875812e-05	2.9048848848173298e-05
1451	Mono/Macro	hsa-miR-589	4.406725	17.222988	1.0494526317981683e-05	2.9048848848173298e-05
1452	Mono/Macro	hsa-miR-518e	4.403245	13.171369	1.0664362946998907e-05	2.9284679203663665e-05
1453	Mono/Macro	hsa-miR-26b	4.2859964	19.54159	1.819219415313616e-05	4.732706148109106e-05
1454	Mono/Macro	hsa-miR-548f	4.212915	33.842934	2.520962484339915e-05	6.461133478382301e-05
1455	Mono/Macro	hsa-miR-1247	4.201701	-8.283626	2.649167128962476e-05	6.739792842801592e-05
1456	Mono/Macro	hsa-miR-22	4.1473517	25.333153	3.3634309377257005e-05	8.432950032268785e-05
1457	Mono/Macro	hsa-miR-1323	4.117277	24.550938	3.833751685266552e-05	9.474843450730192e-05
1458	Mono/Macro	hsa-miR-338	4.0651617	20.78873	4.799916025870169e-05	0.0001177851734007857
1459	Mono/Macro	hsa-miR-424	3.9871392	16.18919	6.687477961484848e-05	0.00016068523435234426
1460	Mono/Macro	hsa-miR-625	3.910148	19.6299	9.223963619595073e-05	0.00021710825934557112
1461	Mono/Macro	hsa-miR-1228	3.776702	17.497503	0.00015891875385037557	0.0003641449591538407
1462	Mono/Macro	hsa-miR-212	3.6990662	10.497843	0.00021639428502965487	0.0004768944115940164
1463	Mono/Macro	hsa-miR-1180	3.637026	39.2826	0.0002758039646451882	0.0006039757706787032
1464	Mono/Macro	hsa-miR-126	3.5825908	20.939457	0.00034020328150853113	0.0007356895962621986
1465	Mono/Macro	hsa-miR-503	3.4697247	8.728877	0.0005209923506477442	0.0011059101430927576
1466	Mono/Macro	hsa-miR-18b	3.445536	23.217268	0.0005699283385954116	0.001202409787524466
1467	Mono/Macro	hsa-miR-139	3.4140003	-2.1082516	0.0006401649773551385	0.0013424065585750176
1468	Mono/Macro	hsa-miR-100	3.4107351	1.7736405	0.0006478800903233044	0.0013504006701919478
1469	Mono/Macro	hsa-miR-362	3.3390713	9.454024	0.0008405900805242728	0.0017312152848892762
1470	Mono/Macro	hsa-miR-146b	3.205754	47.932114	0.0013470903679677628	0.0027018332538978245
1471	Mono/Macro	hsa-miR-877	3.204938	4.7185545	0.0013509166269489122	0.0027018332538978245
1472	Mono/Macro	hsa-miR-512	3.1567323	22.007118	0.00159547757672281	0.003172616330724668
1473	Mono/Macro	hsa-miR-516a	3.154627	31.50012	0.0016070339214389725	0.0031773356389593397
1474	Mono/Macro	hsa-miR-670	3.1301377	3.2755568	0.001747244370271573	0.003415517243581719
1475	Mono/Macro	hsa-miR-937	3.1270013	19.041927	0.0017659918525676328	0.0034327706797101175
1476	Mono/Macro	hsa-miR-760	3.1184514	15.186333	0.0018180411533358163	0.0035142024528167174
1477	Mono/Macro	hsa-miR-516b	2.984189	17.431725	0.0028433098034819702	0.005375875366146239
1478	Mono/Macro	hsa-miR-328	2.961719	33.093674	0.0030592687272912268	0.005721659349420349
1479	Mono/Macro	hsa-miR-493	2.811646	0.62943876	0.0049288725183417635	0.00911973203928476
1480	Mono/Macro	hsa-miR-155	2.7927847	17.529821	0.0052256448414008646	0.009566524418649202
1481	Mono/Macro	hsa-miR-196b	2.779423	15.359489	0.0054455564153503624	0.009916644840585397
1482	Mono/Macro	hsa-miR-520d	2.7720761	12.584773	0.005570000378753451	0.01003760484921195
1483	Mono/Macro	hsa-miR-888	2.7692835	4.1413755	0.005617972777313288	0.010071598865027967
1484	Mono/Macro	hsa-miR-515	2.76619	14.07307	0.00567154630249053	0.010115232065266617
1485	Mono/Macro	hsa-miR-1266	2.6879957	10.253257	0.007188231563065053	0.012646149021648142
1486	Mono/Macro	hsa-miR-523	2.6684473	6.390466	0.007620276845769306	0.013284953325225436
1487	Mono/Macro	hsa-miR-301a	2.6498437	37.526585	0.008052900306197932	0.013931517529722421
1488	Mono/Macro	hsa-miR-450b	2.6480823	17.563349	0.008094983147992799	0.013934647607987604
1489	Mono/Macro	hsa-miR-29b	2.580328	10.368942	0.009870648308270289	0.016907150072581784
1490	Mono/Macro	hsa-miR-204	2.4486437	1.5980285	0.014339524150758072	0.02396847998146035
1491	Mono/Macro	hsa-miR-675	2.4247987	16.613794	0.015316879046318413	0.025479039182818127
1492	Mono/Macro	hsa-miR-205	2.4059374	19.227427	0.01613102473752378	0.026577783615158227
1493	Mono/Macro	hsa-miR-486	2.3951535	17.008568	0.01661340675350491	0.02711433366373914
1494	Mono/Macro	hsa-miR-873	2.3866897	15.022289	0.01700083649003125	0.027616382279581277
1495	Mono/Macro	hsa-miR-521	2.2973676	24.11547	0.02159780734951792	0.034757401595038144
1496	Mono/Macro	hsa-miR-409	2.2924697	-18.317518	0.021878552291989088	0.035046199504760296
1497	Mono/Macro	hsa-miR-339	2.2510095	12.708529	0.024384933684697484	0.03870269291240977
1498	Mono/Macro	hsa-miR-320c	2.2333515	0.81402975	0.025525783478190397	0.040328406773761996
1499	Mono/Macro	hsa-miR-767	2.1535673	12.679608	0.03127411915061822	0.04896310057065115
1500	Mono/Macro	hsa-miR-520e	2.1119783	19.5388	0.03468831636424756	0.05382133391044689
1501	Mono/Macro	hsa-miR-216a	2.071635	18.358042	0.038299484332599505	0.05889609590701968
1502	Mono/Macro	hsa-miR-524	1.9965341	11.097856	0.04587581405342851	0.07023465337383304
1503	Mono/Macro	hsa-miR-1258	1.9833013	10.5436125	0.047333790710041	0.07214754002499642
1504	Mono/Macro	hsa-miR-183	1.965729	16.527098	0.04932992394053096	0.07486032317291103
1505	Mono/Macro	hsa-miR-31	1.9374157	13.059215	0.05269454189756693	0.07961708077099632
1506	Mono/Macro	hsa-miR-132	1.9278347	10.989637	0.053875677613074734	0.0810477584961907
1507	Mono/Macro	hsa-miR-125a	1.9197146	3.69794	0.05489395699288593	0.08151634815252588
1508	Mono/Macro	hsa-miR-196a	1.883582	15.7318325	0.05962154587900179	0.08766736982067229
1509	Mono/Macro	hsa-miR-148b	1.882293	13.533724	0.05979624068693254	0.08766736982067229
1510	Mono/Macro	hsa-miR-302a	1.866783	4.067492	0.061931890961327646	0.09041533448362601
1511	Mono/Macro	hsa-miR-484	1.8539368	0.82559824	0.06374819809907938	0.09267595185832547
1512	Mono/Macro	hsa-miR-148a	1.8419499	9.567556	0.06548247986056963	0.09479890389856524
1513	Mono/Macro	hsa-miR-28	1.8388995	10.715155	0.06592997650774424	0.09504904946533127
1514	Mono/Macro	hsa-miR-19b	1.8187923	16.43818	0.06894311913430111	0.09898057767829122
1515	Mono/Macro	hsa-miR-2110	1.7566664	-8.193364	0.07897467474396498	0.11291420438599951
1516	Mono/Macro	hsa-miR-124	1.70004	11.429306	0.08912340028133728	0.1253524247859459
1517	Mono/Macro	hsa-miR-769	1.6671296	-6.0367203	0.09548863096986701	0.1332220415950564
1518	Mono/Macro	hsa-miR-934	1.6312548	2.4563816	0.10283657795566475	0.1428974135448193
1519	Mono/Macro	hsa-miR-33b	1.5268524	13.193329	0.12679772322560337	0.17272445762227862
1520	Mono/Macro	hsa-miR-130b	1.4662303	10.001744	0.14258556603059275	0.19271330408822301
1521	Mono/Macro	hsa-miR-1262	1.3941368	2.9835203	0.16327630450764086	0.2189674471304021
1522	Mono/Macro	hsa-miR-374b	1.3809038	44.254654	0.16730851463688778	0.22179596193242596
1523	Mono/Macro	hsa-miR-429	1.3743733	11.144332	0.16932579948144244	0.22361346038388963
1524	Mono/Macro	hsa-miR-193a	1.3630738	3.4726577	0.17285923617861199	0.2274117707901131
1525	Mono/Macro	hsa-miR-363	1.3276286	12.187646	0.1843008296544313	0.23883178674319558
1526	Mono/Macro	hsa-miR-874	1.2548476	8.563186	0.20953405392097457	0.26665872339796404
1527	Mono/Macro	hsa-miR-361	1.2453957	2.7217164	0.21298635850384473	0.26993875473381057
1528	Mono/Macro	hsa-miR-541	1.1380287	-9.330571	0.25510847612758614	0.3221442800735212
1529	Mono/Macro	hsa-miR-93	1.1037436	2.6852288	0.2697044062225802	0.3393371801927736
1530	Mono/Macro	hsa-miR-455	1.0634433	4.9104095	0.2875809384369644	0.35933215808293356
1531	Mono/Macro	hsa-miR-320b	1.0609515	5.1667986	0.2887119651649004	0.35933215808293356
1532	Mono/Macro	hsa-miR-766	1.040157	-1.5069605	0.29826700916322135	0.369893853657615
1533	Mono/Macro	hsa-miR-34b	1.0335834	5.0609674	0.30133095212648553	0.37103384140841283
1534	Mono/Macro	hsa-miR-144	1.0182023	0.5981299	0.3085818104632577	0.378614561774068
1535	Mono/Macro	hsa-miR-92a	0.9539283	3.9902792	0.34011994487030495	0.41147377945848085
1536	Mono/Macro	hsa-miR-507	0.94812816	7.619515	0.34306421736735626	0.4127581207760033
1537	Mono/Macro	hsa-miR-627	0.93648493	6.054443	0.3490235698376214	0.4149902239306426
1538	Mono/Macro	hsa-miR-15b	0.91908455	15.598964	0.35805135902487173	0.42426633637878636
1539	Mono/Macro	hsa-miR-154	0.881577	5.78894	0.37800558900510706	0.4433557077822612
1540	Mono/Macro	hsa-miR-1271	0.8603958	-7.2432036	0.3895709030679021	0.4553767988563991
1541	Mono/Macro	hsa-miR-542	0.8495689	1.222827	0.3955648182767545	0.4608263539520439
1542	Mono/Macro	hsa-miR-133a	0.774339	-1.2295865	0.4387303287113422	0.5076946278733258
1543	Mono/Macro	hsa-miR-1296	0.7621802	-37.637493	0.44595244042204785	0.5127409665608959
1544	Mono/Macro	hsa-miR-340	0.76200837	13.607036	0.44605500270181986	0.5127409665608959
1545	Mono/Macro	hsa-miR-520f	0.743362	22.53567	0.4572625250834932	0.5238835552281081
1546	Mono/Macro	hsa-miR-501	0.61623174	4.0601273	0.5377415809202023	0.6080345980339543
1547	Mono/Macro	hsa-miR-802	0.6024403	-3.2488887	0.5468810782764886	0.6163545703050979
1548	Mono/Macro	hsa-miR-376a	0.58916444	6.360032	0.5557509536374856	0.624317629735617
1549	Mono/Macro	hsa-miR-532	0.57301	10.461591	0.5666379077124875	0.6324410195758731
1550	Mono/Macro	hsa-miR-520g	0.50822043	6.5780506	0.6112987814932775	0.6779146743483142
1551	Mono/Macro	hsa-miR-668	0.49167928	-11.523636	0.6229460804857077	0.688624101750974
1552	Mono/Macro	hsa-miR-197	0.4668891	9.786383	0.6405792246394286	0.7058611838383513
1553	Mono/Macro	hsa-miR-517b	0.46005782	1.955743	0.645474709373812	0.7089976172804412
1554	Mono/Macro	hsa-miR-302c	0.44648123	0.57737064	0.6552496685189548	0.717456915530248
1555	Mono/Macro	hsa-miR-520c	0.40214244	4.158728	0.6875791955721535	0.7504807623595114
1556	Mono/Macro	hsa-miR-199a	0.37653595	-70.80983	0.706518501348932	0.7676209127688088
1557	Mono/Macro	hsa-miR-1226	0.37481737	1.1961926	0.7077962853396631	0.7676209127688088
1558	Mono/Macro	hsa-miR-152	0.3668261	0.83666223	0.7137487445537727	0.7693366530081164
1559	Mono/Macro	hsa-miR-432	0.35032794	-11.85475	0.7260925997070494	0.7786247924547883
1560	Mono/Macro	hsa-miR-1291	0.3349039	-5.2676864	0.7376975906212186	0.7853642041690513
1561	Mono/Macro	hsa-miR-1293	0.3251511	3.2394724	0.7450667369317772	0.7907763526944629
1562	Mono/Macro	hsa-miR-101	0.26457193	3.508843	0.7913392527328534	0.8373192093136614
1563	Mono/Macro	hsa-miR-525	0.25834215	26.523932	0.7961428582915441	0.8374901563629426
1564	Mono/Macro	hsa-miR-30a	0.24858934	9.419857	0.803678457228195	0.8400989311207113
1565	Mono/Macro	hsa-miR-25	0.189428	-2.9424925	0.8497573835743193	0.8829310952453888
1566	Mono/Macro	hsa-miR-1537	0.16747342	-6.681965	0.8669975560123463	0.8954661324784233
1567	Mono/Macro	hsa-let-7f	0.13396156	3.9551032	0.8934329754972183	0.9181304137554116
1568	Mono/Macro	hsa-miR-526b	0.13293041	20.557127	0.8942484087733344	0.9181304137554116
1569	Mono/Macro	hsa-miR-106b	0.1278177	2.0231695	0.8982932333151314	0.9193064841724555
1570	Mono/Macro	hsa-miR-519d	0.12059977	4.352769	0.9040080509424893	0.9199611341944156
1571	Mono/Macro	hsa-miR-517a	0.08068627	10.758402	0.9356914537934602	0.9490552978918946
1572	Mono/Macro	hsa-miR-105	0.011299515	-1.9701699	0.9909844830208774	0.9978403461496858
1573	Mono/Macro	hsa-miR-200a	0.0029645115	8.897259	0.9976346654069422	0.9978403461496858
1574	Mono/Macro	hsa-miR-192	0.002706728	-1.5509139	0.9978403461496858	0.9978403461496858
1575	Mono/Macro	hsa-miR-29a	-0.009666886	26.681452	0.9922870612439848	0.9978403461496858
1576	Mono/Macro	hsa-miR-215	-0.0776788	-1.5597922	0.9380835603440114	0.9490552978918946
1577	Mono/Macro	hsa-miR-708	-0.12476727	8.837196	0.900707798076481	0.9193064841724555
1578	Mono/Macro	hsa-miR-374a	-0.16820382	2.873519	0.8664229422200487	0.8954661324784233
1579	Mono/Macro	hsa-miR-24	-0.1987082	-0.7159668	0.8424910038752507	0.8780177329543275
1580	Mono/Macro	hsa-miR-137	-0.2512531	5.393527	0.8016184319597532	0.8400989311207113
1581	Mono/Macro	hsa-miR-539	-0.25808436	5.5711904	0.7963417960792142	0.8374901563629426
1582	Mono/Macro	hsa-miR-221	-0.33722395	-2.8838096	0.7359480927429014	0.7853642041690513
1583	Mono/Macro	hsa-miR-1250	-0.3492968	-3.2079954	0.7268664970025914	0.7786247924547883
1584	Mono/Macro	hsa-miR-187	-0.3719388	1.7646952	0.7099384164335805	0.7676209127688088
1585	Mono/Macro	hsa-miR-582	-0.51698506	-1.9858412	0.605166595422159	0.6732721608233666
1586	Mono/Macro	hsa-miR-483	-0.5776501	-3.703489	0.5635003561825607	0.6309745088646148
1587	Mono/Macro	hsa-miR-489	-0.63981897	-3.3871722	0.5222903150070448	0.5924998327620902
1588	Mono/Macro	hsa-miR-577	-0.66289055	-1.1301783	0.5074006364039436	0.5775020401176464
1589	Mono/Macro	hsa-miR-324	-0.67625237	-0.6249661	0.498880432436943	0.5696786456210636
1590	Mono/Macro	hsa-miR-129	-0.82353276	-5.268998	0.41020510842712543	0.47627841448250136
1591	Mono/Macro	hsa-miR-128	-0.8880216	-2.8264716	0.3745291292746352	0.4407723766293326
1592	Mono/Macro	hsa-miR-296	-0.8881505	-7.4477367	0.3744598023330121	0.4407723766293326
1593	Mono/Macro	hsa-miR-382	-0.94060946	-19.172375	0.3469050299123789	0.4138935874127004
1594	Mono/Macro	hsa-miR-98	-0.94357395	5.3458743	0.3453873959662589	0.4135087854820954
1595	Mono/Macro	hsa-miR-1283	-0.94714	-7.1457458	0.34356745313147097	0.4127581207760033
1596	Mono/Macro	hsa-miR-32	-0.96312255	24.195206	0.335486017828881	0.4072917970834836
1597	Mono/Macro	hsa-miR-504	-0.99238104	-2.8830698	0.3210116998411754	0.3910917188205869
1598	Mono/Macro	hsa-miR-301b	-1.0155386	-7.012675	0.30984917057642036	0.37882619441498744
1599	Mono/Macro	hsa-miR-30d	-1.0362042	-2.9120917	0.3001068768034586	0.37084635490713097
1600	Mono/Macro	hsa-miR-551a	-1.0612952	-2.4383564	0.2885557834865805	0.35933215808293356
1601	Mono/Macro	hsa-miR-491	-1.2545899	-11.010991	0.2096276669486885	0.26665872339796404
1602	Mono/Macro	hsa-miR-454	-1.3053733	-10.509781	0.19176577008398432	0.2457442831446614
1603	Mono/Macro	hsa-miR-410	-1.3082519	-10.042469	0.19078789392589734	0.24540004200134008
1604	Mono/Macro	hsa-miR-889	-1.3144387	-3.1282606	0.18869862191966846	0.24361837009031825
1605	Mono/Macro	hsa-miR-299	-1.3381118	-15.462429	0.18085999271817144	0.23525397549055382
1606	Mono/Macro	hsa-miR-143	-1.3556411	-39.459255	0.17521339064580144	0.22876918174885774
1607	Mono/Macro	hsa-miR-624	-1.3586485	-3.8250587	0.17425797713498803	0.22838356094206766
1608	Mono/Macro	hsa-miR-519e	-1.3859736	0.18412018	0.16575495528899675	0.22058159434612645
1609	Mono/Macro	hsa-miR-1307	-1.3865751	-8.628561	0.16557135725971084	0.22058159434612645
1610	Mono/Macro	hsa-let-7d	-1.434308	-4.0114994	0.15148437115768829	0.20394393937961147
1611	Mono/Macro	hsa-miR-195	-1.48565	-7.7144165	0.13737173173804101	0.18639458502494977
1612	Mono/Macro	hsa-miR-380	-1.5730816	-18.68845	0.11569993052773121	0.15822994451618577
1613	Mono/Macro	hsa-miR-26a	-1.580987	-7.092275	0.11388102392337687	0.15636045348209682
1614	Mono/Macro	hsa-miR-140	-1.6084839	-6.2353683	0.10772924841675956	0.1485032667418279
1615	Mono/Macro	hsa-miR-346	-1.6253687	-7.939329	0.10408402392473005	0.14405228911182638
1616	Mono/Macro	hsa-miR-34a	-1.66902	-2.6378787	0.09511340711570077	0.1332220415950564
1617	Mono/Macro	hsa-miR-369	-1.7021452	-5.298424	0.08872814481075215	0.12530586981436834
1618	Mono/Macro	hsa-miR-184	-1.7021883	-5.2915297	0.08872009310509868	0.12530586981436834
1619	Mono/Macro	hsa-miR-222	-1.7259902	4.1919203	0.08434917113312004	0.12010211198378411
1620	Mono/Macro	hsa-miR-522	-1.9068685	-5.1198187	0.05653763122336786	0.08359837779181742
1621	Mono/Macro	hsa-miR-890	-1.9230229	-34.478966	0.05447718158640496	0.08124614150386257
1622	Mono/Macro	hsa-miR-496	-1.924054	-12.077039	0.054347818421988735	0.08124614150386257
1623	Mono/Macro	hsa-miR-590	-2.0846531	-16.351822	0.037100794480574906	0.05730747718874517
1624	Mono/Macro	hsa-miR-376c	-2.1222897	-10.990175	0.03381342817703179	0.05270020787951802
1625	Mono/Macro	hsa-miR-655	-2.2031047	-16.640059	0.027587367033772927	0.043387404516751965
1626	Mono/Macro	hsa-miR-376b	-2.2593446	-10.0070915	0.023861961651909777	0.03804718309475015
1627	Mono/Macro	hsa-miR-125b	-2.352791	-3.6501865	0.01863309889493867	0.030126412232003644
1628	Mono/Macro	hsa-miR-513a	-2.4023714	-12.778612	0.01628915726733685	0.026711129926533413
1629	Mono/Macro	hsa-miR-10b	-2.4091167	-12.249591	0.0159911785237666	0.02647343430250356
1630	Mono/Macro	hsa-miR-367	-2.473133	-0.8427321	0.013393425676212361	0.022495753805677074
1631	Mono/Macro	hsa-miR-138	-2.5119724	-17.046131	0.01200584498709076	0.020263523734309286
1632	Mono/Macro	hsa-miR-34c	-2.5616817	-16.788565	0.010416671992641423	0.017667492693401628
1633	Mono/Macro	hsa-miR-30e	-2.563916	-1.6031066	0.010349862464349959	0.017640652279138355
1634	Mono/Macro	hsa-miR-494	-2.6675448	-6.3720374	0.007640767952947577	0.013284953325225436
1635	Mono/Macro	hsa-miR-199b	-2.6874373	-28.634033	0.007200264038337237	0.012646149021648142
1636	Mono/Macro	hsa-miR-551b	-2.7404547	-20.257725	0.00613542394142939	0.010886444531972149
1637	Mono/Macro	hsa-miR-431	-2.7740095	-17.182867	0.005537005579404027	0.01003038707054342
1638	Mono/Macro	hsa-miR-421	-2.805416	-16.412422	0.005025165098303838	0.009248442149006001
1639	Mono/Macro	hsa-miR-548b	-2.8179617	-20.470295	0.0048329583575567525	0.008990341890938905
1640	Mono/Macro	hsa-miR-377	-2.9671323	-15.273398	0.0030059146029966896	0.005652426373026384
1641	Mono/Macro	hsa-miR-744	-3.0109556	-14.060459	0.0026042689358252947	0.0049509728120634726
1642	Mono/Macro	hsa-miR-10a	-3.0575285	-18.802654	0.0022317038121254028	0.004266129939201046
1643	Mono/Macro	hsa-miR-136	-3.1160884	-21.58107	0.0018326732733736045	0.0035228052921514844
1644	Mono/Macro	hsa-miR-412	-3.1405349	-14.864871	0.0016863962722665573	0.0033153017625240275
1645	Mono/Macro	hsa-miR-574	-3.2632828	-20.257893	0.001101295481916335	0.002228352261655274
1646	Mono/Macro	hsa-miR-383	-3.300103	-17.657814	0.0009664937158725028	0.001967098974658153
1647	Mono/Macro	hsa-miR-134	-3.3091254	-15.586588	0.0009358792215150604	0.0019160604180130823
1648	Mono/Macro	hsa-miR-487a	-3.37761	-25.942415	0.0007311873439563643	0.0015149150958616887
1649	Mono/Macro	hsa-miR-372	-3.4932687	-8.989167	0.00047714596461120146	0.0010190895293547882
1650	Mono/Macro	hsa-miR-202	-3.538166	-9.566817	0.0004029165004975646	0.000865895088025822
1651	Mono/Macro	hsa-miR-9	-3.6283903	-11.016305	0.0002851938014584327	0.0006206104107208661
1652	Mono/Macro	hsa-miR-127	-3.711139	-50.938267	0.0002063288278437457	0.00045762675919189754
1653	Mono/Macro	hsa-miR-33a	-3.7131152	-18.436129	0.00020472359399784367	0.0004569958936984123
1654	Mono/Macro	hsa-miR-381	-3.7567236	-18.558338	0.0001721524180085539	0.0003867840040971406
1655	Mono/Macro	hsa-miR-449c	-3.7585711	-12.226824	0.0001708864781768691	0.0003864491597986713
1656	Mono/Macro	hsa-miR-656	-3.7744677	-31.503246	0.00016034964270292395	0.00036500642352112954
1657	Mono/Macro	hsa-miR-19a	-3.8096552	12.045663	0.0001391607153613874	0.0003209973834336003
1658	Mono/Macro	hsa-miR-18a	-3.8107293	-4.0485253	0.00013855741275818213	0.0003209973834336003
1659	Mono/Macro	hsa-miR-337	-3.8293326	-21.095531	0.00012849119566093895	0.0003003915790451681
1660	Mono/Macro	hsa-miR-133b	-3.922006	-32.31738	8.781483452682999e-05	0.00020810912839919982
1661	Mono/Macro	hsa-miR-659	-3.9632514	-7.4930015	7.39358821334759e-05	0.0001764263118495356
1662	Mono/Macro	hsa-miR-27b	-3.9983099	-26.081606	6.379639696795646e-05	0.00015436051294344708
1663	Mono/Macro	hsa-miR-1911	-4.0154524	-20.120752	5.933185288262038e-05	0.00014456916265765247
1664	Mono/Macro	hsa-miR-891b	-4.126729	-31.81018	3.6795945501354635e-05	9.159278520481083e-05
1665	Mono/Macro	hsa-miR-1287	-4.1730013	-16.993603	3.0061330958138918e-05	7.592131760230705e-05
1666	Mono/Macro	hsa-miR-99a	-4.2215934	-40.957138	2.4258134682313744e-05	6.263667612000414e-05
1667	Mono/Macro	hsa-miR-141	-4.287414	-84.44982	1.8076504305672286e-05	4.732706148109106e-05
1668	Mono/Macro	hsa-miR-130a	-4.2907653	-18.770775	1.7805835393800725e-05	4.702915302484772e-05
1669	Mono/Macro	hsa-miR-513b	-4.2952337	-8.250366	1.7450945351059285e-05	4.64463622420501e-05
1670	Mono/Macro	hsa-miR-30b	-4.3074355	-16.247705	1.6515831296221804e-05	4.429827618986623e-05
1671	Mono/Macro	hsa-miR-935	-4.3347607	-34.17166	1.4591892861935552e-05	3.944371039241954e-05
1672	Mono/Macro	hsa-miR-200b	-4.351903	12.842239	1.3496093100805996e-05	3.676888356597539e-05
1673	Mono/Macro	hsa-miR-433	-4.4371867	-32.748608	9.114232973971425e-06	2.563841145523669e-05
1674	Mono/Macro	hsa-miR-145	-4.437831	-57.374268	9.086994410458713e-06	2.563841145523669e-05
1675	Mono/Macro	hsa-miR-217	-4.4450917	-21.765694	8.785432541626743e-06	2.5308401207097325e-05
1676	Mono/Macro	hsa-miR-518d	-4.4691944	-34.872528	7.851466912786476e-06	2.3022097896814584e-05
1677	Mono/Macro	hsa-miR-654	-4.490032	-36.030148	7.121243270122767e-06	2.1240949753986875e-05
1678	Mono/Macro	hsa-miR-758	-4.560751	-33.969246	5.097105149552912e-06	1.5335638102133112e-05
1679	Mono/Macro	hsa-miR-153	-4.5763035	-32.162212	4.732633440406724e-06	1.4363957634918652e-05
1680	Mono/Macro	hsa-let-7c	-4.8221865	-47.117783	1.4199321767671776e-06	4.507307643682968e-06
1681	Mono/Macro	hsa-miR-370	-4.8783402	-35.48206	1.0698229578011977e-06	3.459427508403873e-06
1682	Mono/Macro	hsa-miR-135b	-4.9542575	-32.883797	7.260701811274824e-07	2.4155796410587396e-06
1683	Mono/Macro	hsa-miR-200c	-4.9934406	-49.303448	5.931304289114427e-07	2.011991454934894e-06
1684	Mono/Macro	hsa-miR-329	-5.0303464	-28.192413	4.895939879276122e-07	1.6772229685440972e-06
1685	Mono/Macro	hsa-miR-214	-5.072795	-45.02214	3.9201482412841915e-07	1.35637129148433e-06
1686	Mono/Macro	hsa-miR-887	-5.1933947	-31.502508	2.06493721610083e-07	7.216851280514012e-07
1687	Mono/Macro	hsa-miR-375	-5.2341247	-20.022589	1.6576865647877958e-07	5.974578660589348e-07
1688	Mono/Macro	hsa-miR-107	-5.290794	-21.944569	1.2178649474213726e-07	4.435592334818894e-07
1689	Mono/Macro	hsa-miR-520b	-5.2946177	-47.407463	1.1926560952723694e-07	4.389989457066382e-07
1690	Mono/Macro	hsa-miR-490	-5.38162	-43.32154	7.381857565673396e-08	2.8698008064303313e-07
1691	Mono/Macro	hsa-miR-506	-5.466903	-26.010817	4.5796610500874674e-08	1.8213364635980043e-07
1692	Mono/Macro	hsa-miR-1179	-5.704923	-57.26413	1.1639544751148615e-08	5.0978259289840766e-08
1693	Mono/Macro	hsa-miR-1277	-5.7384353	-82.73032	9.55552930983534e-09	4.238734796414138e-08
1694	Mono/Macro	hsa-miR-615	-5.7713456	-34.397884	7.864099364935488e-09	3.533738156191791e-08
1695	Mono/Macro	hsa-miR-770	-5.8205395	-53.15134	5.865804312241979e-09	2.7060910560476332e-08
1696	Mono/Macro	hsa-miR-335	-5.8299913	-22.929838	5.543023903386417e-09	2.5917382034752705e-08
1697	Mono/Macro	hsa-miR-30c	-5.8526335	-35.180706	4.838499436677355e-09	2.293316171356664e-08
1698	Mono/Macro	hsa-let-7e	-5.8741155	-1.6144396	4.251073209105546e-09	2.042876847709054e-08
1699	Mono/Macro	hsa-miR-193b	-5.893621	-31.780453	3.778232697921852e-09	1.8412232584238885e-08
1700	Mono/Macro	hsa-miR-96	-6.004425	-31.013706	1.92011187798037e-09	9.628387098278375e-09
1701	Mono/Macro	hsa-miR-495	-6.0161114	-27.418335	1.7865691965532742e-09	9.090484441285777e-09
1702	Mono/Macro	hsa-miR-485	-6.027797	-42.070198	1.6620927498045499e-09	8.583344648244393e-09
1703	Mono/Macro	hsa-miR-23b	-6.068742	-46.955654	1.2891606863406223e-09	6.862301499597775e-09
1704	Mono/Macro	hsa-miR-1275	-6.181608	-21.44282	6.345183199830014e-10	3.659055645235308e-09
1705	Mono/Macro	hsa-miR-651	-6.6983356	-52.187256	2.108068398103788e-11	1.4885544198855317e-10
1706	Mono/Macro	hsa-miR-95	-6.7661757	-9.993976	1.3223108069684839e-11	9.734458281087137e-11
1707	Mono/Macro	hsa-miR-449b	-6.81292	-14.2704735	9.563711713641936e-12	7.193574462869805e-11
1708	Mono/Macro	hsa-miR-592	-7.016827	-45.797935	2.269630720362194e-12	1.7847550664666347e-11
1709	Mono/Macro	hsa-miR-508	-7.042047	-53.748898	1.8943590565356347e-12	1.5242982175844875e-11
1710	Mono/Macro	hsa-miR-1251	-7.1620455	-23.14056	7.948216232281829e-13	6.707519064315885e-12
1711	Mono/Macro	hsa-miR-206	-7.2461686	-25.149437	4.287261921107801e-13	3.803570832572562e-12
1712	Mono/Macro	hsa-miR-543	-7.2944174	-39.51885	2.9995471353114283e-13	2.7311666021519847e-12
1713	Mono/Macro	hsa-miR-302d	-7.4143724	-10.258632	1.2220203288612822e-13	1.1427541453675775e-12
1714	Mono/Macro	hsa-miR-92b	-7.424727	-39.952934	1.1301295483729183e-13	1.0861800659361936e-12
1715	Mono/Macro	hsa-let-7a	-7.508163	-39.169136	5.996293295732568e-14	6.102110236245496e-13
1716	Mono/Macro	hsa-miR-885	-7.8611116	-48.162506	3.807397249255581e-15	4.3911981608081036e-14
1717	Mono/Macro	hsa-miR-487b	-7.937845	-34.118057	2.0572407140563837e-15	2.454500989874168e-14
1718	Mono/Macro	hsa-miR-302b	-8.0462	-13.09592	8.540429580796717e-16	1.0553530839127372e-14
1719	Mono/Macro	hsa-miR-135a	-8.082418	-57.31545	6.349465615703919e-16	8.136722603827986e-15
1720	Mono/Macro	hsa-miR-1248	-8.607181	-45.5212	7.487965961443668e-18	1.2954181113297547e-16
1721	Mono/Macro	hsa-miR-497	-9.388093	-58.103283	6.109651447824993e-21	1.4092929339649651e-19
1722	Mono/Macro	hsa-miR-509	-9.426932	-39.65908	4.222584867990706e-21	1.0435816888034174e-19
1723	Mono/Macro	hsa-miR-218	-9.440895	-63.0146	3.696071549766755e-21	9.837236586302286e-20
1724	Mono/Macro	hsa-miR-509-3	-10.336951	-66.25162	4.795513189815975e-25	1.8436084040848082e-23
1725	Mono/Macro	hsa-miR-449a	-10.414072	-15.021287	2.1387417009013e-25	9.250057856398123e-24
1726	Mono/Macro	hsa-miR-598	-10.675378	-49.111626	1.3271594004744024e-26	6.559959322344904e-25
1727	Mono/Macro	hsa-miR-181c	-10.882851	-44.673035	1.3914161121125658e-27	8.023832913182463e-26
1728	Mono/Macro	hsa-miR-149	-11.836651	-85.48301	2.523304699932904e-32	1.7461268523535696e-30
1729	Mono/Macro	hsa-miR-320d	-12.309727	-83.490074	8.029494678385502e-35	9.260683862404613e-33
1730	Endothelial	hsa-miR-338	3.1477888	248.63919	0.0016451059320460447	0.07698508302507945
1731	Endothelial	hsa-miR-671	3.138981	194.42749	0.0016953633488429893	0.07698508302507945
1732	Endothelial	hsa-miR-455	3.1087842	132.11221	0.0018785890539345493	0.07698508302507945
1733	Endothelial	hsa-miR-486	3.08362	128.1085	0.002044986447172785	0.07698508302507945
1734	Endothelial	hsa-miR-1254	3.0692763	89.06754	0.0021457798490569736	0.07698508302507945
1735	Endothelial	hsa-miR-511	3.0363114	197.61723	0.0023949197595789736	0.07698508302507945
1736	Endothelial	hsa-miR-1292	2.9990683	124.548546	0.0027080660984750374	0.07698508302507945
1737	Endothelial	hsa-miR-99b	2.978937	55.04129	0.0028925031194394013	0.07698508302507945
1738	Endothelial	hsa-miR-892b	2.8450634	93.0167	0.004440257987426271	0.07807755339974852
1739	Endothelial	hsa-miR-423	2.8440568	61.50573	0.0044543097687936815	0.07807755339974852
1740	Endothelial	hsa-miR-652	2.839779	83.89823	0.004514480483966572	0.07807755339974852
1741	Endothelial	hsa-miR-148a	2.8282034	89.48244	0.004681005136139273	0.07807755339974852
1742	Endothelial	hsa-miR-744	2.8093302	121.9759	0.004964468713278807	0.07807755339974852
1743	Endothelial	hsa-miR-624	2.753969	85.27464	0.005887733390634547	0.08857198926780667
1744	Endothelial	hsa-miR-326	2.725282	45.850876	0.006424661049764841	0.08969458798982764
1745	Endothelial	hsa-miR-126	2.6701722	95.841896	0.0075812332179004535	0.08969458798982764
1746	Endothelial	hsa-miR-342	2.6505442	105.96782	0.008036220311227332	0.08969458798982764
1747	Endothelial	hsa-miR-380	2.6125462	157.94458	0.008987051662800153	0.09717249610402666
1748	Endothelial	hsa-miR-28	2.5428414	55.45912	0.010995509514386098	0.10809578599655126
1749	Endothelial	hsa-miR-892a	2.50736	76.88497	0.012163676025320798	0.10809578599655126
1750	Endothelial	hsa-miR-1226	2.5063534	61.692833	0.012198362334004268	0.10809578599655126
1751	Endothelial	hsa-miR-760	2.494778	101.36621	0.012603599362661779	0.10809578599655126
1752	Endothelial	hsa-miR-361	2.4809375	185.6052	0.013103731464095263	0.10809578599655126
1753	Endothelial	hsa-miR-532	2.4703686	132.94934	0.013497388500912632	0.10809578599655126
1754	Endothelial	hsa-miR-616	2.4643292	66.952545	0.013726996140066847	0.10809578599655126
1755	Endothelial	hsa-miR-576	2.4094713	69.50138	0.0159756531548046	0.12016469546874764
1756	Endothelial	hsa-miR-212	2.3551166	133.02705	0.018516892728840235	0.13015833536797697
1757	Endothelial	hsa-miR-192	2.3307073	32.32828	0.019768795425365422	0.13015833536797697
1758	Endothelial	hsa-miR-1250	2.318377	116.56474	0.02042884559211815	0.13015833536797697
1759	Endothelial	hsa-miR-122	2.277611	49.060337	0.02274976901835205	0.13153687350302493
1760	Endothelial	hsa-miR-1306	2.2189784	132.37135	0.0264881967984719	0.1394918688464868
1761	Endothelial	hsa-miR-23a	2.1930592	67.49623	0.02830311098779694	0.14401288826143738
1762	Endothelial	hsa-miR-421	2.1824903	100.69216	0.0290733676332313	0.14545692695976567
1763	Endothelial	hsa-miR-1228	2.1681466	80.23916	0.030147527083000957	0.14691611789744127
1764	Endothelial	hsa-miR-1976	2.156823	156.09192	0.03101947327331325	0.14906580211897755
1765	Endothelial	hsa-miR-205	2.1389563	89.547775	0.03243921318316926	0.15067879891154856
1766	Endothelial	hsa-miR-93	2.1309037	52.781284	0.03309707721756558	0.15067879891154856
1767	Endothelial	hsa-miR-501	2.1125338	81.12705	0.034640687289017036	0.15320593180552194
1768	Endothelial	hsa-miR-493	2.1085076	65.33565	0.03498710939146187	0.15320593180552194
1769	Endothelial	hsa-miR-328	2.0896344	120.55219	0.03665065229184648	0.15464787430462054
1770	Endothelial	hsa-miR-432	2.0644703	107.441765	0.03897315393887138	0.15951894469023162
1771	Endothelial	hsa-miR-92a	2.0622056	17.083393	0.03918818005395863	0.15951894469023162
1772	Endothelial	hsa-miR-1180	2.0435839	155.38348	0.040994666308824326	0.16392888491208107
1773	Endothelial	hsa-miR-508	2.0123804	97.28742	0.04417985804495951	0.16984700981728879
1774	Endothelial	hsa-miR-675	1.9454436	105.99844	0.05172161107218008	0.18403557408139298
1775	Endothelial	hsa-miR-769	1.9368877	50.77519	0.052759062648601654	0.18403557408139298
1776	Endothelial	hsa-miR-410	1.935378	45.577877	0.05294393586040214	0.18403557408139298
1777	Endothelial	hsa-miR-10b	1.927577	95.16701	0.05390775844345012	0.18403557408139298
1778	Endothelial	hsa-miR-551a	1.924809	34.847755	0.05425326172341643	0.18403557408139298
1779	Endothelial	hsa-miR-139	1.9092072	117.15542	0.05623537185407434	0.18853144175933173
1780	Endothelial	hsa-miR-485	1.903671	78.16982	0.056953039456464925	0.18853144175933173
1781	Endothelial	hsa-miR-937	1.8948636	82.74636	0.0581104772648223	0.18853144175933173
1782	Endothelial	hsa-miR-505	1.8893274	59.150288	0.05884796447979141	0.18853144175933173
1783	Endothelial	hsa-miR-888	1.884043	17.443018	0.05955916227991268	0.18905935916375954
1784	Endothelial	hsa-miR-99a	1.8478066	72.01603	0.0646303340426841	0.19665453837192473
1785	Endothelial	hsa-miR-181a	1.8473033	33.653305	0.06470320086191345	0.19665453837192473
1786	Endothelial	hsa-miR-320a	1.8457934	21.498106	0.06492220816030894	0.19665453837192473
1787	Endothelial	hsa-miR-381	1.8427737	23.8589	0.06536205755136226	0.19665453837192473
1788	Endothelial	hsa-miR-1296	1.8171062	119.77253	0.06920084901067991	0.20498725621345157
1789	Endothelial	hsa-miR-320b	1.8163513	43.206074	0.06931649993345039	0.20498725621345157
1790	Endothelial	hsa-miR-625	1.8082987	96.32003	0.07056001426979625	0.2068963130283856
1791	Endothelial	hsa-miR-143	1.7833862	98.30568	0.07452345578237257	0.21427329359827146
1792	Endothelial	hsa-miR-589	1.7695459	82.558945	0.07680281648398811	0.21781782379885153
1793	Endothelial	hsa-miR-1301	1.755454	79.62951	0.07918168880340268	0.22106248937828685
1794	Endothelial	hsa-miR-541	1.7552023	31.569809	0.07922470717603343	0.22106248937828685
1795	Endothelial	hsa-let-7c	1.6988345	62.988384	0.08935036507176677	0.23932807532809602
1796	Endothelial	hsa-miR-887	1.6912853	62.819218	0.09078233095428494	0.23977623290215716
1797	Endothelial	hsa-miR-660	1.6485062	47.174534	0.09924884961861367	0.2601522876366692
1798	Endothelial	hsa-miR-874	1.6303879	59.813007	0.10301953338160856	0.26581088258573493
1799	Endothelial	hsa-miR-197	1.6195673	50.393852	0.10532525206031781	0.26795983244757327
1800	Endothelial	hsa-miR-185	1.6137795	36.3603	0.1065752481211754	0.26803281235879756
1801	Endothelial	hsa-miR-329	1.5433198	36.02983	0.12275319402065629	0.29701122469333624
1802	Endothelial	hsa-miR-15a	1.5126195	27.110312	0.1303763331400895	0.3132653560171595
1803	Endothelial	hsa-miR-299	1.5048187	37.460464	0.13237071523789473	0.3158639136021488
1804	Endothelial	hsa-miR-188	1.4955078	56.810364	0.134781947674175	0.3172418632330922
1805	Endothelial	hsa-miR-670	1.4710987	11.486185	0.1412644524704347	0.3280369164749692
1806	Endothelial	hsa-miR-133a	1.467324	31.914436	0.14228794459746233	0.3280803359517946
1807	Endothelial	hsa-miR-7	1.4640527	62.68298	0.14317956858011843	0.3280803359517946
1808	Endothelial	hsa-miR-409	1.4554968	36.124744	0.1455317738766361	0.3312762747455006
1809	Endothelial	hsa-miR-144	1.4308358	22.580442	0.15247725191399344	0.34257876079377747
1810	Endothelial	hsa-miR-223	1.3976191	29.677084	0.16222745962317897	0.35525760145329066
1811	Endothelial	hsa-miR-548b	1.3815141	66.128105	0.16712095031823138	0.3636720050950192
1812	Endothelial	hsa-miR-191	1.3734615	57.938114	0.16960890868507228	0.3667792650314688
1813	Endothelial	hsa-miR-2110	1.3510654	95.16554	0.17667447954467408	0.37660919613418603
1814	Endothelial	hsa-miR-506	1.3442711	31.89881	0.17886074329203583	0.37660919613418603
1815	Endothelial	hsa-miR-1247	1.341503	95.303665	0.17975718963919063	0.37660919613418603
1816	Endothelial	hsa-miR-199a	1.3392383	40.03678	0.1804931260841125	0.37660919613418603
1817	Endothelial	hsa-miR-1307	1.3382317	52.00257	0.1808209263506857	0.37660919613418603
1818	Endothelial	hsa-miR-668	1.325398	25.084288	0.18503920041275035	0.37660919613418603
1819	Endothelial	hsa-miR-330	1.3198618	27.428616	0.18688115809919337	0.37813380527673046
1820	Endothelial	hsa-miR-767	1.2949493	50.52128	0.1953377311793325	0.3884302010807416
1821	Endothelial	hsa-miR-30a	1.2856386	48.648273	0.1985692479075699	0.39123344490274375
1822	Endothelial	hsa-miR-584	1.2843803	50.879963	0.1990089199505286	0.39123344490274375
1823	Endothelial	hsa-miR-382	1.269785	9.027961	0.20416119802714028	0.3968526658280367
1824	Endothelial	hsa-miR-132	1.2602227	54.39682	0.20758904202100426	0.3990322696625971
1825	Endothelial	hsa-miR-31	1.2088877	45.23178	0.2267059790804966	0.42623559660062704
1826	Endothelial	hsa-miR-150	1.1653537	52.32381	0.24387585706256543	0.44883535395557256
1827	Endothelial	hsa-miR-16	1.1567979	45.180496	0.24735495680271613	0.45044639501968303
1828	Endothelial	hsa-miR-362	1.1452223	17.508356	0.2521170701138643	0.45097801232122947
1829	Endothelial	hsa-miR-935	1.138428	45.66776	0.2549418079200124	0.45097801232122947
1830	Endothelial	hsa-miR-507	1.1371698	41.350266	0.2554673133380375	0.45097801232122947
1831	Endothelial	hsa-miR-186	1.1296206	25.207834	0.25863615531333406	0.45196015019400804
1832	Endothelial	hsa-miR-199b	1.1122572	33.656662	0.2660275628711959	0.46084199938281195
1833	Endothelial	hsa-miR-758	1.1072243	41.496044	0.2681969194675077	0.46084199938281195
1834	Endothelial	hsa-miR-129	1.1064695	56.29447	0.26852336821176226	0.46084199938281195
1835	Endothelial	hsa-miR-26b	1.0858349	39.674953	0.2775520691580664	0.468453736237517
1836	Endothelial	hsa-miR-372	1.0792922	6.860772	0.2804575108838889	0.46915904925608254
1837	Endothelial	hsa-miR-491	1.0787889	39.315434	0.2806818589480031	0.46915904925608254
1838	Endothelial	hsa-miR-379	1.0722462	23.800064	0.28360947453681373	0.4699003052177914
1839	Endothelial	hsa-miR-324	1.0657035	8.00593	0.2865577005807919	0.4699003052177914
1840	Endothelial	hsa-miR-1	1.0463271	45.938972	0.2954100557625825	0.4770882546595878
1841	Endothelial	hsa-miR-766	1.0392811	25.800077	0.29867402814221056	0.4784315450796521
1842	Endothelial	hsa-miR-27a	1.0277056	12.15394	0.30408835198002127	0.48485976859487256
1843	Endothelial	hsa-miR-345	0.98794615	18.022572	0.32317902795614906	0.5082724712401253
1844	Endothelial	hsa-miR-154	0.9748608	19.665373	0.3296293337786551	0.5137466193126787
1845	Endothelial	hsa-miR-487b	0.95548433	20.230556	0.3393328254090838	0.5264984645360673
1846	Endothelial	hsa-miR-1911	0.9499482	20.304182	0.342138569121184	0.5284818969461146
1847	Endothelial	hsa-let-7b	0.9446637	3.7635295	0.34483058004830114	0.5285442557280913
1848	Endothelial	hsa-miR-146b	0.94315386	81.12181	0.3456022008774854	0.5285442557280913
1849	Endothelial	hsa-miR-193a	0.9091822	41.042557	0.36325394796903643	0.5464602869447244
1850	Endothelial	hsa-miR-518c	0.8822565	54.95844	0.37763809519086644	0.5632016419656888
1851	Endothelial	hsa-miR-339	0.8779786	34.443768	0.37995531972420526	0.5642254962428113
1852	Endothelial	hsa-miR-100	0.87495893	2.489792	0.3815962581025142	0.5642406209549996
1853	Endothelial	hsa-miR-548d	0.86841625	33.233795	0.38516651283671044	0.567096227410646
1854	Endothelial	hsa-miR-1258	0.8460201	86.66165	0.39754153114719737	0.5803770876663725
1855	Endothelial	hsa-miR-574	0.7883941	26.172287	0.4304662189920093	0.619916750729404
1856	Endothelial	hsa-miR-515	0.7866326	26.071815	0.43149696406108895	0.619916750729404
1857	Endothelial	hsa-miR-582	0.76473975	20.63119	0.44442652306857133	0.6302113810726463
1858	Endothelial	hsa-miR-134	0.75995857	16.857487	0.44727935142320285	0.6316679820099109
1859	Endothelial	hsa-miR-204	0.7229672	2.7076228	0.4697000317575051	0.6579603683728614
1860	Endothelial	hsa-miR-433	0.718186	-12.786981	0.4726426026398586	0.6594126633604479
1861	Endothelial	hsa-miR-190b	0.6927702	28.266272	0.4884537904536166	0.6733267390316786
1862	Endothelial	hsa-miR-1197	0.68245286	4.518543	0.49495264137880823	0.6768917546129156
1863	Endothelial	hsa-miR-495	0.6769167	9.051768	0.4984587841442556	0.6782914972637405
1864	Endothelial	hsa-miR-152	0.674652	26.766209	0.49989691272327696	0.6782914972637405
1865	Endothelial	hsa-miR-335	0.6572887	15.732466	0.510995321411987	0.6906421140958887
1866	Endothelial	hsa-miR-92b	0.5679558	10.247896	0.5700649876752769	0.7528339150215488
1867	Endothelial	hsa-miR-127	0.5392686	20.379797	0.5897015231428551	0.7719912370559615
1868	Endothelial	hsa-miR-425	0.5370038	3.277737	0.5912649647971959	0.7719912370559615
1869	Endothelial	hsa-miR-503	0.5329776	9.517425	0.5940491107527492	0.7727104974453054
1870	Endothelial	hsa-miR-105	0.52215695	5.6318173	0.6015610483757358	0.7755587855986183
1871	Endothelial	hsa-miR-21	0.5201438	12.361283	0.6029633333122206	0.7755587855986183
1872	Endothelial	hsa-miR-125b	0.46050468	7.0523834	0.6451540024521412	0.8076655830018348
1873	Endothelial	hsa-miR-504	0.4592465	18.49756	0.646057172465992	0.8076655830018348
1874	Endothelial	hsa-miR-376c	0.45849156	7.741009	0.646599325119966	0.8076655830018348
1875	Endothelial	hsa-miR-202	0.44716766	1.5213531	0.6547539999676903	0.8117847132164452
1876	Endothelial	hsa-miR-877	0.4028787	37.761044	0.6870374633335499	0.8392287836516075
1877	Endothelial	hsa-miR-431	0.39356795	5.4853034	0.6939000498806285	0.8392287836516075
1878	Endothelial	hsa-miR-498	0.38903838	32.40086	0.6972477460572055	0.8392287836516075
1879	Endothelial	hsa-miR-224	0.38702527	11.392949	0.6987375097349575	0.8392287836516075
1880	Endothelial	hsa-miR-302c	0.38677362	-0.047220573	0.6989238119453068	0.8392287836516075
1881	Endothelial	hsa-miR-412	0.3746948	12.153835	0.7078874573377414	0.8430645226802901
1882	Endothelial	hsa-miR-449a	0.35632494	10.068241	0.7215972309020271	0.8430645226802901
1883	Endothelial	hsa-miR-337	0.3560733	9.775843	0.7217856703682308	0.8430645226802901
1884	Endothelial	hsa-miR-522	0.35355687	4.180103	0.7236709920116942	0.8430645226802901
1885	Endothelial	hsa-miR-450b	0.33896166	22.74206	0.7346386187603915	0.8520920235647403
1886	Endothelial	hsa-miR-125a	0.33669686	6.2251096	0.7363454192076803	0.8520920235647403
1887	Endothelial	hsa-miR-1293	0.3248697	20.385462	0.7452796858705771	0.856700236914351
1888	Endothelial	hsa-let-7g	0.30725476	33.57811	0.7586494585384058	0.8691811677294319
1889	Endothelial	hsa-miR-133b	0.29391775	9.012124	0.768820753908435	0.8779273295456056
1890	Endothelial	hsa-miR-490	0.27579954	17.363417	0.7827020423819541	0.8838764722165662
1891	Endothelial	hsa-miR-377	0.2737864	4.66621	0.7842487773713462	0.8838764722165662
1892	Endothelial	hsa-miR-944	0.25088698	-4.7806315	0.8019014879154945	0.8921476360731869
1893	Endothelial	hsa-miR-487a	0.24283445	-10.179935	0.8081336524628919	0.8933362420196824
1894	Endothelial	hsa-miR-375	0.23679504	7.5581026	0.8128158019441534	0.8956505333524747
1895	Endothelial	hsa-miR-885	0.21716698	6.3699455	0.8280782260315998	0.9066932474902959
1896	Endothelial	hsa-miR-520g	0.18696994	12.675496	0.8516842025590277	0.9266752644195709
1897	Endothelial	hsa-miR-509-3	0.16532874	17.245428	0.8686852430128802	0.9364519191581048
1898	Endothelial	hsa-miR-429	0.15450813	4.2750173	0.8772090993598489	0.9364519191581048
1899	Endothelial	hsa-miR-367	0.15123679	1.1109868	0.8797889316153277	0.9364519191581048
1900	Endothelial	hsa-miR-551b	0.14997858	13.418029	0.8807815162091384	0.9364519191581048
1901	Endothelial	hsa-miR-10a	0.14796545	10.342286	0.8823700405514904	0.9364519191581048
1902	Endothelial	hsa-miR-509	0.14242932	2.3358319	0.8867409037397531	0.9364519191581048
1903	Endothelial	hsa-miR-301b	0.14217769	-30.50331	0.8869396622527828	0.9364519191581048
1904	Endothelial	hsa-miR-1291	0.14117111	-4.7946854	0.8877347672943883	0.9364519191581048
1905	Endothelial	hsa-let-7i	0.11374214	10.75414	0.9094422038492517	0.9530340376137203
1906	Endothelial	hsa-miR-483	0.10392811	14.11452	0.9172264003623377	0.9530340376137203
1907	Endothelial	hsa-miR-30c	0.09587557	-2.1340475	0.923619399401227	0.9568033299186363
1908	Endothelial	hsa-miR-627	0.055864505	1.8250785	0.955449748389011	0.9778389363054909
1909	Endothelial	hsa-miR-629	0.053599726	-7.8922424	0.9572540742073259	0.9778389363054909
1910	Endothelial	hsa-miR-331	0.047811963	7.2379117	0.9618661024887761	0.9788402101797545
1911	Endothelial	hsa-miR-301a	0.042527482	-69.891525	0.9660782035040548	0.9802435730569002
1912	Endothelial	hsa-miR-145	0.008304183	8.146151	0.9933742967286903	0.9962536425163097
1913	Endothelial	hsa-miR-521	0.0045295544	-14.069528	0.9963859508551377	0.9963859508551377
1914	Endothelial	hsa-miR-452	-0.018873144	-2.7678225	0.9849423043233645	0.9906687130694306
1915	Endothelial	hsa-miR-25	-0.029693745	-1.7907835	0.9763113002143937	0.9848504661054817
1916	Endothelial	hsa-miR-140	-0.03522987	0.31180084	0.9718964462985542	0.9832636561967829
1917	Endothelial	hsa-miR-513a	-0.05259316	40.735264	0.9580560676519116	0.9778389363054909
1918	Endothelial	hsa-miR-450a	-0.05259316	-5.7494903	0.9580560676519116	0.9778389363054909
1919	Endothelial	hsa-miR-659	-0.08757138	-4.0539355	0.9302173465753093	0.9607617967613642
1920	Endothelial	hsa-miR-373	-0.10518632	8.1817045	0.9162279669401031	0.9530340376137203
1921	Endothelial	hsa-miR-370	-0.10770274	-21.094013	0.9142314980493533	0.9530340376137203
1922	Endothelial	hsa-let-7e	-0.12758245	-1.5693871	0.8984794218938116	0.9449054102591453
1923	Endothelial	hsa-miR-424	-0.15803112	0.87142724	0.8744322771629582	0.9364519191581048
1924	Endothelial	hsa-miR-519c	-0.18244039	6.515725	0.855237135297429	0.9276239774699386
1925	Endothelial	hsa-miR-513b	-0.21213412	-5.2882385	0.8320023937787909	0.9081161774367875
1926	Endothelial	hsa-miR-23b	-0.23125891	-13.518921	0.8171136626371344	0.8975280230871381
1927	Endothelial	hsa-miR-194	-0.24660908	-4.58493	0.8052107832941277	0.8929581122428467
1928	Endothelial	hsa-miR-489	-0.25290012	-4.889075	0.8003453973081879	0.8921476360731869
1929	Endothelial	hsa-miR-30e	-0.25440997	-6.2097974	0.799178848805193	0.8921476360731869
1930	Endothelial	hsa-miR-1262	-0.2690052	-11.149004	0.7879256799564223	0.8851372898211757
1931	Endothelial	hsa-miR-195	-0.2815873	-7.882384	0.7782599817684774	0.8828785366947317
1932	Endothelial	hsa-miR-383	-0.2868718	-12.3509	0.774210501251753	0.8811737941878504
1933	Endothelial	hsa-miR-15b	-0.3291476	6.158303	0.7420441136945823	0.8558242111277516
1934	Endothelial	hsa-miR-222	-0.35758317	-21.784317	0.7206552872179268	0.8430645226802901
1935	Endothelial	hsa-miR-187	-0.359093	-1.1676013	0.7195255141937653	0.8430645226802901
1936	Endothelial	hsa-miR-1275	-0.36311927	-5.049118	0.7165157860269498	0.8430645226802901
1937	Endothelial	hsa-miR-543	-0.36488077	-28.980068	0.7152004101261971	0.8430645226802901
1938	Endothelial	hsa-miR-29a	-0.38400555	-15.038911	0.7009743308535104	0.8392287836516075
1939	Endothelial	hsa-miR-1266	-0.39532945	-12.043923	0.6925997751074544	0.8392287836516075
1940	Endothelial	hsa-miR-454	-0.42602974	-25.195354	0.6700861658132582	0.8221624587637849
1941	Endothelial	hsa-miR-891a	-0.43458557	-6.0128374	0.6638632651172944	0.817425942101722
1942	Endothelial	hsa-miR-449c	-0.44414797	-9.636775	0.6569356060711118	0.8117847132164452
1943	Endothelial	hsa-miR-215	-0.4449029	-13.531507	0.6563899294287512	0.8117847132164452
1944	Endothelial	hsa-miR-193b	-0.4652859	-7.9566374	0.641726737144467	0.8076655830018348
1945	Endothelial	hsa-miR-18b	-0.4690605	4.310046	0.6390263779822253	0.8076655830018348
1946	Endothelial	hsa-miR-22	-0.47509992	-12.678852	0.6347157515687838	0.8073957722161734
1947	Endothelial	hsa-miR-520c	-0.47660977	-21.990402	0.6336400200334473	0.8073957722161734
1948	Endothelial	hsa-miR-217	-0.50529695	-18.484556	0.6133502813980387	0.7859970272730422
1949	Endothelial	hsa-miR-32	-0.52517664	-119.9095	0.5994603846386832	0.7755587855986183
1950	Endothelial	hsa-miR-33b	-0.56292295	-7.657107	0.5734873503958116	0.7544738526119802
1951	Endothelial	hsa-miR-1283	-0.6094767	-20.798155	0.5422085086362479	0.7187898237093555
1952	Endothelial	hsa-miR-346	-0.6190391	-9.744589	0.5358906024439529	0.7131467247907989
1953	Endothelial	hsa-miR-889	-0.6336343	24.150879	0.5263194920286872	0.7031140704321458
1954	Endothelial	hsa-miR-520a	-0.64093196	-24.554237	0.5215669004423305	0.699465688190102
1955	Endothelial	hsa-miR-1323	-0.6459648	-20.325577	0.5183021634389184	0.6977920177037579
1956	Endothelial	hsa-miR-19b	-0.68421435	-39.140182	0.4938398205000313	0.6768917546129156
1957	Endothelial	hsa-miR-542	-0.701326	-19.648802	0.48309958997633917	0.6686098325272534
1958	Endothelial	hsa-miR-130b	-0.70937854	-14.050335	0.4780895991558549	0.6643333385860474
1959	Endothelial	hsa-miR-654	-0.75064784	-26.354565	0.45286463584578995	0.6369559512302574
1960	Endothelial	hsa-miR-934	-0.77354723	-15.00063	0.4391985882181514	0.6253609527715243
1961	Endothelial	hsa-miR-26a	-0.7805932	-20.655941	0.43504179015487476	0.622001898320606
1962	Endothelial	hsa-miR-484	-0.78612936	-1.3036275	0.43179172521903575	0.619916750729404
1963	Endothelial	hsa-miR-302a	-0.79619503	-17.194353	0.425918701929183	0.6191927347373837
1964	Endothelial	hsa-miR-210	-0.8535693	-14.685159	0.3933436427630439	0.5766817813390389
1965	Endothelial	hsa-miR-184	-0.8983616	-27.298777	0.36899279218251224	0.5526905025764036
1966	Endothelial	hsa-miR-598	-0.9167315	-12.858088	0.35928336735330646	0.5428473585338167
1967	Endothelial	hsa-miR-539	-0.9348497	-94.507645	0.3498657651604261	0.5309366436206466
1968	Endothelial	hsa-miR-497	-0.9408891	-45.399273	0.3467616937869269	0.5285442557280913
1969	Endothelial	hsa-miR-1271	-0.9776288	-21.23004	0.32825793837243455	0.5137466193126787
1970	Endothelial	hsa-miR-708	-1.0000249	-26.884405	0.31729843405806935	0.5013025487858082
1971	Endothelial	hsa-miR-523	-1.0010315	-9.356962	0.316811571569086	0.5013025487858082
1972	Endothelial	hsa-miR-196b	-1.0440623	-32.90291	0.2964565744272005	0.4770882546595878
1973	Endothelial	hsa-miR-183	-1.0498501	-43.56979	0.2937870610605918	0.4770882546595878
1974	Endothelial	hsa-miR-98	-1.0516115	-51.539116	0.29297781073684537	0.4770882546595878
1975	Endothelial	hsa-miR-146a	-1.0657035	-44.760777	0.2865577005807919	0.4699003052177914
1976	Endothelial	hsa-miR-340	-1.0684716	-51.911957	0.2853078576556881	0.4699003052177914
1977	Endothelial	hsa-miR-496	-1.0959005	-37.903255	0.2731223128983423	0.4632368640334629
1978	Endothelial	hsa-miR-369	-1.1021916	-19.884043	0.2703783984818232	0.46084199938281195
1979	Endothelial	hsa-miR-628	-1.1044563	-33.08592	0.269395231984931	0.46084199938281195
1980	Endothelial	hsa-miR-95	-1.132137	-11.385399	0.25757686173136707	0.45196015019400804
1981	Endothelial	hsa-miR-9	-1.1416993	-25.534946	0.253579013441562	0.45097801232122947
1982	Endothelial	hsa-miR-520e	-1.1464806	-69.81979	0.25159637435887927	0.45097801232122947
1983	Endothelial	hsa-miR-296	-1.1497519	-42.324265	0.2502460774077051	0.45097801232122947
1984	Endothelial	hsa-miR-106b	-1.1583077	-26.292057	0.2467384859715107	0.45044639501968303
1985	Endothelial	hsa-miR-142	-1.1736579	-43.128254	0.2405320928207949	0.4450486851122729
1986	Endothelial	hsa-miR-653	-1.2025967	-43.425056	0.22913243054253363	0.42623559660062704
1987	Endothelial	hsa-miR-200b	-1.2031	-39.234886	0.22893763687838653	0.42623559660062704
1988	Endothelial	hsa-miR-137	-1.2169403	-87.47141	0.22362694038521636	0.4228137779960921
1989	Endothelial	hsa-miR-181c	-1.2272576	-31.054861	0.21972578873355175	0.41772045550444453
1990	Endothelial	hsa-miR-374b	-1.2569513	-56.1403	0.20877125659516016	0.3990875954802509
1991	Endothelial	hsa-miR-590	-1.2650039	-57.653477	0.20586993695093958	0.39793853734650886
1992	Endothelial	hsa-miR-24	-1.2743146	-52.16681	0.2025519333966792	0.3959489771483108
1993	Endothelial	hsa-miR-27b	-1.2994788	-48.01366	0.1937796568492528	0.3875593136985056
1994	Endothelial	hsa-miR-218	-1.3128158	-48.72326	0.1892450101674813	0.38069054370900307
1995	Endothelial	hsa-miR-141	-1.3271594	-103.84342	0.18445594895926487	0.37660919613418603
1996	Endothelial	hsa-miR-577	-1.3314373	-75.48234	0.18304514845220043	0.37660919613418603
1997	Endothelial	hsa-miR-214	-1.3319407	-40.707577	0.18287969909621993	0.37660919613418603
1998	Endothelial	hsa-miR-524	-1.3440194	-54.324768	0.1789421007488029	0.37660919613418603
[truncated: 423 more rows]
