# Supplementary material for: STmiR: A Novel XGBoost-based framework for spatially resolved miRNA activity prediction in cancer transcriptomics
Source: PLoS One. 2025 Sep 9;20(9):e0322082. doi: 10.1371/journal.pone.0322082 (PMC12419590; doi:10.1371/journal.pone.0322082)
Supplement: S4 — (ZIP) [file pone.0322082.s005.zip › data_used_for_draw_figures/Prostate_malig_DEG.csv]

	group	names	scores	logfoldchanges	pvals	pvals_adj
0	Fibroblasts	hsa-miR-409	28.32257	3.470555	1.822588074032967e-176	6.306154736154066e-174
1	Fibroblasts	hsa-miR-431	22.087835	11.559571	4.137564894019041e-108	3.578993633326471e-106
2	Fibroblasts	hsa-miR-539	21.105844	7.406449	7.0289183500539495e-99	4.864011498237333e-97
3	Fibroblasts	hsa-miR-214	20.54913	7.4194436	7.835638189937873e-94	3.873044019597863e-92
4	Fibroblasts	hsa-miR-143	19.333097	9.788023	2.82916932293913e-83	1.0876584285965988e-81
5	Fibroblasts	hsa-miR-675	18.783041	14.215034	1.0395147788935152e-78	2.9972676124763026e-77
6	Fibroblasts	hsa-miR-1	18.449434	5.664359	5.269319288298883e-76	1.2154563158342759e-74
7	Fibroblasts	hsa-miR-377	17.392353	8.970949	9.428211333098955e-68	1.9189183066189637e-66
8	Fibroblasts	hsa-miR-433	17.14199	4.48199	7.213919859701605e-66	1.386675706364864e-64
9	Fibroblasts	hsa-miR-145	17.033585	8.809797	4.627988025166652e-65	8.427809772145588e-64
10	Fibroblasts	hsa-miR-1293	16.839827	2.6057713	1.2460079324623791e-63	2.155593723159916e-62
11	Fibroblasts	hsa-miR-582	16.4192	4.3818736	1.3938928393518188e-60	2.296604392455854e-59
12	Fibroblasts	hsa-miR-655	16.009682	1.7611026	1.0936951030207201e-57	1.5767437735215383e-56
13	Fibroblasts	hsa-miR-541	15.971887	12.547526	2.006240700340817e-57	2.7766371292716905e-56
14	Fibroblasts	hsa-miR-136	15.808525	3.7656553	2.7175590785253025e-56	3.6164440044990564e-55
15	Fibroblasts	hsa-miR-1258	15.565043	10.297111	1.2578419465975929e-54	1.6119011611954338e-53
16	Fibroblasts	hsa-miR-524	15.538818	2.374481	1.894456394558969e-54	2.3410068304192976e-53
17	Fibroblasts	hsa-miR-218	15.221499	3.9264212	2.5462723010433543e-52	2.8419684392290344e-51
18	Fibroblasts	hsa-miR-125a	15.059974	7.548714	2.969036904551165e-51	3.2102711530459474e-50
19	Fibroblasts	hsa-miR-487b	14.692624	4.600031	7.187557365487614e-49	7.105413852739184e-48
20	Fibroblasts	hsa-miR-376c	14.632226	2.4951935	1.7496807694236318e-48	1.6816376283904905e-47
21	Fibroblasts	hsa-miR-142	14.318495	3.2333744	1.6771698943523207e-46	1.5271073248576393e-45
22	Fibroblasts	hsa-miR-494	14.238101	7.739521	5.315196657407707e-46	4.7155334447770935e-45
23	Fibroblasts	hsa-miR-139	14.204117	2.1032338	8.638442769490916e-46	7.472252995609642e-45
24	Fibroblasts	hsa-miR-412	14.1172695	1.4776496	2.9728679753558496e-45	2.5088105353003024e-44
25	Fibroblasts	hsa-miR-210	14.108156	1.7141273	3.38308203355877e-45	2.787015199074606e-44
26	Fibroblasts	hsa-miR-376b	14.028157	10.555396	1.04840567926638e-44	8.43600848898064e-44
27	Fibroblasts	hsa-miR-769	13.949806	1.4976147	3.1546271652540485e-44	2.4806840890406836e-43
28	Fibroblasts	hsa-miR-1271	13.893905	1.4489733	6.897073368513387e-44	5.0774199691609195e-43
29	Fibroblasts	hsa-miR-370	13.849279	1.4040582	1.2849462530541589e-43	6.007991939955932e-43
30	Fibroblasts	hsa-miR-653	13.849279	1.4040582	1.2849462530541589e-43	6.007991939955932e-43
31	Fibroblasts	hsa-miR-628	13.849279	1.4040582	1.2849462530541589e-43	6.007991939955932e-43
32	Fibroblasts	hsa-miR-511	13.849279	1.4040582	1.2849462530541589e-43	6.007991939955932e-43
33	Fibroblasts	hsa-miR-92b	13.849279	1.4040582	1.2849462530541589e-43	6.007991939955932e-43
34	Fibroblasts	hsa-miR-96	13.849279	1.4040582	1.2849462530541589e-43	6.007991939955932e-43
35	Fibroblasts	hsa-miR-301a	13.849279	1.4040582	1.2849462530541589e-43	6.007991939955932e-43
36	Fibroblasts	hsa-miR-654	13.849279	1.4040582	1.2849462530541589e-43	6.007991939955932e-43
37	Fibroblasts	hsa-miR-421	13.849279	1.4040582	1.2849462530541589e-43	6.007991939955932e-43
38	Fibroblasts	hsa-miR-652	13.849279	1.4040582	1.2849462530541589e-43	6.007991939955932e-43
39	Fibroblasts	hsa-miR-1266	13.849279	1.4040582	1.2849462530541589e-43	6.007991939955932e-43
40	Fibroblasts	hsa-miR-204	13.849279	1.4040582	1.2849462530541589e-43	6.007991939955932e-43
41	Fibroblasts	hsa-miR-651	13.849279	1.4040582	1.2849462530541589e-43	6.007991939955932e-43
42	Fibroblasts	hsa-miR-504	13.849279	1.4040582	1.2849462530541589e-43	6.007991939955932e-43
43	Fibroblasts	hsa-miR-331	13.849279	1.4040582	1.2849462530541589e-43	6.007991939955932e-43
44	Fibroblasts	hsa-miR-326	13.849279	1.4040582	1.2849462530541589e-43	6.007991939955932e-43
45	Fibroblasts	hsa-miR-34c	13.849279	1.4040582	1.2849462530541589e-43	6.007991939955932e-43
46	Fibroblasts	hsa-miR-155	13.849279	1.4040582	1.2849462530541589e-43	6.007991939955932e-43
47	Fibroblasts	hsa-miR-146a	13.849279	1.4040582	1.2849462530541589e-43	6.007991939955932e-43
48	Fibroblasts	hsa-miR-382	13.849279	1.4040582	1.2849462530541589e-43	6.007991939955932e-43
49	Fibroblasts	hsa-miR-671	13.849279	1.4040582	1.2849462530541589e-43	6.007991939955932e-43
50	Fibroblasts	hsa-miR-493	13.849279	1.4040582	1.2849462530541589e-43	6.007991939955932e-43
51	Fibroblasts	hsa-miR-381	13.849279	1.4040582	1.2849462530541589e-43	6.007991939955932e-43
52	Fibroblasts	hsa-miR-154	13.849279	1.4040582	1.2849462530541589e-43	6.007991939955932e-43
53	Fibroblasts	hsa-miR-486	13.849279	1.4040582	1.2849462530541589e-43	6.007991939955932e-43
54	Fibroblasts	hsa-miR-584	13.849279	1.4040582	1.2849462530541589e-43	6.007991939955932e-43
55	Fibroblasts	hsa-miR-135a	13.849279	1.4040582	1.2849462530541589e-43	6.007991939955932e-43
56	Fibroblasts	hsa-miR-129	13.8013935	1.4164653	2.4997399853328323e-43	1.1380395196383684e-42
57	Fibroblasts	hsa-miR-134	13.750109	6.685744	5.085297001842622e-43	2.2850815099188924e-42
58	Fibroblasts	hsa-miR-199a	13.660739	4.8435025	1.742077570896462e-42	7.72767742987405e-42
59	Fibroblasts	hsa-miR-432	13.266614	10.936561	3.6155345951102084e-40	1.4892559165573003e-39
60	Fibroblasts	hsa-miR-495	13.250497	1.8485196	4.482242241193833e-40	1.8245362534741957e-39
61	Fibroblasts	hsa-miR-186	13.246017	1.6980263	4.7578962160073974e-40	1.9142233613239066e-39
62	Fibroblasts	hsa-miR-383	12.461869	6.7781806	1.205117731074796e-35	4.5820959884821916e-35
63	Fibroblasts	hsa-miR-490	12.383656	12.677561	3.2040890913292413e-35	1.2050161147825192e-34
64	Fibroblasts	hsa-miR-376a	12.31217	11.38886	7.790033018287691e-35	2.8982273379866034e-34
65	Fibroblasts	hsa-miR-518f	12.220431	2.379542	2.4179940402402826e-34	8.806588820243555e-34
66	Fibroblasts	hsa-miR-299	12.146251	7.1280255	6.005733211970065e-34	2.1422512281872602e-33
67	Fibroblasts	hsa-miR-576	12.117124	11.303602	8.57144635464285e-34	3.026245345618802e-33
68	Fibroblasts	hsa-miR-873	11.878689	16.645962	1.5274418151465722e-32	5.181322235693274e-32
69	Fibroblasts	hsa-miR-184	11.862521	11.036097	1.8531030569242722e-32	6.224986967920371e-32
70	Fibroblasts	hsa-miR-410	11.718365	1.292677	1.026337850432913e-31	3.350121662733848e-31
71	Fibroblasts	hsa-miR-374b	11.652886	2.8097427	2.2181651724376707e-31	7.10634397836513e-31
72	Fibroblasts	hsa-miR-181c	11.619503	2.0680475	3.280379264099062e-31	1.041294702181904e-30
73	Fibroblasts	hsa-miR-100	11.477321	3.212794	1.7151270435882096e-30	5.39485415528655e-30
74	Fibroblasts	hsa-miR-222	11.190708	7.014384	4.5280302727856515e-29	1.3742969073542417e-28
75	Fibroblasts	hsa-miR-137	10.984969	10.323307	4.513911608167824e-28	1.3580986229791888e-27
76	Fibroblasts	hsa-miR-187	10.822432	12.456348	2.6953075511520972e-27	7.970738570073723e-27
77	Fibroblasts	hsa-miR-656	10.814261	10.763561	2.9465618307397958e-27	8.639918588440419e-27
78	Fibroblasts	hsa-miR-758	10.733765	7.265669	7.065752788993039e-27	2.0544121554551186e-26
79	Fibroblasts	hsa-miR-328	10.598534	0.6107827	3.026884888036188e-26	8.584444026725582e-26
80	Fibroblasts	hsa-miR-369	10.438347	4.19725	1.656702872615585e-25	4.660318649796686e-25
81	Fibroblasts	hsa-miR-889	9.999305	3.7873325	1.5346997010008333e-23	4.214334099573717e-23
82	Fibroblasts	hsa-miR-515	9.950492	2.2873204	2.5093872942780453e-23	6.836598455277194e-23
83	Fibroblasts	hsa-miR-450a	9.85175	3.7122033	6.736019439319424e-23	1.8208302546910318e-22
84	Fibroblasts	hsa-miR-152	9.612406	3.1253028	7.087312127483364e-22	1.857734845537306e-21
85	Fibroblasts	hsa-miR-1228	9.401622	4.2718163	5.372861968746876e-21	1.366919294990014e-20
86	Fibroblasts	hsa-miR-125b	9.372546	1.1666516	7.080328294724062e-21	1.7881705036310405e-20
87	Fibroblasts	hsa-miR-485	9.300563	6.1195545	1.397041309015342e-20	3.477527287189269e-20
88	Fibroblasts	hsa-miR-337	9.227258	0.80514574	2.7764916118587747e-20	6.861900697879543e-20
89	Fibroblasts	hsa-miR-22	9.1363945	1.5368801	6.456934612913751e-20	1.5844676426015303e-19
90	Fibroblasts	hsa-miR-767	8.983245	9.569525	2.628975342579623e-19	6.230311428305135e-19
91	Fibroblasts	hsa-miR-760	8.944833	10.873395	3.725138934489701e-19	8.76801409070365e-19
92	Fibroblasts	hsa-miR-330	8.839312	6.033971	9.631021427281488e-19	2.251576630972564e-18
93	Fibroblasts	hsa-miR-1292	8.502496	9.58397	1.8555794575948352e-17	4.2518575650848546e-17
94	Fibroblasts	hsa-miR-577	8.037159	6.8971357	9.194516703738564e-16	2.039296653521502e-15
95	Fibroblasts	hsa-miR-146b	8.024269	1.0866246	1.0213191116384203e-15	2.236559573587933e-15
96	Fibroblasts	hsa-miR-127	7.8991475	1.8394985	2.8081699521836767e-15	6.1108603990915225e-15
97	Fibroblasts	hsa-miR-744	7.875668	2.8190715	3.389269939569026e-15	7.329296244318019e-15
98	Fibroblasts	hsa-miR-892b	7.799548	5.120593	6.2129294918745905e-15	1.3225900313913688e-14
99	Fibroblasts	hsa-miR-487a	7.7991877	3.8946102	6.230698702797489e-15	1.3225900313913688e-14
100	Fibroblasts	hsa-miR-212	7.34233	4.679167	2.0990687197140294e-13	4.375167331452134e-13
101	Fibroblasts	hsa-miR-520g	7.259499	2.1835432	3.8852617487519875e-13	8.049703982444237e-13
102	Fibroblasts	hsa-miR-296	7.175724	5.8587966	7.192540483590487e-13	1.4813208376918502e-12
103	Fibroblasts	hsa-miR-138	7.090679	5.5599046	1.3345538465655404e-12	2.732281839714065e-12
104	Fibroblasts	hsa-miR-95	6.7180085	3.5435655	1.8422483667700337e-11	3.6844967335400675e-11
105	Fibroblasts	hsa-miR-505	6.7022867	6.0131774	2.0518275691164632e-11	4.080070913300553e-11
106	Fibroblasts	hsa-miR-520d	6.6379924	0.6926848	3.179841415752936e-11	6.251279146877932e-11
107	Fibroblasts	hsa-miR-19a	6.6127276	8.2704735	3.773018258763458e-11	7.375504618825742e-11
108	Fibroblasts	hsa-miR-302a	6.5740757	0.70557165	4.8956334793541175e-11	9.463068066237567e-11
109	Fibroblasts	hsa-miR-1287	6.4748535	4.047761	9.490391886386595e-11	1.824264218160979e-10
110	Fibroblasts	hsa-miR-34b	6.467799	4.1428123	9.944038193792982e-11	1.900904538702968e-10
111	Fibroblasts	hsa-miR-551a	6.3502126	8.171686	2.150178281308808e-10	4.0214145153126896e-10
112	Fibroblasts	hsa-miR-590	6.253771	3.6194036	4.006588306652995e-10	7.373827415435832e-10
113	Fibroblasts	hsa-miR-885	6.106577	5.7600284	1.017906461444725e-09	1.8343522690618483e-09
114	Fibroblasts	hsa-miR-188	6.0138254	2.7120306	1.811956729737196e-09	3.215061684559332e-09
115	Fibroblasts	hsa-miR-516b	5.9865184	7.6776485	2.1438047654862937e-09	3.784471677848253e-09
116	Fibroblasts	hsa-miR-668	5.9525347	7.025727	2.6402127089119942e-09	4.637124859307361e-09
117	Fibroblasts	hsa-miR-28	5.8211827	2.4206233	5.843271704885467e-09	1.0159658341157647e-08
118	Fibroblasts	hsa-miR-345	5.7884517	8.308825	7.1038143224755095e-09	1.228959877788263e-08
119	Fibroblasts	hsa-miR-361	5.675413	0.76547253	1.3835437266381203e-08	2.381622534411889e-08
120	Fibroblasts	hsa-miR-1197	5.663124	2.0463107	1.4864162894311043e-08	2.533497714990946e-08
121	Fibroblasts	hsa-miR-200a	5.1605086	0.6925892	2.462796670565893e-07	4.0005992864591493e-07
122	Fibroblasts	hsa-miR-766	5.1560464	-5.0974083	2.522186463156968e-07	4.077927646038836e-07
123	Fibroblasts	hsa-miR-517a	4.993079	6.9532876	5.942423440270339e-07	9.518881992284895e-07
124	Fibroblasts	hsa-miR-518e	4.9725513	6.35917	6.607741473954169e-07	1.0439628082137636e-06
125	Fibroblasts	hsa-miR-133b	4.9636436	3.4304936	6.918283202502187e-07	1.0880572673026168e-06
126	Fibroblasts	hsa-miR-1301	4.893754	0.48856378	9.893050989945923e-07	1.5488668065707191e-06
127	Fibroblasts	hsa-miR-512	4.7647705	3.6145637	1.8906880079344304e-06	2.9335338598444525e-06
128	Fibroblasts	hsa-miR-372	4.6412106	3.1367633	3.463739901034273e-06	5.326462247812704e-06
129	Fibroblasts	hsa-miR-496	4.639443	2.927939	3.493499859760158e-06	5.329760464312898e-06
130	Fibroblasts	hsa-miR-196a	4.639254	-4.9395328	3.4966925589567278e-06	5.329760464312898e-06
131	Fibroblasts	hsa-miR-193b	4.615671	1.6801242	3.91826732857106e-06	5.946142524936784e-06
132	Fibroblasts	hsa-miR-532	4.5570064	0.8457508	5.1887816872040404e-06	7.835754710999501e-06
133	Fibroblasts	hsa-miR-1296	4.5562	4.226948	5.208738680722211e-06	7.835754710999501e-06
134	Fibroblasts	hsa-miR-193a	4.437274	0.5463923	9.110525912674547e-06	1.341379559908678e-05
135	Fibroblasts	hsa-miR-424	4.2790785	3.4805899	1.876688378525704e-05	2.7282948696214015e-05
136	Fibroblasts	hsa-miR-126	4.2729855	1.1662908	1.9287320513522695e-05	2.7922229697401058e-05
137	Fibroblasts	hsa-miR-148b	4.2130847	0.84610474	2.5190651359289437e-05	3.6165831412091886e-05
138	Fibroblasts	hsa-miR-339	4.1853657	2.281575	2.847073485266196e-05	4.070609197942578e-05
139	Fibroblasts	hsa-miR-199b	3.938349	1.5420966	8.204422545641393e-05	0.00011446492745128718
140	Fibroblasts	hsa-miR-454	3.8630357	6.2661266	0.00011198668735216132	0.0001537594993009834
141	Fibroblasts	hsa-miR-518c	3.8453228	1.7496548	0.00012039380522318907	0.0001646492356016736
142	Fibroblasts	hsa-miR-133a	3.7295551	3.656355	0.00019181807284283112	0.00026129548505362035
143	Fibroblasts	hsa-miR-99b	3.6149719	0.12576042	0.0003003802813685186	0.00040598272403713845
144	Fibroblasts	hsa-miR-452	3.6089475	2.988998	0.0003074418742509729	0.0004139100719487807
145	Fibroblasts	hsa-miR-887	3.3967726	1.2213571	0.000681856221403918	0.0009073932792529063
146	Fibroblasts	hsa-miR-518b	3.3942494	4.1685357	0.0006881696588271483	0.0009122862143838825
147	Fibroblasts	hsa-miR-525	3.367749	1.8329964	0.0007578453330767625	0.0010008186459716025
148	Fibroblasts	hsa-miR-518d	3.2996616	0.18358587	0.0009680148810901014	0.001268686169913542
149	Fibroblasts	hsa-miR-548f	3.260237	4.2551146	0.0011131913028415397	0.0014534497765402747
150	Fibroblasts	hsa-miR-132	3.2410998	0.3997564	0.001190694989757822	0.0015429980017086383
151	Fibroblasts	hsa-miR-302b	3.2196798	0.15899874	0.0012833387234738756	0.0016568477549326903
152	Fibroblasts	hsa-miR-320a	2.9942203	1.0517719	0.0027514719479749083	0.003487213531133034
153	Fibroblasts	hsa-miR-519b	2.9061887	0.6431109	0.003658605943780159	0.0046199914472552376
154	Fibroblasts	hsa-miR-934	2.8262756	2.4335194	0.004709271684530858	0.005903652184230714
155	Fibroblasts	hsa-miR-1179	2.7669072	3.6535594	0.0056590862193519305	0.007068750295652592
156	Fibroblasts	hsa-miR-10b	2.703488	0.819918	0.006861589576837477	0.008539964005704198
157	Fibroblasts	hsa-miR-221	2.5844252	1.6958293	0.009754148971780658	0.012010446776640954
158	Fibroblasts	hsa-miR-450b	2.5178137	1.6891402	0.011808578425697236	0.014488539486848383
159	Fibroblasts	hsa-miR-542	2.4915707	0.78504664	0.012717966159432607	0.015549174173723257
160	Fibroblasts	hsa-miR-27b	2.102835	0.43329504	0.03548019078083507	0.04247801387601707
161	Fibroblasts	hsa-miR-522	2.0985613	1.1326964	0.03585558677718537	0.042779424223814276
162	Fibroblasts	hsa-miR-1180	2.0958838	1.9169853	0.036092496261062874	0.04291410208360053
163	Fibroblasts	hsa-miR-520e	1.8838977	0.4643463	0.05957881153152276	0.07059681092433862
164	Fibroblasts	hsa-miR-1307	1.864194	0.34885833	0.06229445891326534	0.07331252647615581
165	Fibroblasts	hsa-miR-516a	1.8141453	1.7824122	0.06965535201697705	0.08169746372160698
166	Fibroblasts	hsa-miR-27a	1.727384	0.1222639	0.08409872913812742	0.09764483316037614
167	Fibroblasts	hsa-miR-130b	1.6433	2.4083865	0.10032086168444335	0.11570339380939132
168	Fibroblasts	hsa-miR-455	1.6189966	0.20717387	0.10544799574790018	0.12121264627499488
169	Fibroblasts	hsa-miR-302d	1.5167881	0.07222446	0.1293201973176902	0.14816155056927421
170	Fibroblasts	hsa-miR-29c	1.4948531	0.07275231	0.1349527701604185	0.1541044834175076
171	Fibroblasts	hsa-miR-329	1.4259933	1.1886799	0.15387028186863272	0.17398404420440172
172	Fibroblasts	hsa-miR-1306	1.3693538	0.4763846	0.1708887080506617	0.19259769702126694
173	Fibroblasts	hsa-miR-1254	1.2433395	1.24455	0.21374273873559302	0.23856447613714574
174	Fibroblasts	hsa-miR-519c	1.2371607	0.26573965	0.21602743219296794	0.24033920108928267
175	Fibroblasts	hsa-miR-202	1.2282872	1.0260935	0.2193391849500126	0.24324153202789858
176	Fibroblasts	hsa-miR-507	1.1196424	0.21189557	0.26286619968697833	0.2887355717196651
177	Fibroblasts	hsa-miR-206	0.8724196	0.6402108	0.38297950664787805	0.4167009726420308
178	Fibroblasts	hsa-miR-624	0.81289667	0.18115626	0.41627730608141045	0.44996103285432926
179	Fibroblasts	hsa-miR-1248	0.7915453	0.66937	0.42862585301224576	0.46057312155974234
180	Fibroblasts	hsa-miR-770	0.69208294	0.15778059	0.48888524370271214	0.5188782034390749
181	Fibroblasts	hsa-miR-509-3	0.6142122	-0.51580065	0.5390750862843379	0.5703974919094217
182	Fibroblasts	hsa-miR-362	0.56382024	1.0954754	0.5728764574344939	0.6024779765116562
183	Fibroblasts	hsa-miR-124	0.54272634	0.6373899	0.5873182276379187	0.615794262917333
184	Fibroblasts	hsa-miR-320b	0.44858468	-9.607737	0.6537312926001313	0.6786175466003475
185	Fibroblasts	hsa-miR-1262	0.4223074	0.3323261	0.6728006668662176	0.6948926290618248
186	Fibroblasts	hsa-miR-30a	0.18249926	0.05502917	0.8551909300763479	0.875432135521942
187	Fibroblasts	hsa-miR-29b	0.08475326	-0.024707392	0.9324575556181187	0.9489126889525562
188	Fibroblasts	hsa-miR-520a	0.013593475	-0.14670241	0.989154310242398	1.0
189	Fibroblasts	hsa-miR-21	0.0	0.0	1.0	1.0
190	Fibroblasts	hsa-miR-26a	0.0	0.0	1.0	1.0
191	Fibroblasts	hsa-let-7f	0.0	0.0	1.0	1.0
192	Fibroblasts	hsa-miR-92a	0.0	0.0	1.0	1.0
193	Fibroblasts	hsa-miR-24	-0.064603336	-0.0018401722	0.9484898310055496	0.9623973065334902
194	Fibroblasts	hsa-miR-30c	-0.16718945	-0.005675983	0.8672209903381262	0.885128208427704
195	Fibroblasts	hsa-let-7a	-0.26874575	-0.007680421	0.7881253464849796	0.809173204402976
196	Fibroblasts	hsa-miR-30b	-0.4149786	-0.103342004	0.678157582359836	0.698340843739593
197	Fibroblasts	hsa-miR-513a	-0.44671386	0.03204559	0.6550816779321273	0.6786175466003475
198	Fibroblasts	hsa-miR-301b	-0.5046921	-0.879661	0.6137751220110268	0.6396572054693231
199	Fibroblasts	hsa-miR-891a	-0.5244816	0.35737377	0.5999436321056562	0.6271314099956405
200	Fibroblasts	hsa-miR-670	-0.58201355	-0.2342592	0.5605575511585229	0.5913198557952711
201	Fibroblasts	hsa-miR-513b	-0.7337902	-0.20869921	0.463076617877506	0.49299849164805254
202	Fibroblasts	hsa-miR-320d	-0.76487327	-0.9289115	0.4443470220451299	0.47451873341856465
203	Fibroblasts	hsa-miR-379	-0.78389037	-0.289965	0.43310443051226466	0.4639446840781535
204	Fibroblasts	hsa-miR-1250	-0.8108542	-1.1293339	0.41744939753248467	0.44996103285432926
205	Fibroblasts	hsa-miR-191	-0.85877466	0.23099148	0.390464859253817	0.4235136090966166
206	Fibroblasts	hsa-miR-224	-0.88458854	-7.895818	0.37637860288827385	0.4108107148244251
207	Fibroblasts	hsa-miR-122	-1.0964888	-1.1308728	0.27286491304575144	0.2987698098538924
208	Fibroblasts	hsa-miR-874	-1.1572132	-0.80433714	0.24718526304723054	0.2723761178800693
209	Fibroblasts	hsa-miR-1277	-1.215466	-1.1167734	0.2241883885353897	0.2478248640039771
210	Fibroblasts	hsa-miR-551b	-1.2486259	-1.3996788	0.2118019370877562	0.23716333408531923
211	Fibroblasts	hsa-miR-483	-1.3166105	-1.97419	0.18796924033007667	0.21116025050067055
212	Fibroblasts	hsa-miR-708	-1.482135	-0.636066	0.1383043728414402	0.15689610820701086
213	Fibroblasts	hsa-miR-373	-1.4822894	-0.77748746	0.1382632838423376	0.15689610820701086
214	Fibroblasts	hsa-miR-140	-1.6937951	-0.4606972	0.0903042380886121	0.10449921865772505
215	Fibroblasts	hsa-miR-181a	-1.7351075	-0.38721547	0.08272176141087192	0.0963694594214198
216	Fibroblasts	hsa-miR-23b	-1.7896187	-0.26106003	0.0735152246897828	0.08593333696846234
217	Fibroblasts	hsa-miR-1247	-1.8788173	-0.62284553	0.0602694396787128	0.07117142023493048
218	Fibroblasts	hsa-miR-543	-2.2163372	-1.8614575	0.026668421563411523	0.03203914535048746
219	Fibroblasts	hsa-miR-890	-2.3324137	-0.64218205	0.019678935972711264	0.02372443152110835
220	Fibroblasts	hsa-miR-519d	-2.3522031	-0.46786332	0.01866257522425725	0.02257780079577975
221	Fibroblasts	hsa-miR-888	-2.446156	-3.7111795	0.014438846609424925	0.017529266410038682
222	Fibroblasts	hsa-miR-592	-2.4554758	-2.2350397	0.014069819413571258	0.01714139970808329
223	Fibroblasts	hsa-miR-197	-2.617499	-0.28285462	0.00885767174434842	0.01094555151265912
224	Fibroblasts	hsa-miR-10a	-2.6931214	-0.48921204	0.007078648841320444	0.008778539423286285
225	Fibroblasts	hsa-miR-30e	-2.8957705	-0.83415437	0.0037822878651716744	0.004758805823088724
226	Fibroblasts	hsa-miR-589	-3.007522	-1.3897926	0.0026338705841113517	0.0033504383165534105
227	Fibroblasts	hsa-miR-1275	-3.027998	-3.96421	0.002461796912611584	0.0031431060212679263
228	Fibroblasts	hsa-miR-223	-3.123427	-0.5495759	0.0017875821998487914	0.002290753485732155
229	Fibroblasts	hsa-miR-195	-3.1379817	-0.24132363	0.0017011555493665748	0.002188103420374851
230	Fibroblasts	hsa-miR-33a	-3.2415118	-7.4347377	0.0011889755218775593	0.0015429980017086383
231	Fibroblasts	hsa-miR-153	-3.3010004	-2.979899	0.0009634077293407953	0.0012674489519084228
232	Fibroblasts	hsa-miR-217	-3.4018357	-3.1129007	0.0006693485179154453	0.0008941875953619461
233	Fibroblasts	hsa-miR-375	-3.4995818	-0.94854915	0.00046598866562684186	0.0006249305360732065
234	Fibroblasts	hsa-miR-503	-3.6685047	-2.9287524	0.00024397319103828163	0.0003310381337225311
235	Fibroblasts	hsa-miR-1537	-3.9033868	-1.9189026	9.485587769054074e-05	0.0001307575047048888
236	Fibroblasts	hsa-miR-135b	-3.9116254	-3.761669	9.167703658324079e-05	0.00012688101863120524
237	Fibroblasts	hsa-miR-449a	-3.9247553	-3.2300997	8.681788786978177e-05	0.00012063851085519877
238	Fibroblasts	hsa-miR-629	-3.9681275	-2.2174897	7.243955763261947e-05	0.0001014740361979204
239	Fibroblasts	hsa-miR-802	-3.9753363	-1.8206774	7.027989501995294e-05	9.884895803619397e-05
240	Fibroblasts	hsa-miR-340	-4.0076723	-0.6492366	6.132014485337038e-05	8.65990617112904e-05
241	Fibroblasts	hsa-miR-105	-4.03776	-5.7746787	5.396406729830236e-05	7.652281674267467e-05
242	Fibroblasts	hsa-miR-498	-4.079793	-1.2670075	4.5075792157097965e-05	6.418199212492139e-05
243	Fibroblasts	hsa-miR-99a	-4.2378173	-0.9624208	2.2570331441677708e-05	3.253889449508536e-05
244	Fibroblasts	hsa-miR-338	-4.3570347	-0.42359063	1.3183630044252593e-05	1.924698732198902e-05
245	Fibroblasts	hsa-miR-367	-4.3663545	-0.24500763	1.2633732540058422e-05	1.8522336690085652e-05
246	Fibroblasts	hsa-miR-1911	-4.481848	-6.2890897	7.399956940587738e-06	1.094181667283486e-05
247	Fibroblasts	hsa-miR-526b	-4.50265	-4.525459	6.711142816361453e-06	9.965903066356492e-06
248	Fibroblasts	hsa-miR-216a	-4.531708	-3.381744	5.850881543250182e-06	8.725883680881737e-06
249	Fibroblasts	hsa-miR-374a	-4.540667	-0.47333395	5.607657362764883e-06	8.399348257647835e-06
250	Fibroblasts	hsa-miR-892a	-4.7354035	-5.145733	2.1861948929529388e-06	3.37689032572195e-06
251	Fibroblasts	hsa-miR-141	-4.8165355	-1.6000865	1.4607221191018014e-06	2.2766209604019067e-06
252	Fibroblasts	hsa-miR-1323	-4.9748344	-7.990379	6.530349988613315e-07	1.0364683926881684e-06
253	Fibroblasts	hsa-miR-16	-4.9761043	-0.19092324	6.487669058096226e-07	1.0344393982033614e-06
254	Fibroblasts	hsa-miR-509	-5.1447525	-4.849473	2.678735006397356e-07	4.310894475411559e-07
255	Fibroblasts	hsa-miR-449b	-5.2197914	-4.154094	1.7912477786018506e-07	2.923451563189813e-07
256	Fibroblasts	hsa-miR-130a	-5.3247976	-1.8850199	1.0106553603957338e-07	1.657283197615753e-07
257	Fibroblasts	hsa-miR-192	-5.3475046	-2.3747451	8.917503001718417e-08	1.4692647802831296e-07
258	Fibroblasts	hsa-miR-148a	-5.471648	-0.34917513	4.4586907007211825e-08	7.381373121768083e-08
259	Fibroblasts	hsa-miR-501	-5.533677	-3.7343295	3.13586066381082e-08	5.216383604223767e-08
260	Fibroblasts	hsa-let-7c	-5.5385685	-0.7778179	3.049536604101146e-08	5.097293067724621e-08
261	Fibroblasts	hsa-miR-1251	-5.5975595	-4.4071646	2.1739018857592718e-08	3.6513109343335345e-08
262	Fibroblasts	hsa-miR-489	-5.6146545	-6.204305	1.9695552037933215e-08	3.3242248805487285e-08
263	Fibroblasts	hsa-miR-101	-5.628797	-0.5753061	1.8147073007640307e-08	3.0778859120801693e-08
264	Fibroblasts	hsa-miR-23a	-5.6679983	-1.2888031	1.4447525682737122e-08	2.474675191201507e-08
265	Fibroblasts	hsa-miR-185	-5.8486443	-3.4325852	4.9559625673565566e-09	8.6604194358857e-09
266	Fibroblasts	hsa-miR-380	-6.019438	-4.0840826	1.7502383791224962e-09	3.121559171012287e-09
267	Fibroblasts	hsa-miR-98	-6.046127	-1.2556409	1.4836910135338231e-09	2.659881298874108e-09
268	Fibroblasts	hsa-miR-1226	-6.1106787	-5.789054	9.920819323920263e-10	1.7971746000400057e-09
269	Fibroblasts	hsa-miR-9	-6.1746473	-4.9620547	6.631138006484888e-10	1.207565131707248e-09
270	Fibroblasts	hsa-miR-520b	-6.201285	-6.161459	5.600402294431332e-10	1.0252588327371644e-09
271	Fibroblasts	hsa-miR-302c	-6.2690463	-0.67441237	3.6326606652478465e-10	6.72139353035163e-10
272	Fibroblasts	hsa-miR-449c	-6.3185973	-8.707007	2.639481174785787e-10	4.910002615461733e-10
273	Fibroblasts	hsa-miR-196b	-6.3513794	-1.7613539	2.1339250245859034e-10	4.012706839710449e-10
274	Fibroblasts	hsa-miR-616	-6.3703794	-5.74989	1.8856104462032477e-10	3.5651432480126973e-10
275	Fibroblasts	hsa-miR-190b	-6.40656	-5.308628	1.4883944544897695e-10	2.829585061832199e-10
276	Fibroblasts	hsa-miR-15a	-6.5860214	-0.728146	4.517686146913826e-11	8.781569701304404e-11
277	Fibroblasts	hsa-miR-508	-6.6573873	-3.427626	2.7873820635942628e-11	5.5110525371635134e-11
278	Fibroblasts	hsa-miR-520c	-6.8607917	-7.6997733	6.848002003206689e-12	1.3775631936683223e-11
279	Fibroblasts	hsa-miR-598	-6.884374	-1.0961677	5.804212521620123e-12	1.1744196096377558e-11
280	Fibroblasts	hsa-miR-324	-7.033096	-0.4988304	2.0200067402787567e-12	4.111307836096764e-12
281	Fibroblasts	hsa-miR-491	-7.5057607	-2.016689	6.107286776661842e-14	1.280679530136362e-13
282	Fibroblasts	hsa-miR-346	-7.554608	-9.718069	4.201231710493886e-14	8.863574218481004e-14
283	Fibroblasts	hsa-miR-33b	-7.8005433	-4.140981	6.164111345919135e-15	1.3225900313913688e-14
284	Fibroblasts	hsa-miR-877	-8.032851	-7.2503734	9.523315647348413e-16	2.0987689261035357e-15
285	Fibroblasts	hsa-let-7b	-8.069375	-0.5416834	7.0658894869785e-16	1.577288879028749e-15
286	Fibroblasts	hsa-miR-429	-8.35422	-5.6582665	6.586640231168308e-17	1.4798555324572952e-16
287	Fibroblasts	hsa-miR-519e	-8.458643	-0.7159598	2.7050733504297405e-17	6.11735541992608e-17
288	Fibroblasts	hsa-miR-200b	-8.475343	-4.777276	2.343882792860464e-17	5.335417410063951e-17
289	Fibroblasts	hsa-miR-484	-8.698039	-0.78437686	3.376686370305479e-18	7.788889894171304e-18
290	Fibroblasts	hsa-miR-31	-8.801638	-5.358682	1.3483385713452875e-18	3.1310412462112047e-18
291	Fibroblasts	hsa-miR-523	-9.000563	-1.7144134	2.245642833859641e-19	5.358568417347834e-19
292	Fibroblasts	hsa-miR-150	-9.056001	-4.9333787	1.3532150919592316e-19	3.2514751515131536e-19
293	Fibroblasts	hsa-miR-548b	-9.067277	-7.325059	1.220285444155657e-19	2.9525787669780233e-19
294	Fibroblasts	hsa-miR-517b	-9.091168	-13.044821	9.798035567253819e-20	2.387408666387198e-19
295	Fibroblasts	hsa-miR-937	-9.358473	-10.467982	8.089777592472844e-21	2.0283065557939158e-20
296	Fibroblasts	hsa-miR-144	-9.4786	-6.9555755	2.5771833895329235e-21	6.6052255761362336e-21
297	Fibroblasts	hsa-let-7d	-9.505032	-0.851988	1.999877012237594e-21	5.16386153906125e-21
298	Fibroblasts	hsa-miR-615	-9.514162	-8.304668	1.8318269450591296e-21	4.765504684138788e-21
299	Fibroblasts	hsa-miR-935	-9.692044	-11.29903	3.259371838091311e-22	8.608722564729723e-22
300	Fibroblasts	hsa-miR-1283	-9.759428	-11.878744	1.6809987606028492e-22	4.474042855142968e-22
301	Fibroblasts	hsa-miR-215	-9.789362	-1.5543158	1.2508317107022948e-22	3.3549439682402637e-22
302	Fibroblasts	hsa-miR-107	-10.266283	-1.3675237	9.998282704636454e-25	2.7675246526433704e-24
303	Fibroblasts	hsa-miR-29a	-10.353371	-1.5296984	4.040066957547495e-25	1.1273090058963172e-24
304	Fibroblasts	hsa-miR-106b	-10.71758	-1.0423168	8.41772948640313e-27	2.407053225037589e-26
305	Fibroblasts	hsa-miR-627	-10.731259	-7.6602507	7.260026029467068e-27	2.0933075051630047e-26
306	Fibroblasts	hsa-miR-506	-10.962434	-11.472447	5.792039064292927e-28	1.727625445039097e-27
307	Fibroblasts	hsa-miR-521	-11.359065	-2.6665635	6.685660223847908e-30	2.047113661461395e-29
308	Fibroblasts	hsa-miR-18b	-11.380639	-10.712473	5.221563864883308e-30	1.6130902654014506e-29
309	Fibroblasts	hsa-miR-32	-11.39231	-12.789736	4.567169969835231e-30	1.4236403689756666e-29
310	Fibroblasts	hsa-miR-320c	-11.717352	-9.585895	1.0386774475043262e-31	3.358713989126139e-31
311	Fibroblasts	hsa-miR-1291	-11.720871	-8.438118	9.964247619389878e-32	3.2834568345799026e-31
312	Fibroblasts	hsa-miR-34a	-11.777751	-2.0708616	5.08315427721376e-32	1.69112632684227e-31
313	Fibroblasts	hsa-miR-891b	-11.916191	-5.401224	9.746323595404739e-33	3.338839568326772e-32
314	Fibroblasts	hsa-miR-18a	-11.92419	-3.4516068	8.85416932877563e-33	3.0635425877563675e-32
315	Fibroblasts	hsa-let-7e	-12.021661	-1.8087065	2.7342018065203465e-33	9.555897222788282e-33
316	Fibroblasts	hsa-miR-342	-12.15267	-1.2953718	5.552254336697527e-34	2.0011250005180674e-33
317	Fibroblasts	hsa-miR-423	-12.266326	-1.7916971	1.3734509976927132e-34	5.055468565975307e-34
318	Fibroblasts	hsa-miR-660	-12.502067	-2.3756065	7.273561259335718e-36	2.796280217477954e-35
319	Fibroblasts	hsa-miR-194	-12.503491	-6.872619	7.144354283318585e-36	2.777468069694641e-35
320	Fibroblasts	hsa-miR-425	-12.7582655	-1.7413348	2.8037378326424796e-37	1.1023787387435205e-36
321	Fibroblasts	hsa-miR-93	-13.139243	-2.0240173	1.961782470968998e-39	7.802031436267509e-39
322	Fibroblasts	hsa-miR-520f	-13.332539	-3.0892043	1.4971507857278067e-40	6.241134600744833e-40
323	Fibroblasts	hsa-let-7i	-13.494974	-1.9993266	1.6741483163567594e-41	7.064089237310229e-41
324	Fibroblasts	hsa-miR-944	-13.5659275	-10.558017	6.376786367176802e-42	2.7239112136335475e-41
325	Fibroblasts	hsa-miR-128	-13.576569	-1.9067451	5.5150016715669425e-42	2.3852382229527027e-41
326	Fibroblasts	hsa-miR-7	-13.626497	-10.68283	2.7863565633449182e-42	1.2203536340725845e-41
327	Fibroblasts	hsa-miR-574	-13.8151245	-2.2134438	2.0659791900560395e-43	9.53105066345853e-43
328	Fibroblasts	hsa-miR-625	-13.903121	-12.365639	6.063826717031973e-44	4.561052269767528e-43
329	Fibroblasts	hsa-miR-659	-13.913935	-7.014368	5.213120821668697e-44	4.008310676216376e-43
330	Fibroblasts	hsa-miR-548d	-14.496343	-17.806065	1.277793361574571e-47	1.1949094678508151e-46
331	Fibroblasts	hsa-miR-26b	-14.836145	-1.9497592	8.553183186912957e-50	8.704121713740832e-49
332	Fibroblasts	hsa-miR-2110	-14.901744	-14.226854	3.2108818262173266e-50	3.3665609450642274e-49
333	Fibroblasts	hsa-miR-30d	-15.301464	-1.8100773	7.475574347639378e-53	8.621829080944082e-52
334	Fibroblasts	hsa-miR-19b	-15.497591	-1.8260394	3.6014299016992764e-54	4.296878434441206e-53
335	Fibroblasts	hsa-miR-363	-16.035545	-2.6519523	7.214655155476821e-58	1.085335079910861e-56
336	Fibroblasts	hsa-miR-335	-16.335512	-9.387026	5.51669902900831e-60	8.676263018349435e-59
337	Fibroblasts	hsa-let-7g	-18.08957	-3.46866	3.850920741628223e-73	8.327616103771033e-72
338	Fibroblasts	hsa-miR-25	-18.654367	-2.953663	1.163725081919681e-77	2.8760634167443543e-76
339	Fibroblasts	hsa-miR-1976	-18.673126	-11.707126	8.191408233966231e-78	2.1801748068863966e-76
340	Fibroblasts	hsa-miR-205	-18.988918	-8.017503	2.106262312308662e-80	6.625152364170882e-79
341	Fibroblasts	hsa-miR-497	-19.327364	-3.8238955	3.1616392752407146e-83	1.0939271892332874e-81
342	Fibroblasts	hsa-miR-149	-19.934334	-11.390738	2.0501879985319176e-88	8.867063093650544e-87
343	Fibroblasts	hsa-miR-183	-20.857454	-8.854805	1.3043329020633682e-96	7.521653068565424e-95
344	Fibroblasts	hsa-miR-15b	-22.462856	-3.7722318	9.582456662610566e-112	1.1051766684210855e-109
345	Fibroblasts	hsa-miR-200c	-24.839466	-9.810203	3.3608137819427763e-136	5.814207842761003e-134
346	Malignant	hsa-miR-200c	40.536976	16.54469	0.0	0.0
347	Malignant	hsa-miR-205	34.454906	15.499217	3.802179768010041e-260	4.38518066577158e-258
348	Malignant	hsa-miR-1976	34.429787	23.672686	9.037763675296983e-260	7.817665579131891e-258
349	Malignant	hsa-miR-183	32.98302	14.792616	1.4229032335326172e-238	7.033207411461222e-237
350	Malignant	hsa-miR-149	32.15538	18.713358	7.428094122663962e-227	2.85568951826859e-225
351	Malignant	hsa-let-7g	28.626652	5.762223	3.1310151124060674e-180	9.84846571720454e-179
352	Malignant	hsa-miR-7	27.805742	22.078035	3.696806695711259e-170	1.065912597263413e-168
353	Malignant	hsa-miR-15b	26.747625	4.867359	1.315852498742421e-157	3.2520354611776974e-156
354	Malignant	hsa-miR-497	25.514153	5.3552914	1.373181251403419e-143	2.6395595165865716e-142
355	Malignant	hsa-miR-25	24.556128	4.0957365	3.7198750322812625e-133	2.383475483646883e-132
356	Malignant	hsa-miR-548d	24.465946	31.39965	3.4050027884748485e-132	2.1038052943076742e-131
357	Malignant	hsa-miR-335	24.094084	13.949139	2.8834839837193027e-128	1.6909923023167435e-127
358	Malignant	hsa-miR-659	22.910576	12.168739	3.6449858438958115e-116	1.9705704718561732e-115
359	Malignant	hsa-miR-521	22.4	5.436256	3.9357472122359214e-111	2.0632856597479226e-110
360	Malignant	hsa-miR-2110	22.28373	22.153702	5.314217205836419e-110	2.7443569451035836e-109
361	Malignant	hsa-miR-944	21.550114	17.11244	5.28174921682794e-103	2.6485293174238652e-102
362	Malignant	hsa-miR-215	21.42589	3.483606	7.665606206366506e-102	3.788999639146873e-101
363	Malignant	hsa-miR-194	20.206457	11.285668	8.589824266821362e-91	3.962772261760255e-90
364	Malignant	hsa-miR-342	19.965963	2.2988174	1.0890859392500158e-88	4.9582070392171775e-88
365	Malignant	hsa-miR-32	19.637117	24.47011	7.450848433956632e-86	3.2632829849987276e-85
366	Malignant	hsa-miR-935	19.34551	23.66842	2.2239531235662158e-83	9.618597259423883e-83
367	Malignant	hsa-miR-660	18.051603	3.6096303	7.663404771412354e-73	3.0131114214871305e-72
368	Malignant	hsa-miR-506	17.863499	19.39212	2.269545619439229e-71	8.72514204806637e-71
369	Malignant	hsa-miR-625	17.77091	15.160539	1.1874751276669127e-70	4.51501532057969e-70
370	Malignant	hsa-miR-363	17.708826	3.1447036	3.5847322092979383e-70	1.3336745638893405e-69
371	Malignant	hsa-miR-429	17.42386	13.093885	5.438115878325582e-68	1.9806190462112118e-67
372	Malignant	hsa-miR-548b	17.407019	14.334983	7.298608621201084e-68	2.630540190557891e-67
373	Malignant	hsa-miR-153	17.273981	17.633072	7.386705891856215e-67	2.6079594271247453e-66
374	Malignant	hsa-miR-520f	17.094675	4.2320833	1.6260188348583418e-65	5.682853705666528e-65
375	Malignant	hsa-miR-615	17.044188	15.607589	3.860702768555204e-65	1.3358031579201004e-64
376	Malignant	hsa-miR-18a	17.031458	5.077586	4.79930899893782e-65	1.6441197164678075e-64
377	Malignant	hsa-miR-1291	16.960667	12.52513	1.6051504335229642e-64	5.392058737853841e-64
378	Malignant	hsa-miR-196b	16.90842	4.832888	3.9002649613806705e-64	1.2975881506131844e-63
379	Malignant	hsa-miR-19b	16.757338	2.0502949	5.005456170007189e-63	1.6494169855452261e-62
380	Malignant	hsa-miR-937	16.732508	19.45518	7.59722549434079e-63	2.479849076454635e-62
381	Malignant	hsa-miR-128	16.299007	2.3607333	1.0030649964783768e-59	3.1266710701037695e-59
382	Malignant	hsa-miR-519e	16.13191	1.4402621	1.5223686254270153e-58	4.703031646408458e-58
383	Malignant	hsa-miR-574	16.034384	2.669639	7.350804288562627e-58	2.2507772423386452e-57
384	Malignant	hsa-miR-150	15.177226	7.942551	5.005028719244388e-52	1.4675762176767444e-51
385	Malignant	hsa-miR-31	14.877179	9.441692	4.63636480320676e-50	1.3257704313301976e-49
386	Malignant	hsa-miR-491	14.841236	3.980534	7.92819363046892e-50	2.24848770175594e-49
387	Malignant	hsa-miR-449b	14.634729	11.160927	1.6864587862012246e-48	4.7057640324647075e-48
388	Malignant	hsa-miR-523	14.390268	2.9729636	5.95647147916285e-47	1.6487513054322768e-46
389	Malignant	hsa-miR-425	14.119468	2.102381	2.881575925409765e-45	7.789259923373272e-45
390	Malignant	hsa-miR-517b	14.055875	21.23226	7.089988933426558e-45	1.9016559464849528e-44
391	Malignant	hsa-miR-200b	13.479786	7.247659	2.0570192890662739e-41	5.272064251977264e-41
392	Malignant	hsa-miR-30d	13.335651	1.6595486	1.435942035825382e-40	3.6265397401137385e-40
393	Malignant	hsa-miR-141	13.137979	4.511975	1.994847689834749e-39	4.9301235763058794e-39
394	Malignant	hsa-miR-26b	13.081477	1.7709235	4.20192775653117e-39	1.0238500026477357e-38
395	Malignant	hsa-miR-627	13.073991	9.696307	4.636778490758524e-39	1.1219058446170974e-38
396	Malignant	hsa-miR-449c	12.559304	18.031693	3.534271259939554e-36	8.492068444021428e-36
397	Malignant	hsa-miR-320c	12.456069	10.42411	1.296033689960449e-35	3.0505282770497646e-35
398	Malignant	hsa-miR-375	12.267911	3.577525	1.3468301607902747e-34	3.127538494184128e-34
399	Malignant	hsa-miR-891b	12.066504	5.361146	1.587363273094462e-33	3.6133400821755516e-33
400	Malignant	hsa-miR-18b	11.427827	11.273856	3.036113073808191e-30	6.733943099600219e-30
401	Malignant	hsa-miR-346	11.017166	14.551971	3.158471578708135e-28	6.704485682411133e-28
402	Malignant	hsa-miR-140	10.912925	3.0530543	9.998624427121942e-28	2.0966812435055707e-27
403	Malignant	hsa-miR-93	10.807177	1.7618062	3.1831764620372577e-27	6.555827713481495e-27
404	Malignant	hsa-miR-616	10.727371	10.101214	7.571985336403061e-27	1.5502407848493842e-26
405	Malignant	hsa-miR-877	10.700117	10.240734	1.016499906210734e-26	2.0688762796994942e-26
406	Malignant	hsa-let-7i	10.15112	1.5979038	3.2758097954279183e-24	6.367585332685728e-24
407	Malignant	hsa-miR-1283	10.102035	15.215357	5.4107994272134776e-24	1.0458863697295324e-23
408	Malignant	hsa-miR-106b	10.1006155	1.0308111	5.489636209270825e-24	1.0552300713376142e-23
409	Malignant	hsa-miR-23a	10.062464	2.329467	8.094688214902653e-24	1.5473823880421648e-23
410	Malignant	hsa-miR-216a	9.990504	8.308693	1.6772652587525967e-23	3.1886471402659255e-23
411	Malignant	hsa-miR-30e	9.933752	2.908566	2.9687105471600314e-23	5.612971854193283e-23
412	Malignant	hsa-miR-105	9.88269	13.4342985	4.9486047224752504e-23	9.305528445524113e-23
413	Malignant	hsa-miR-1251	9.852187	8.161095	6.706859926045511e-23	1.2476201797912618e-22
414	Malignant	hsa-miR-380	9.564061	6.427128	1.1322409122599994e-21	2.0949484258928328e-21
415	Malignant	hsa-miR-34a	9.526753	1.7991612	1.6227938132536884e-21	2.986631166945618e-21
416	Malignant	hsa-miR-144	9.517256	5.8389935	1.778130382323918e-21	3.255201652296696e-21
417	Malignant	hsa-miR-192	9.399316	4.181111	5.491900389361479e-21	9.948678192246448e-21
418	Malignant	hsa-miR-484	9.2024145	0.9322847	3.4999481555454107e-20	6.307198238639126e-20
419	Malignant	hsa-miR-526b	8.928671	9.04283	4.3115904465891046e-19	7.6897437861846915e-19
420	Malignant	hsa-miR-29a	8.794321	1.3951812	1.4391568300399176e-18	2.553580836891341e-18
421	Malignant	hsa-miR-423	8.436193	1.2803221	3.278409526209507e-17	5.7873964085127e-17
422	Malignant	hsa-miR-33b	8.252704	4.65541	1.5485084513752268e-16	2.7197153511463375e-16
423	Malignant	hsa-miR-520b	7.944829	8.883295	1.9445903907906124e-15	3.364141376067759e-15
424	Malignant	hsa-miR-509	7.638893	7.4319096	2.1909687156457372e-14	3.771518286633956e-14
425	Malignant	hsa-let-7d	7.5632353	0.7179091	3.931656927536597e-14	6.734422262018132e-14
426	Malignant	hsa-miR-1323	7.548872	12.630572	4.390439550675896e-14	7.483212239083055e-14
427	Malignant	hsa-miR-16	7.537202	0.27865717	4.8016239669301874e-14	8.143930845871787e-14
428	Malignant	hsa-let-7c	7.5132694	1.0988913	5.76687161730024e-14	9.733354046760405e-14
429	Malignant	hsa-miR-324	7.3900332	0.62303704	1.4679207214047223e-13	2.4655367456603587e-13
430	Malignant	hsa-let-7e	7.298468	1.1773599	2.9106263639541816e-13	4.865104936850951e-13
431	Malignant	hsa-miR-98	7.177548	1.7976543	7.097271828910209e-13	1.174955049188006e-12
432	Malignant	hsa-miR-501	7.112824	7.661328	1.1369223339112241e-12	1.86433709731414e-12
433	Malignant	hsa-miR-148a	7.0556765	0.5143904	1.717629975761649e-12	2.803301752894012e-12
434	Malignant	hsa-miR-367	6.799563	0.3930747	1.0493686954610205e-11	1.6809331880995978e-11
435	Malignant	hsa-miR-1537	6.7334924	3.7322586	1.6563816938681084e-11	2.6410509957528362e-11
436	Malignant	hsa-miR-30a	6.4772534	2.8951173	9.340720386102843e-11	1.455805970086299e-10
437	Malignant	hsa-miR-190b	6.3430295	6.0321608	2.2529011336241715e-10	3.4955327006007325e-10
438	Malignant	hsa-miR-888	6.311341	8.980991	2.766281789581787e-10	4.272917407121867e-10
439	Malignant	hsa-miR-551b	6.2358446	7.514318	4.493475508269275e-10	6.909966781605196e-10
440	Malignant	hsa-miR-508	6.2089853	3.5115695	5.332781979731745e-10	8.164347632686655e-10
441	Malignant	hsa-miR-10a	6.042085	1.0722119	1.5213511114715464e-09	2.3188875972209475e-09
442	Malignant	hsa-miR-185	6.0377045	3.6424196	1.5632208142492659e-09	2.3722561479396753e-09
443	Malignant	hsa-miR-519d	5.404504	1.117548	6.498803903850295e-08	9.330232990590049e-08
444	Malignant	hsa-miR-338	5.159863	0.60209346	2.47130572471879e-07	3.4759015477752085e-07
445	Malignant	hsa-miR-124	5.1340094	4.0666785	2.836340433554247e-07	3.97317323890595e-07
446	Malignant	hsa-miR-624	4.829151	3.759957	1.3711645900948302e-06	1.8782349033358585e-06
447	Malignant	hsa-let-7b	4.828828	0.3317977	1.3733914177571451e-06	1.8782349033358585e-06
448	Malignant	hsa-miR-543	4.7232227	4.2850747	2.3213663415791856e-06	3.149775506613326e-06
449	Malignant	hsa-miR-135b	4.6822696	5.04475	2.837161357587361e-06	3.819680271304385e-06
450	Malignant	hsa-miR-483	4.545532	5.5656905	5.4796652939223295e-06	7.29216996806587e-06
451	Malignant	hsa-miR-598	4.4900723	0.7676922	7.11990164906568e-06	9.438643565428068e-06
452	Malignant	hsa-miR-107	4.3944855	0.58660007	1.1103550347877112e-05	1.4607712624963804e-05
453	Malignant	hsa-miR-1262	4.133973	2.1143067	3.565450199818622e-05	4.6552670533480876e-05
454	Malignant	hsa-miR-449a	3.5883162	2.8887603	0.0003328204993395581	0.0004265033065610633
455	Malignant	hsa-miR-513b	3.5491407	0.86715585	0.00038649060015701916	0.0004934529433739064
456	Malignant	hsa-miR-33a	3.3580565	12.071123	0.0007849255500883234	0.000998471471803529
457	Malignant	hsa-miR-302c	3.2048194	0.4346138	0.0013514724283210297	0.0017003980370875501
458	Malignant	hsa-miR-101	3.0602362	0.34237862	0.0022116256878000266	0.002762536057685232
459	Malignant	hsa-miR-9	3.0206118	1.7384634	0.002522646481428679	0.0031396966999076366
460	Malignant	hsa-miR-802	2.934271	1.5025102	0.0033433210120319577	0.00414619738409698
461	Malignant	hsa-miR-1197	2.9165864	0.47008952	0.0035388470161599422	0.004357441521677367
462	Malignant	hsa-miR-379	2.8540528	1.5141712	0.004316536750548399	0.005296176296772149
463	Malignant	hsa-miR-520c	2.7933505	2.584507	0.005216515972107895	0.006333033425787129
464	Malignant	hsa-miR-708	2.7576938	1.6324134	0.00582107023449537	0.0070422737801937
465	Malignant	hsa-miR-516a	2.4781504	2.6511638	0.013206543863826066	0.01586619505862437
466	Malignant	hsa-miR-1226	2.2772276	2.8497698	0.02277263803881384	0.02707674488463776
467	Malignant	hsa-miR-1248	2.2727032	2.6465306	0.023044071963449736	0.02730564691559455
468	Malignant	hsa-miR-301b	2.2022877	2.438377	0.02764499049022965	0.032534580644964145
469	Malignant	hsa-miR-15a	2.1974223	0.34381658	0.027990307042361405	0.032829309276803546
470	Malignant	hsa-miR-1250	2.10232	3.1880481	0.035525251357074114	0.04138631976278668
471	Malignant	hsa-miR-489	1.9437326	2.621132	0.05192770315172533	0.060291896947976396
472	Malignant	hsa-miR-130a	1.9004995	0.78219545	0.05736760586210892	0.06611480723278208
473	Malignant	hsa-miR-629	1.8993684	0.739631	0.05751606062736245	0.06611480723278208
474	Malignant	hsa-miR-302d	1.8236026	0.09439725	0.0682121718563841	0.0778924470703264
475	Malignant	hsa-miR-148b	1.487271	0.2076817	0.13694327606631546	0.15334101462441796
476	Malignant	hsa-miR-890	1.4658518	0.44724745	0.14268866059780144	0.15874686998983698
477	Malignant	hsa-miR-23b	1.3891884	0.22222023	0.16477547741831144	0.18214797184260625
478	Malignant	hsa-miR-146b	1.245413	0.3382894	0.212979983058334	0.23393991789899543
479	Malignant	hsa-miR-373	1.1512624	1.0278645	0.24962431341812208	0.27332282418566534
480	Malignant	hsa-miR-206	0.9132107	0.34471533	0.3611317421552681	0.3929295056154804
481	Malignant	hsa-miR-498	0.8395815	0.5123121	0.4011430961122776	0.4350956465669218
482	Malignant	hsa-miR-1911	0.6711553	1.2881137	0.5021216153470667	0.5412276601560283
483	Malignant	hsa-miR-362	0.63278764	2.53058	0.5268723255499128	0.5634743834669848
484	Malignant	hsa-miR-1247	0.6316027	0.22755803	0.5276465324950955	0.5634743834669848
485	Malignant	hsa-miR-320d	0.55484945	0.9521129	0.5789976298668069	0.6145189568525006
486	Malignant	hsa-miR-10b	0.37292188	0.049117114	0.7092065757805277	0.7504142973090598
487	Malignant	hsa-miR-126	0.27324146	0.05731159	0.7846676133493572	0.8252127483856462
488	Malignant	hsa-miR-590	0.1949801	0.15910542	0.8454085219196561	0.8855423402791889
489	Malignant	hsa-miR-507	0.16616398	0.1364655	0.8680279009879903	0.9027957766938696
490	Malignant	hsa-miR-339	0.16508675	-0.72480685	0.8688757041591288	0.9027957766938696
491	Malignant	hsa-miR-195	0.13285938	-0.028765729	0.8943045981643426	0.9264353022900076
492	Malignant	hsa-miR-503	0.094006985	0.08242784	0.925103609742902	0.9469995531687695
493	Malignant	hsa-miR-24	0.042981803	0.001280688	0.9657160400697448	0.9798760993083041
494	Malignant	hsa-miR-21	0.0	0.0	1.0	1.0
495	Malignant	hsa-miR-26a	0.0	0.0	1.0	1.0
496	Malignant	hsa-let-7f	0.0	0.0	1.0	1.0
497	Malignant	hsa-miR-92a	0.0	0.0	1.0	1.0
498	Malignant	hsa-miR-188	-0.027200263	-0.07336513	0.9783000056300303	0.9897421109590365
499	Malignant	hsa-miR-30c	-0.057919506	-0.0010913131	0.9538127466577753	0.9706447363046772
500	Malignant	hsa-miR-592	-0.058422215	0.43648833	0.9534123192723399	0.9706447363046772
501	Malignant	hsa-miR-589	-0.107957214	-0.38643396	0.9140296296778345	0.9384399165238301
502	Malignant	hsa-miR-224	-0.11289456	12.961272	0.9101141504029013	0.9372008810696544
503	Malignant	hsa-miR-1180	-0.12285901	-0.5814468	0.9022187437656747	0.9318438368445475
504	Malignant	hsa-miR-892a	-0.1927538	0.79546773	0.847151776394253	0.8855423402791889
505	Malignant	hsa-miR-519c	-0.36674574	-0.027274802	0.7138086924682823	0.7529811207134929
506	Malignant	hsa-let-7a	-0.6254445	-0.022556478	0.5316793817340657	0.5660340494768823
507	Malignant	hsa-miR-29b	-0.63479847	-0.1574524	0.5255598481054908	0.5634743834669848
508	Malignant	hsa-miR-520e	-0.7868866	-0.1775935	0.4313482737300949	0.4663953209706651
509	Malignant	hsa-miR-302b	-1.1328955	-0.027948182	0.25725815732401514	0.28079281524955596
510	Malignant	hsa-miR-223	-1.3508028	-2.8906925	0.17675861627907619	0.1947722332247145
511	Malignant	hsa-miR-542	-1.4154191	-0.5342202	0.1569456473417804	0.17404869865466674
512	Malignant	hsa-miR-519b	-1.4734464	-0.31287947	0.14063072089199372	0.15696203041493492
513	Malignant	hsa-miR-374a	-1.5559628	-0.14126566	0.11971694092443765	0.13448721285667345
514	Malignant	hsa-miR-27b	-1.5589073	-0.28091842	0.11901833634003481	0.13413792955586984
515	Malignant	hsa-miR-1306	-1.5615644	-0.59798664	0.11839063490508824	0.13386653489268147
516	Malignant	hsa-miR-454	-1.590219	-4.118322	0.11178545752094218	0.12681235508933114
517	Malignant	hsa-miR-130b	-1.6757696	-3.3187473	0.09378332571085013	0.10674023255248073
518	Malignant	hsa-miR-217	-1.8742328	-1.064974	0.06089834480831026	0.06977095133667335
519	Malignant	hsa-miR-1275	-1.9138392	-1.1123738	0.05564069755631905	0.06438689416216184
520	Malignant	hsa-miR-122	-2.151478	-2.786713	0.03143849083066403	0.03674904671422214
521	Malignant	hsa-miR-329	-2.2198288	-2.0489178	0.026430394118753718	0.031211318652180155
522	Malignant	hsa-miR-496	-2.344573	-1.5471979	0.01904888449582541	0.022727289777777906
523	Malignant	hsa-miR-340	-2.371396	-0.3136867	0.01772102521789028	0.02121617552038075
524	Malignant	hsa-miR-199b	-2.6872065	-1.0611191	0.007205239655420665	0.008686456169949652
525	Malignant	hsa-miR-99a	-2.8353627	-0.99035376	0.004577369467620196	0.005576654351396435
526	Malignant	hsa-miR-191	-2.850839	-3.3188164	0.004360404749876089	0.005331095559919176
527	Malignant	hsa-miR-522	-2.9232473	-0.9133761	0.0034640125453112938	0.00428052978813467
528	Malignant	hsa-miR-1287	-3.151191	-1.9583083	0.001626061673529465	0.002038468619714474
529	Malignant	hsa-miR-197	-3.2455032	-0.18516052	0.0011724328363436674	0.0014805173772806895
530	Malignant	hsa-miR-28	-3.2735472	-1.3675196	0.0010620664718369375	0.0013460622683354594
531	Malignant	hsa-miR-577	-3.8392768	-4.044382	0.00012339726022853002	0.00015871915256160369
532	Malignant	hsa-miR-455	-4.011653	-0.5464381	6.029512164611018e-05	7.784370182669449e-05
533	Malignant	hsa-miR-520a	-4.083989	-2.906876	4.426905448856962e-05	5.736738896271569e-05
534	Malignant	hsa-miR-450b	-4.1018534	-3.0431826	4.0985360781792524e-05	5.331178507706847e-05
535	Malignant	hsa-miR-181a	-4.331826	-0.8674527	1.478778074323135e-05	1.9380955064992604e-05
536	Malignant	hsa-miR-891a	-4.433535	-7.6920047	9.270036042304216e-06	1.2242108666554424e-05
537	Malignant	hsa-miR-512	-4.62435	-3.1107814	3.757749102334643e-06	5.020004592308056e-06
538	Malignant	hsa-miR-1277	-4.6435246	-4.2682586	3.4251480236603675e-06	4.593415566614291e-06
539	Malignant	hsa-miR-372	-4.6880865	-3.4580696	2.757713449832807e-06	3.7272220845396533e-06
540	Malignant	hsa-miR-885	-4.7380886	-3.8631022	2.157437133446835e-06	2.9388710557976574e-06
541	Malignant	hsa-miR-874	-4.8596907	-1.9256781	1.1756933244874579e-06	1.6206768536759378e-06
542	Malignant	hsa-miR-670	-4.8612704	-1.2318581	1.1663470436386337e-06	1.614224308395869e-06
543	Malignant	hsa-miR-1296	-4.9302316	-4.3700943	8.213211717716832e-07	1.1412735961164754e-06
544	Malignant	hsa-miR-1179	-4.9830346	-7.0963984	6.259481996286569e-07	8.732986978690132e-07
545	Malignant	hsa-miR-320b	-5.1960225	12.16872	2.0359781567276466e-07	2.8752997641949624e-07
546	Malignant	hsa-miR-452	-5.312723	-5.302692	1.079990641129673e-07	1.5314621386510936e-07
547	Malignant	hsa-miR-518b	-5.3667107	-7.617417	8.018551039685576e-08	1.1417360739634607e-07
548	Malignant	hsa-miR-770	-5.3901587	-2.2316358	7.03955299481819e-08	1.0064815438872288e-07
549	Malignant	hsa-miR-1307	-5.4912214	-1.2230041	3.991633898687566e-08	5.754605537274574e-08
550	Malignant	hsa-miR-29c	-5.566161	-0.5105243	2.6041212039159084e-08	3.769982998137675e-08
551	Malignant	hsa-miR-518d	-5.6442432	-0.30944672	1.6590944259281634e-08	2.411960804080439e-08
552	Malignant	hsa-miR-302a	-5.706292	-0.6606259	1.1546379176957213e-08	1.6856739220367913e-08
553	Malignant	hsa-miR-424	-5.7262387	-4.504226	1.0268156908274324e-08	1.5054162246876764e-08
554	Malignant	hsa-miR-520g	-5.756491	-1.8820561	8.588016234856545e-09	1.264448347770368e-08
555	Malignant	hsa-miR-520d	-5.792902	-0.67206806	6.9180464676434144e-09	1.0229248195746245e-08
556	Malignant	hsa-miR-320a	-5.8648615	-2.0297718	4.495076260305927e-09	6.675091785690347e-09
557	Malignant	hsa-miR-509-3	-5.870984	-6.486131	4.332164821713451e-09	6.46090098410713e-09
558	Malignant	hsa-miR-221	-5.8781114	-3.2790973	4.149731957574382e-09	6.2156158325572995e-09
559	Malignant	hsa-miR-518c	-5.994166	-3.1096807	2.045323275673113e-09	3.076877623403901e-09
560	Malignant	hsa-miR-551a	-6.0353165	-7.5671473	1.5865139487905639e-09	2.397090944460852e-09
561	Malignant	hsa-miR-934	-6.625248	-6.26779	3.466655491436746e-11	5.427433484330833e-11
562	Malignant	hsa-miR-202	-6.631496	-5.94523	3.3230148010570715e-11	5.226196005298849e-11
563	Malignant	hsa-miR-19a	-6.6663446	-9.036508	2.6225293990909676e-11	4.1433569501619854e-11
564	Malignant	hsa-miR-30b	-6.724731	-0.4207991	1.759171388079524e-11	2.7920793590619967e-11
565	Malignant	hsa-miR-1254	-6.857375	-7.322825	7.013738809139517e-12	1.128722617656871e-11
566	Malignant	hsa-miR-548f	-6.90542	-9.426201	5.005520278423058e-12	8.09303745950644e-12
567	Malignant	hsa-miR-27a	-6.9873977	-0.5247563	2.8003189209909784e-12	4.5488748669618705e-12
568	Malignant	hsa-miR-132	-7.16577	-0.86502934	7.735040469845399e-13	1.2744400012221468e-12
569	Malignant	hsa-miR-34b	-7.2640505	-4.716952	3.756682789938205e-13	6.249097333262591e-13
570	Malignant	hsa-miR-758	-7.9738426	-6.7605724	1.5381554706812914e-15	2.6743808686217426e-15
571	Malignant	hsa-miR-152	-8.153741	-2.9330852	3.5283531472991363e-16	6.165708025078289e-16
572	Malignant	hsa-miR-513a	-8.957738	-2.1799958	3.3140693841081036e-19	5.941285009851834e-19
573	Malignant	hsa-miR-1301	-9.414666	-0.61108077	4.7458668472812866e-21	8.642473311364869e-21
574	Malignant	hsa-miR-212	-9.855778	-7.5162406	6.471384021858229e-23	1.2103237143583498e-22
575	Malignant	hsa-miR-744	-10.173222	-4.076295	2.6112600883772674e-24	5.104497121912624e-24
576	Malignant	hsa-miR-516b	-10.216275	-13.970487	1.6765977263574427e-24	3.2960387120436092e-24
577	Malignant	hsa-miR-525	-10.383014	-4.9350686	2.9627175119558997e-25	5.857715766495664e-25
578	Malignant	hsa-miR-296	-10.492102	-8.777594	9.391531688850601e-26	1.867511473759947e-25
579	Malignant	hsa-miR-887	-10.633795	-3.8043752	2.0749383990819224e-26	4.149876798163845e-26
580	Malignant	hsa-miR-668	-10.661336	-12.651425	1.5436346923101797e-26	3.1052186252286176e-26
581	Malignant	hsa-miR-184	-10.6892	-10.377567	1.1435207527139467e-26	2.3137905288831904e-26
582	Malignant	hsa-miR-487a	-10.87339	-5.2103844	1.5435579090020091e-27	3.1980301587706298e-27
583	Malignant	hsa-miR-766	-10.8856535	7.3898926	1.3492790946735276e-27	2.812352811789401e-27
584	Malignant	hsa-miR-517a	-10.997435	-14.71697	3.9315822329786256e-28	8.294679589089052e-28
585	Malignant	hsa-miR-345	-11.170996	-14.7632885	5.65435351919934e-29	1.2076582207672666e-28
586	Malignant	hsa-miR-767	-11.185736	-12.392986	4.789164688718498e-29	1.029224212606584e-28
587	Malignant	hsa-miR-873	-11.206778	-16.427446	3.776936622338989e-29	8.167625445808064e-29
588	Malignant	hsa-miR-505	-11.293226	-10.6944685	1.4173679309322575e-29	3.084335245928057e-29
589	Malignant	hsa-miR-518f	-11.330283	-2.323245	9.290388798703843e-30	2.03447754705793e-29
590	Malignant	hsa-miR-200a	-11.363157	-1.6702274	6.37967835728095e-30	1.405967332241534e-29
591	Malignant	hsa-miR-515	-11.632574	-2.824885	2.8147914795273773e-31	6.283340980106274e-31
592	Malignant	hsa-miR-532	-11.710081	-2.033654	1.131708576435447e-31	2.5426699184848355e-31
593	Malignant	hsa-miR-99b	-11.845706	-0.45901912	2.265035158590871e-32	5.122236371715303e-32
594	Malignant	hsa-miR-193b	-12.218107	-4.543387	2.488111188914133e-34	5.701234909697285e-34
595	Malignant	hsa-miR-137	-12.252381	-12.266882	1.631347763705582e-34	3.7629755082808756e-34
596	Malignant	hsa-miR-187	-12.290838	-14.410956	1.0144826098677332e-34	2.3716958311772683e-34
597	Malignant	hsa-miR-196a	-12.530147	1.427919	5.106797014690857e-36	1.2102409363582442e-35
598	Malignant	hsa-miR-518e	-12.543989	-16.745155	4.288501625843302e-36	1.0233252155460569e-35
599	Malignant	hsa-miR-450a	-13.1018915	1.7486093	3.2115464464446844e-39	7.880816102623126e-39
600	Malignant	hsa-miR-1258	-13.162809	-9.058762	1.4364460032357552e-39	3.5756137922271316e-39
601	Malignant	hsa-miR-337	-13.208628	-1.157888	7.823804076761507e-40	1.9616204424344068e-39
602	Malignant	hsa-miR-376a	-13.3598175	-12.705851	1.0381792476237496e-40	2.641250144689833e-40
603	Malignant	hsa-miR-656	-13.581172	-14.1156435	5.1790806268205645e-42	1.3372849976715787e-41
604	Malignant	hsa-miR-95	-13.743835	-7.550792	5.545837652414209e-43	1.4427517501769293e-42
605	Malignant	hsa-miR-142	-13.751035	-3.2616298	5.020623567920062e-43	1.3160119352275315e-42
606	Malignant	hsa-miR-889	-13.926517	-5.5841208	4.37160545967675e-44	1.1546377778993553e-43
607	Malignant	hsa-miR-199a	-14.001116	-4.9889183	1.5344290150735346e-44	4.0839418401187925e-44
608	Malignant	hsa-miR-125b	-14.175592	-1.8515892	1.2974378648497196e-45	3.534751978251992e-45
609	Malignant	hsa-miR-490	-14.272885	-14.728175	3.2293795322022755e-46	8.867978715412598e-46
610	Malignant	hsa-miR-193a	-14.636219	-1.9215424	1.6499097086350375e-48	4.641209424290431e-48
611	Malignant	hsa-miR-138	-14.944435	-12.70178	1.6932079778078462e-50	4.88208300267929e-50
612	Malignant	hsa-miR-485	-14.959535	-10.320702	1.3496693030294468e-50	3.924248561749484e-50
613	Malignant	hsa-miR-133b	-15.208286	-11.230542	3.115916979424728e-52	9.214592092999622e-52
614	Malignant	hsa-miR-1228	-15.211177	-7.4864864	2.9813313416317113e-52	8.892591760384243e-52
615	Malignant	hsa-miR-100	-15.24046	-4.498831	1.9052371199236143e-52	5.732278639074527e-52
616	Malignant	hsa-miR-127	-15.994024	-3.9852653	1.4064479192158054e-57	4.268692807444462e-57
617	Malignant	hsa-miR-330	-16.30434	-12.249668	9.192563357606443e-60	2.8914790197562084e-59
618	Malignant	hsa-miR-328	-16.32375	-0.9917693	6.689820422198293e-60	2.1235576753033113e-59
619	Malignant	hsa-miR-383	-16.594225	-9.514347	7.672731288131712e-62	2.4581157645310854e-61
620	Malignant	hsa-miR-1292	-16.702074	-19.31177	1.2658525346067376e-62	4.0933175418124416e-62
621	Malignant	hsa-miR-361	-17.0109	-2.4371316	6.818100468478788e-65	2.312806629503589e-64
622	Malignant	hsa-miR-145	-17.344288	-9.257998	2.1785956615261688e-67	7.771073184412932e-67
623	Malignant	hsa-miR-576	-17.52381	-17.769053	9.42936947492499e-69	3.4708104663021776e-68
624	Malignant	hsa-miR-377	-17.733099	-9.838497	2.3283691280606273e-70	8.756692590314969e-70
625	Malignant	hsa-miR-186	-17.904577	-2.3760886	1.086155193936254e-71	4.222580866313976e-71
626	Malignant	hsa-miR-181c	-18.138052	-3.358789	1.5959025385408872e-73	6.346922739484447e-73
627	Malignant	hsa-miR-222	-18.400808	-11.847723	1.2942140339473547e-75	5.206954136578893e-75
628	Malignant	hsa-miR-760	-18.506647	-22.836832	1.8251624360610402e-76	7.429484739730823e-76
629	Malignant	hsa-miR-299	-18.666527	-11.50396	9.268866582603126e-78	3.817890282834145e-77
630	Malignant	hsa-miR-433	-18.680458	-5.278526	7.14030074216652e-78	2.9765591045658025e-77
631	Malignant	hsa-miR-133a	-18.967669	-13.350105	3.155981499018529e-80	1.331670242268794e-79
632	Malignant	hsa-miR-892b	-19.176006	-14.300501	5.872140951755809e-82	2.508346628774704e-81
633	Malignant	hsa-miR-22	-19.639973	-3.5007415	7.043614829824619e-86	3.124475296306818e-85
634	Malignant	hsa-miR-432	-19.724411	-17.260565	1.331009860996103e-86	5.980901453307164e-86
635	Malignant	hsa-miR-369	-20.323551	-12.5328	7.960297037789037e-92	3.721976723074333e-91
636	Malignant	hsa-miR-487b	-20.763424	-6.6604586	9.271861159002353e-96	4.394608165773718e-95
637	Malignant	hsa-miR-374b	-20.83208	-5.1127234	2.21623112894454e-96	1.0650221814094594e-95
638	Malignant	hsa-miR-410	-21.008495	-2.3886356	5.4844468336843084e-98	2.6727022597954514e-97
639	Malignant	hsa-miR-376b	-22.248863	-17.428448	1.1568612598391893e-109	5.886382292711169e-109
640	Malignant	hsa-miR-136	-22.561872	-5.6703343	1.0268102767671324e-112	5.465790088637352e-112
641	Malignant	hsa-miR-524	-22.986198	-3.6795201	6.406089736873647e-117	3.5182651570766377e-116
642	Malignant	hsa-miR-376c	-23.408655	-4.16551	3.488710104654321e-121	1.9469253164683793e-120
643	Malignant	hsa-miR-495	-23.510975	-3.3415735	3.14990064475105e-122	1.7866649558751859e-121
644	Malignant	hsa-miR-582	-23.864794	-6.661263	7.110743896326476e-126	4.1005289802149347e-125
645	Malignant	hsa-miR-139	-24.107494	-3.6584249	2.0859287440419736e-128	1.2443643886871085e-127
646	Malignant	hsa-miR-541	-24.244501	-20.258108	7.556906227623681e-130	4.5871746574698133e-129
647	Malignant	hsa-miR-134	-24.539377	-12.133567	5.615726314820189e-133	3.532802372595973e-132
648	Malignant	hsa-miR-129	-24.932695	-2.6337044	3.2901838228084278e-137	2.1479313258334262e-136
649	Malignant	hsa-miR-218	-24.9832	-6.702957	9.309378710023159e-138	6.194317372438487e-137
650	Malignant	hsa-miR-1	-24.99047	-8.055845	7.760479007195363e-138	5.2649524244894025e-137
651	Malignant	hsa-miR-1271	-25.03347	-2.683348	2.6427543736473267e-138	1.82878602656395e-137
652	Malignant	hsa-miR-135a	-25.036684	-2.618304	2.438143745143955e-138	1.7216280322853233e-137
653	Malignant	hsa-miR-381	-25.036684	-2.618304	2.438143745143955e-138	1.7216280322853233e-137
654	Malignant	hsa-miR-301a	-25.036684	-2.618304	2.438143745143955e-138	1.7216280322853233e-137
655	Malignant	hsa-miR-653	-25.036684	-2.618304	2.438143745143955e-138	1.7216280322853233e-137
656	Malignant	hsa-miR-204	-25.036684	-2.618304	2.438143745143955e-138	1.7216280322853233e-137
657	Malignant	hsa-miR-370	-25.036684	-2.618304	2.438143745143955e-138	1.7216280322853233e-137
658	Malignant	hsa-miR-584	-25.036684	-2.618304	2.438143745143955e-138	1.7216280322853233e-137
659	Malignant	hsa-miR-486	-25.036684	-2.618304	2.438143745143955e-138	1.7216280322853233e-137
660	Malignant	hsa-miR-671	-25.036684	-2.618304	2.438143745143955e-138	1.7216280322853233e-137
661	Malignant	hsa-miR-34c	-25.036684	-2.618304	2.438143745143955e-138	1.7216280322853233e-137
662	Malignant	hsa-miR-421	-25.036684	-2.618304	2.438143745143955e-138	1.7216280322853233e-137
663	Malignant	hsa-miR-511	-25.036684	-2.618304	2.438143745143955e-138	1.7216280322853233e-137
664	Malignant	hsa-miR-331	-25.036684	-2.618304	2.438143745143955e-138	1.7216280322853233e-137
665	Malignant	hsa-miR-493	-25.036684	-2.618304	2.438143745143955e-138	1.7216280322853233e-137
666	Malignant	hsa-miR-96	-25.036684	-2.618304	2.438143745143955e-138	1.7216280322853233e-137
667	Malignant	hsa-miR-628	-25.036684	-2.618304	2.438143745143955e-138	1.7216280322853233e-137
668	Malignant	hsa-miR-654	-25.036684	-2.618304	2.438143745143955e-138	1.7216280322853233e-137
669	Malignant	hsa-miR-1266	-25.036684	-2.618304	2.438143745143955e-138	1.7216280322853233e-137
670	Malignant	hsa-miR-652	-25.036684	-2.618304	2.438143745143955e-138	1.7216280322853233e-137
671	Malignant	hsa-miR-651	-25.036684	-2.618304	2.438143745143955e-138	1.7216280322853233e-137
672	Malignant	hsa-miR-504	-25.036684	-2.618304	2.438143745143955e-138	1.7216280322853233e-137
673	Malignant	hsa-miR-154	-25.036684	-2.618304	2.438143745143955e-138	1.7216280322853233e-137
674	Malignant	hsa-miR-92b	-25.036684	-2.618304	2.438143745143955e-138	1.7216280322853233e-137
675	Malignant	hsa-miR-146a	-25.036684	-2.618304	2.438143745143955e-138	1.7216280322853233e-137
676	Malignant	hsa-miR-155	-25.036684	-2.618304	2.438143745143955e-138	1.7216280322853233e-137
677	Malignant	hsa-miR-326	-25.036684	-2.618304	2.438143745143955e-138	1.7216280322853233e-137
678	Malignant	hsa-miR-382	-25.036684	-2.618304	2.438143745143955e-138	1.7216280322853233e-137
679	Malignant	hsa-miR-143	-25.066309	-13.096218	1.1594334006493229e-138	1.7216280322853233e-137
680	Malignant	hsa-miR-769	-25.07173	-2.705508	1.0118589015340878e-138	1.6671579996704496e-137
681	Malignant	hsa-miR-210	-25.166725	-2.8341	9.272028767648044e-140	1.6040609768031116e-138
682	Malignant	hsa-miR-412	-25.429193	-2.7340088	1.1994909897862226e-142	2.184336223505437e-141
683	Malignant	hsa-miR-214	-25.836803	-9.908015	3.423723689658304e-147	6.96828468601043e-146
684	Malignant	hsa-miR-655	-26.216368	-2.982955	1.729358467797246e-151	3.7397376866115445e-150
685	Malignant	hsa-miR-675	-26.271845	-21.220293	4.02394754398141e-152	9.281905668117119e-151
686	Malignant	hsa-miR-494	-26.763874	-15.187992	8.514134425058514e-158	2.266069623900189e-156
687	Malignant	hsa-miR-125a	-29.606041	-14.618958	1.249303957023138e-192	4.3225916913000576e-191
688	Malignant	hsa-miR-409	-32.918243	-4.3086615	1.2050848668011817e-237	5.211992048915111e-236
689	Malignant	hsa-miR-539	-32.992912	-12.146596	1.0264045687605238e-238	5.918933013185688e-237
690	Malignant	hsa-miR-1293	-34.101933	-5.848297	6.905753374936185e-255	4.7787813354558397e-253
691	Malignant	hsa-miR-431	-38.375656	-20.485369	0.0	0.0
692	Endothelial	hsa-miR-199a	5.3211756	14.173447	1.0309880557635827e-07	3.5672186729419965e-05
693	Endothelial	hsa-miR-302a	4.7542114	3.2012715	1.9922242849816673e-06	0.0002297698675345523
694	Endothelial	hsa-miR-431	4.2926407	11.99814	1.7656072590695402e-05	0.0008727144451972299
695	Endothelial	hsa-miR-339	4.1507454	10.558182	3.3139444170750746e-05	0.0012740275203421954
696	Endothelial	hsa-miR-143	4.043604	13.832986	5.2635781853440063e-05	0.0016271158035265744
697	Endothelial	hsa-miR-152	3.8416603	6.922073	0.0001222048689546591	0.0032525295891009266
698	Endothelial	hsa-miR-376a	3.5637307	18.7224	0.000365621095067319	0.006325244944664619
699	Endothelial	hsa-miR-18a	3.2954664	5.602971	0.000982584704052868	0.011878640771850217
700	Endothelial	hsa-miR-675	3.172696	14.15176	0.0015103052957830927	0.015369577421792648
701	Endothelial	hsa-miR-22	3.0679197	2.9697158	0.0021555446238907005	0.020022083356634603
702	Endothelial	hsa-miR-432	3.0413916	12.81592	0.0023548738067125197	0.0208919573621162
703	Endothelial	hsa-miR-145	2.9554317	8.930729	0.0031223171641412036	0.025123761367275732
704	Endothelial	hsa-miR-137	2.9328108	18.98422	0.003359085058601888	0.02582763178391674
705	Endothelial	hsa-miR-498	2.9230428	4.625067	0.003466290170358653	0.02607253041182813
706	Endothelial	hsa-miR-100	2.9127605	5.0355363	0.003582493680008489	0.026373251346445477
707	Endothelial	hsa-miR-299	2.8427382	9.736717	0.004472779909294555	0.03158330303297788
708	Endothelial	hsa-miR-629	2.8337927	11.815698	0.004599917627966915	0.03183142998553105
709	Endothelial	hsa-miR-487b	2.778474	4.752766	0.005461488383583566	0.03633990347538296
710	Endothelial	hsa-miR-766	2.7578065	16.936823	0.00581906065192167	0.03798858463329996
711	Endothelial	hsa-miR-1307	2.7225385	3.084887	0.006478249016946664	0.040678511431385476
712	Endothelial	hsa-miR-142	2.7168832	3.6051586	0.006589985424547511	0.040678511431385476
713	Endothelial	hsa-miR-655	2.711331	1.6447186	0.006701373270488358	0.040678511431385476
714	Endothelial	hsa-miR-495	2.5776613	2.047292	0.009947143311263241	0.05736185976161803
715	Endothelial	hsa-miR-337	2.5593588	1.416692	0.0104865414609204	0.05948103845046653
716	Endothelial	hsa-miR-136	2.549899	3.974149	0.010775406270204105	0.06013371886275194
717	Endothelial	hsa-miR-27a	2.5340645	1.1193941	0.01127479667675882	0.0619218992088659
718	Endothelial	hsa-miR-124	2.5218287	17.140741	0.011674656719715258	0.06311611289096061
719	Endothelial	hsa-miR-140	2.4892337	4.701708	0.012801873010133464	0.06339278795970568
720	Endothelial	hsa-miR-410	2.45777	1.5538659	0.013980263279446575	0.06339278795970568
721	Endothelial	hsa-miR-302b	2.4475906	0.7897867	0.014381493502568062	0.06339278795970568
722	Endothelial	hsa-miR-1271	2.3957682	1.3768979	0.016585582257637444	0.06339278795970568
723	Endothelial	hsa-miR-516a	2.3792136	18.671867	0.017349619281869563	0.06339278795970568
724	Endothelial	hsa-miR-412	2.3771572	1.3630015	0.01744665359826226	0.06339278795970568
725	Endothelial	hsa-miR-301a	2.3553588	1.3225757	0.018504831167428536	0.06339278795970568
726	Endothelial	hsa-miR-504	2.3553588	1.3225757	0.018504831167428536	0.06339278795970568
727	Endothelial	hsa-miR-204	2.3553588	1.3225757	0.018504831167428536	0.06339278795970568
728	Endothelial	hsa-miR-671	2.3553588	1.3225757	0.018504831167428536	0.06339278795970568
729	Endothelial	hsa-miR-146a	2.3553588	1.3225757	0.018504831167428536	0.06339278795970568
730	Endothelial	hsa-miR-370	2.3553588	1.3225757	0.018504831167428536	0.06339278795970568
731	Endothelial	hsa-miR-92b	2.3553588	1.3225757	0.018504831167428536	0.06339278795970568
732	Endothelial	hsa-miR-382	2.3553588	1.3225757	0.018504831167428536	0.06339278795970568
733	Endothelial	hsa-miR-652	2.3553588	1.3225757	0.018504831167428536	0.06339278795970568
734	Endothelial	hsa-miR-155	2.3553588	1.3225757	0.018504831167428536	0.06339278795970568
735	Endothelial	hsa-miR-34c	2.3553588	1.3225757	0.018504831167428536	0.06339278795970568
736	Endothelial	hsa-miR-326	2.3553588	1.3225757	0.018504831167428536	0.06339278795970568
737	Endothelial	hsa-miR-421	2.3553588	1.3225757	0.018504831167428536	0.06339278795970568
738	Endothelial	hsa-miR-154	2.3553588	1.3225757	0.018504831167428536	0.06339278795970568
739	Endothelial	hsa-miR-651	2.3553588	1.3225757	0.018504831167428536	0.06339278795970568
740	Endothelial	hsa-miR-486	2.3553588	1.3225757	0.018504831167428536	0.06339278795970568
741	Endothelial	hsa-miR-331	2.3553588	1.3225757	0.018504831167428536	0.06339278795970568
742	Endothelial	hsa-miR-653	2.3553588	1.3225757	0.018504831167428536	0.06339278795970568
743	Endothelial	hsa-miR-493	2.3553588	1.3225757	0.018504831167428536	0.06339278795970568
744	Endothelial	hsa-miR-96	2.3553588	1.3225757	0.018504831167428536	0.06339278795970568
745	Endothelial	hsa-miR-511	2.3553588	1.3225757	0.018504831167428536	0.06339278795970568
746	Endothelial	hsa-miR-628	2.3553588	1.3225757	0.018504831167428536	0.06339278795970568
747	Endothelial	hsa-miR-654	2.3553588	1.3225757	0.018504831167428536	0.06339278795970568
748	Endothelial	hsa-miR-135a	2.3553588	1.3225757	0.018504831167428536	0.06339278795970568
749	Endothelial	hsa-miR-584	2.3553588	1.3225757	0.018504831167428536	0.06339278795970568
750	Endothelial	hsa-miR-381	2.3553588	1.3225757	0.018504831167428536	0.06339278795970568
751	Endothelial	hsa-miR-1266	2.3553588	1.3225757	0.018504831167428536	0.06339278795970568
752	Endothelial	hsa-miR-769	2.3328407	1.211826	0.01965651403599772	0.06626674471154922
753	Endothelial	hsa-miR-130b	2.3315039	11.925605	0.019726805506617255	0.06626674471154922
754	Endothelial	hsa-miR-210	2.3276994	1.1806644	0.019928068616762325	0.06629915135961312
755	Endothelial	hsa-miR-449a	2.3114536	7.940297	0.020807820724604412	0.06856672353060121
756	Endothelial	hsa-miR-369	2.2951047	8.630483	0.021727127019628444	0.06960727730362445
757	Endothelial	hsa-miR-660	2.2149029	2.3971224	0.026766724245233645	0.08419351444409855
758	Endothelial	hsa-miR-302d	2.1921792	0.6176272	0.028366571504592746	0.08842192559089271
759	Endothelial	hsa-miR-934	2.1874492	15.623301	0.028709738135429333	0.08869258388266561
760	Endothelial	hsa-miR-513b	2.0969653	2.786326	0.03599663925501787	0.10669410967013883
761	Endothelial	hsa-miR-181c	2.09604	2.379752	0.03607864402140533	0.10669410967013883
762	Endothelial	hsa-miR-362	2.0579956	10.586081	0.03959055573792136	0.11608756174000671
763	Endothelial	hsa-miR-186	2.009052	1.548918	0.04453161799806846	0.12947848594396374
764	Endothelial	hsa-miR-132	1.9981529	1.3088899	0.04570009577571366	0.13106248241210852
765	Endothelial	hsa-miR-519b	1.9886931	2.2659492	0.04673508524759445	0.1325437663579318
766	Endothelial	hsa-miR-376c	1.9482838	2.0223417	0.05138101220674793	0.14381622307638373
767	Endothelial	hsa-miR-138	1.9303926	15.601614	0.053558201780205344	0.14657469735661477
768	Endothelial	hsa-miR-223	1.9150721	3.8390806	0.05548330948995361	0.14881569832189107
769	Endothelial	hsa-miR-194	1.902322	5.312095	0.05712905968395665	0.1508904935164046
770	Endothelial	hsa-miR-496	1.7867494	5.887741	0.07397799841047836	0.18377841634325448
771	Endothelial	hsa-miR-129	1.7843845	0.5971225	0.07436120892501627	0.18377841634325448
772	Endothelial	hsa-miR-190b	1.7781123	8.298865	0.07538541079312253	0.1849883130100737
773	Endothelial	hsa-miR-770	1.7183723	3.566417	0.08572872138345551	0.2059870666574695
774	Endothelial	hsa-miR-520f	1.6967796	2.0909815	0.08973833974281942	0.21266757226722957
775	Endothelial	hsa-miR-429	1.683207	7.760276	0.09233502742463677	0.21733278563894098
776	Endothelial	hsa-miR-887	1.6629509	3.34397	0.09632225854855447	0.22312789719434292
777	Endothelial	hsa-miR-409	1.6597635	1.1213943	0.09696205401847544	0.22312789719434292
778	Endothelial	hsa-miR-33a	1.6110255	5.193555	0.10717416806345838	0.24236772647030458
779	Endothelial	hsa-miR-551a	1.5801787	13.792245	0.11406595159846394	0.2529924311094136
780	Endothelial	hsa-miR-889	1.563213	3.642005	0.11800251611292242	0.26005650047816026
781	Endothelial	hsa-miR-28	1.5543702	3.894666	0.12009613800261153	0.26299534018293413
782	Endothelial	hsa-miR-487a	1.5454246	3.4810388	0.12224358771122489	0.26499735236706673
783	Endothelial	hsa-miR-125a	1.5441908	4.3156624	0.12254212826222739	0.26499735236706673
784	Endothelial	hsa-miR-512	1.5224952	8.368768	0.12788505438575268	0.2747354036741435
785	Endothelial	hsa-miR-10b	1.4990516	3.1061528	0.1338602452158119	0.2807936080061246
786	Endothelial	hsa-miR-202	1.4974065	6.100924	0.13428753318788467	0.2807936080061246
787	Endothelial	hsa-miR-329	1.494219	8.692491	0.13511840403122144	0.2807936080061246
788	Endothelial	hsa-miR-615	1.4890778	5.9016376	0.13646688139268656	0.2807936080061246
789	Endothelial	hsa-miR-1277	1.4850677	8.106421	0.1375258854624741	0.2807936080061246
790	Endothelial	hsa-miR-301b	1.4834225	8.428775	0.13796217734404964	0.2807936080061246
791	Endothelial	hsa-miR-624	1.4610072	4.2682886	0.14401346034977835	0.28864821940665963
792	Endothelial	hsa-miR-95	1.4598762	4.0343666	0.14432410970332982	0.28864821940665963
793	Endothelial	hsa-miR-30a	1.4290293	4.682653	0.15299579190322732	0.3007758181733901
794	Endothelial	hsa-miR-501	1.3724769	4.161329	0.16991502333246655	0.3302842588372664
795	Endothelial	hsa-miR-328	1.3247672	0.4522634	0.18524838003705846	0.3541212126675261
796	Endothelial	hsa-miR-1293	1.3120172	0.6981362	0.1895143379010512	0.3602854995261743
797	Endothelial	hsa-miR-668	1.2859002	9.374149	0.19847788561589685	0.3732247196907626
798	Endothelial	hsa-miR-1179	1.2808619	13.463259	0.20024217263486288	0.37450698233331114
799	Endothelial	hsa-miR-1197	1.2569042	2.752322	0.20878831564055866	0.38597542662527373
800	Endothelial	hsa-miR-27b	1.2543336	1.5648146	0.20972075203916607	0.38597542662527373
801	Endothelial	hsa-miR-340	1.2357228	0.90652704	0.21656163284481034	0.395485264087409
802	Endothelial	hsa-miR-127	1.2050816	2.0466604	0.22817179815510402	0.4111845945920104
803	Endothelial	hsa-miR-32	1.2014828	6.165879	0.22956396778412258	0.41154991115702805
804	Endothelial	hsa-miR-885	1.1751602	6.8282723	0.23993062358381467	0.42791750391752514
805	Endothelial	hsa-miR-450a	1.1688881	-2.1873085	0.24244874551177276	0.43019110742088906
806	Endothelial	hsa-miR-373	1.1543901	0.3042461	0.24834029763020615	0.43676361039813183
807	Endothelial	hsa-miR-590	1.1535674	4.810457	0.24867754696078603	0.43676361039813183
808	Endothelial	hsa-miR-23b	1.1152146	1.2012984	0.2647584697050309	0.4575486740652647
809	Endothelial	hsa-miR-374b	1.1100734	1.8427418	0.266967368361829	0.4575486740652647
810	Endothelial	hsa-miR-1292	1.1089424	8.530155	0.26745502218638584	0.4575486740652647
811	Endothelial	hsa-miR-582	1.1050352	1.7396772	0.2691443544945352	0.4575486740652647
812	Endothelial	hsa-miR-891b	1.0710008	3.013405	0.28416904383982255	0.4772936367406729
813	Endothelial	hsa-miR-135b	1.0678134	7.0441923	0.28560471240501795	0.4773875869185324
814	Endothelial	hsa-miR-125b	1.0276097	1.1838226	0.3041334622477596	0.4985040126357882
815	Endothelial	hsa-miR-576	1.0137286	2.9421337	0.31071225658122625	0.504725074070912
816	Endothelial	hsa-miR-708	1.0067366	-2.1048777	0.3140613238628839	0.5077813927876534
817	Endothelial	hsa-miR-193a	0.9913133	0.6497602	0.3215326234634218	0.5126741369508937
818	Endothelial	hsa-miR-490	0.9776379	4.5459	0.3282534554327332	0.5205417903526207
819	Endothelial	hsa-miR-592	0.9242729	3.0679379	0.35534423930831716	0.5538248054084584
820	Endothelial	hsa-miR-935	0.8923979	3.1828985	0.37217970041169646	0.5748847158144954
821	Endothelial	hsa-miR-153	0.8705995	4.85341	0.38397287623827747	0.5865425140828648
822	Endothelial	hsa-miR-144	0.8638132	5.2671423	0.3876905197491015	0.5865425140828648
823	Endothelial	hsa-miR-19a	0.8566156	10.389005	0.39165735824687764	0.5865425140828648
824	Endothelial	hsa-miR-195	0.8556902	0.31803718	0.39216916140999447	0.5865425140828648
825	Endothelial	hsa-miR-30e	0.85414785	1.7459936	0.39302306759364225	0.5865425140828648
826	Endothelial	hsa-miR-524	0.8493152	0.6388117	0.39570592705839236	0.5865425140828648
827	Endothelial	hsa-miR-1	0.8475672	1.4524857	0.39667904131615717	0.5865425140828648
828	Endothelial	hsa-miR-98	0.84047246	0.8983156	0.400643543599303	0.5873841783277917
829	Endothelial	hsa-miR-1323	0.83142406	7.014715	0.40573411560642103	0.5923375696195007
830	Endothelial	hsa-miR-34b	0.8156922	3.0824656	0.4146762094266635	0.5993524844549579
831	Endothelial	hsa-miR-214	0.8138414	1.7649432	0.41573582736760084	0.5993524844549579
832	Endothelial	hsa-miR-656	0.8004744	4.950684	0.42343597166718505	0.6079205236383652
833	Endothelial	hsa-miR-1296	0.79276276	4.8656216	0.42791607351567296	0.6104327161185948
834	Endothelial	hsa-miR-1306	0.7872103	1.7320973	0.43115876395355446	0.6104327161185948
835	Endothelial	hsa-miR-520b	0.7853595	-1.96244	0.4322428192169241	0.6104327161185948
836	Endothelial	hsa-miR-539	0.73312557	1.7028307	0.46348183532875953	0.64663191541835
837	Endothelial	hsa-miR-1228	0.7251054	3.4473505	0.46838735981960145	0.6508515120384823
838	Endothelial	hsa-miR-218	0.72150666	0.78377587	0.47059786517548163	0.6513074454028666
839	Endothelial	hsa-miR-454	0.7118413	5.024061	0.47656305727931714	0.6520907608928186
840	Endothelial	hsa-miR-519c	0.6809945	0.84273016	0.49587497236741285	0.6728342762318621
841	Endothelial	hsa-miR-548d	0.6772929	3.7675986	0.4982201466264904	0.673375666924866
842	Endothelial	hsa-miR-217	0.63410735	3.6348462	0.5260107579894634	0.6999989317859783
843	Endothelial	hsa-miR-541	0.62176865	2.404597	0.534094007729472	0.7046918743478325
844	Endothelial	hsa-miR-2110	0.61673033	4.198807	0.537412610480754	0.7046918743478325
845	Endothelial	hsa-miR-516b	0.61631906	6.280629	0.5376839734908317	0.7046918743478325
846	Endothelial	hsa-miR-216a	0.6097384	1.089917	0.5420351183987395	0.7077137772300524
847	Endothelial	hsa-miR-518c	0.573442	3.879401	0.5663454651695026	0.725035772079752
848	Endothelial	hsa-miR-494	0.5723109	2.5748274	0.5671113378536499	0.725035772079752
849	Endothelial	hsa-miR-367	0.529948	0.12282834	0.5961479811145769	0.7500625507841585
850	Endothelial	hsa-miR-146b	0.51514155	0.21518306	0.6064541155432885	0.760264941949195
851	Endothelial	hsa-miR-543	0.5071214	2.2224705	0.6120696587054675	0.7621437268011471
852	Endothelial	hsa-miR-518f	0.5067101	0.6900807	0.6123582544818464	0.7621437268011471
853	Endothelial	hsa-miR-548b	0.5022887	2.8571763	0.6154644505322996	0.7622369599525388
854	Endothelial	hsa-miR-424	0.5003351	5.3379927	0.616839158343095	0.7622369599525388
855	Endothelial	hsa-miR-320b	0.4850145	-8.529313	0.6276660589055436	0.7701150935507733
856	Endothelial	hsa-miR-1287	0.47966772	1.3167856	0.6314636824375124	0.7720368696939197
857	Endothelial	hsa-miR-141	0.42476043	1.3641596	0.6710113328675948	0.8089544291713862
858	Endothelial	hsa-miR-450b	0.420956	3.0277226	0.6737872246054437	0.8094804851162622
859	Endothelial	hsa-miR-345	0.40265355	0.79977775	0.6872031106693754	0.8142886174369997
860	Endothelial	hsa-miR-937	0.38126644	5.3176746	0.7030055574283456	0.8245421114244325
861	Endothelial	hsa-miR-758	0.35370997	2.6471517	0.7235562569539107	0.845086524221594
862	Endothelial	hsa-miR-1248	0.3512422	1.4749093	0.7254066407335649	0.845086524221594
863	Endothelial	hsa-miR-521	0.33057487	0.14580695	0.7409656371266726	0.8584465484871083
864	Endothelial	hsa-miR-296	0.30877647	1.0963387	0.7574915791528349	0.8678545906850361
865	Endothelial	hsa-miR-320a	0.28111717	0.736823	0.7786205393564852	0.8861931138728417
866	Endothelial	hsa-miR-380	0.26137522	-1.283308	0.7938031727630349	0.9005111402492133
867	Endothelial	hsa-miR-126	0.24883084	0.7744064	0.8034916308787474	0.9055638576027577
868	Endothelial	hsa-miR-520a	0.24060503	2.971716	0.8098612501840119	0.9070134184395158
869	Endothelial	hsa-miR-196a	0.24039939	-8.941572	0.8100206540399144	0.9070134184395158
870	Endothelial	hsa-miR-383	0.22929454	1.458697	0.8186399980333858	0.9137078687727467
871	Endothelial	hsa-miR-9	0.21829252	-4.970476	0.8272012071052921	0.920294590541579
872	Endothelial	hsa-miR-376b	0.20286912	0.3652006	0.839237335627532	0.9226747284015228
873	Endothelial	hsa-miR-1262	0.19844773	0.95590127	0.8426947692503093	0.9226747284015228
874	Endothelial	hsa-miR-199b	0.19166145	0.9573751	0.8480074093401279	0.9226747284015228
875	Endothelial	hsa-miR-767	0.17459288	1.2983624	0.86139954216775	0.9343079673669014
876	Endothelial	hsa-miR-338	0.16976021	-0.625231	0.8651987152377818	0.9347613907617629
877	Endothelial	hsa-miR-375	0.14240938	-0.33267048	0.8867566471877171	0.9464761563695893
878	Endothelial	hsa-miR-377	0.12801422	0.70239794	0.8981377232905109	0.9481983443563933
879	Endothelial	hsa-miR-330	0.12708881	0.5316411	0.8988701067887196	0.9481983443563933
880	Endothelial	hsa-miR-139	0.11156259	0.1574921	0.9111702361397855	0.953314251829101
881	Endothelial	hsa-miR-1251	0.11053436	-0.6312317	0.9119855992931574	0.953314251829101
882	Endothelial	hsa-miR-483	0.09912105	3.1046789	0.9210421611674073	0.9593742165050023
883	Endothelial	hsa-miR-491	0.09624201	0.32119545	0.9233283644397855	0.9593742165050023
884	Endothelial	hsa-miR-30c	0.07156457	0.012633056	0.9429484340379687	0.971012375527194
885	Endothelial	hsa-miR-548f	0.05017746	-1.2701485	0.9599809735923392	0.9800072854681252
886	Endothelial	hsa-miR-589	0.04740125	1.918856	0.9621934346564942	0.9800072854681252
887	Endothelial	hsa-miR-503	0.02395768	-2.1548836	0.9808863650902326	0.9952688631120836
888	Endothelial	hsa-miR-24	0.0049354876	0.00084220374	0.9960620664517559	1.0
889	Endothelial	hsa-miR-21	0.0	0.0	1.0	1.0
890	Endothelial	hsa-let-7f	0.0	0.0	1.0	1.0
891	Endothelial	hsa-miR-26a	0.0	0.0	1.0	1.0
892	Endothelial	hsa-miR-92a	0.0	0.0	1.0	1.0
893	Endothelial	hsa-miR-379	-0.04637302	-1.7566265	0.9630129394773485	0.9800072854681252
894	Endothelial	hsa-miR-187	-0.04750407	-1.0668616	0.9621114863569032	0.9800072854681252
895	Endothelial	hsa-miR-372	-0.086576685	-0.63923264	0.9310080011483304	0.9615784131263352
896	Endothelial	hsa-miR-1301	-0.08945572	-11.110352	0.9287197452835041	0.9615784131263352
897	Endothelial	hsa-miR-215	-0.11094566	0.14991227	0.9116594428631413	0.953314251829101
898	Endothelial	hsa-miR-518b	-0.13377228	-1.6472453	0.8935826438721425	0.9481983443563933
899	Endothelial	hsa-miR-892a	-0.13953036	-1.5298631	0.8890310717344407	0.9464761563695893
900	Endothelial	hsa-miR-18b	-0.13963318	-1.818739	0.8889498264405254	0.9464761563695893
901	Endothelial	hsa-miR-744	-0.15032673	0.5053223	0.8805068424839858	0.9461346816753388
902	Endothelial	hsa-miR-523	-0.16718964	-0.2141325	0.8672208278454505	0.9347613907617629
903	Endothelial	hsa-miR-517a	-0.19166145	-1.9946543	0.8480074093401279	0.9226747284015228
904	Endothelial	hsa-miR-532	-0.19248402	0.036846414	0.8473630800082202	0.9226747284015228
905	Endothelial	hsa-miR-222	-0.19299814	-0.38815066	0.8469604259515962	0.9226747284015228
906	Endothelial	hsa-miR-185	-0.20276628	-1.1558194	0.8393177061057795	0.9226747284015228
907	Endothelial	hsa-miR-625	-0.25140142	-5.354205	0.8015037768435893	0.9055638576027577
908	Endothelial	hsa-miR-802	-0.30219582	-1.3182595	0.762502800731782	0.870712769152464
909	Endothelial	hsa-miR-200b	-0.32286316	-1.3385776	0.7467988759960105	0.8584465484871083
910	Endothelial	hsa-miR-888	-0.32594785	0.54574805	0.7444638180277647	0.8584465484871083
911	Endothelial	hsa-miR-221	-0.32862124	-0.3915195	0.7424419985395132	0.8584465484871083
912	Endothelial	hsa-miR-517b	-0.3860991	-5.443163	0.6994232766248961	0.8231307949395036
913	Endothelial	hsa-miR-181a	-0.39915758	-0.79240847	0.68977709910515	0.8145490658374808
914	Endothelial	hsa-miR-342	-0.4078975	-0.28908643	0.6833489251582856	0.8125042202912949
915	Endothelial	hsa-miR-30b	-0.4078975	-0.14170079	0.6833489251582856	0.8125042202912949
916	Endothelial	hsa-miR-489	-0.4151979	-0.49858463	0.6779970262786137	0.8117196231570946
917	Endothelial	hsa-miR-335	-0.4468673	-4.419043	0.6549708801196408	0.7923773584664185
918	Endothelial	hsa-miR-1283	-0.4674318	-5.5308576	0.6401909568680935	0.7772142844784574
919	Endothelial	hsa-miR-513a	-0.47442377	-0.35856825	0.6351977479160711	0.773867678799157
920	Endothelial	hsa-miR-1976	-0.49622217	-1.6578782	0.6197376697136985	0.7630933584375078
921	Endothelial	hsa-miR-485	-0.55370003	-2.2451048	0.5797841476421093	0.7321361864385759
922	Endothelial	hsa-miR-518e	-0.55791575	-3.3087027	0.5769019026666848	0.7311650488009999
923	Endothelial	hsa-miR-433	-0.5680952	-0.57354075	0.5699703179355277	0.725035772079752
924	Endothelial	hsa-miR-133a	-0.5708714	-2.322377	0.5680868020575975	0.725035772079752
925	Endothelial	hsa-miR-1226	-0.57961136	-4.252708	0.5621767363226101	0.725035772079752
926	Endothelial	hsa-miR-212	-0.5949319	1.1033922	0.5518889740088413	0.7151819663185733
927	Endothelial	hsa-miR-134	-0.6060368	-1.3129957	0.5444903327652209	0.7082468238224301
928	Endothelial	hsa-miR-1258	-0.62032914	-1.8894842	0.5350411230416162	0.7046918743478325
929	Endothelial	hsa-miR-760	-0.65343803	-3.444508	0.5134739324031579	0.685953593094566
930	Endothelial	hsa-miR-892b	-0.66248643	-0.68260616	0.5076595365122254	0.6808147272605813
931	Endothelial	hsa-miR-551b	-0.67215174	-3.0623581	0.5014870954211486	0.6751538327459821
932	Endothelial	hsa-let-7a	-0.7054663	-0.116329394	0.4805201025263778	0.6545667538351445
933	Endothelial	hsa-miR-224	-0.71143	-14.257772	0.4768178107106448	0.6520907608928186
934	Endothelial	hsa-miR-455	-0.7118413	-0.7055562	0.47656305727931714	0.6520907608928186
935	Endothelial	hsa-miR-150	-0.7571861	-1.8366358	0.4489383822816727	0.628877248054489
936	Endothelial	hsa-miR-515	-0.77466595	-1.0425429	0.4385370802109577	0.6168041859877698
937	Endothelial	hsa-miR-197	-0.7857708	-0.7557726	0.43200178172416415	0.6104327161185948
938	Endothelial	hsa-miR-324	-0.81826276	-0.42257574	0.4132071699127271	0.5993524844549579
939	Endothelial	hsa-miR-509-3	-0.8415007	-6.5902443	0.40006750750882225	0.5873841783277917
940	Endothelial	hsa-miR-877	-0.8503434	-4.1622763	0.39513418120163146	0.5865425140828648
941	Endothelial	hsa-miR-518d	-0.8578495	-0.224021	0.3909755849104948	0.5865425140828648
942	Endothelial	hsa-miR-29b	-0.8660753	-0.62786293	0.3864488745373965	0.5865425140828648
943	Endothelial	hsa-miR-200a	-0.8966136	-0.7746169	0.36992512695952606	0.573964546762314
944	Endothelial	hsa-miR-1254	-0.9273576	-7.376231	0.35374089837797873	0.5538205920306816
945	Endothelial	hsa-miR-670	-0.9452487	-1.5506024	0.34453190087036745	0.541854716823396
946	Endothelial	hsa-miR-191	-0.97517014	-5.850474	0.32947587308446225	0.5205417903526207
947	Endothelial	hsa-miR-346	-0.99203306	-7.5781493	0.321181402082104	0.5126741369508937
948	Endothelial	hsa-miR-508	-1.0021096	-3.2211134	0.31629062620661774	0.5090072403139058
949	Endothelial	hsa-miR-1247	-1.0248334	-1.6599836	0.3054417649675928	0.4985040126357882
950	Endothelial	hsa-miR-363	-1.0253476	-1.1071821	0.30519920546788193	0.4985040126357882
951	Endothelial	hsa-miR-1911	-1.0447811	-10.283624	0.29612416171771705	0.4902342581546895
952	Endothelial	hsa-miR-130a	-1.058148	-5.5850744	0.28998796244946057	0.4823838221515065
953	Endothelial	hsa-miR-520e	-1.0909485	-1.9337345	0.27529556428201907	0.4646451963003834
954	Endothelial	hsa-miR-627	-1.1035956	-5.345467	0.2697685823968613	0.4575486740652647
955	Endothelial	hsa-miR-133b	-1.1139808	-3.9483564	0.2652874531407009	0.4575486740652647
956	Endothelial	hsa-miR-519d	-1.1472952	-0.9383203	0.2512596065888276	0.43906981757441593
957	Endothelial	hsa-miR-29c	-1.2103256	-0.8884197	0.22615399104279998	0.4096820989571141
958	Endothelial	hsa-miR-505	-1.2340776	-4.4737864	0.21717398894973328	0.395485264087409
959	Endothelial	hsa-miR-542	-1.2614285	-2.1559362	0.20715453071585455	0.38535197649293373
960	Endothelial	hsa-miR-206	-1.2900131	-6.27147	0.19704609924931726	0.37255710568450146
961	Endothelial	hsa-miR-506	-1.3261039	-8.6925955	0.18480528948083152	0.3541212126675261
962	Endothelial	hsa-miR-519e	-1.3367975	-0.6039989	0.18128876442858743	0.3504240921357053
963	Endothelial	hsa-miR-452	-1.4144286	-5.283881	0.15723611158819756	0.307365506268454
964	Endothelial	hsa-miR-122	-1.429852	-9.542484	0.15275951470076227	0.3007758181733901
965	Endothelial	hsa-miR-33b	-1.4445556	-4.9181542	0.14858275380151523	0.29545765985818545
966	Endothelial	hsa-miR-7	-1.4717008	-6.6559362	0.14110169801523095	0.28550402054543805
967	Endothelial	hsa-miR-873	-1.4843479	-11.102772	0.1377166320765554	0.2807936080061246
968	Endothelial	hsa-miR-526b	-1.5030617	-8.571424	0.132823137171771	0.2807936080061246
969	Endothelial	hsa-miR-148b	-1.5195134	-2.3058486	0.12863333929251805	0.2747354036741435
970	Endothelial	hsa-miR-23a	-1.5850114	-3.804445	0.1129637554092506	0.25216425401032716
971	Endothelial	hsa-miR-188	-1.5926203	-5.236823	0.11124541298534256	0.2499409928112242
972	Endothelial	hsa-miR-1291	-1.636834	-6.8759623	0.1016651651575071	0.23142202068748327
973	Endothelial	hsa-miR-484	-1.657707	-0.83546615	0.09737662565417855	0.22312789719434292
974	Endothelial	hsa-miR-1180	-1.6727191	-8.921675	0.09438261091071945	0.22065123902100628
975	Endothelial	hsa-miR-659	-1.7103522	-4.528635	0.0872007687495227	0.20807907577472315
976	Endothelial	hsa-miR-449b	-1.7271123	-8.112317	0.08414750226268178	0.2036016488313839
977	Endothelial	hsa-miR-1275	-1.7414047	-10.807369	0.08161267879508823	0.19885906241620088
978	Endothelial	hsa-miR-16	-1.7853099	-0.6740788	0.07421106424958017	0.18377841634325448
979	Endothelial	hsa-miR-320c	-1.825822	-9.341619	0.06787707421453908	0.1714267713739454
980	Endothelial	hsa-miR-192	-1.8308604	-3.4392443	0.06712139159717079	0.17076471685750802
981	Endothelial	hsa-miR-525	-1.8311688	-5.104176	0.0670753511843451	0.17076471685750802
982	Endothelial	hsa-miR-577	-1.8317858	-8.926307	0.06698334834509972	0.17076471685750802
983	Endothelial	hsa-miR-1250	-1.8376466	-14.896374	0.066114492397645	0.17076471685750802
984	Endothelial	hsa-miR-184	-1.8401144	-10.540074	0.0657514469191976	0.17076471685750802
985	Endothelial	hsa-miR-105	-1.904687	-10.549549	0.05682076858091532	0.1508904935164046
986	Endothelial	hsa-miR-148a	-1.9171286	-0.85767925	0.055221602125685325	0.14881569832189107
987	Endothelial	hsa-miR-522	-1.928439	-16.106304	0.05380053920315051	0.14657469735661477
988	Endothelial	hsa-miR-449c	-1.9421145	-15.615089	0.05212324547034366	0.14427714346191123
989	Endothelial	hsa-miR-10a	-1.9469471	-2.1020353	0.05154107416610284	0.14381622307638373
990	Endothelial	hsa-miR-874	-1.9969189	-6.5791907	0.04583398951406108	0.13106248241210852
991	Endothelial	hsa-miR-598	-2.111669	-1.9190665	0.03471484711843775	0.10444640959112576
992	Endothelial	hsa-let-7d	-2.1443667	-1.3000468	0.03200352127825403	0.0971334944059289
993	Endothelial	hsa-miR-193b	-2.165034	-6.4392796	0.030385082175396167	0.09303750825386792
994	Endothelial	hsa-miR-19b	-2.2859535	-2.1872032	0.02225698231936952	0.07065060442662251
995	Endothelial	hsa-miR-520c	-2.2986007	-16.902187	0.021527627646255765	0.06960727730362445
996	Endothelial	hsa-miR-520g	-2.3055925	-3.4813545	0.021133408677375707	0.06898263587143391
997	Endothelial	hsa-let-7b	-2.411397	-1.4081647	0.015891535739456786	0.06339278795970568
998	Endothelial	hsa-miR-1537	-2.4288769	-8.0240965	0.015145671866533093	0.06339278795970568
999	Endothelial	hsa-miR-25	-2.4892337	-2.4851327	0.012801873010133464	0.06339278795970568
1000	Endothelial	hsa-miR-890	-2.5027037	-4.002997	0.012324870700340575	0.06339278795970568
1001	Endothelial	hsa-miR-196b	-2.5915425	-3.7836003	0.009554676724837351	0.05603251096260548
1002	Endothelial	hsa-miR-15a	-2.671127	-1.7851561	0.0075597007161836635	0.04509752496206117
1003	Endothelial	hsa-miR-302c	-2.7319982	-1.8095653	0.006295149321829593	0.04033558639542665
1004	Endothelial	hsa-miR-944	-2.80346	-12.103942	0.005055751772952264	0.03429980614591143
1005	Endothelial	hsa-miR-616	-2.8925042	-14.36189	0.003821839098595681	0.02754909016904387
1006	Endothelial	hsa-miR-99b	-2.9363067	-0.85652125	0.0033214565808330665	0.02582763178391674
1007	Endothelial	hsa-miR-128	-2.960059	-2.544087	0.0030758030793074436	0.025123761367275732
1008	Endothelial	hsa-miR-200c	-3.0228834	-6.9431276	0.002503786367021083	0.02112951421925109
1009	Endothelial	hsa-miR-507	-3.0310066	-4.4903183	0.0024374003255945866	0.021083512816393174
1010	Endothelial	hsa-miR-205	-3.0619562	-7.5912037	0.0021989571316535115	0.020022083356634603
1011	Endothelial	hsa-miR-30d	-3.1002061	-2.5030296	0.0019338601903510786	0.0185865451628187
1012	Endothelial	hsa-miR-101	-3.1198452	-1.871061	0.001809460789061161	0.017887812371861763
1013	Endothelial	hsa-miR-374a	-3.1772203	-1.8984325	0.0014869404620211765	0.015369577421792648
1014	Endothelial	hsa-miR-106b	-3.2138252	-2.187519	0.0013097940436890617	0.01416214809738798
1015	Endothelial	hsa-miR-361	-3.2202	-2.5864077	0.0012810112021631355	0.01416214809738798
1016	Endothelial	hsa-miR-26b	-3.2808654	-2.886443	0.0010348907004606063	0.011935739411978993
1017	Endothelial	hsa-miR-320d	-3.2917647	-22.176908	0.000995608619605943	0.011878640771850217
1018	Endothelial	hsa-miR-99a	-3.3180873	-4.5933795	0.0009063614000627522	0.011614853497100454
1019	Endothelial	hsa-miR-574	-3.3557205	-3.2962801	0.0007915854514783167	0.010534175623519137
1020	Endothelial	hsa-miR-34a	-3.4589543	-3.6370568	0.0005422767365559781	0.007505110033934736
1021	Endothelial	hsa-miR-425	-3.4685168	-2.555141	0.0005233396255412617	0.007505110033934736
1022	Endothelial	hsa-miR-891a	-3.4698536	-34.35065	0.0005207421461726207	0.007505110033934736
1023	Endothelial	hsa-miR-520d	-3.5360713	-1.9796708	0.00040612494122301744	0.006387237711962002
1024	Endothelial	hsa-miR-93	-3.5444	-3.399766	0.00039350772158243695	0.006387237711962002
1025	Endothelial	hsa-let-7g	-3.6582248	-3.8029711	0.0002539683393610864	0.004624897127312416
1026	Endothelial	hsa-miR-149	-3.6763215	-14.061434	0.00023662129219778808	0.004548387061135259
1027	Endothelial	hsa-miR-31	-3.6874263	-12.930143	0.00022653363714826975	0.004548387061135259
1028	Endothelial	hsa-miR-509	-3.7181704	-22.330822	0.00020067096280488228	0.004339509570655579
1029	Endothelial	hsa-let-7i	-3.7240312	-3.298491	0.0001960666720471191	0.004339509570655579
1030	Endothelial	hsa-miR-183	-3.7380152	-10.966335	0.00018547881570393882	0.004339509570655579
1031	Endothelial	hsa-miR-29a	-4.027255	-3.759808	5.643176197201991e-05	0.0016271158035265744
1032	Endothelial	hsa-let-7e	-4.051933	-3.7913907	5.0796282049651775e-05	0.0016271158035265744
1033	Endothelial	hsa-miR-15b	-4.243697	-3.872137	2.1986723086770364e-05	0.0009509257735028183
1034	Endothelial	hsa-miR-107	-4.2991185	-3.7581236	1.714788795713694e-05	0.0008727144451972299
1035	Endothelial	hsa-miR-497	-4.4846106	-5.3699965	7.304726210139671e-06	0.0005054870537416653
1036	Endothelial	hsa-miR-423	-4.4857416	-4.0439467	7.266079399491033e-06	0.0005054870537416653
1037	Endothelial	hsa-let-7c	-4.875028	-4.546637	1.0879296822794337e-06	0.00018821183503434205
1038	Myofibroblasts	hsa-miR-1293	20.20762	4.559738	8.389581047730068e-91	2.9027950425146035e-88
1039	Myofibroblasts	hsa-miR-133a	18.818104	14.335472	5.367044336686505e-79	9.284986702467654e-77
1040	Myofibroblasts	hsa-miR-431	17.728674	11.184443	2.5190551116100575e-70	2.1789826715426997e-68
1041	Myofibroblasts	hsa-miR-125a	16.312967	9.208716	7.98192531931693e-60	3.068606844981842e-58
1042	Myofibroblasts	hsa-miR-361	14.888833	2.6486683	3.8951059946212754e-50	1.3477066741389614e-48
1043	Myofibroblasts	hsa-miR-494	14.375793	9.99623	7.3423283081394545e-47	2.309495995105683e-45
1044	Myofibroblasts	hsa-miR-892b	13.800973	13.394359	2.514368892049783e-43	6.692089512686345e-42
1045	Myofibroblasts	hsa-miR-133b	13.407318	12.210896	5.478462310829133e-41	1.2849781378731562e-39
1046	Myofibroblasts	hsa-miR-539	13.406079	6.074326	5.570714470548365e-41	1.2849781378731562e-39
1047	Myofibroblasts	hsa-miR-412	12.821923	1.6355903	1.2359660269786074e-37	2.2507591859715695e-36
1048	Myofibroblasts	hsa-miR-134	12.760539	7.423156	2.7231078171173023e-37	4.286143790086112e-36
1049	Myofibroblasts	hsa-miR-129	12.740697	1.6191462	3.5124343108229157e-37	4.286143790086112e-36
1050	Myofibroblasts	hsa-miR-1271	12.7209215	1.6188539	4.524939307453251e-37	4.286143790086112e-36
1051	Myofibroblasts	hsa-miR-421	12.696367	1.5864773	6.193849407638891e-37	4.286143790086112e-36
1052	Myofibroblasts	hsa-miR-486	12.696367	1.5864773	6.193849407638891e-37	4.286143790086112e-36
1053	Myofibroblasts	hsa-miR-96	12.696367	1.5864773	6.193849407638891e-37	4.286143790086112e-36
1054	Myofibroblasts	hsa-miR-135a	12.696367	1.5864773	6.193849407638891e-37	4.286143790086112e-36
1055	Myofibroblasts	hsa-miR-584	12.696367	1.5864773	6.193849407638891e-37	4.286143790086112e-36
1056	Myofibroblasts	hsa-miR-154	12.696367	1.5864773	6.193849407638891e-37	4.286143790086112e-36
1057	Myofibroblasts	hsa-miR-504	12.696367	1.5864773	6.193849407638891e-37	4.286143790086112e-36
1058	Myofibroblasts	hsa-miR-651	12.696367	1.5864773	6.193849407638891e-37	4.286143790086112e-36
1059	Myofibroblasts	hsa-miR-204	12.696367	1.5864773	6.193849407638891e-37	4.286143790086112e-36
1060	Myofibroblasts	hsa-miR-671	12.696367	1.5864773	6.193849407638891e-37	4.286143790086112e-36
1061	Myofibroblasts	hsa-miR-1266	12.696367	1.5864773	6.193849407638891e-37	4.286143790086112e-36
1062	Myofibroblasts	hsa-miR-628	12.696367	1.5864773	6.193849407638891e-37	4.286143790086112e-36
1063	Myofibroblasts	hsa-miR-654	12.696367	1.5864773	6.193849407638891e-37	4.286143790086112e-36
1064	Myofibroblasts	hsa-miR-652	12.696367	1.5864773	6.193849407638891e-37	4.286143790086112e-36
1065	Myofibroblasts	hsa-miR-493	12.696367	1.5864773	6.193849407638891e-37	4.286143790086112e-36
1066	Myofibroblasts	hsa-miR-34c	12.696367	1.5864773	6.193849407638891e-37	4.286143790086112e-36
1067	Myofibroblasts	hsa-miR-381	12.696367	1.5864773	6.193849407638891e-37	4.286143790086112e-36
1068	Myofibroblasts	hsa-miR-326	12.696367	1.5864773	6.193849407638891e-37	4.286143790086112e-36
1069	Myofibroblasts	hsa-miR-146a	12.696367	1.5864773	6.193849407638891e-37	4.286143790086112e-36
1070	Myofibroblasts	hsa-miR-301a	12.696367	1.5864773	6.193849407638891e-37	4.286143790086112e-36
1071	Myofibroblasts	hsa-miR-382	12.696367	1.5864773	6.193849407638891e-37	4.286143790086112e-36
1072	Myofibroblasts	hsa-miR-370	12.696367	1.5864773	6.193849407638891e-37	4.286143790086112e-36
1073	Myofibroblasts	hsa-miR-155	12.696367	1.5864773	6.193849407638891e-37	4.286143790086112e-36
1074	Myofibroblasts	hsa-miR-653	12.696367	1.5864773	6.193849407638891e-37	4.286143790086112e-36
1075	Myofibroblasts	hsa-miR-511	12.696367	1.5864773	6.193849407638891e-37	4.286143790086112e-36
1076	Myofibroblasts	hsa-miR-92b	12.696367	1.5864773	6.193849407638891e-37	4.286143790086112e-36
1077	Myofibroblasts	hsa-miR-331	12.696367	1.5864773	6.193849407638891e-37	4.286143790086112e-36
1078	Myofibroblasts	hsa-miR-769	12.619454	1.5751979	1.6495926552950822e-36	1.1191354092786243e-35
1079	Myofibroblasts	hsa-miR-210	12.5348	1.4140701	4.815748143836335e-36	3.204324726475715e-35
1080	Myofibroblasts	hsa-miR-193a	12.375843	2.0276906	3.531680121444337e-35	2.3055874000372463e-34
1081	Myofibroblasts	hsa-miR-22	11.954958	2.6812642	6.11648622344221e-33	3.8478258787472813e-32
1082	Myofibroblasts	hsa-miR-139	11.8233185	2.1132243	2.957644388623475e-32	1.7953420323924954e-31
1083	Myofibroblasts	hsa-miR-760	11.818807	17.438631	3.1208734472753756e-32	1.8617624357884137e-31
1084	Myofibroblasts	hsa-miR-513a	11.686394	3.2498643	1.4960554862238515e-31	8.48582292185988e-31
1085	Myofibroblasts	hsa-miR-495	11.524074	1.9178197	9.97793060224677e-31	5.4799428386942574e-30
1086	Myofibroblasts	hsa-miR-655	11.195585	1.5239898	4.285607546275385e-29	2.31690657970513e-28
1087	Myofibroblasts	hsa-miR-218	10.8455305	3.5415702	2.0941835576770613e-27	1.0814738969496467e-26
1088	Myofibroblasts	hsa-miR-369	10.69051	10.762476	1.1274903440016257e-26	5.736936162125919e-26
1089	Myofibroblasts	hsa-miR-99a	10.617933	3.6227431	2.4594645109233906e-26	1.215678172542133e-25
1090	Myofibroblasts	hsa-miR-99b	10.573007	0.52830607	3.9754165518458837e-26	1.9373156717446137e-25
1091	Myofibroblasts	hsa-miR-374b	10.535424	3.0511951	5.931540395133105e-26	2.8504346898834086e-25
1092	Myofibroblasts	hsa-miR-410	10.266683	1.3947027	9.956942287534338e-25	4.655543285793083e-24
1093	Myofibroblasts	hsa-miR-193b	9.873205	4.561372	5.439813933547755e-23	2.413045667958363e-22
1094	Myofibroblasts	hsa-miR-518e	9.808304	16.094967	1.0369700784428618e-22	4.541666419509243e-22
1095	Myofibroblasts	hsa-miR-376c	9.647886	2.0913231	5.017925204637682e-22	2.1434594084007877e-21
1096	Myofibroblasts	hsa-miR-127	9.473644	2.9522383	2.702480336220463e-21	1.1131645194431907e-20
1097	Myofibroblasts	hsa-miR-107	9.348354	1.6636062	8.90223921359659e-21	3.6237350210640233e-20
1098	Myofibroblasts	hsa-miR-30b	9.328711	0.85462993	1.0716629889085134e-20	4.3115743507249494e-20
1099	Myofibroblasts	hsa-miR-1292	9.162697	12.615006	5.0616080561096424e-20	1.9677712218134115e-19
1100	Myofibroblasts	hsa-miR-525	9.158893	4.9128613	5.24326494331942e-20	2.015744078209466e-19
1101	Myofibroblasts	hsa-miR-376b	9.043556	8.731472	1.5165538273737798e-19	5.766237629355251e-19
1102	Myofibroblasts	hsa-miR-196a	8.992702	5.3840394	2.412260801864882e-19	9.072198233100535e-19
1103	Myofibroblasts	hsa-miR-532	8.895527	1.7551328	5.814282411012275e-19	2.0955642856356743e-18
1104	Myofibroblasts	hsa-miR-330	8.89024	8.993214	6.097704710024521e-19	2.175057556359262e-18
1105	Myofibroblasts	hsa-miR-541	8.798108	9.508559	1.3914150125810693e-18	4.912546881153571e-18
1106	Myofibroblasts	hsa-miR-582	8.758978	3.0303416	1.9702950625862967e-18	6.886081733887461e-18
1107	Myofibroblasts	hsa-miR-524	8.739666	1.7370325	2.3379991222401024e-18	8.089476962950754e-18
1108	Myofibroblasts	hsa-miR-374a	8.46367	1.0940316	2.5909253175977258e-17	8.619809229700126e-17
1109	Myofibroblasts	hsa-miR-222	8.432082	6.3986278	3.3956909328574177e-17	1.118961012160635e-16
1110	Myofibroblasts	hsa-miR-887	8.257397	3.541473	1.48883587817497e-16	4.859785036306977e-16
1111	Myofibroblasts	hsa-miR-874	8.171924	4.684861	3.035104664155071e-16	9.723576053681986e-16
1112	Myofibroblasts	hsa-miR-138	8.02031	8.116365	1.0547831375751792e-15	3.2878825729820903e-15
1113	Myofibroblasts	hsa-miR-95	7.971911	5.353782	1.5623945285235891e-15	4.8266830970460875e-15
1114	Myofibroblasts	hsa-miR-340	7.9075847	1.5208715	2.6243054953448275e-15	8.035484083091243e-15
1115	Myofibroblasts	hsa-let-7e	7.844099	1.4803094	4.360725890153988e-15	1.3120097026028522e-14
1116	Myofibroblasts	hsa-miR-675	7.6307034	8.103137	2.3347619059213997e-14	6.904509567938497e-14
1117	Myofibroblasts	hsa-miR-181a	7.6216564	1.985277	2.5044134274979418e-14	7.343449541646507e-14
1118	Myofibroblasts	hsa-miR-197	7.6055303	0.8138973	2.8373776659974767e-14	8.24985439021115e-14
1119	Myofibroblasts	hsa-miR-891a	7.423944	13.374114	1.1368332130461195e-13	3.2778690976163115e-13
1120	Myofibroblasts	hsa-miR-200a	7.2919736	1.3492196	3.0544726196959003e-13	8.734277077808112e-13
1121	Myofibroblasts	hsa-miR-1254	7.2702956	9.645398	3.587019915578588e-13	1.017302369500157e-12
1122	Myofibroblasts	hsa-miR-136	7.1145015	2.238102	1.1231814005715138e-12	3.134038424175353e-12
1123	Myofibroblasts	hsa-miR-1277	6.9952946	7.939159	2.6470239115127264e-12	7.211576955774829e-12
1124	Myofibroblasts	hsa-miR-423	6.9458995	1.3422765	3.760562481507653e-12	1.0165270457825375e-11
1125	Myofibroblasts	hsa-miR-517a	6.8621516	10.568362	6.783099026387891e-12	1.8053478947155463e-11
1126	Myofibroblasts	hsa-miR-1275	6.8445215	8.962104	7.67318106829425e-12	2.026656984450237e-11
1127	Myofibroblasts	hsa-miR-15a	6.7363086	0.8114124	1.6246104295349295e-11	4.2584485501445884e-11
1128	Myofibroblasts	hsa-miR-509-3	6.724806	11.394538	1.7582655391840235e-11	4.574134410208061e-11
1129	Myofibroblasts	hsa-miR-485	6.7058487	5.723421	2.0023898451497606e-11	5.170349898670278e-11
1130	Myofibroblasts	hsa-miR-670	6.6775346	2.1861873	2.4299515420359685e-11	6.227875804032927e-11
1131	Myofibroblasts	hsa-miR-299	6.638116	5.0828567	3.17717630180325e-11	8.024109492145435e-11
1132	Myofibroblasts	hsa-miR-328	6.572308	0.501825	4.954130462665006e-11	1.2421225652768784e-10
1133	Myofibroblasts	hsa-miR-181c	6.5200815	1.4658386	7.02691865952442e-11	1.736652754425321e-10
1134	Myofibroblasts	hsa-miR-487b	6.506212	2.4332142	7.70694292124264e-11	1.8778889089788405e-10
1135	Myofibroblasts	hsa-miR-432	6.4771013	7.488104	9.350126407072026e-11	2.2623382775153295e-10
1136	Myofibroblasts	hsa-miR-202	6.3477855	7.1037993	2.1843621480961595e-10	5.248536828064383e-10
1137	Myofibroblasts	hsa-miR-892a	6.287419	7.322177	3.2278737521739487e-10	7.597580396273376e-10
1138	Myofibroblasts	hsa-miR-1	6.2781286	2.5581648	3.4267287292531595e-10	8.011136083254008e-10
1139	Myofibroblasts	hsa-let-7i	6.228623	1.1504043	4.705528583812526e-10	1.085408593332756e-09
1140	Myofibroblasts	hsa-miR-505	6.1650486	7.359669	7.046139417803135e-10	1.6039238411578189e-09
1141	Myofibroblasts	hsa-miR-766	6.123772	-4.1440573	9.138556628738385e-10	2.066627838917308e-09
1142	Myofibroblasts	hsa-miR-345	6.115256	8.189231	9.640222017098851e-10	2.1659200116338978e-09
1143	Myofibroblasts	hsa-miR-1228	6.098776	3.6964858	1.0688368429117241e-09	2.385919662241655e-09
1144	Myofibroblasts	hsa-miR-125b	6.05469	1.0270858	1.4068827380637261e-09	3.1203937651926234e-09
1145	Myofibroblasts	hsa-miR-520c	5.926591	9.806818	3.092885352879993e-09	6.7730274183321365e-09
1146	Myofibroblasts	hsa-miR-217	5.832358	6.0653853	5.464958993063848e-09	1.1672072911111676e-08
1147	Myofibroblasts	hsa-miR-320b	5.6509924	-2.5843048	1.5952410187740463e-08	3.345172075732243e-08
1148	Myofibroblasts	hsa-miR-302c	5.517761	0.6330379	3.4334559904638934e-08	7.071284361312543e-08
1149	Myofibroblasts	hsa-miR-1301	5.512231	0.8350188	3.543133294766945e-08	7.253988875676703e-08
1150	Myofibroblasts	hsa-miR-770	5.4657116	3.0615976	4.610528295253614e-08	9.383781118575004e-08
1151	Myofibroblasts	hsa-miR-1226	5.4557133	5.7567964	4.8776611835681315e-08	9.869419704763587e-08
1152	Myofibroblasts	hsa-miR-668	5.3309765	7.385127	9.768613189261903e-08	1.9537226378523807e-07
1153	Myofibroblasts	hsa-miR-214	5.3131914	2.6716168	1.0772169896778344e-07	2.1420521748766132e-07
1154	Myofibroblasts	hsa-miR-27a	5.267358	0.494955	1.3840110592810454e-07	2.736387580064238e-07
1155	Myofibroblasts	hsa-miR-29c	5.2198653	0.70317376	1.790531074324315e-07	3.500134190487079e-07
1156	Myofibroblasts	hsa-miR-576	5.20635	7.3726296	1.925913043980058e-07	3.743628725938764e-07
1157	Myofibroblasts	hsa-miR-191	5.138197	5.0869007	2.7738711121518753e-07	5.331996693358605e-07
1158	Myofibroblasts	hsa-miR-1911	5.0611734	8.813254	4.1668351651573427e-07	7.96533131019028e-07
1159	Myofibroblasts	hsa-miR-132	4.936813	0.71396595	7.940968901230142e-07	1.509656725178917e-06
1160	Myofibroblasts	hsa-miR-548f	4.859524	8.256152	1.1766837133022989e-06	2.2126769826228015e-06
1161	Myofibroblasts	hsa-miR-143	4.8328466	2.8158865	1.34594439657667e-06	2.5172797903542044e-06
1162	Myofibroblasts	hsa-miR-520a	4.8020773	4.366747	1.5702813741207577e-06	2.921061050783775e-06
1163	Myofibroblasts	hsa-miR-489	4.7771697	6.115278	1.77779826511968e-06	3.2719053177202623e-06
1164	Myofibroblasts	hsa-miR-503	4.7299867	4.9428263	2.2453449602465556e-06	4.11052569441962e-06
1165	Myofibroblasts	hsa-miR-130a	4.689241	2.3310902	2.7422035956518687e-06	4.941679396330972e-06
1166	Myofibroblasts	hsa-miR-516b	4.6451993	7.9517784	3.397484938179257e-06	6.090827920259187e-06
1167	Myofibroblasts	hsa-miR-34a	4.638497	0.98842394	3.5095254009775292e-06	6.259256642980542e-06
1168	Myofibroblasts	hsa-let-7b	4.578506	0.42403832	4.683084504174655e-06	8.309473017663746e-06
1169	Myofibroblasts	hsa-miR-93	4.521767	0.87467957	6.13254683064267e-06	1.0770869052803879e-05
1170	Myofibroblasts	hsa-miR-101	4.3914337	0.55296004	1.1260564440353818e-05	1.9480776481812103e-05
1171	Myofibroblasts	hsa-miR-598	4.348719	0.8588445	1.3693488884688807e-05	2.3455183931199642e-05
1172	Myofibroblasts	hsa-miR-186	4.338212	0.6413683	1.436465395750914e-05	2.436357975146158e-05
1173	Myofibroblasts	hsa-miR-409	4.29052	0.80766076	1.7825490004332438e-05	3.0085948982922068e-05
1174	Myofibroblasts	hsa-miR-589	4.256853	3.2942512	2.0732444899308286e-05	3.482245599592557e-05
1175	Myofibroblasts	hsa-miR-30d	4.2506595	0.64597267	2.1314206455356435e-05	3.562664460653781e-05
1176	Myofibroblasts	hsa-miR-223	4.1986322	4.2795568	2.685320695770668e-05	4.424385527317387e-05
1177	Myofibroblasts	hsa-miR-122	4.189408	6.1780577	2.796831630796199e-05	4.5862736694572745e-05
1178	Myofibroblasts	hsa-miR-383	4.1219406	2.9600341	3.756939058088835e-05	6.1316080853714e-05
1179	Myofibroblasts	hsa-miR-26b	4.0484123	0.7362812	5.1566217865384805e-05	8.298563433220066e-05
1180	Myofibroblasts	hsa-miR-9	4.0462003	5.7070503	5.205567342043199e-05	8.33854768679142e-05
1181	Myofibroblasts	hsa-miR-1307	3.9429865	1.1976659	8.047317580924309e-05	0.00012598967796379233
1182	Myofibroblasts	hsa-miR-195	3.84444	0.44031188	0.00012082800639591546	0.0001874730502824518
1183	Myofibroblasts	hsa-miR-29a	3.7122042	0.6613936	0.0002054621015626451	0.00031603792691046133
1184	Myofibroblasts	hsa-miR-337	3.6938884	0.3434501	0.00022085066106223384	0.00033811649879439344
1185	Myofibroblasts	hsa-miR-221	3.6029515	1.9428147	0.00031462427967959264	0.0004795594747539165
1186	Myofibroblasts	hsa-miR-455	3.5944793	0.61785936	0.0003250409152689756	0.0004932638451011647
1187	Myofibroblasts	hsa-miR-100	3.5144033	1.3017143	0.0004407428671839723	0.000663030574111541
1188	Myofibroblasts	hsa-miR-320a	3.50091	1.3651277	0.0004636724197049272	0.0006945050096013196
1189	Myofibroblasts	hsa-miR-889	3.4629955	1.8100682	0.0005341971416673659	0.0007966905647280543
1190	Myofibroblasts	hsa-miR-296	3.4551427	3.3756921	0.0005500013416066939	0.0008167401896820433
1191	Myofibroblasts	hsa-miR-498	3.4488163	1.0390718	0.0005630493830326302	0.0008325431048260257
1192	Myofibroblasts	hsa-miR-934	3.3594058	3.8044565	0.0007811030997701796	0.001140344609791064
1193	Myofibroblasts	hsa-miR-518d	3.2497327	0.1905853	0.0011551354890808898	0.0016793146185797808
1194	Myofibroblasts	hsa-miR-450a	3.1701655	-8.81033	0.0015235213062397726	0.0021964098831623387
1195	Myofibroblasts	hsa-let-7d	3.1633744	0.36138025	0.0015595155345093877	0.002238972510125511
1196	Myofibroblasts	hsa-miR-592	2.8922002	2.854524	0.0038255391847876008	0.005358852461281417
1197	Myofibroblasts	hsa-miR-212	2.8333821	3.4283862	0.0046058287230782225	0.006400067221626767
1198	Myofibroblasts	hsa-miR-1247	2.8168583	1.1014619	0.004849593150577238	0.006698921589965478
1199	Myofibroblasts	hsa-miR-487a	2.8012633	1.1851684	0.005090296718227926	0.00698905819248755
1200	Myofibroblasts	hsa-miR-656	2.7477982	3.5001311	0.005999691282096452	0.00817280780946997
1201	Myofibroblasts	hsa-miR-518b	2.7065659	5.401263	0.006798310870958678	0.009188342036530088
1202	Myofibroblasts	hsa-miR-767	2.677942	3.5896113	0.007407604899564592	0.009972884417312642
1203	Myofibroblasts	hsa-miR-629	2.6530566	2.5097096	0.007976651550916605	0.01069736990936878
1204	Myofibroblasts	hsa-miR-744	2.6339886	1.5412378	0.008438829407314339	0.01127349411170178
1205	Myofibroblasts	hsa-miR-1179	2.5088534	4.4819045	0.012112370421080118	0.015814642134693285
1206	Myofibroblasts	hsa-miR-890	2.4638605	0.82400745	0.013744956527242804	0.01781181632369292
1207	Myofibroblasts	hsa-miR-518c	2.1516752	1.6215093	0.0314229504809651	0.03939253937106494
1208	Myofibroblasts	hsa-miR-452	2.1355937	3.33647	0.03271255488786441	0.04086116964332522
1209	Myofibroblasts	hsa-miR-450b	2.1137385	2.0030122	0.034537598782244126	0.04298564452754125
1210	Myofibroblasts	hsa-miR-515	1.9331254	0.58316845	0.053220751477221495	0.06553160146305566
1211	Myofibroblasts	hsa-miR-106b	1.8622737	0.24554075	0.06256451988241393	0.07676355985572773
1212	Myofibroblasts	hsa-miR-424	1.7870864	1.2888514	0.07392352421264196	0.09037999780061526
1213	Myofibroblasts	hsa-miR-802	1.7375588	0.8428389	0.08228858622451338	0.10025299589324517
1214	Myofibroblasts	hsa-miR-224	1.6599824	-5.564121	0.09691797559843313	0.11766182300722057
1215	Myofibroblasts	hsa-miR-522	1.573204	0.58436215	0.11567156860852247	0.13945074124929888
1216	Myofibroblasts	hsa-miR-187	1.5668555	1.7365936	0.11714846417019924	0.14074086320447546
1217	Myofibroblasts	hsa-miR-490	1.3864193	1.0129317	0.16561891112428717	0.19760049396208057
1218	Myofibroblasts	hsa-let-7a	1.3221152	0.054082792	0.18612978260542712	0.22055104377218418
1219	Myofibroblasts	hsa-miR-433	1.2778965	0.66197824	0.20128591640906157	0.23648731251641394
1220	Myofibroblasts	hsa-miR-320c	0.7956493	1.25036	0.4262359056276567	0.4819530174744092
1221	Myofibroblasts	hsa-miR-1283	0.73472965	-2.3160102	0.4625041493371461	0.5200423269724516
1222	Myofibroblasts	hsa-miR-373	0.7281599	-0.09963902	0.4665157084983178	0.5200423269724516
1223	Myofibroblasts	hsa-miR-137	0.67847747	1.088867	0.49746902037898577	0.5481665001628314
1224	Myofibroblasts	hsa-miR-484	0.6715095	-0.037248913	0.50189600135682	0.548826066725216
1225	Myofibroblasts	hsa-miR-320d	0.6707795	0.7034661	0.5023609838511665	0.548826066725216
1226	Myofibroblasts	hsa-miR-18b	0.67004955	0.8329481	0.502826194080617	0.548826066725216
1227	Myofibroblasts	hsa-miR-508	0.6296798	0.17910662	0.5289040990408544	0.5754742712834454
1228	Myofibroblasts	hsa-miR-891b	0.599596	0.9238169	0.5487754897883287	0.5952235719961183
1229	Myofibroblasts	hsa-miR-1296	0.5772544	0.18617149	0.5637676034653605	0.609573721246921
1230	Myofibroblasts	hsa-miR-324	0.5696671	-0.060928408	0.5689035010820427	0.6132106273345382
1231	Myofibroblasts	hsa-miR-376a	0.49074146	0.3708569	0.6236093177521522	0.66595316031557
1232	Myofibroblasts	hsa-miR-449a	0.38726214	0.7936041	0.6985621446146054	0.739151382375087
1233	Myofibroblasts	hsa-miR-34b	0.37195483	0.080393344	0.7099264884071519	0.74888586886852
1234	Myofibroblasts	hsa-miR-29b	0.36730954	0.10570506	0.7133881447946284	0.7502501461973904
1235	Myofibroblasts	hsa-miR-425	0.33202747	-0.086215764	0.7398685194070909	0.7757409324692528
1236	Myofibroblasts	hsa-miR-329	0.32163087	0.53707623	0.7477323546907118	0.7816175067159705
1237	Myofibroblasts	hsa-miR-30c	0.2515534	0.009744647	0.8013862915995196	0.8351796894380535
1238	Myofibroblasts	hsa-miR-372	0.237706	0.464503	0.8121091250258143	0.843813084861657
1239	Myofibroblasts	hsa-miR-144	0.20514475	2.294694	0.8374590332005996	0.8649576880221117
1240	Myofibroblasts	hsa-miR-23b	0.14292002	0.004726154	0.8863533494039737	0.9100245071031896
1241	Myofibroblasts	hsa-miR-185	0.10451897	0.20181164	0.9167575128526391	0.9384559155237074
1242	Myofibroblasts	hsa-miR-190b	0.06255654	-0.76130056	0.9501196371877602	0.9686253812854977
1243	Myofibroblasts	hsa-miR-19b	0.06041086	0.060319368	0.9518284093556914	0.9686253812854977
1244	Myofibroblasts	hsa-miR-24	0.027871726	0.001023188	0.977764459061086	0.992101181334709
1245	Myofibroblasts	hsa-miR-21	0.0	0.0	1.0	1.0
1246	Myofibroblasts	hsa-let-7f	0.0	0.0	1.0	1.0
1247	Myofibroblasts	hsa-miR-26a	0.0	0.0	1.0	1.0
1248	Myofibroblasts	hsa-miR-92a	0.0	0.0	1.0	1.0
1249	Myofibroblasts	hsa-miR-19a	-0.023514004	-0.17891173	0.9812402681867533	0.9927167625515106
1250	Myofibroblasts	hsa-miR-33a	-0.1734462	-6.2239795	0.8623007182673232	0.8879644301205174
1251	Myofibroblasts	hsa-miR-130b	-0.21503258	0.75776815	0.8297419189329894	0.8595530058407614
1252	Myofibroblasts	hsa-miR-33b	-0.39991504	-0.38657016	0.6892191036594508	0.7315024842520551
1253	Myofibroblasts	hsa-miR-363	-0.4399751	-0.20556334	0.6599551393297898	0.7025983944864839
1254	Myofibroblasts	hsa-miR-520e	-0.5354468	-0.27887	0.5923409182950267	0.6345199929723815
1255	Myofibroblasts	hsa-miR-507	-0.5626549	-0.23379847	0.5736698741201948	0.6164278771602093
1256	Myofibroblasts	hsa-miR-574	-0.69789916	-0.11252631	0.48524025292098416	0.5363997684046662
1257	Myofibroblasts	hsa-miR-542	-0.714401	-0.21477203	0.4749792523476978	0.5267398118984085
1258	Myofibroblasts	hsa-miR-377	-0.7266557	-0.10760527	0.46743688927292615	0.5200423269724516
1259	Myofibroblasts	hsa-miR-520d	-0.7278281	-0.033207122	0.4667188234867561	0.5200423269724516
1260	Myofibroblasts	hsa-miR-338	-0.7292659	-0.15654776	0.4658390129778267	0.5200423269724516
1261	Myofibroblasts	hsa-miR-27b	-0.8084128	-0.29816183	0.41885299931060294	0.4751578287261266
1262	Myofibroblasts	hsa-miR-1306	-0.8142083	-0.27913544	0.41552561654859954	0.47293376094018236
1263	Myofibroblasts	hsa-miR-551a	-0.8914971	-2.348606	0.37266256565208455	0.425548672328783
1264	Myofibroblasts	hsa-let-7c	-0.90308815	-0.1502381	0.36647910560239416	0.41987341237890197
1265	Myofibroblasts	hsa-miR-1250	-0.99214494	-2.012903	0.3211268151840091	0.36913580748726627
1266	Myofibroblasts	hsa-miR-512	-1.059369	-2.0211372	0.2894318017602264	0.33381134469679447
1267	Myofibroblasts	hsa-miR-873	-1.0843428	-2.016192	0.2782128067222188	0.32194525460163115
1268	Myofibroblasts	hsa-miR-148a	-1.088944	-0.14197952	0.2761786207383753	0.3206637677029458
1269	Myofibroblasts	hsa-miR-145	-1.1486027	-0.9083717	0.2507198528239929	0.29208440766700855
1270	Myofibroblasts	hsa-miR-98	-1.1649718	-0.67854416	0.24403041371937417	0.28525176738818736
1271	Myofibroblasts	hsa-miR-184	-1.2769232	-1.6064295	0.20162935604723153	0.23648731251641394
1272	Myofibroblasts	hsa-miR-128	-1.3075157	-0.16453837	0.1910376074245922	0.22559389818740236
1273	Myofibroblasts	hsa-miR-519c	-1.3587909	-0.44070166	0.17421286299138983	0.20713969276639477
1274	Myofibroblasts	hsa-miR-135b	-1.4511436	-2.2421703	0.1467398706210421	0.17568164441135142
1275	Myofibroblasts	hsa-miR-518f	-1.6415783	-0.40903157	0.100677427775699	0.1217985664699016
1276	Myofibroblasts	hsa-miR-1180	-1.959869	-1.5810447	0.050011105291566466	0.061799437253149986
1277	Myofibroblasts	hsa-miR-206	-2.075802	-1.4080528	0.03791225853058565	0.0470166360271779
1278	Myofibroblasts	hsa-miR-708	-2.1996765	-1.8918258	0.027829860024397243	0.03501502388524162
1279	Myofibroblasts	hsa-miR-362	-2.2158906	-6.369126	0.026698988697064337	0.03371478134738781
1280	Myofibroblasts	hsa-miR-501	-2.2288532	-5.6829076	0.02582366964448354	0.03272889998897914
1281	Myofibroblasts	hsa-miR-509	-2.3461578	-2.6198971	0.0189680730870492	0.0241285047357317
1282	Myofibroblasts	hsa-miR-520b	-2.3739853	-3.5615225	0.017597249985185918	0.02246733761946246
1283	Myofibroblasts	hsa-miR-627	-2.3915932	-2.0424538	0.016775425372221358	0.02149739695847626
1284	Myofibroblasts	hsa-miR-885	-2.4025428	-4.0502653	0.016281529988136572	0.020942042289573436
1285	Myofibroblasts	hsa-miR-199a	-2.448885	-1.5990236	0.014329917011822667	0.01850056450033822
1286	Myofibroblasts	hsa-miR-520g	-2.4841008	-0.8402566	0.012987905251543804	0.01689404216930134
1287	Myofibroblasts	hsa-miR-1537	-2.5234973	-1.9011807	0.01161939779429723	0.015228453169798643
1288	Myofibroblasts	hsa-miR-519b	-2.572339	-0.76310337	0.01010138958946164	0.013289280600584513
1289	Myofibroblasts	hsa-miR-199b	-2.619876	-1.4213543	0.008796177481329324	0.011616325986793687
1290	Myofibroblasts	hsa-miR-16	-2.6212473	-0.081416525	0.008760867243339892	0.011614023242128745
1291	Myofibroblasts	hsa-miR-301b	-2.6230612	-3.0338497	0.008714361156701303	0.011596803693148658
1292	Myofibroblasts	hsa-miR-877	-2.7385077	-3.5165508	0.006171871854714955	0.00837438298718186
1293	Myofibroblasts	hsa-miR-302a	-2.7586372	-0.3561412	0.005804292348330258	0.00793788597834889
1294	Myofibroblasts	hsa-miR-142	-2.8161945	-0.79394513	0.004859622309483628	0.006698921589965478
1295	Myofibroblasts	hsa-miR-379	-2.8903422	-2.0038404	0.0038482264266228206	0.005368896546820549
1296	Myofibroblasts	hsa-miR-15b	-2.9449575	-0.900381	0.0032299898740911505	0.004542993887949341
1297	Myofibroblasts	hsa-miR-454	-3.0134866	-4.128393	0.0025826445370134956	0.0036473265706394673
1298	Myofibroblasts	hsa-miR-496	-3.0274003	-2.4235425	0.002466670410398522	0.003497819516384789
1299	Myofibroblasts	hsa-miR-10a	-3.0408053	-0.6143513	0.0023594634519568457	0.0033595652443500768
1300	Myofibroblasts	hsa-miR-543	-3.1507215	-3.6210134	0.0016286761905822088	0.0023286031485183645
1301	Myofibroblasts	hsa-miR-1258	-3.2476091	-2.8838553	0.0011637904136478638	0.0016848179210132257
1302	Myofibroblasts	hsa-miR-1323	-3.3651128	-6.8697815	0.0007651238697229973	0.0011217494022210046
1303	Myofibroblasts	hsa-miR-367	-3.390308	-0.24543916	0.00069814163505485	0.0010279021520382048
1304	Myofibroblasts	hsa-miR-758	-3.5455048	-1.4255201	0.00039186192256547857	0.0005920708524351772
1305	Myofibroblasts	hsa-miR-302b	-3.712138	-0.29219848	0.00020551599293310347	0.00031603792691046133
1306	Myofibroblasts	hsa-miR-519d	-3.9214854	-1.0061836	8.800474972527406e-05	0.00013716055587812984
1307	Myofibroblasts	hsa-miR-152	-3.9457073	-1.3623505	7.956474617275715e-05	0.00012513364625351808
1308	Myofibroblasts	hsa-miR-346	-3.9472558	-6.015639	7.905209105927555e-05	0.00012489508450460885
1309	Myofibroblasts	hsa-miR-625	-3.9615235	-2.5006227	7.447306843925863e-05	0.00011820037467882334
1310	Myofibroblasts	hsa-miR-1287	-3.9971817	-3.3478467	6.410113710992536e-05	0.00010220734304163213
1311	Myofibroblasts	hsa-miR-513b	-4.1145525	-1.1485773	3.8793127782865424e-05	6.272159912556746e-05
1312	Myofibroblasts	hsa-miR-192	-4.1149063	-2.1562712	3.873365287303872e-05	6.272159912556746e-05
1313	Myofibroblasts	hsa-miR-380	-4.2366796	-2.978086	2.268497661827927e-05	3.755503306184033e-05
1314	Myofibroblasts	hsa-miR-526b	-4.246589	-5.028019	2.1704933064627634e-05	3.61053213478902e-05
1315	Myofibroblasts	hsa-miR-28	-4.339185	-2.4103386	1.4301188093261257e-05	2.436357975146158e-05
1316	Myofibroblasts	hsa-miR-616	-4.350666	-5.128194	1.3572476599268706e-05	2.336356668331827e-05
1317	Myofibroblasts	hsa-miR-10b	-4.4965057	-1.6859457	6.90793157656515e-06	1.2010775504982622e-05
1318	Myofibroblasts	hsa-miR-1248	-4.502478	-5.8998966	6.7165629730992795e-06	1.1737024185314904e-05
1319	Myofibroblasts	hsa-miR-483	-4.5243554	-5.9923735	6.057986949421778e-06	1.069420145153028e-05
1320	Myofibroblasts	hsa-miR-520f	-4.712534	-1.5317855	2.4465556089194427e-06	4.431980317728414e-06
1321	Myofibroblasts	hsa-miR-888	-4.7239256	-7.9462485	2.313349064845431e-06	4.212730402297469e-06
1322	Myofibroblasts	hsa-miR-1251	-4.792189	-4.9860682	1.6497108412818762e-06	3.0524061555268936e-06
1323	Myofibroblasts	hsa-miR-302d	-4.9338264	-0.30899495	8.063411720612844e-07	1.5245576258645048e-06
1324	Myofibroblasts	hsa-miR-1291	-5.181708	-4.477568	2.1986347128259441e-07	4.249874919764115e-07
1325	Myofibroblasts	hsa-miR-1262	-5.220374	-3.5313385	1.785618890046316e-07	3.500134190487079e-07
1326	Myofibroblasts	hsa-miR-497	-5.3762126	-1.4762167	7.606895668840355e-08	1.5302243612899785e-07
1327	Myofibroblasts	hsa-miR-23a	-5.524265	-1.4323901	3.308685583391953e-08	6.855121029063566e-08
1328	Myofibroblasts	hsa-miR-517b	-5.5830164	-10.392203	2.3638243933045187e-08	4.927007470381708e-08
1329	Myofibroblasts	hsa-miR-200b	-5.68946	-3.0347269	1.274418467790621e-08	2.6887121332655785e-08
1330	Myofibroblasts	hsa-miR-25	-5.721623	-1.1967402	1.0551126700741057e-08	2.2396870174579175e-08
1331	Myofibroblasts	hsa-miR-516a	-5.8530846	-7.7170787	4.825385647300761e-09	1.0370083440783002e-08
1332	Myofibroblasts	hsa-miR-105	-5.9103985	-9.315298	3.4128091984287345e-09	7.380199891602139e-09
1333	Myofibroblasts	hsa-miR-577	-5.9234276	-5.7498293	3.1529975385661783e-09	6.86123992669118e-09
1334	Myofibroblasts	hsa-miR-551b	-5.952118	-8.836836	2.6469491425126196e-09	5.833403842734817e-09
1335	Myofibroblasts	hsa-miR-126	-6.175158	-2.1829472	6.609739554118031e-10	1.5145495931952574e-09
1336	Myofibroblasts	hsa-miR-18a	-6.260786	-2.2070894	3.8304188550179865e-10	8.894798146551835e-10
1337	Myofibroblasts	hsa-miR-339	-6.2948294	-3.1286652	3.0773828509672923e-10	7.29297579749783e-10
1338	Myofibroblasts	hsa-miR-523	-6.2950063	-1.7015865	3.073874128894277e-10	7.29297579749783e-10
1339	Myofibroblasts	hsa-miR-148b	-6.5103045	-1.5259387	7.499871668723553e-11	1.8403940406938648e-10
1340	Myofibroblasts	hsa-miR-449c	-6.538154	-11.486235	6.228281366432194e-11	1.5503491746658554e-10
1341	Myofibroblasts	hsa-miR-31	-6.6644616	-5.2070036	2.656375361755951e-11	6.75813143505558e-11
1342	Myofibroblasts	hsa-miR-660	-6.9071445	-1.7145708	4.945058492749632e-12	1.3263490220863354e-11
1343	Myofibroblasts	hsa-miR-216a	-7.028497	-7.444131	2.0876980737112653e-12	5.732885186540459e-12
1344	Myofibroblasts	hsa-miR-188	-7.0836215	-3.978033	1.4043537110541169e-12	3.887251072197795e-12
1345	Myofibroblasts	hsa-miR-624	-7.1586537	-6.1300898	8.14731838500014e-13	2.2918472855366244e-12
1346	Myofibroblasts	hsa-miR-506	-7.662955	-9.853178	1.817030009027552e-14	5.4197619234787325e-14
1347	Myofibroblasts	hsa-miR-124	-7.8521953	-8.507029	4.088175704509548e-15	1.2407971875090382e-14
1348	Myofibroblasts	hsa-miR-491	-8.11326	-2.5101237	4.927932870619253e-16	1.5500588847584194e-15
1349	Myofibroblasts	hsa-miR-150	-8.139783	-4.768153	3.959878384466182e-16	1.256988918371834e-15
1350	Myofibroblasts	hsa-miR-2110	-8.212006	-10.047072	2.1752358586889176e-16	7.033940253330519e-16
1351	Myofibroblasts	hsa-miR-342	-8.486962	-1.2883399	2.1210783237195102e-17	7.125175728222821e-17
1352	Myofibroblasts	hsa-miR-30a	-8.691731	-4.817023	3.569572295420896e-18	1.2108549158976765e-17
1353	Myofibroblasts	hsa-miR-937	-8.696222	-12.47271	3.431173402638198e-18	1.1754316805077392e-17
1354	Myofibroblasts	hsa-miR-335	-8.928066	-5.6992545	4.3352125205194785e-19	1.5789300337891995e-18
1355	Myofibroblasts	hsa-miR-590	-8.931473	-6.7559395	4.203756436643471e-19	1.5473401351900436e-18
1356	Myofibroblasts	hsa-miR-944	-8.978876	-8.380421	2.7354553327515847e-19	1.017707037776396e-18
1357	Myofibroblasts	hsa-miR-194	-9.236469	-6.0001206	2.5476630316276446e-20	1.0016947828899604e-19
1358	Myofibroblasts	hsa-miR-30e	-9.237841	-3.293569	2.5152264968930204e-20	1.0003084688792931e-19
1359	Myofibroblasts	hsa-miR-519e	-9.524454	-1.0561908	1.659109585556171e-21	6.916288151836569e-21
1360	Myofibroblasts	hsa-miR-615	-9.534873	-10.604101	1.5006881256823075e-21	6.3321718473912e-21
1361	Myofibroblasts	hsa-miR-141	-9.801225	-4.171391	1.1122823598557247e-22	4.81062120637601e-22
1362	Myofibroblasts	hsa-miR-548b	-9.997521	-9.853178	1.562585260620307e-23	7.021487015254887e-23
1363	Myofibroblasts	hsa-miR-659	-10.189394	-6.7912397	2.211377695768526e-24	1.0067587930735657e-23
1364	Myofibroblasts	hsa-miR-375	-10.244518	-3.7044277	1.2524714669929942e-24	5.7780683677276796e-24
1365	Myofibroblasts	hsa-miR-32	-10.431724	-17.100735	1.7763671032539891e-25	8.419493393505209e-25
1366	Myofibroblasts	hsa-miR-449b	-10.675844	-9.349916	1.320514844217258e-26	6.621712117379294e-26
1367	Myofibroblasts	hsa-miR-1197	-10.899681	-4.108441	1.1566224724390678e-27	6.063505688847235e-27
1368	Myofibroblasts	hsa-let-7g	-11.101286	-2.7795632	1.2365126279755875e-28	6.58205183507005e-28
1369	Myofibroblasts	hsa-miR-429	-11.593709	-11.316435	4.435028503501725e-31	2.475032035825156e-30
1370	Myofibroblasts	hsa-miR-935	-11.73696	-17.675913	8.239441496630991e-32	4.751411263057205e-31
1371	Myofibroblasts	hsa-miR-548d	-11.774234	-18.555466	5.299651043527074e-32	3.1079309509497755e-31
1372	Myofibroblasts	hsa-miR-196b	-11.924741	-4.184839	8.795713774933113e-33	5.434494582369388e-32
1373	Myofibroblasts	hsa-miR-140	-12.059477	-4.1656175	1.7287832552169095e-33	1.1077018635278717e-32
1374	Myofibroblasts	hsa-miR-146b	-12.80071	-2.5541694	1.6246001587585561e-37	2.8105582746523023e-36
1375	Myofibroblasts	hsa-miR-149	-12.991763	-8.297372	1.3625074457685132e-38	2.6190420901994754e-37
1376	Myofibroblasts	hsa-miR-183	-13.086284	-7.2154727	3.944372855973268e-39	8.027958871569122e-38
1377	Myofibroblasts	hsa-miR-521	-13.308395	-3.8816957	2.0687754162426077e-40	4.473726837624639e-39
1378	Myofibroblasts	hsa-miR-215	-14.327328	-2.8239744	1.4769458044860695e-46	4.258527069601501e-45
1379	Myofibroblasts	hsa-miR-7	-16.714033	-15.773807	1.035873356619563e-62	4.48015226737961e-61
1380	Myofibroblasts	hsa-miR-200c	-17.220833	-8.443566	1.8530038296101565e-66	9.159133214930201e-65
1381	Myofibroblasts	hsa-miR-153	-17.389568	-22.39264	9.89774059422352e-68	5.70769707600223e-66
1382	Myofibroblasts	hsa-miR-205	-17.700891	-10.093798	4.127271473785675e-70	2.8560718598596875e-68
1383	Myofibroblasts	hsa-miR-1976	-18.425379	-16.54317	8.221335319852973e-76	9.481940068897096e-74
1384	CD8Tex	hsa-miR-150	5.202617	19.16277	1.9650118228399357e-07	6.798940907026178e-05
1385	CD8Tex	hsa-miR-199a	4.257497	11.107275	2.067283949010985e-05	0.003327605528600764
1386	CD8Tex	hsa-miR-223	4.1823425	15.589968	2.8852071057232053e-05	0.003327605528600764
1387	CD8Tex	hsa-miR-199b	3.7754352	9.635541	0.0001597285351102144	0.009925732932416782
1388	CD8Tex	hsa-miR-138	3.5793896	25.547195	0.00034439772614573607	0.012586424292376908
1389	CD8Tex	hsa-miR-217	3.554696	14.483881	0.0003784163573107316	0.012586424292376908
1390	CD8Tex	hsa-miR-1306	3.539987	6.763427	0.0004001464370408843	0.012586424292376908
1391	CD8Tex	hsa-miR-152	3.5078855	6.6540427	0.0004516833513136602	0.01302353662954387
1392	CD8Tex	hsa-miR-934	3.3803377	23.159946	0.0007239679918433201	0.01583411323599889
1393	CD8Tex	hsa-miR-23a	3.0857325	4.5465093	0.002030514033431815	0.030545993720322087
1394	CD8Tex	hsa-miR-142	2.9422948	4.1475377	0.0032578945763850156	0.044882283993585986
1395	CD8Tex	hsa-miR-216a	2.9315586	14.063369	0.0033726571787087737	0.044882283993585986
1396	CD8Tex	hsa-miR-146b	2.8453457	4.1749315	0.004436323698100567	0.054820285697957
1397	CD8Tex	hsa-miR-519e	2.8233364	1.0878552	0.004752669443993796	0.05670426302144322
1398	CD8Tex	hsa-miR-125a	2.8059435	7.4040465	0.005016950520394447	0.057862162668549294
1399	CD8Tex	hsa-miR-27a	2.7537649	1.1132412	0.005891409656628839	0.06177053761192662
1400	CD8Tex	hsa-miR-369	2.605281	20.725063	0.00917989032303685	0.08148119131213254
1401	CD8Tex	hsa-miR-576	2.5682406	15.11153	0.010221613968038955	0.08148119131213254
1402	CD8Tex	hsa-miR-29b	2.512734	4.9163275	0.011979967748407662	0.0901101921945446
1403	CD8Tex	hsa-miR-196a	2.4746199	22.36315	0.013337806878026909	0.09149917876491794
1404	CD8Tex	hsa-miR-28	2.4429476	6.2078204	0.014567851656408877	0.09693224371379752
1405	CD8Tex	hsa-miR-1	2.4244812	4.0640554	0.015330281085824375	0.10008070293764591
1406	CD8Tex	hsa-miR-577	2.3888364	13.46319	0.01690182486998927	0.10632784372756887
1407	CD8Tex	hsa-miR-519d	2.2653685	2.785609	0.023490076118848274	0.14013045408830177
1408	CD8Tex	hsa-miR-33b	2.2413192	7.937807	0.02500541370070394	0.14262425731806688
1409	CD8Tex	hsa-miR-30e	2.2391717	3.6754136	0.025144739006942425	0.14262425731806688
1410	CD8Tex	hsa-miR-508	2.1394312	6.5759544	0.03240076375359719	0.16287337065951732
1411	CD8Tex	hsa-miR-708	2.13256	13.922841	0.032960843911312175	0.16287337065951732
1412	CD8Tex	hsa-miR-541	2.073832	9.349473	0.03809490464809312	0.17811941903027323
1413	CD8Tex	hsa-miR-218	1.9813923	3.637728	0.04754730719232202	0.21091497805824896
1414	CD8Tex	hsa-miR-670	1.9752725	4.395613	0.048237233435205	0.2112668704883662
1415	CD8Tex	hsa-miR-186	1.9632478	2.2244928	0.04961738939710742	0.2125324611783268
1416	CD8Tex	hsa-miR-181c	1.8672649	2.2188687	0.061864608165786705	0.2460362577627839
1417	CD8Tex	hsa-miR-379	1.8032763	5.8011584	0.07134483816198657	0.2742812667116373
1418	CD8Tex	hsa-miR-521	1.795546	1.966167	0.07256673499501726	0.2749759983609893
1419	CD8Tex	hsa-miR-1292	1.7906073	14.008505	0.0733563218756165	0.2749759983609893
1420	CD8Tex	hsa-miR-483	1.7871717	7.0022435	0.0739097336635029	0.2749759983609893
1421	CD8Tex	hsa-miR-215	1.7580763	1.689776	0.07873453465397447	0.2817475377369647
1422	CD8Tex	hsa-miR-1248	1.7471251	10.152773	0.08061562495942054	0.2817475377369647
1423	CD8Tex	hsa-miR-520g	1.728444	2.5759842	0.08390866152355113	0.28989578806047656
1424	CD8Tex	hsa-miR-376b	1.7244714	7.047275	0.08462275894250905	0.28989578806047656
1425	CD8Tex	hsa-miR-32	1.6846397	12.82257	0.09205811288442853	0.30409451778668023
1426	CD8Tex	hsa-miR-31	1.6819556	6.3597875	0.09257745312995436	0.30409451778668023
1427	CD8Tex	hsa-miR-367	1.6789494	0.69809943	0.09316190429302922	0.30409451778668023
1428	CD8Tex	hsa-miR-296	1.6624154	8.4324665	0.09642950559310524	0.31181877509546185
1429	CD8Tex	hsa-miR-143	1.647814	5.19019	0.09939084303372218	0.31841881194136923
1430	CD8Tex	hsa-miR-126	1.6375071	3.2378762	0.10152455225567057	0.3217451797484905
1431	CD8Tex	hsa-miR-520f	1.6160344	2.5407472	0.10608686856134047	0.3248323586037505
1432	CD8Tex	hsa-miR-888	1.5647147	16.406925	0.11764981740269938	0.3496822177357671
1433	CD8Tex	hsa-miR-221	1.5575213	5.1030345	0.1193467529384889	0.3496822177357671
1434	CD8Tex	hsa-miR-944	1.5571992	7.4055004	0.11942318139078131	0.3496822177357671
1435	CD8Tex	hsa-miR-889	1.5408801	3.0513988	0.12334598723510588	0.35564759652788863
1436	CD8Tex	hsa-miR-487a	1.5196221	3.7759984	0.1286059881400587	0.36359183645422877
1437	CD8Tex	hsa-miR-34b	1.5190853	5.764582	0.1287410385988694	0.36359183645422877
1438	CD8Tex	hsa-miR-337	1.4714159	0.6843887	0.14117867982848087	0.37866529628414247
1439	CD8Tex	hsa-miR-30a	1.4382405	4.173937	0.15036580365759905	0.39714937454602495
1440	CD8Tex	hsa-miR-520b	1.354175	7.855893	0.17568054837673008	0.4469519833702103
1441	CD8Tex	hsa-miR-320b	1.3393588	10.543557	0.18045387553586323	0.45574482434604874
1442	CD8Tex	hsa-miR-320d	1.3273342	7.9530725	0.18439817019665639	0.45959934371039085
1443	CD8Tex	hsa-miR-362	1.32465	5.4980655	0.18528724096163995	0.45959934371039085
1444	CD8Tex	hsa-miR-302a	1.3226101	0.91689974	0.18596505236836625	0.45959934371039085
1445	CD8Tex	hsa-miR-548d	1.3097266	13.027106	0.1902883578897795	0.461249483579656
1446	CD8Tex	hsa-miR-135b	1.2592658	5.5221305	0.20793436449184544	0.49617441458054157
1447	CD8Tex	hsa-miR-627	1.2493883	5.0413218	0.21152308528845876	0.5012807363685392
1448	CD8Tex	hsa-miR-429	1.2355384	5.434822	0.21663018765968178	0.5064462495287155
1449	CD8Tex	hsa-miR-346	1.2056913	8.24377	0.22793650890574835	0.5257735472092595
1450	CD8Tex	hsa-miR-431	1.1947403	4.549876	0.23218850701922966	0.5320345922427382
1451	CD8Tex	hsa-miR-615	1.1758443	5.0457215	0.23965708119710183	0.5444967927977721
1452	CD8Tex	hsa-miR-302d	1.1516876	0.31950265	0.24944948001604206	0.5568356134551649
1453	CD8Tex	hsa-miR-551b	1.1436353	5.2826633	0.25277490877508235	0.5595287614225751
1454	CD8Tex	hsa-miR-887	1.1409513	2.4840462	0.253890218333365	0.5595287614225751
1455	CD8Tex	hsa-miR-122	1.1079906	8.387013	0.267865851244658	0.579259903316573
1456	CD8Tex	hsa-miR-23b	1.0826529	0.8761078	0.27896252385985376	0.5941212100921814
1457	CD8Tex	hsa-miR-520d	1.0729902	0.36471263	0.283275523851963	0.5941212100921814
1458	CD8Tex	hsa-miR-668	1.0728828	6.9927554	0.283323698454364	0.5941212100921814
1459	CD8Tex	hsa-miR-410	1.0447536	0.87098104	0.29613686841011344	0.5992009150286506
1460	CD8Tex	hsa-miR-1277	1.0396001	6.308749	0.2985257082715338	0.6005226457090157
1461	CD8Tex	hsa-miR-302b	1.0273607	0.4633989	0.30425064223370657	0.6085012844674131
1462	CD8Tex	hsa-miR-892a	1.010612	6.764766	0.3122021605106228	0.6208157904406636
1463	CD8Tex	hsa-miR-494	0.9936486	3.2223046	0.32039397603387176	0.6330572729609486
1464	CD8Tex	hsa-miR-660	0.9903203	0.8887718	0.3220175723731993	0.6330572729609486
1465	CD8Tex	hsa-miR-10b	0.9774367	2.1528707	0.3283529922379784	0.6379311524311816
1466	CD8Tex	hsa-miR-592	0.9731422	2.9231524	0.33048264235903746	0.6379311524311816
1467	CD8Tex	hsa-let-7b	0.9499517	0.4625975	0.3421368060036909	0.6468816113512407
1468	CD8Tex	hsa-miR-512	0.9321293	6.1749554	0.35126968238268474	0.6587346609287305
1469	CD8Tex	hsa-miR-9	0.93030417	2.809177	0.3522136192827027	0.6587346609287305
1470	CD8Tex	hsa-miR-205	0.9002424	3.192883	0.367991262280582	0.6772605146227733
1471	CD8Tex	hsa-miR-501	0.8848894	-2.0229027	0.3762162657036241	0.6851096207023891
1472	CD8Tex	hsa-miR-498	0.871469	1.9989522	0.3834981210842898	0.6947138737966716
1473	CD8Tex	hsa-miR-506	0.8639536	0.9811688	0.3876133985684429	0.6985116453368816
1474	CD8Tex	hsa-miR-503	0.8535393	4.6716566	0.3933602958745237	0.7025157551406738
1475	CD8Tex	hsa-miR-519b	0.85257304	1.2306601	0.3938961170441928	0.7025157551406738
1476	CD8Tex	hsa-miR-7	0.8017901	3.9736094	0.4226743645202906	0.7386127784041442
1477	CD8Tex	hsa-miR-1228	0.785793	5.1942835	0.43198877656295587	0.7510960637727775
1478	CD8Tex	hsa-miR-95	0.7768818	2.9650466	0.43722849777340644	0.7511968090401471
1479	CD8Tex	hsa-miR-616	0.764535	4.8408794	0.4445484723541032	0.7577033075592104
1480	CD8Tex	hsa-miR-1911	0.6814357	4.5004067	0.495595823332749	0.8283872216093292
1481	CD8Tex	hsa-miR-1537	0.6639355	0.120326616	0.5067316027410205	0.8349006407066337
1482	CD8Tex	hsa-miR-100	0.6583526	1.4687116	0.510311593830236	0.8368142723472117
1483	CD8Tex	hsa-miR-380	0.6458984	1.2143614	0.5183451370628942	0.8430235596278438
1484	CD8Tex	hsa-miR-892b	0.6391345	1.4517243	0.5227354167521754	0.8451703467114612
1485	CD8Tex	hsa-miR-145	0.62603617	0.9837705	0.5312912018910424	0.8550081667641891
1486	CD8Tex	hsa-miR-133a	0.6187355	3.4647944	0.5360906326661437	0.8552316871034971
1487	CD8Tex	hsa-miR-200a	0.61830604	1.0627767	0.5363736303510372	0.8552316871034971
1488	CD8Tex	hsa-miR-335	0.6144409	3.0412982	0.5389239876307	0.8553564207349643
1489	CD8Tex	hsa-miR-516a	0.6015573	3.2944622	0.54746883924339	0.8610191744464224
1490	CD8Tex	hsa-miR-659	0.5883516	2.0572982	0.5562962989810637	0.8623979861169146
1491	CD8Tex	hsa-miR-140	0.58534545	0.5355969	0.5583154592201991	0.8623979861169146
1492	CD8Tex	hsa-miR-193a	0.5708514	0.3413909	0.5681003858425894	0.8736121488957151
1493	CD8Tex	hsa-miR-377	0.56065184	2.2419393	0.5750348898899837	0.876484898246407
1494	CD8Tex	hsa-miR-519c	0.52425563	0.5287484	0.6001007347412713	0.9008662372867701
1495	CD8Tex	hsa-miR-513b	0.5081511	0.5242721	0.6113473524500734	0.9117507928781268
1496	CD8Tex	hsa-miR-1293	0.49118772	0.19720839	0.623293684738292	0.9216222859805514
1497	CD8Tex	hsa-miR-181a	0.46960768	0.76450443	0.6386353454919977	0.9319016554830883
1498	CD8Tex	hsa-miR-655	0.4595155	0.5052953	0.645864020550154	0.9319016554830883
1499	CD8Tex	hsa-miR-625	0.44942334	5.7310667	0.6531262961936286	0.9319016554830883
1500	CD8Tex	hsa-miR-329	0.43460718	1.5761447	0.6638475769396934	0.9319016554830883
1501	CD8Tex	hsa-miR-518c	0.4004656	0.78623587	0.6888136044565155	0.9319016554830883
1502	CD8Tex	hsa-miR-320a	0.38951454	1.0938817	0.6968955534617716	0.9319016554830883
1503	CD8Tex	hsa-let-7d	0.36192214	0.13616611	0.7174102133409356	0.9319016554830883
1504	CD8Tex	hsa-miR-590	0.36106324	1.3427608	0.7180521767807947	0.9319016554830883
1505	CD8Tex	hsa-miR-517a	0.35773498	0.1789404	0.7205416620956562	0.9319016554830883
1506	CD8Tex	hsa-miR-489	0.34882382	3.4835799	0.7272215926581439	0.9319016554830883
1507	CD8Tex	hsa-miR-935	0.336477	3.0380461	0.7365111872706565	0.9319016554830883
1508	CD8Tex	hsa-miR-206	0.31575587	0.8379629	0.7521878205749947	0.9319016554830883
1509	CD8Tex	hsa-miR-551a	0.30491215	2.6800506	0.7604330561933699	0.9319016554830883
1510	CD8Tex	hsa-miR-432	0.29557154	3.1892483	0.76755731198242	0.9319016554830883
1511	CD8Tex	hsa-miR-33a	0.28880763	4.4370484	0.7727285837449255	0.9319016554830883
1512	CD8Tex	hsa-miR-766	0.28837818	9.023692	0.7730572621367813	0.9319016554830883
1513	CD8Tex	hsa-miR-383	0.28225848	0.9738612	0.7777453256592007	0.9319016554830883
1514	CD8Tex	hsa-miR-656	0.27699766	1.2629129	0.7817818998086462	0.9319016554830883
1515	CD8Tex	hsa-miR-129	0.26819387	0.5087769	0.7885500991495754	0.9319016554830883
1516	CD8Tex	hsa-miR-299	0.25885326	1.6572934	0.7957484751633335	0.9319016554830883
1517	CD8Tex	hsa-miR-412	0.254344	0.48773408	0.7992298261944204	0.9319016554830883
1518	CD8Tex	hsa-miR-212	0.25230408	3.4071753	0.8008060394997447	0.9319016554830883
1519	CD8Tex	hsa-miR-194	0.25208935	1.992601	0.8009720039997266	0.9319016554830883
1520	CD8Tex	hsa-miR-301b	0.23555538	2.462047	0.8137777024013446	0.9319016554830883
1521	CD8Tex	hsa-miR-654	0.22911358	0.44733188	0.8187806452799389	0.9319016554830883
1522	CD8Tex	hsa-miR-493	0.22911358	0.44733188	0.8187806452799389	0.9319016554830883
1523	CD8Tex	hsa-miR-504	0.22911358	0.44733188	0.8187806452799389	0.9319016554830883
1524	CD8Tex	hsa-miR-135a	0.22911358	0.44733188	0.8187806452799389	0.9319016554830883
1525	CD8Tex	hsa-miR-628	0.22911358	0.44733188	0.8187806452799389	0.9319016554830883
1526	CD8Tex	hsa-miR-96	0.22911358	0.44733188	0.8187806452799389	0.9319016554830883
1527	CD8Tex	hsa-miR-381	0.22911358	0.44733188	0.8187806452799389	0.9319016554830883
1528	CD8Tex	hsa-miR-154	0.22911358	0.44733188	0.8187806452799389	0.9319016554830883
1529	CD8Tex	hsa-miR-651	0.22911358	0.44733188	0.8187806452799389	0.9319016554830883
1530	CD8Tex	hsa-miR-331	0.22911358	0.44733188	0.8187806452799389	0.9319016554830883
1531	CD8Tex	hsa-miR-652	0.22911358	0.44733188	0.8187806452799389	0.9319016554830883
1532	CD8Tex	hsa-miR-1266	0.22911358	0.44733188	0.8187806452799389	0.9319016554830883
1533	CD8Tex	hsa-miR-584	0.22911358	0.44733188	0.8187806452799389	0.9319016554830883
1534	CD8Tex	hsa-miR-511	0.22911358	0.44733188	0.8187806452799389	0.9319016554830883
1535	CD8Tex	hsa-miR-653	0.22911358	0.44733188	0.8187806452799389	0.9319016554830883
1536	CD8Tex	hsa-miR-92b	0.22911358	0.44733188	0.8187806452799389	0.9319016554830883
1537	CD8Tex	hsa-miR-370	0.22911358	0.44733188	0.8187806452799389	0.9319016554830883
1538	CD8Tex	hsa-miR-34c	0.22911358	0.44733188	0.8187806452799389	0.9319016554830883
1539	CD8Tex	hsa-miR-155	0.22911358	0.44733188	0.8187806452799389	0.9319016554830883
1540	CD8Tex	hsa-miR-146a	0.22911358	0.44733188	0.8187806452799389	0.9319016554830883
1541	CD8Tex	hsa-miR-486	0.22911358	0.44733188	0.8187806452799389	0.9319016554830883
1542	CD8Tex	hsa-miR-671	0.22911358	0.44733188	0.8187806452799389	0.9319016554830883
1543	CD8Tex	hsa-miR-301a	0.22911358	0.44733188	0.8187806452799389	0.9319016554830883
1544	CD8Tex	hsa-miR-382	0.22911358	0.44733188	0.8187806452799389	0.9319016554830883
1545	CD8Tex	hsa-miR-421	0.22911358	0.44733188	0.8187806452799389	0.9319016554830883
1546	CD8Tex	hsa-miR-204	0.22911358	0.44733188	0.8187806452799389	0.9319016554830883
1547	CD8Tex	hsa-miR-326	0.22911358	0.44733188	0.8187806452799389	0.9319016554830883
1548	CD8Tex	hsa-miR-769	0.21107651	0.3366467	0.8328275660440361	0.936962557040595
1549	CD8Tex	hsa-miR-210	0.20613779	0.30550334	0.8366832753804327	0.936962557040595
1550	CD8Tex	hsa-miR-548b	0.20603043	0.58958125	0.8367671390911672	0.936962557040595
1551	CD8Tex	hsa-miR-153	0.17693494	4.289596	0.8595594918547789	0.9487379355176941
1552	CD8Tex	hsa-miR-517b	0.17639813	1.6437877	0.8599811777405482	0.9487379355176941
1553	CD8Tex	hsa-miR-127	0.15921998	0.3020217	0.8734955667464716	0.9544209005395253
1554	CD8Tex	hsa-miR-18a	0.1541739	0.13287579	0.8774726259188764	0.9547343665658214
1555	CD8Tex	hsa-miR-376c	0.1359221	0.62420624	0.8918828567692376	0.9673713744268221
1556	CD8Tex	hsa-miR-345	0.13194966	5.23767	0.895024107048348	0.9677448157460263
1557	CD8Tex	hsa-miR-509	0.12142804	0.7264743	0.9033520039352162	0.9736863810653992
1558	CD8Tex	hsa-miR-937	0.11079907	-0.18525325	0.911775686315576	0.9736863810653992
1559	CD8Tex	hsa-miR-516b	0.087715924	1.3546213	0.9301024605413324	0.9811446687417714
1560	CD8Tex	hsa-miR-30c	0.068497874	0.012625686	0.9453893140254608	0.9898465986088442
1561	CD8Tex	hsa-miR-134	0.06130452	0.40371588	0.9511166897230132	0.9898465986088442
1562	CD8Tex	hsa-miR-454	0.03832875	0.93475986	0.9694255711977847	1.0
1563	CD8Tex	hsa-miR-202	0.016641332	0.6415379	0.9867227505256938	1.0
1564	CD8Tex	hsa-miR-495	0.010843707	0.35765123	0.9913481431563222	1.0
1565	CD8Tex	hsa-miR-330	0.009447983	-3.439543	0.9924617129104724	1.0
1566	CD8Tex	hsa-miR-24	0.0047239913	0.0008417124	0.9962308143990363	1.0
1567	CD8Tex	hsa-let-7f	0.0	0.0	1.0	1.0
1568	CD8Tex	hsa-miR-21	0.0	0.0	1.0	1.0
1569	CD8Tex	hsa-miR-26a	0.0	0.0	1.0	1.0
1570	CD8Tex	hsa-miR-92a	0.0	0.0	1.0	1.0
1571	CD8Tex	hsa-miR-520a	-0.0119173415	1.0120444	0.9904915623926084	1.0
1572	CD8Tex	hsa-miR-452	-0.028343948	-1.8984058	0.9773878300128951	1.0
1573	CD8Tex	hsa-miR-338	-0.029095491	0.07361157	0.9767884318823646	1.0
1574	CD8Tex	hsa-miR-1301	-0.0375772	-1.3361802	0.9700247848601687	1.0
1575	CD8Tex	hsa-miR-99b	-0.05937198	-0.06404666	0.9526558304530205	0.9898465986088442
1576	CD8Tex	hsa-miR-513a	-0.059908796	0.0046294183	0.9522282734011823	0.9898465986088442
1577	CD8Tex	hsa-miR-106b	-0.06388124	-0.057810336	0.9490647867073506	0.9898465986088442
1578	CD8Tex	hsa-miR-25	-0.09136628	-0.4047489	0.9272015513222803	0.98107564757648
1579	CD8Tex	hsa-miR-339	-0.09329882	-0.046141144	0.9256661650449256	0.98107564757648
1580	CD8Tex	hsa-miR-744	-0.097486	0.5050274	0.922340451973612	0.98107564757648
1581	CD8Tex	hsa-miR-190b	-0.11251688	1.353244	0.9104135859540025	0.9736863810653992
1582	CD8Tex	hsa-miR-124	-0.113590516	1.1922474	0.9095624066555574	0.9736863810653992
1583	CD8Tex	hsa-miR-374a	-0.15803897	-0.21987823	0.874426085176386	0.9544209005395253
1584	CD8Tex	hsa-miR-675	-0.1606157	-0.8710193	0.8723960888103854	0.9544209005395253
1585	CD8Tex	hsa-miR-130a	-0.17510976	-4.283857	0.8609933865680809	0.9487379355176941
1586	CD8Tex	hsa-miR-185	-0.17639813	-0.63266164	0.8599811777405482	0.9487379355176941
1587	CD8Tex	hsa-miR-523	-0.20205799	-0.48900217	0.8398713927077985	0.937404844764188
1588	CD8Tex	hsa-miR-885	-0.2113986	-2.420918	0.8325762453088597	0.936962557040595
1589	CD8Tex	hsa-miR-1254	-0.21580051	-1.2011236	0.8291432540998142	0.936962557040595
1590	CD8Tex	hsa-miR-490	-0.23394492	-2.3040347	0.8150277346183892	0.9319016554830883
1591	CD8Tex	hsa-miR-1323	-0.23823947	-1.5471057	0.8116953704625958	0.9319016554830883
1592	CD8Tex	hsa-miR-1271	-0.25241143	0.17163281	0.8007230606209782	0.9319016554830883
1593	CD8Tex	hsa-miR-195	-0.26615396	-0.105634905	0.790120641352205	0.9319016554830883
1594	CD8Tex	hsa-miR-18b	-0.26969695	-1.9276744	0.7873934068465249	0.9319016554830883
1595	CD8Tex	hsa-miR-222	-0.33454448	-0.34942544	0.7379687430881268	0.9319016554830883
1596	CD8Tex	hsa-miR-98	-0.33873165	-0.2076734	0.734811903326482	0.9319016554830883
1597	CD8Tex	hsa-miR-539	-0.34334826	-0.11860493	0.7313364732005888	0.9319016554830883
1598	CD8Tex	hsa-miR-543	-0.3570908	-1.1392195	0.7210238412783294	0.9319016554830883
1599	CD8Tex	hsa-miR-214	-0.36900812	-0.6615094	0.7121216660739291	0.9319016554830883
1600	CD8Tex	hsa-miR-183	-0.3726585	-3.436176	0.7094026381987144	0.9319016554830883
1601	CD8Tex	hsa-miR-1307	-0.3772751	-0.05731296	0.7059691649943716	0.9319016554830883
1602	CD8Tex	hsa-miR-16	-0.3952048	-0.08520425	0.6926917455628169	0.9319016554830883
1603	CD8Tex	hsa-let-7a	-0.39831835	-0.066763096	0.6903955385014404	0.9319016554830883
1604	CD8Tex	hsa-miR-130b	-0.40841052	1.7109717	0.68297231912959	0.9319016554830883
1605	CD8Tex	hsa-miR-1251	-0.41818058	1.525068	0.6758150919024986	0.9319016554830883
1606	CD8Tex	hsa-miR-532	-0.43578818	-0.502158	0.6629904165667257	0.9319016554830883
1607	CD8Tex	hsa-miR-589	-0.443411	-6.0185113	0.6574684886049027	0.9319016554830883
1608	CD8Tex	hsa-miR-224	-0.48732263	-6.4122033	0.6260297098932135	0.9217288494597953
1609	CD8Tex	hsa-miR-450a	-0.50396395	-5.4804277	0.6142866981962029	0.9122025647033741
1610	CD8Tex	hsa-miR-1976	-0.52232313	-2.470885	0.6014453780729592	0.9008662372867701
1611	CD8Tex	hsa-miR-200b	-0.527906	-1.2772986	0.5975645708934311	0.9008662372867701
1612	CD8Tex	hsa-miR-29c	-0.5382129	-0.47541445	0.590430073025773	0.896003531872445
1613	CD8Tex	hsa-miR-485	-0.56387275	-2.0348015	0.5728407268419304	0.876484898246407
1614	CD8Tex	hsa-miR-136	-0.59307563	-1.0990086	0.553130546497504	0.8620863472438577
1615	CD8Tex	hsa-miR-141	-0.59479344	-0.9795619	0.551981557325999	0.8620863472438577
1616	CD8Tex	hsa-miR-802	-0.6030604	-0.91050327	0.5464684968625297	0.8610191744464224
1617	CD8Tex	hsa-miR-1275	-0.64493215	-2.5843248	0.518971150869164	0.8430235596278438
1618	CD8Tex	hsa-miR-874	-0.66640484	-1.3450181	0.5051523663361734	0.8349006407066337
1619	CD8Tex	hsa-miR-525	-0.67724854	-3.1652594	0.4982482671871683	0.8288168290709627
1620	CD8Tex	hsa-miR-770	-0.6915279	-3.700933	0.4892338605410871	0.8217228919767774
1621	CD8Tex	hsa-miR-509-3	-0.71772456	-9.094319	0.47292713211295834	0.7982087205418712
1622	CD8Tex	hsa-miR-144	-0.7321113	-1.621712	0.4641006568561724	0.7871511140795865
1623	CD8Tex	hsa-miR-522	-0.7746272	-5.3392496	0.4385599867806639	0.7511968090401471
1624	CD8Tex	hsa-miR-137	-0.77817017	-5.165589	0.4364686929395599	0.7511968090401471
1625	CD8Tex	hsa-miR-1250	-0.8143517	-6.621445	0.4154435231087896	0.7296622284042702
1626	CD8Tex	hsa-miR-1226	-0.8241217	-3.6342463	0.40987039297451444	0.7235467141284795
1627	CD8Tex	hsa-miR-22	-0.830993	-1.2393832	0.4059775882290846	0.7203499770628885
1628	CD8Tex	hsa-miR-518d	-0.8853189	-0.30746552	0.3759846642572833	0.6851096207023891
1629	CD8Tex	hsa-miR-193b	-0.9144144	-2.9046347	0.3604991477027002	0.6670198133964399
1630	CD8Tex	hsa-miR-487b	-0.92654645	-1.7288008	0.3541620693995913	0.6588176129691321
1631	CD8Tex	hsa-miR-197	-0.9565008	-0.8048301	0.33881925590454975	0.6441289150712869
1632	CD8Tex	hsa-miR-328	-0.9621911	-0.4719711	0.3359536136591965	0.6422096703098453
1633	CD8Tex	hsa-miR-1291	-0.97035074	-2.9670744	0.33187169779656844	0.6379311524311816
1634	CD8Tex	hsa-miR-515	-0.98323435	-0.717445	0.325492115419486	0.6362727227974133
1635	CD8Tex	hsa-miR-877	-1.0456125	-6.0022893	0.2957399756708943	0.5992009150286506
1636	CD8Tex	hsa-miR-507	-1.0508733	-1.534289	0.2933167808062951	0.5992009150286506
1637	CD8Tex	hsa-miR-1180	-1.0509807	-7.6075115	0.2932674669771237	0.5992009150286506
1638	CD8Tex	hsa-miR-196b	-1.052269	-1.7574573	0.29267613501019163	0.5992009150286506
1639	CD8Tex	hsa-miR-1197	-1.0564562	-2.441119	0.2907598383455702	0.5992009150286506
1640	CD8Tex	hsa-miR-1296	-1.0773921	-12.04368	0.28130514220013914	0.5941212100921814
1641	CD8Tex	hsa-miR-139	-1.0972543	-0.76657045	0.27253023671337173	0.5856860987753206
1642	CD8Tex	hsa-miR-520c	-1.1135736	-9.85255	0.2654621767118117	0.5776724096999173
1643	CD8Tex	hsa-miR-148a	-1.1333284	-0.62068635	0.25707635827310016	0.5629646833069155
1644	CD8Tex	hsa-miR-187	-1.1688657	-6.2910733	0.24245773504527457	0.5447427034134091
1645	CD8Tex	hsa-miR-433	-1.1730529	-1.3871803	0.2407745933469917	0.5444967927977721
1646	CD8Tex	hsa-miR-624	-1.218575	-2.9719718	0.22300554445891052	0.5178518012267318
1647	CD8Tex	hsa-miR-2110	-1.2429465	-6.121315	0.2138875507336382	0.503436003767611
1648	CD8Tex	hsa-miR-760	-1.3047879	-11.235751	0.1919651029926892	0.461249483579656
1649	CD8Tex	hsa-miR-891a	-1.3073646	-4.604052	0.1910889288768759	0.461249483579656
1650	CD8Tex	hsa-miR-449b	-1.3158463	-6.2706428	0.18822564642902717	0.461249483579656
1651	CD8Tex	hsa-miR-340	-1.354175	-1.2004349	0.17568054837673008	0.4469519833702103
1652	CD8Tex	hsa-miR-450b	-1.396691	-2.0998812	0.16250653140480165	0.4196064169109058
1653	CD8Tex	hsa-miR-873	-1.3967983	-12.372254	0.162474234204123	0.4196064169109058
1654	CD8Tex	hsa-miR-891b	-1.431584	-4.2701216	0.15226289663521728	0.39911335027109984
1655	CD8Tex	hsa-miR-449a	-1.4396363	-6.253885	0.14997032143413463	0.39714937454602495
1656	CD8Tex	hsa-miR-497	-1.4737779	-1.7974768	0.1405414054772806	0.37866529628414247
1657	CD8Tex	hsa-miR-373	-1.4745294	-2.1488535	0.14033910097467625	0.37866529628414247
1658	CD8Tex	hsa-miR-518f	-1.4933181	-1.4387543	0.1353539589981935	0.37168626836011864
1659	CD8Tex	hsa-miR-409	-1.5087783	-0.9471943	0.13135543224502486	0.36359183645422877
1660	CD8Tex	hsa-miR-200c	-1.5091004	-3.793177	0.13127311410069734	0.36359183645422877
1661	CD8Tex	hsa-miR-192	-1.5092078	-4.179714	0.13124568360921104	0.36359183645422877
1662	CD8Tex	hsa-miR-191	-1.5536562	-4.565601	0.1202664274871569	0.3496822177357671
1663	CD8Tex	hsa-miR-598	-1.6042244	-1.8244499	0.10866458588357039	0.32693866709317704
1664	CD8Tex	hsa-miR-27b	-1.6079822	-2.131981	0.10783908248407902	0.32693866709317704
1665	CD8Tex	hsa-miR-148b	-1.6181817	-1.716022	0.10562344490823006	0.3248323586037505
1666	CD8Tex	hsa-miR-496	-1.6240867	-7.4857693	0.10435730788540282	0.3248323586037505
1667	CD8Tex	hsa-miR-93	-1.6338568	-1.4728436	0.10228892997784379	0.3217451797484905
1668	CD8Tex	hsa-miR-505	-1.6967717	-10.718978	0.08973982398283449	0.30145610774816245
1669	CD8Tex	hsa-miR-188	-1.7168487	-4.903778	0.08600682013914097	0.29174862517787037
1670	CD8Tex	hsa-miR-374b	-1.7507756	-2.5801928	0.07998458051451518	0.2817475377369647
1671	CD8Tex	hsa-miR-1283	-1.7528155	-13.177888	0.07963369011398178	0.2817475377369647
1672	CD8Tex	hsa-let-7g	-1.7609751	-2.2828004	0.07824262226110576	0.2817475377369647
1673	CD8Tex	hsa-miR-548f	-1.7621561	-13.935505	0.0780429320769561	0.2817475377369647
1674	CD8Tex	hsa-miR-1262	-1.816804	-5.600448	0.06924712115995318	0.269207909228582
1675	CD8Tex	hsa-miR-455	-1.8358074	-1.5521177	0.06638614861317325	0.2610182661381585
1676	CD8Tex	hsa-miR-375	-1.8672649	-3.016391	0.061864608165786705	0.2460362577627839
1677	CD8Tex	hsa-miR-10a	-1.8713447	-1.8643165	0.061297320777226896	0.2460362577627839
1678	CD8Tex	hsa-miR-363	-1.882081	-2.025007	0.05982501493764504	0.2460362577627839
1679	CD8Tex	hsa-miR-125b	-1.8912069	-2.4302533	0.05859672803189195	0.2442706975787303
1680	CD8Tex	hsa-miR-1287	-1.9498273	-7.835692	0.05119669991530904	0.2160250996426455
1681	CD8Tex	hsa-miR-1258	-1.9620668	-7.5202026	0.049754709119781707	0.2125324611783268
1682	CD8Tex	hsa-miR-1179	-1.9880488	-16.364649	0.04680629990708515	0.21032441256949952
1683	CD8Tex	hsa-miR-758	-2.0490313	-7.611567	0.04045906708952181	0.18419522648650719
1684	CD8Tex	hsa-let-7c	-2.0658872	-1.7060745	0.03883912898127501	0.17917784836694872
1685	CD8Tex	hsa-miR-149	-2.0999215	-17.749113	0.03573575253155963	0.1693776763824607
1686	CD8Tex	hsa-miR-101	-2.1109798	-1.248489	0.03477404193481266	0.16710859040896084
1687	CD8Tex	hsa-miR-19b	-2.126977	-1.525948	0.03342199224516107	0.16287337065951732
1688	CD8Tex	hsa-miR-19a	-2.1294463	-11.110374	0.033217346398862826	0.16287337065951732
1689	CD8Tex	hsa-miR-320c	-2.1496308	-11.299606	0.03158443731350427	0.16287337065951732
1690	CD8Tex	hsa-miR-767	-2.1577904	-15.801352	0.03094413703341485	0.1622222941448718
1691	CD8Tex	hsa-miR-184	-2.1605818	-11.441397	0.030727660134655388	0.1622222941448718
1692	CD8Tex	hsa-miR-629	-2.1955822	-10.344492	0.02812185716728016	0.15203379031060837
1693	CD8Tex	hsa-miR-491	-2.1977296	-3.6333663	0.027968385991168517	0.15203379031060837
1694	CD8Tex	hsa-miR-342	-2.213512	-1.2458874	0.026862370054040473	0.14990935546287104
1695	CD8Tex	hsa-miR-372	-2.2464726	-9.658573	0.024673757263933137	0.14262425731806688
1696	CD8Tex	hsa-miR-132	-2.2867339	-1.9972687	0.022211364599512094	0.1348268798496699
1697	CD8Tex	hsa-miR-449c	-2.3189428	-20.786814	0.020398135457845645	0.12603133693597487
1698	CD8Tex	hsa-miR-376a	-2.406122	-15.596434	0.01612288135330752	0.10330586941193337
1699	CD8Tex	hsa-miR-30d	-2.4706473	-1.6655958	0.013486873170551488	0.09149917876491794
1700	CD8Tex	hsa-miR-524	-2.4753714	-2.419466	0.013309769544041353	0.09149917876491794
1701	CD8Tex	hsa-miR-518b	-2.4779482	-19.867205	0.01321403666027678	0.09149917876491794
1702	CD8Tex	hsa-miR-526b	-2.5026417	-14.819724	0.012327027367513144	0.09074790359913933
1703	CD8Tex	hsa-miR-15b	-2.5444062	-2.7424138	0.010946375033311605	0.08416546136724035
1704	CD8Tex	hsa-miR-324	-2.5635169	-0.93931276	0.010361769993450379	0.08148119131213254
1705	CD8Tex	hsa-miR-30b	-2.5682406	-1.1425864	0.010221613968038955	0.08148119131213254
1706	CD8Tex	hsa-miR-484	-2.5752194	-1.0109731	0.010017652877900596	0.08148119131213254
1707	CD8Tex	hsa-miR-518e	-2.5920753	-20.70272	0.009539885301011687	0.08148119131213254
1708	CD8Tex	hsa-miR-890	-2.6015234	-4.4406486	0.009281073053264473	0.08148119131213254
1709	CD8Tex	hsa-miR-542	-2.6493	-5.064086	0.008065866388283667	0.07542675054989591
1710	CD8Tex	hsa-miR-34a	-2.649837	-3.0849524	0.008053062363439412	0.07542675054989591
1711	CD8Tex	hsa-miR-15a	-2.6917088	-1.5366225	0.007108700651125598	0.07027458357969876
1712	CD8Tex	hsa-miR-1247	-2.7229514	-3.990941	0.0064701564329085175	0.06584335664077491
1713	CD8Tex	hsa-miR-29a	-2.754087	-2.4046576	0.0058856147059623415	0.06177053761192662
1714	CD8Tex	hsa-miR-133b	-2.783397	-10.386349	0.005379292781984898	0.060039848469895955
1715	CD8Tex	hsa-miR-26b	-2.8733675	-2.1477823	0.004061212272641638	0.052043683197555805
1716	CD8Tex	hsa-miR-424	-3.0155168	-16.911915	0.002565417113548888	0.03698476338699647
1717	CD8Tex	hsa-miR-361	-3.1664698	-2.8048918	0.001543013626639491	0.02426739612805745
1718	CD8Tex	hsa-miR-425	-3.1820376	-2.4931521	0.001462428784550253	0.024095255212113694
1719	CD8Tex	hsa-miR-302c	-3.2181115	-1.6616534	0.0012903759113109218	0.022323503265678946
1720	CD8Tex	hsa-let-7i	-3.257192	-2.9445777	0.0011252033074730706	0.020490544441351708
1721	CD8Tex	hsa-let-7e	-3.2884347	-2.9422057	0.0010074616256745188	0.01936565124907686
1722	CD8Tex	hsa-miR-520e	-3.3476994	-4.0666957	0.000814853770282091	0.016584670853976673
1723	CD8Tex	hsa-miR-574	-3.3772242	-3.3658547	0.0007322133288323187	0.01583411323599889
1724	CD8Tex	hsa-miR-582	-3.448299	-6.186586	0.0005641295304935969	0.013942058396484608
1725	CD8Tex	hsa-miR-107	-3.4591424	-2.9529567	0.0005418980547929075	0.013942058396484608
1726	CD8Tex	hsa-miR-128	-3.6646361	-3.5875695	0.00024769045223056	0.01071261205897172
1727	CD8Tex	hsa-miR-423	-3.717996	-3.6840987	0.00020080962580033954	0.009925732932416782
1728	CD8Tex	hsa-miR-99a	-3.7358181	-6.1746492	0.00018710588268395543	0.009925732932416782
1729	CD8Tex	hsa-miR-105	-3.9954228	-29.589289	6.457887287306161e-05	0.005586072503519829
1730	Plasma	hsa-miR-15b	2.8606179	4.200768	0.004228164651395454	0.30138905079908207
1731	Plasma	hsa-miR-520g	2.7285945	7.0006275	0.006360487794821026	0.30138905079908207
1732	Plasma	hsa-miR-1323	2.6225402	40.735065	0.008727698955921763	0.30138905079908207
1733	Plasma	hsa-miR-509	2.5754607	22.727583	0.01001066397988237	0.30138905079908207
1734	Plasma	hsa-miR-32	2.3819494	21.22647	0.017221266506834268	0.30138905079908207
1735	Plasma	hsa-miR-590	2.3387234	12.785244	0.019349752481331462	0.30138905079908207
1736	Plasma	hsa-miR-124	2.3341997	24.740341	0.019585263799738465	0.30138905079908207
1737	Plasma	hsa-miR-877	2.3211315	26.492872	0.02027974933677975	0.30138905079908207
1738	Plasma	hsa-let-7g	2.2361875	3.847746	0.025339491115784846	0.30138905079908207
1739	Plasma	hsa-miR-149	2.1917887	12.357732	0.028394760891443948	0.30138905079908207
1740	Plasma	hsa-miR-1976	2.1673276	13.537268	0.030209882675542435	0.30138905079908207
1741	Plasma	hsa-miR-429	2.0959547	14.275735	0.03608622059310432	0.30138905079908207
1742	Plasma	hsa-miR-424	2.020393	13.652007	0.043342640537935254	0.30138905079908207
1743	Plasma	hsa-miR-335	2.0110106	11.029217	0.044324335617210435	0.30138905079908207
1744	Plasma	hsa-let-7c	1.9604129	3.2680404	0.04994755750468517	0.30138905079908207
1745	Plasma	hsa-miR-519e	1.9418156	2.2753015	0.05215942393244896	0.30138905079908207
1746	Plasma	hsa-miR-26b	1.9173545	2.2289588	0.05519291679888547	0.30138905079908207
1747	Plasma	hsa-miR-200c	1.9031134	6.105355	0.057025756072463005	0.30159346181990004
1748	Plasma	hsa-miR-144	1.8942336	12.637242	0.05819400898675746	0.30159346181990004
1749	Plasma	hsa-miR-1248	1.868432	15.5715475	0.06170186774537912	0.30159346181990004
1750	Plasma	hsa-miR-523	1.8396147	3.8449636	0.06582480878134633	0.30777545727494365
1751	Plasma	hsa-miR-615	1.7774566	12.565827	0.0754931449501228	0.33184899829082
1752	Plasma	hsa-miR-374b	1.7767864	3.8436928	0.07560338482286248	0.33184899829082
1753	Plasma	hsa-miR-135b	1.7757812	15.611937	0.07576899093923346	0.33184899829082
1754	Plasma	hsa-miR-483	1.7518226	21.915325	0.07980431236723266	0.34515365098828127
1755	Plasma	hsa-miR-29a	1.74177	2.1629944	0.08154868307048414	0.3460803282839251
1756	Plasma	hsa-miR-146b	1.7230053	2.7857444	0.08488755849076282	0.353868617322939
1757	Plasma	hsa-miR-302b	1.6675488	0.806507	0.09540532278818978	0.3773464227888114
1758	Plasma	hsa-miR-517a	1.6647006	17.601635	0.09597250059368613	0.3773464227888114
1759	Plasma	hsa-miR-223	1.6469412	10.431903	0.09957014760686679	0.3853447585955183
1760	Plasma	hsa-miR-30d	1.6330351	1.6062089	0.10246161211210313	0.3853447585955183
1761	Plasma	hsa-miR-16	1.618459	0.5945195	0.10556373100961526	0.3878421963404801
1762	Plasma	hsa-miR-183	1.6005319	7.001606	0.10948063602124239	0.3878421963404801
1763	Plasma	hsa-miR-106b	1.595003	1.4180981	0.11071156425006957	0.3878421963404801
1764	Plasma	hsa-miR-1228	1.5722172	11.026282	0.11590017720189989	0.3878421963404801
1765	Plasma	hsa-miR-215	1.5718821	2.2386022	0.11597788236845917	0.3878421963404801
1766	Plasma	hsa-let-7e	1.5645103	2.1315494	0.11769777634609946	0.3878421963404801
1767	Plasma	hsa-miR-150	1.5368658	10.185095	0.12432617266164286	0.40202668916755546
1768	Plasma	hsa-miR-423	1.5160905	1.940364	0.12949645383332087	0.4024523733175919
1769	Plasma	hsa-miR-101	1.5050328	1.2912002	0.1323156517400102	0.4024523733175919
1770	Plasma	hsa-miR-1179	1.5041951	16.819843	0.13253114963245802	0.4024523733175919
1771	Plasma	hsa-miR-520c	1.4996715	14.913439	0.13369953834330778	0.4024523733175919
1772	Plasma	hsa-miR-577	1.49364	15.742747	0.13526976686229922	0.4024523733175919
1773	Plasma	hsa-miR-19b	1.4914619	1.5188618	0.13584028231296552	0.4024523733175919
1774	Plasma	hsa-miR-205	1.4889487	5.701182	0.13650087625285284	0.4024523733175919
1775	Plasma	hsa-miR-93	1.4861004	1.8785921	0.13725254350137528	0.4024523733175919
1776	Plasma	hsa-let-7b	1.4768857	1.0087545	0.13970628982304073	0.40530859685837484
1777	Plasma	hsa-miR-944	1.4688436	10.7307	0.14187520787901947	0.40530859685837484
1778	Plasma	hsa-miR-301b	1.4579533	17.151203	0.14485339492620042	0.40530859685837484
1779	Plasma	hsa-miR-340	1.4572833	2.449493	0.14503822068523334	0.40530859685837484
1780	Plasma	hsa-miR-873	1.4358377	19.642902	0.15104850456186183	0.4090769481334152
1781	Plasma	hsa-miR-200b	1.3847374	4.8348384	0.16613278596266956	0.4387934652143791
1782	Plasma	hsa-miR-367	1.36547	0.5840594	0.17210537342490762	0.4393308964447732
1783	Plasma	hsa-miR-15a	1.3153749	1.3767304	0.18838395349337644	0.4614933474590913
1784	Plasma	hsa-miR-105	1.296275	14.829725	0.19488074993738502	0.46922637744762513
1785	Plasma	hsa-miR-7	1.2796884	8.239559	0.20065476920194003	0.47552431605391265
1786	Plasma	hsa-miR-574	1.2520438	1.8409979	0.21055388650516882	0.48246122338270475
1787	Plasma	hsa-miR-329	1.2460123	7.4291177	0.2127598704084357	0.484308652377097
1788	Plasma	hsa-miR-520a	1.2332791	6.253495	0.2174716498275855	0.4917986329434286
1789	Plasma	hsa-miR-885	1.217195	7.6623697	0.22353001545654272	0.5022167879737908
1790	Plasma	hsa-let-7d	1.1751419	1.0561316	0.23993794256291412	0.5304403267780677
1791	Plasma	hsa-miR-383	1.1721262	6.595337	0.24114640989812153	0.5304403267780677
1792	Plasma	hsa-miR-889	1.1694455	4.449812	0.2422241954651292	0.5304403267780677
1793	Plasma	hsa-miR-543	1.1536965	8.822339	0.24862461939513347	0.5410321906334351
1794	Plasma	hsa-miR-659	1.0697578	5.3150377	0.2847283457370051	0.5921069870833234
1795	Plasma	hsa-miR-140	1.0674123	3.2146537	0.28578574232056364	0.5921069870833234
1796	Plasma	hsa-miR-153	1.0417782	9.693994	0.29751451329259426	0.6101289602148066
1797	Plasma	hsa-miR-23a	1.0365844	1.1542399	0.29992958217229493	0.6101289602148066
1798	Plasma	hsa-miR-520f	1.0293801	1.9613273	0.3033011016096726	0.6101289602148066
1799	Plasma	hsa-miR-33b	1.0183223	5.0879354	0.308524816290193	0.6155632354230574
1800	Plasma	hsa-miR-197	1.0050864	0.35246313	0.31485522355168494	0.6225137562793313
1801	Plasma	hsa-miR-935	0.99939	13.7362795	0.31760579643688336	0.62276156108632
1802	Plasma	hsa-miR-513b	0.9973795	1.5888792	0.318580336162655	0.62276156108632
1803	Plasma	hsa-miR-192	0.99285585	5.194289	0.3207802026574642	0.6235390456150709
1804	Plasma	hsa-miR-520b	0.98280334	3.9324377	0.3257042470682481	0.6259620880725993
1805	Plasma	hsa-let-7i	0.9787823	1.2963711	0.3276875546588308	0.6259620880725993
1806	Plasma	hsa-miR-450a	0.9660491	18.575031	0.3340196186437694	0.6259620880725993
1807	Plasma	hsa-miR-31	0.9482896	5.9704905	0.34298204360421425	0.6285176599220368
1808	Plasma	hsa-miR-200a	0.9296924	1.5190015	0.35253036972656737	0.6419763575020648
1809	Plasma	hsa-miR-501	0.906404	8.562953	0.36472204715353074	0.6556763754065644
1810	Plasma	hsa-miR-497	0.90020496	1.343329	0.3680111917826211	0.6556763754065644
1811	Plasma	hsa-miR-425	0.88345075	0.6502819	0.3769927983083936	0.6587853950237585
1812	Plasma	hsa-miR-128	0.8750736	1.0429946	0.3815338597699819	0.6633704295498177
1813	Plasma	hsa-miR-142	0.8623404	1.8014472	0.38850023600551364	0.6687616002880982
1814	Plasma	hsa-miR-30b	0.8202873	0.62233084	0.4120523681150797	0.6859539018250274
1815	Plasma	hsa-miR-107	0.80437076	0.9592811	0.4211828960625099	0.693948962083945
1816	Plasma	hsa-miR-449c	0.78275776	10.449232	0.433769366983741	0.7081049588588367
1817	Plasma	hsa-miR-138	0.7641606	7.0556912	0.4447715562817428	0.7124581410809399
1818	Plasma	hsa-miR-361	0.7598045	1.041038	0.44737146656556837	0.7133204029109984
1819	Plasma	hsa-miR-660	0.7472388	1.8643371	0.45491942603033997	0.7220280798463194
1820	Plasma	hsa-miR-624	0.7417099	2.8835733	0.4582631173420272	0.7240138748874037
1821	Plasma	hsa-miR-512	0.7301495	5.1580925	0.4652988168063461	0.726132294257192
1822	Plasma	hsa-miR-130a	0.72395045	3.0377235	0.4690961755588309	0.726132294257192
1823	Plasma	hsa-miR-627	0.71306014	4.642395	0.47580852728081735	0.726132294257192
1824	Plasma	hsa-miR-342	0.7112172	0.95774376	0.476949651425689	0.726132294257192
1825	Plasma	hsa-miR-324	0.7108821	0.18196154	0.4771572894023939	0.726132294257192
1826	Plasma	hsa-miR-148a	0.7100444	0.4117194	0.4776766007345802	0.726132294257192
1827	Plasma	hsa-miR-34a	0.70652604	1.1199998	0.47986108033095265	0.726132294257192
1828	Plasma	hsa-miR-484	0.6653106	0.3735662	0.5058518512841309	0.7479689766850824
1829	Plasma	hsa-miR-548b	0.6547554	5.898377	0.5126252279515073	0.7482312801151659
1830	Plasma	hsa-miR-2110	0.650902	6.5912843	0.5151097756349423	0.7482312801151659
1831	Plasma	hsa-miR-30e	0.65006423	1.557574	0.5156507210931734	0.7482312801151659
1832	Plasma	hsa-miR-29c	0.6262732	0.7025504	0.531135736733614	0.762543422862367
1833	Plasma	hsa-miR-489	0.6187338	4.968025	0.5360917177376743	0.7664782410629557
1834	Plasma	hsa-miR-27b	0.6088488	1.3169152	0.5426246404338355	0.7726260312350086
1835	Plasma	hsa-miR-490	0.57869124	9.97043	0.5627975443229276	0.7796745843160181
1836	Plasma	hsa-miR-516b	0.5738325	8.84484	0.566081161884175	0.7796745843160181
1837	Plasma	hsa-miR-508	0.5706492	3.0810475	0.5682374716646259	0.7796745843160181
1838	Plasma	hsa-miR-346	0.56696326	3.9462733	0.5707391484749491	0.7796745843160181
1839	Plasma	hsa-miR-1306	0.5651203	1.6240976	0.5719919508621738	0.7796745843160181
1840	Plasma	hsa-miR-519d	0.5636124	0.69304705	0.5730179421383674	0.7796745843160181
1841	Plasma	hsa-miR-185	0.56344485	2.9274564	0.5731319950450879	0.7796745843160181
1842	Plasma	hsa-miR-345	0.56126684	9.213934	0.5746156618514007	0.7796745843160181
1843	Plasma	hsa-miR-518c	0.54350734	-1.1599698	0.5867805483100023	0.786922750834344
1844	Plasma	hsa-miR-199a	0.53881615	-0.03158472	0.5900137253857374	0.7882036640288228
1845	Plasma	hsa-miR-518b	0.53278464	9.02764	0.594182683919616	0.7907200332161045
1846	Plasma	hsa-miR-452	0.52189434	4.2014666	0.6017438819768814	0.7946694013893167
1847	Plasma	hsa-miR-320d	0.50044894	4.7597895	0.6167589959970559	0.8052777834527598
1848	Plasma	hsa-miR-542	0.48738065	2.092418	0.6259886074519385	0.8142558578134238
1849	Plasma	hsa-miR-25	0.47833335	1.0213325	0.6324129571205779	0.815739968110749
1850	Plasma	hsa-miR-188	0.4758202	2.0183475	0.6342024607566228	0.815739968110749
1851	Plasma	hsa-miR-221	0.4409714	1.1169252	0.6592336887368961	0.8380429693504935
1852	Plasma	hsa-miR-708	0.42606014	-1.3322883	0.6700640161891598	0.8380429693504935
1853	Plasma	hsa-miR-770	0.42522243	3.2093432	0.6706745278104064	0.8380429693504935
1854	Plasma	hsa-miR-152	0.40813312	1.1863836	0.6831759446962281	0.8472361177953223
1855	Plasma	hsa-miR-196b	0.39791304	1.3758919	0.6906942882000421	0.8504634295986284
1856	Plasma	hsa-miR-1	0.39439464	1.2653455	0.693289692972505	0.8506320346400239
1857	Plasma	hsa-miR-518f	0.37931585	0.7071623	0.7044533382523763	0.8612751061318806
1858	Plasma	hsa-miR-449a	0.37345186	4.8520284	0.7088121690172926	0.8635528538027578
1859	Plasma	hsa-miR-509-3	0.34781787	-0.052408278	0.7279769594916384	0.877288245528563
1860	Plasma	hsa-miR-299	0.31162873	1.0958221	0.7553226913221016	0.8919510279776353
1861	Plasma	hsa-miR-513a	0.3047595	1.2903616	0.7605493275215706	0.8932317739363349
1862	Plasma	hsa-miR-206	0.29353416	4.3633037	0.7691138882380144	0.8940146165838817
1863	Plasma	hsa-miR-519b	0.2931991	0.7292437	0.7693699861614733	0.8940146165838817
1864	Plasma	hsa-miR-372	0.28901052	0.81002235	0.7725733247357821	0.8940146165838817
1865	Plasma	hsa-miR-937	0.28130358	5.133775	0.7784775678774211	0.8978441282852923
1866	Plasma	hsa-miR-199b	0.27125102	0.99338144	0.7861979627786362	0.900743361329166
1867	Plasma	hsa-miR-28	0.2446118	1.2459195	0.8067570225733025	0.9182168743761929
1868	Plasma	hsa-miR-10b	0.21881029	0.82246053	0.8267978340238532	0.9302718278530321
1869	Plasma	hsa-miR-517b	0.21797258	0.6878761	0.8274504802221283	0.9302718278530321
1870	Plasma	hsa-let-7a	0.21713486	0.064986266	0.8281032456032771	0.9302718278530321
1871	Plasma	hsa-miR-302d	0.17642207	0.11141017	0.8599623626371959	0.9527320309903377
1872	Plasma	hsa-miR-379	0.17189844	1.2645069	0.8635173786220263	0.9527320309903377
1873	Plasma	hsa-miR-380	0.16469412	0.7714498	0.8691847511659244	0.9527320309903377
1874	Plasma	hsa-miR-374a	0.16285114	0.21927623	0.8706356363116239	0.9527320309903377
1875	Plasma	hsa-miR-302a	0.16017047	-0.007128403	0.8727467908608991	0.9527320309903377
1876	Plasma	hsa-miR-576	0.15313369	2.70832	0.8782928470915999	0.9546377259708541
1877	Plasma	hsa-miR-190b	0.1507881	-1.0991763	0.8801428745222614	0.9546377259708541
1878	Plasma	hsa-miR-377	0.12498658	0.7796954	0.9005341747444803	0.9726711000844825
1879	Plasma	hsa-miR-181c	0.12264099	-0.3829298	0.9023913963211528	0.9726711000844825
1880	Plasma	hsa-miR-449b	0.11292353	-2.8937755	0.9100911798691642	0.9779240628407789
1881	Plasma	hsa-miR-432	0.08561413	-10.403532	0.9317731641735144	0.9914819955689562
1882	Plasma	hsa-miR-191	0.08259837	1.8292584	0.93417089755919	0.9914819955689562
1883	Plasma	hsa-miR-1250	0.076566845	1.1399848	0.9389681346882244	0.9923248606645623
1884	Plasma	hsa-miR-433	0.066514306	-0.49068123	0.9469683684683753	0.9939821421478922
1885	Plasma	hsa-miR-99b	0.049760073	0.11152481	0.9603135846307039	0.9939821421478922
1886	Plasma	hsa-miR-30c	0.04372855	0.012577986	0.9651207823914744	0.9939821421478922
1887	Plasma	hsa-miR-18b	0.024293639	0.76068866	0.9806183876350008	1.0
1888	Plasma	hsa-miR-98	0.023120841	0.15107559	0.9815538807366363	1.0
1889	Plasma	hsa-miR-27a	0.020942792	-0.030606434	0.9832912913941124	1.0
1890	Plasma	hsa-miR-520e	0.010555167	2.253426	0.9915783516469198	1.0
1891	Plasma	hsa-miR-24	0.003015762	0.0008385324	0.9975937737240754	1.0
1892	Plasma	hsa-miR-92a	0.0	0.0	1.0	1.0
1893	Plasma	hsa-miR-21	0.0	0.0	1.0	1.0
1894	Plasma	hsa-miR-26a	0.0	0.0	1.0	1.0
1895	Plasma	hsa-let-7f	0.0	0.0	1.0	1.0
1896	Plasma	hsa-miR-184	-0.006031524	0.09321685	0.9951875693322305	1.0
1897	Plasma	hsa-miR-194	-0.043561008	-2.646548	0.9652543345713634	0.9939821421478922
1898	Plasma	hsa-miR-375	-0.045068886	-0.41157967	0.9640524004908795	0.9939821421478922
1899	Plasma	hsa-miR-362	-0.0459066	-0.8710954	0.9633846944538176	0.9939821421478922
1900	Plasma	hsa-miR-934	-0.04741448	-2.2042222	0.9621828886076857	0.9939821421478922
1901	Plasma	hsa-miR-217	-0.05813719	-3.5128918	0.9536393517055599	0.9939821421478922
1902	Plasma	hsa-miR-766	-0.074388795	12.985653	0.9407010239825908	0.9923248606645623
1903	Plasma	hsa-miR-23b	-0.08326854	-0.06959819	0.9336380155331587	0.9914819955689562
1904	Plasma	hsa-miR-1180	-0.10270345	0.8808783	0.9181983356858402	0.9835808797130053
1905	Plasma	hsa-miR-22	-0.16000293	-0.277694	0.8728787682772747	0.9527320309903377
1906	Plasma	hsa-miR-29b	-0.1955219	-0.3036885	0.8449843934399235	0.9400791000971497
1907	Plasma	hsa-miR-485	-0.19769995	-1.7933414	0.8432798272288481	0.9400791000971497
1908	Plasma	hsa-miR-1911	-0.20808758	-2.14259	0.8351605872434704	0.935163634906928
1909	Plasma	hsa-miR-19a	-0.23640223	8.57581	0.8131205653145501	0.9224252970453585
1910	Plasma	hsa-miR-498	-0.25416172	-0.6385425	0.7993706242588535	0.9128126600447635
1911	Plasma	hsa-miR-629	-0.27510452	-3.263009	0.7832359470878881	0.9003310222339179
1912	Plasma	hsa-miR-519c	-0.29035085	-1.1900172	0.7715478317703391	0.8940146165838817
1913	Plasma	hsa-miR-802	-0.30341917	0.013416518	0.7615704430960081	0.8932317739363349
1914	Plasma	hsa-miR-338	-0.3268751	-1.6069076	0.7437623622016685	0.8813074565814291
1915	Plasma	hsa-miR-891b	-0.33374432	-2.7856047	0.7385724982615254	0.8781652384827758
1916	Plasma	hsa-miR-582	-0.33709517	-0.85949576	0.7360451564782572	0.8781652384827758
1917	Plasma	hsa-miR-539	-0.3414513	-0.6952831	0.732763881380794	0.877288245528563
1918	Plasma	hsa-miR-1197	-0.3419539	-1.5990814	0.7323855854984092	0.877288245528563
1919	Plasma	hsa-miR-122	-0.34966084	0.9257398	0.7265932402260447	0.877288245528563
1920	Plasma	hsa-miR-9	-0.3672528	0.39508852	0.7134304637254061	0.8661296156104931
1921	Plasma	hsa-miR-625	-0.40461475	1.8010279	0.6857607276493074	0.8474043277380727
1922	Plasma	hsa-miR-592	-0.4160076	-4.057239	0.6774044339097631	0.8431004824920073
1923	Plasma	hsa-miR-515	-0.42488736	-0.89736944	0.6709187933817534	0.8380429693504935
1924	Plasma	hsa-miR-1291	-0.43091887	-4.3146687	0.6665273560708647	0.8380429693504935
1925	Plasma	hsa-miR-1258	-0.43644777	-3.568794	0.6625118823395073	0.8380429693504935
1926	Plasma	hsa-miR-181a	-0.44867837	-1.2108408	0.6536636932897771	0.8345669294400845
1927	Plasma	hsa-miR-126	-0.4503538	-0.8361566	0.6524553598771137	0.8345669294400845
1928	Plasma	hsa-miR-214	-0.4813491	-0.5129023	0.6302683913881019	0.815739968110749
1929	Plasma	hsa-miR-491	-0.50363225	-2.4726925	0.6145198250160432	0.8052777834527598
1930	Plasma	hsa-miR-767	-0.50798833	-3.5489488	0.6114615123826403	0.804432255834196
1931	Plasma	hsa-miR-1251	-0.5284285	-6.735791	0.5972019498229237	0.7916930062786652
1932	Plasma	hsa-miR-541	-0.55355984	-6.144067	0.5798800993008518	0.7806946083972558
1933	Plasma	hsa-miR-222	-0.55557036	-1.8530169	0.5785045891037977	0.7806946083972558
1934	Plasma	hsa-miR-143	-0.5728272	-3.1429594	0.5667616773661862	0.7796745843160181
1935	Plasma	hsa-miR-1275	-0.5796965	-4.5324078	0.5621193245500926	0.7796745843160181
1936	Plasma	hsa-miR-212	-0.5853929	0.75705504	0.5582835557217838	0.7796745843160181
1937	Plasma	hsa-miR-494	-0.59862876	-3.021372	0.5494204776466026	0.7790962510890349
1938	Plasma	hsa-miR-431	-0.6366609	-2.1371396	0.5243457717694445	0.7559318209676159
1939	Plasma	hsa-miR-1262	-0.64822125	-2.1019213	0.5168418379986262	0.7482312801151659
1940	Plasma	hsa-miR-202	-0.6510695	-5.3367	0.515001621921888	0.7482312801151659
1941	Plasma	hsa-miR-1307	-0.66665095	-3.497938	0.5049951228376826	0.7479689766850824
1942	Plasma	hsa-miR-521	-0.69094455	-1.8035545	0.4896003703952302	0.7301798627446106
1943	Plasma	hsa-miR-1226	-0.69245243	-6.6449504	0.4886532314498191	0.7301798627446106
1944	Plasma	hsa-miR-148b	-0.6942954	-0.8694184	0.48749695960192874	0.7301798627446106
1945	Plasma	hsa-miR-195	-0.7053532	-0.3463139	0.4805904490892976	0.726132294257192
1946	Plasma	hsa-miR-196a	-0.72294515	6.7473907	0.4697135747443131	0.726132294257192
1947	Plasma	hsa-miR-18a	-0.7254583	-1.854694	0.46817091903184604	0.726132294257192
1948	Plasma	hsa-miR-522	-0.77069473	-6.151893	0.4408878973565	0.709521918536507
1949	Plasma	hsa-miR-487a	-0.7708623	-3.8066578	0.4407885725902406	0.709521918536507
1950	Plasma	hsa-miR-548d	-0.7718675	-14.892196	0.44019289340280443	0.709521918536507
1951	Plasma	hsa-miR-363	-0.7825902	-1.4840627	0.43386777826032774	0.7081049588588367
1952	Plasma	hsa-miR-450b	-0.81626624	-13.780581	0.4143478771139616	0.6859539018250274
1953	Plasma	hsa-miR-518e	-0.8172715	-11.872641	0.41377329187413403	0.6859539018250274
1954	Plasma	hsa-miR-376b	-0.8338582	-7.1299014	0.40436090134242175	0.679169280895524
1955	Plasma	hsa-miR-506	-0.835031	-9.5788355	0.40370026340183796	0.679169280895524
1956	Plasma	hsa-miR-526b	-0.8487694	-8.955946	0.3960095897183462	0.6716633237379793
1957	Plasma	hsa-miR-376c	-0.84994227	-1.8839029	0.39535719345262155	0.6716633237379793
1958	Plasma	hsa-miR-496	-0.8563089	-2.6359267	0.3918269617370056	0.6711491522821977
1959	Plasma	hsa-miR-193b	-0.8655237	-1.951265	0.386751419969694	0.6687616002880982
1960	Plasma	hsa-miR-136	-0.8889796	-1.306713	0.3740140355127948	0.6568977476519137
1961	Plasma	hsa-miR-758	-0.8930006	-10.322334	0.37185683481171616	0.6564411471676214
1962	Plasma	hsa-miR-524	-0.89735675	-1.2925985	0.369528593075954	0.6556763754065644
1963	Plasma	hsa-miR-675	-0.90372336	-6.923902	0.3661421196927849	0.6556763754065644
1964	Plasma	hsa-miR-187	-0.9146136	-13.477732	0.3603945208170307	0.6528612785481289
1965	Plasma	hsa-miR-892a	-0.94761944	-11.407395	0.3433232304198409	0.6285176599220368
1966	Plasma	hsa-miR-874	-0.9554939	-3.6776636	0.33932797815976556	0.6278474890014913
1967	Plasma	hsa-miR-887	-0.9581746	-3.179715	0.3379747239541905	0.6278474890014913
1968	Plasma	hsa-miR-224	-0.96470875	-3.6484547	0.3346907118307251	0.6259620880725993
1969	Plasma	hsa-miR-30a	-0.9665517	-3.6147735	0.33376818257643837	0.6259620880725993
1970	Plasma	hsa-miR-10a	-0.9702377	-1.3897277	0.331928049842221	0.6259620880725993
1971	Plasma	hsa-miR-134	-0.9844788	-3.798412	0.32488017750711873	0.6259620880725993
1972	Plasma	hsa-miR-369	-1.0161443	0.63728464	0.3095607022069711	0.6155632354230574
1973	Plasma	hsa-miR-302c	-1.0295476	-1.1850508	0.30322240919432353	0.6101289602148066
1974	Plasma	hsa-miR-760	-1.0317256	-11.3248	0.3022006428618793	0.6101289602148066
1975	Plasma	hsa-miR-1283	-1.0705955	-13.442234	0.2843513463411025	0.5921069870833234
1976	Plasma	hsa-miR-670	-1.0729411	-2.4077063	0.283297545857763	0.5921069870833234
1977	Plasma	hsa-miR-141	-1.112146	-2.3784971	0.2660753806573595	0.5647980472849471
1978	Plasma	hsa-miR-1292	-1.138115	-11.978576	0.25507243912923505	0.544784345300712
1979	Plasma	hsa-miR-520d	-1.1391203	-1.207473	0.2546529745627413	0.544784345300712
1980	Plasma	hsa-miR-888	-1.1488378	-14.001675	0.250622880906745	0.5419719799608361
1981	Plasma	hsa-miR-125a	-1.1830164	-4.020344	0.236802644670996	0.5286046132655781
1982	Plasma	hsa-miR-337	-1.2569026	-1.0203542	0.208788915449598	0.4816064316370727
1983	Plasma	hsa-miR-589	-1.2615938	-13.337697	0.20709500202303022	0.4809051724830098
1984	Plasma	hsa-miR-1287	-1.2622639	-7.528484	0.20685383086953135	0.4809051724830098
1985	Plasma	hsa-miR-454	-1.2649446	-17.237291	0.20589118488964375	0.4809051724830098
1986	Plasma	hsa-miR-376a	-1.284212	-11.775231	0.19906779571988353	0.4750169470281359
1987	Plasma	hsa-miR-95	-1.2951022	-5.1843667	0.19528496633658388	0.46922637744762513
1988	Plasma	hsa-miR-525	-1.3123591	-5.4837227	0.18939900387049413	0.4614933474590913
1989	Plasma	hsa-miR-516a	-1.3180555	-15.602433	0.18748506032478884	0.4614933474590913
1990	Plasma	hsa-miR-216a	-1.3262651	-11.390624	0.18475190191458124	0.4598860292262238
1991	Plasma	hsa-miR-339	-1.3363177	-2.7270472	0.18144547252434706	0.4549285035755368
1992	Plasma	hsa-miR-99a	-1.3582656	-2.6447313	0.174379393820413	0.44040343256834236
1993	Plasma	hsa-miR-1254	-1.3636271	-11.723661	0.1726849766372519	0.4393308964447732
1994	Plasma	hsa-miR-373	-1.3689884	-5.2820554	0.1710029019467807	0.4393308964447732
1995	Plasma	hsa-miR-518d	-1.373512	-0.3406844	0.1695932209243497	0.4393308964447732
1996	Plasma	hsa-miR-656	-1.3763603	-13.43301	0.16871012517261808	0.4393308964447732
1997	Plasma	hsa-miR-296	-1.4033346	-11.002523	0.16051709261386882	0.42722241572614317
1998	Plasma	hsa-miR-186	-1.4157327	-1.210142	0.15685377829988628	0.4207085836570593
[truncated: 77 more rows]
