# Supplementary material for: STmiR: A Novel XGBoost-based framework for spatially resolved miRNA activity prediction in cancer transcriptomics
Source: PLoS One. 2025 Sep 9;20(9):e0322082. doi: 10.1371/journal.pone.0322082 (PMC12419590; doi:10.1371/journal.pone.0322082)
Supplement: S4 — (ZIP) [file pone.0322082.s005.zip › data_used_for_draw_figures/Rectal_malig_DEG.csv]

	group	names	scores	logfoldchanges	pvals	pvals_adj
0	Malignant	hsa-miR-194	23.795296	135.62984	3.7360828870880215e-125	1.2926846789324556e-122
1	Malignant	hsa-miR-362	23.606218	36.20511	3.3270446566519946e-123	5.755787256007951e-121
2	Malignant	hsa-miR-192	22.471268	154.5725	7.92952182134472e-112	3.919449357407533e-110
3	Malignant	hsa-miR-10a	21.928093	27.30756	1.4018238447860612e-106	4.850310502959772e-105
4	Malignant	hsa-miR-302d	21.695648	84.61778	2.255240638030856e-104	7.093756915987966e-103
5	Malignant	hsa-miR-95	19.584555	68.61496	2.0943245959617597e-85	4.528976938767306e-84
6	Malignant	hsa-miR-200c	19.172459	86.231285	6.286541932702964e-82	1.1776028550341279e-80
7	Malignant	hsa-miR-200b	19.081257	130.2011	3.614620503501607e-81	6.25329347105778e-80
8	Malignant	hsa-miR-215	18.91798	31.362375	8.11042408305473e-80	1.275548514880426e-78
9	Malignant	hsa-miR-340	18.567677	31.15834	5.8688486061094394e-77	8.8287896422342e-76
10	Malignant	hsa-miR-452	18.348728	24.739922	3.379256601870397e-75	4.871761601029823e-74
11	Malignant	hsa-miR-655	18.118917	76.82203	2.260005146382268e-73	3.1278471225930584e-72
12	Malignant	hsa-miR-16	17.72751	15.836341	2.5717004856178426e-70	3.295586548236198e-69
13	Malignant	hsa-miR-196a	17.60904	14.755183	2.0997796175394815e-69	2.5947276702452165e-68
14	Malignant	hsa-miR-191	17.567783	17.072983	4.348277173062906e-69	5.187944489240571e-68
15	Malignant	hsa-miR-155	17.563805	24.867956	4.664089553935222e-69	5.379249952205289e-68
16	Malignant	hsa-miR-627	17.079117	45.579872	2.1231124412316754e-65	2.369667434406967e-64
17	Malignant	hsa-miR-30d	16.930315	12.5834875	2.6893695706771546e-64	2.9078808482946736e-63
18	Malignant	hsa-miR-19b	16.606455	41.38041	6.258493849681228e-62	6.18696820568487e-61
19	Malignant	hsa-miR-944	16.044456	41.240112	6.2503527626074274e-58	5.274687941127244e-57
20	Malignant	hsa-miR-425	15.4387245	9.038047	8.985929527453337e-54	7.066208219315579e-53
21	Malignant	hsa-miR-26b	14.872229	6.0170083	4.992349948149436e-50	3.755115395781968e-49
22	Malignant	hsa-miR-520f	14.833085	49.13328	8.95225936670591e-50	6.590386682723926e-49
23	Malignant	hsa-miR-186	14.828372	133.1044	9.603430604090418e-50	6.922472893781843e-49
24	Malignant	hsa-miR-454	14.7078495	72.91258	5.740267245119013e-49	3.894377385904271e-48
25	Malignant	hsa-miR-23b	14.7021265	25.48773	6.246677690950797e-49	4.156443232824953e-48
26	Malignant	hsa-miR-802	14.691384	41.71711	7.320299375704134e-49	4.778912422629491e-48
27	Malignant	hsa-miR-15b	14.227842	11.851872	6.155144908326263e-46	3.8030002469301554e-45
28	Malignant	hsa-miR-429	14.157482	46.22014	1.6790317795698878e-45	1.0016293029847951e-44
29	Malignant	hsa-miR-146a	14.152341	16.51002	1.8064366171209685e-45	1.059367914447212e-44
30	Malignant	hsa-miR-135b	13.902145	76.14986	6.147072204737452e-44	3.4866999718674725e-43
31	Malignant	hsa-miR-188	13.813238	49.529793	2.120792378108532e-43	1.1835389722992776e-42
32	Malignant	hsa-miR-302b	13.560963	74.60211	6.823501015744295e-42	3.7475100816627403e-41
33	Malignant	hsa-miR-302a	13.210935	49.31	7.587681161548988e-40	4.0389810490706924e-39
34	Malignant	hsa-miR-222	13.18443	19.943155	1.0786560208061336e-39	5.6547724727109434e-39
35	Malignant	hsa-miR-130b	13.163313	12.886983	1.4268915873681833e-39	7.368723719841663e-39
36	Malignant	hsa-miR-1275	12.897632	33.352848	4.641411592404445e-38	2.327432479669475e-37
37	Malignant	hsa-miR-183	12.895429	11.597207	4.776010526615381e-38	2.360713774584174e-37
38	Malignant	hsa-miR-548d	12.650497	33.75775	1.1116845968137881e-36	5.1978766283455495e-36
39	Malignant	hsa-miR-32	12.590971	43.294224	2.367427089095715e-36	1.0638048997754771e-35
40	Malignant	hsa-miR-890	12.493678	85.619835	8.082851663143443e-36	3.540084399300799e-35
41	Malignant	hsa-miR-26a	12.35767	0.5375501	4.4280547915507457e-35	1.8914900714525408e-34
42	Malignant	hsa-miR-210	12.234883	11.487223	2.02395491232022e-34	8.540102434912148e-34
43	Malignant	hsa-miR-33b	11.808527	62.572037	3.526871310830634e-32	1.3711207567948306e-31
44	Malignant	hsa-miR-421	11.806293	31.940464	3.621822522487917e-32	1.3923895475342439e-31
45	Malignant	hsa-miR-1911	11.658073	39.04249	2.087122670362292e-31	7.764994020917775e-31
46	Malignant	hsa-miR-590	11.552363	89.651726	7.181755415236626e-31	2.5355993608896658e-30
47	Malignant	hsa-miR-367	11.529319	52.401688	9.388410180203165e-31	3.248389922350295e-30
48	Malignant	hsa-miR-519b	10.6404915	54.254356	1.931082989336632e-26	6.07413376645886e-26
49	Malignant	hsa-miR-148b	10.568784	10.190658	4.158510458557048e-26	1.2846826952328023e-25
50	Malignant	hsa-miR-19a	10.397274	136.63652	2.551265961813721e-25	7.743315989364452e-25
51	Malignant	hsa-miR-335	10.275589	28.756756	9.078785093776186e-25	2.707982450384966e-24
52	Malignant	hsa-miR-577	10.176491	71.09198	2.5250363632004134e-24	7.467201552712333e-24
53	Malignant	hsa-miR-185	10.070016	9.664868	7.496563017720124e-24	2.179672944648036e-23
54	Malignant	hsa-miR-525	10.004124	24.428255	1.461796181411013e-23	4.1800122212248805e-23
55	Malignant	hsa-miR-494	9.77673	87.65534	1.4171557597902696e-22	3.9543217168341393e-22
56	Malignant	hsa-miR-383	9.775567	29.786257	1.433527212022589e-22	3.968003322878526e-22
57	Malignant	hsa-miR-376a	9.565066	35.175026	1.1212949645055988e-21	3.0791115691979144e-21
58	Malignant	hsa-miR-374b	9.484453	16.979994	2.4365734022902695e-21	6.6382235999404195e-21
59	Malignant	hsa-miR-320c	9.2613125	61.77195	2.019336714649795e-20	5.458519556787728e-20
60	Malignant	hsa-miR-200a	9.242552	5.044983	2.4068663543934333e-20	6.455626035814945e-20
61	Malignant	hsa-miR-135a	9.154991	32.30778	5.436205955009338e-20	1.435822336208573e-19
62	Malignant	hsa-miR-1323	9.135772	25.033686	6.494193686315359e-20	1.7022659208069048e-19
63	Malignant	hsa-miR-18a	9.08356	16.577604	1.0508061769945286e-19	2.733676219850428e-19
64	Malignant	hsa-miR-934	9.003345	18.979189	2.1894427895570687e-19	5.653337352139895e-19
65	Malignant	hsa-miR-15a	8.471034	16.576813	2.4322497298621268e-17	5.968499337108482e-17
66	Malignant	hsa-miR-507	8.448692	15.474698	2.945842898078052e-17	7.127703795349692e-17
67	Malignant	hsa-miR-301a	8.4422035	35.655556	3.114096690559856e-17	7.481649670105429e-17
68	Malignant	hsa-miR-449a	8.441408	26.030773	3.13537341666268e-17	7.481649670105429e-17
69	Malignant	hsa-miR-374a	7.9714394	16.145731	1.5683662030468823e-15	3.570096751672508e-15
70	Malignant	hsa-miR-301b	7.952587	35.25853	1.826565750130412e-15	4.130665029706684e-15
71	Malignant	hsa-miR-520a	7.8515906	26.284296	4.107928721415948e-15	9.229502192272194e-15
72	Malignant	hsa-miR-891b	7.7475343	22.92739	9.369409122365891e-15	2.0648506728271326e-14
73	Malignant	hsa-miR-1537	7.6961484	29.266047	1.4022870022813116e-14	3.0708310303122394e-14
74	Malignant	hsa-miR-519e	7.6548624	24.236734	1.935189876014056e-14	4.1588552614960455e-14
75	Malignant	hsa-miR-23a	7.499053	6.256599	6.428044891283293e-14	1.3479415347781936e-13
76	Malignant	hsa-let-7a	7.258897	7.9126277	3.9026047026226495e-13	7.942948394749628e-13
77	Malignant	hsa-miR-513b	7.0002856	16.843872	2.554416129353949e-12	5.108832258707898e-12
78	Malignant	hsa-miR-584	6.9663444	8.11951	3.2528185271480348e-12	6.431286916532686e-12
79	Malignant	hsa-miR-504	6.8190126	32.234074	9.166830852871125e-12	1.781867120838994e-11
80	Malignant	hsa-miR-141	6.697511	34.806698	2.1199884166556425e-11	4.0750888453491797e-11
81	Malignant	hsa-miR-651	6.6919107	33.16038	2.2027542222253227e-11	4.195545189299578e-11
82	Malignant	hsa-miR-516a	6.691635	19.720201	2.2069052729841714e-11	4.195545189299578e-11
83	Malignant	hsa-miR-224	6.597862	9.460873	4.171298094988453e-11	7.718016796074892e-11
84	Malignant	hsa-miR-196b	6.540937	15.709029	6.113469691822789e-11	1.1191854568098862e-10
85	Malignant	hsa-miR-202	6.4945703	15.288368	8.327072650541456e-11	1.5006078838996583e-10
86	Malignant	hsa-miR-379	6.459436	7.827555	1.0509397683695303e-10	1.8743564941023582e-10
87	Malignant	hsa-miR-98	6.430147	22.058426	1.274805622877088e-10	2.2619627975152433e-10
88	Malignant	hsa-miR-99a	6.4119067	9.569068	1.4371093827122394e-10	2.5240601341037304e-10
89	Malignant	hsa-miR-592	6.408846	22.719791	1.466251591349883e-10	2.562237629328583e-10
90	Malignant	hsa-miR-509	6.3356085	19.691772	2.364062840458096e-10	4.06948130745523e-10
91	Malignant	hsa-miR-133a	6.317827	17.850925	2.652665067046849e-10	4.5436738277139096e-10
92	Malignant	hsa-miR-27a	6.276296	3.9287531	3.4673312987527066e-10	5.909835612652396e-10
93	Malignant	hsa-miR-96	6.1958055	42.19997	5.798771416155987e-10	9.78719468287791e-10
94	Malignant	hsa-miR-888	6.178728	15.651535	6.462014274630679e-10	1.0853674461272888e-09
95	Malignant	hsa-miR-485	6.046056	26.549955	1.4843473455043713e-09	2.4573405815526914e-09
96	Malignant	hsa-miR-221	5.9789085	13.701717	2.2463746825863578e-09	3.666253019692829e-09
97	Malignant	hsa-let-7g	5.896888	4.9648814	3.7042206524919693e-09	5.989067036272063e-09
98	Malignant	hsa-miR-542	5.8346987	6.6189027	5.388793623685656e-09	8.632049045348319e-09
99	Malignant	hsa-miR-137	5.7221947	24.888664	1.0515657323155243e-08	1.6689988228494104e-08
100	Malignant	hsa-miR-30b	5.6778483	13.299348	1.3639949434447193e-08	2.1549874448943967e-08
101	Malignant	hsa-miR-24	5.6720643	0.42191067	1.4108716028982368e-08	2.2189162481944998e-08
102	Malignant	hsa-miR-1226	5.6131496	12.3189335	1.986765707820988e-08	3.110501967900732e-08
103	Malignant	hsa-miR-106b	5.502054	0.9636951	3.753919730206268e-08	5.8244673840868554e-08
104	Malignant	hsa-miR-1277	5.2187753	13.543563	1.8011022150107748e-07	2.7696949617499023e-07
105	Malignant	hsa-miR-320d	5.177887	10.39097	2.244130054952582e-07	3.4205682775929226e-07
106	Malignant	hsa-miR-1179	5.1155143	33.912113	3.128872185898154e-07	4.7482007733366727e-07
107	Malignant	hsa-miR-18b	5.0995693	15.555442	3.404274515667093e-07	5.14357634244897e-07
108	Malignant	hsa-miR-1250	5.0957437	11.712425	3.473750931088961e-07	5.22572966155122e-07
109	Malignant	hsa-miR-505	4.9743032	14.983987	6.548268752677018e-07	9.724038576936689e-07
110	Malignant	hsa-miR-107	4.829879	2.1339014	1.366160830013606e-06	1.9860993579189397e-06
111	Malignant	hsa-miR-450a	4.686832	12.59279	2.774669244685104e-06	4.0168851826822015e-06
112	Malignant	hsa-miR-136	4.3860774	6.5574956	1.1541299274620619e-05	1.6299141016402996e-05
113	Malignant	hsa-miR-320b	4.3275914	7.9196115	1.5074865123424528e-05	2.1117017541315332e-05
114	Malignant	hsa-miR-892b	4.255058	8.130368	2.0899479677156913e-05	2.915814503345279e-05
115	Malignant	hsa-miR-7	4.233604	9.600841	2.2997573927334538e-05	3.1956468188183735e-05
116	Malignant	hsa-miR-412	4.154613	10.976085	3.258388242790007e-05	4.5096093280213696e-05
117	Malignant	hsa-miR-34b	4.1515827	18.22403	3.301835750453956e-05	4.5515345404664086e-05
118	Malignant	hsa-miR-495	4.122233	14.253797	3.7521764060661795e-05	5.1517977638845165e-05
119	Malignant	hsa-miR-548f	4.087619	13.609719	4.358236488052014e-05	5.9368103341180975e-05
120	Malignant	hsa-miR-873	4.046394	9.550087	5.2012672163267594e-05	7.057405713133564e-05
121	Malignant	hsa-miR-140	4.0391407	6.7620463	5.36474033538732e-05	7.22256870056036e-05
122	Malignant	hsa-miR-503	4.000609	7.1174483	6.317966492887585e-05	8.472931808291103e-05
123	Malignant	hsa-miR-576	3.9702184	6.107141	7.180678103059202e-05	9.59272055466596e-05
124	Malignant	hsa-miR-526b	3.6941319	13.063261	0.00022063938838439416	0.0002924951278965532
125	Malignant	hsa-miR-449b	3.679625	10.196958	0.00023357714368602966	0.00030846447219605444
126	Malignant	hsa-miR-653	3.655233	18.011799	0.00025694856117780085	0.00033803879151147944
127	Malignant	hsa-miR-887	3.5066156	7.9350953	0.0004538441959075353	0.0005881276845842967
128	Malignant	hsa-miR-129	3.4268594	19.375225	0.0006106053401068714	0.0007883188346155878
129	Malignant	hsa-miR-522	3.3566823	6.564231	0.0007888369405856097	0.0010108799312689666
130	Malignant	hsa-miR-506	3.295136	9.882131	0.000983740942521428	0.0012559939708945169
131	Malignant	hsa-miR-1266	3.2850363	4.7017255	0.001019692391030005	0.001297108703295521
132	Malignant	hsa-miR-153	2.9129422	8.384361	0.0035804095654571252	0.004472280540246084
133	Malignant	hsa-miR-935	2.7915938	9.008088	0.005244915927602008	0.006435251457270549
134	Malignant	hsa-miR-512	2.7744856	8.114315	0.005528907612451911	0.006759724501442972
135	Malignant	hsa-miR-520e	2.6120656	39.81876	0.008999700429529838	0.010925952100411664
136	Malignant	hsa-miR-520g	2.4701507	3.3330834	0.013505615093237867	0.016338960916994064
137	Malignant	hsa-miR-25	2.4366689	5.256004	0.014823243531873398	0.017870530529714965
138	Malignant	hsa-miR-885	2.2588239	1.9897897	0.023894337137194566	0.028607061070828096
139	Malignant	hsa-miR-513a	2.1734056	4.821507	0.029749793330381556	0.03537260650279044
140	Malignant	hsa-miR-519d	2.0531285	2.5418956	0.040060111722362415	0.04697985629942966
141	Malignant	hsa-miR-101	2.051782	1.2359543	0.040190859724367575	0.04697985629942966
142	Malignant	hsa-miR-373	1.948215	9.113229	0.05138924128255895	0.05986760095543905
143	Malignant	hsa-miR-29a	1.9111831	1.413741	0.05598105437455847	0.06478075188494058
144	Malignant	hsa-miR-515	1.8518403	4.934875	0.06404876784852157	0.0738695789186282
145	Malignant	hsa-miR-1251	1.4313291	2.737545	0.15233590341277592	0.17205391258374708
146	Malignant	hsa-miR-184	1.4301968	2.8360116	0.1526605524948276	0.17205391258374708
147	Malignant	hsa-miR-331	1.4076716	0.77742904	0.15922834234640637	0.178873397570963
148	Malignant	hsa-miR-133b	1.3959805	5.9023023	0.16272036422926506	0.18220467968713822
149	Malignant	hsa-miR-501	1.3806474	1.3587258	0.16738738188059132	0.18682591655059547
150	Malignant	hsa-miR-302c	1.2705617	5.258325	0.20388461914776412	0.22610281482412303
151	Malignant	hsa-miR-27b	1.1203835	43.076794	0.2625503550537186	0.2883886439637671
152	Malignant	hsa-miR-21	1.0501148	0.10549949	0.29366536624960415	0.32053065212101906
153	Malignant	hsa-miR-652	0.97883594	0.9673843	0.3276610384185127	0.3553941043661611
154	Malignant	hsa-miR-1258	0.7683968	2.5526836	0.4422514882875933	0.4737430803328399
155	Malignant	hsa-miR-132	0.7460246	13.109668	0.45565254368600483	0.4836066874704223
156	Malignant	hsa-miR-376c	0.71535856	1.5644994	0.47438753293561864	0.5019513345434986
157	Malignant	hsa-miR-1262	0.61424	0.20679574	0.5390567485758547	0.5651928333552901
158	Malignant	hsa-miR-376b	0.57408637	2.6218758	0.5659093441275913	0.5915547826832223
159	Malignant	hsa-miR-656	0.49827808	0.15340044	0.6182880459242258	0.6405019876939585
160	Malignant	hsa-miR-508	0.31997404	1.8234903	0.7489880040967387	0.7667155308209219
161	Malignant	hsa-miR-375	0.28995067	27.774786	0.7718539860794559	0.7854749387749758
162	Malignant	hsa-miR-187	0.27881047	0.85742575	0.7803902709621986	0.7918329435569522
163	Malignant	hsa-miR-1228	0.15207566	-1.4369113	0.8791272600866735	0.8842384650871775
164	Malignant	hsa-miR-518d	-0.08630577	1.4219263	0.9312233526300757	0.9312233526300757
165	Malignant	hsa-miR-660	-0.09141678	1.2441444	0.9271614256109937	0.9298488500330545
166	Malignant	hsa-miR-31	-0.16621512	1.7481068	0.8679876629371477	0.8755793917675018
167	Malignant	hsa-miR-518f	-0.21542777	-2.8531187	0.8294338219526853	0.8391348023264009
168	Malignant	hsa-miR-624	-0.30614063	0.58311033	0.75949756562326	0.7751804062113509
169	Malignant	hsa-miR-659	-0.4827002	-1.5981445	0.6293086152033383	0.6461150767369586
170	Malignant	hsa-miR-769	-0.4857913	-2.4133894	0.6271151421355492	0.6457792832705358
171	Malignant	hsa-miR-496	-0.4945443	-5.093502	0.6209218296629828	0.6413103076519165
172	Malignant	hsa-miR-539	-0.52022177	5.6945624	0.6029089965275959	0.6264459843800245
173	Malignant	hsa-miR-668	-0.5512245	0.4417458	0.5814797591865408	0.6059999899956119
174	Malignant	hsa-miR-520c	-0.6372549	-2.2757728	0.5239588449784267	0.5510327062691053
175	Malignant	hsa-miR-518c	-0.6957102	-1.5470122	0.4866103418126314	0.5133145678877149
176	Malignant	hsa-miR-204	-0.75275767	-3.2855315	0.4515955343186373	0.4807755534592262
177	Malignant	hsa-miR-324	-0.7597662	-0.8467072	0.4473943436207374	0.47777297189128126
178	Malignant	hsa-miR-1293	-0.8035006	-1.932374	0.42168545705765814	0.4531154290122662
179	Malignant	hsa-miR-144	-0.8719025	-2.2227983	0.383261569417334	0.4131106013034192
180	Malignant	hsa-miR-28	-0.96858335	-4.420693	0.33275312659613787	0.3597893181320741
181	Malignant	hsa-miR-770	-1.0162657	-4.1739006	0.3095028623805901	0.33675468674114517
182	Malignant	hsa-miR-490	-1.0756698	-2.1397843	0.2820749543932598	0.3088542222154047
183	Malignant	hsa-miR-760	-1.2083726	-1.71039	0.2269039819839389	0.25002795467020017
184	Malignant	hsa-miR-487b	-1.2180132	-4.3229637	0.2232189877956704	0.24675325807444715
185	Malignant	hsa-miR-1197	-1.3409529	-2.3752196	0.17993573505268745	0.20018573738980663
186	Malignant	hsa-miR-551a	-1.48045	-0.6898483	0.1387531985206451	0.1574052678299777
187	Malignant	hsa-miR-548b	-1.4968542	-1.4154314	0.13443119880122997	0.1530039302145578
188	Malignant	hsa-miR-150	-1.6690985	-2.7360852	0.0950978639570699	0.10859360042622504
189	Malignant	hsa-miR-616	-1.8120539	-1.8461	0.06997787018500891	0.080173321470242
190	Malignant	hsa-miR-342	-1.8174098	-2.5054915	0.06915439687585151	0.07949309408320472
191	Malignant	hsa-miR-33a	-1.9304948	-11.283649	0.05354556074838036	0.06217034905684431
192	Malignant	hsa-miR-30c	-2.05775	-0.43426698	0.039614148841287375	0.046620732990086504
193	Malignant	hsa-miR-489	-2.106687	-3.9092743	0.035144711625789464	0.041501946151956154
194	Malignant	hsa-miR-1301	-2.1622655	-8.437707	0.030597712660245135	0.03625619376864663
195	Malignant	hsa-miR-382	-2.232718	-12.833374	0.025567546630919435	0.03050472804930388
196	Malignant	hsa-miR-1307	-2.3446708	-7.512012	0.0190438928733394	0.02287912129922025
197	Malignant	hsa-miR-937	-2.6426704	-5.2518735	0.00822550631193027	0.01002121543636575
198	Malignant	hsa-miR-874	-2.8430712	-11.17293	0.004468109120354239	0.0055016574933899175
199	Malignant	hsa-miR-193b	-2.8532014	-2.8320856	0.004328118300493343	0.0053483176141810584
200	Malignant	hsa-miR-450b	-2.8794603	-14.327422	0.00398356347167093	0.004940189825082945
201	Malignant	hsa-miR-214	-2.9025671	-5.6720624	0.0037011790158803714	0.004606503379477009
202	Malignant	hsa-miR-34c	-3.023334	-7.4668736	0.002500062019701409	0.003134135720350317
203	Malignant	hsa-miR-483	-3.14254	-11.205886	0.0016748885483704842	0.0021073143190406818
204	Malignant	hsa-miR-877	-3.1788373	-9.12638	0.0014786704369190596	0.0018672261721678636
205	Malignant	hsa-miR-380	-3.238211	-4.990397	0.0012028189355927255	0.0015244518377841869
206	Malignant	hsa-miR-423	-3.3837676	-1.4680675	0.0007149848545272225	0.0009196459467153122
207	Malignant	hsa-miR-329	-3.5094619	-8.248284	0.000449014403246537	0.0005840563290349692
208	Malignant	hsa-miR-520b	-3.6464798	-2.893879	0.0002658572135211854	0.0003471192297295478
209	Malignant	hsa-miR-338	-3.6511624	-22.050907	0.0002610559974981099	0.00034214157247858343
210	Malignant	hsa-miR-296	-3.789221	-9.918957	0.00015112035627796406	0.00020110632027759833
211	Malignant	hsa-miR-1247	-4.0402117	-11.542469	5.340296076519868e-05	7.217743915921385e-05
212	Malignant	hsa-let-7i	-4.0989733	-1.0011775	4.149871916459932e-05	5.6753189055143736e-05
213	Malignant	hsa-miR-1	-4.3424044	-15.042597	1.4093183294224129e-05	1.982211959268922e-05
214	Malignant	hsa-miR-493	-4.428649	-5.0761976	9.48252281438427e-06	1.3446528253184252e-05
215	Malignant	hsa-miR-330	-4.4794836	-6.102606	7.482382352436013e-06	1.0653927135567327e-05
216	Malignant	hsa-miR-582	-4.538153	-6.166325	5.674902733704109e-06	8.113703908519097e-06
217	Malignant	hsa-miR-337	-4.5761337	-17.73477	4.736475376075303e-06	6.800084979759563e-06
218	Malignant	hsa-miR-1292	-4.6787214	-12.944441	2.8866931670027805e-06	4.161649315762342e-06
219	Malignant	hsa-miR-491	-4.8731847	-10.878631	1.098133826287065e-06	1.6031827168579092e-06
220	Malignant	hsa-miR-142	-4.8747764	-8.320222	1.0893181964853698e-06	1.5970512541692286e-06
221	Malignant	hsa-miR-487a	-4.878051	-8.296	1.0713921033527825e-06	1.5774539053619693e-06
222	Malignant	hsa-miR-105	-4.9653974	-12.622859	6.856054463172685e-07	1.0137584804520294e-06
223	Malignant	hsa-miR-29b	-4.9749155	-2.5651474	6.527611391820637e-07	9.724038576936689e-07
224	Malignant	hsa-miR-30e	-5.0466533	-5.839196	4.4961609233119955e-07	6.734509434917535e-07
225	Malignant	hsa-miR-511	-5.18814	-23.567617	2.1240524156081655e-07	3.2518678575240057e-07
226	Malignant	hsa-miR-628	-5.353926	-18.388714	8.606590358331427e-08	1.329410832135122e-07
227	Malignant	hsa-miR-516b	-5.5330873	-24.800428	3.1464270931560214e-08	4.903890874918844e-08
228	Malignant	hsa-miR-892a	-5.80896	-11.714155	6.286220095952961e-09	1.0023189646081678e-08
229	Malignant	hsa-miR-377	-5.8875227	-10.834924	3.920278688950871e-09	6.308913611055821e-09
230	Malignant	hsa-miR-199b	-5.9067116	-17.34746	3.4900364613661248e-09	5.66926110625671e-09
231	Malignant	hsa-miR-190b	-6.008687	-18.239588	1.8703156704167933e-09	3.0669631372711397e-09
232	Malignant	hsa-miR-99b	-6.0433626	-31.008966	1.5093497485302164e-09	2.4868333951974043e-09
233	Malignant	hsa-miR-92b	-6.0985737	-9.085778	1.070190221930068e-09	1.780220273018286e-09
234	Malignant	hsa-miR-9	-6.1513367	-17.895529	7.683267535483156e-10	1.284256312694286e-09
235	Malignant	hsa-miR-2110	-6.2252474	-12.162309	4.80796842735385e-10	8.154691548355059e-10
236	Malignant	hsa-miR-1306	-6.3392506	-28.115988	2.308855146854921e-10	3.994319404059013e-10
237	Malignant	hsa-miR-199a	-6.4045305	-31.61528	1.5083254524891703e-10	2.6225156108605673e-10
238	Malignant	hsa-miR-124	-6.4119678	-10.263655	1.436532350912664e-10	2.5240601341037304e-10
239	Malignant	hsa-miR-767	-6.4775233	-16.718666	9.324031450711252e-11	1.6715621149979758e-10
240	Malignant	hsa-miR-149	-6.5267973	-28.08171	6.719089355542307e-11	1.2171753492238944e-10
241	Malignant	hsa-miR-326	-6.5393453	-12.543346	6.178873139177197e-11	1.1252053190291106e-10
242	Malignant	hsa-miR-206	-6.5746937	-22.944921	4.87533572376731e-11	8.972692342678135e-11
243	Malignant	hsa-miR-143	-6.6105933	-29.316313	3.8278243063019953e-11	7.120576397744572e-11
244	Malignant	hsa-miR-372	-6.620938	-53.04238	3.569269444641711e-11	6.675498528897471e-11
245	Malignant	hsa-miR-615	-6.6458197	-19.520481	3.0153428898337353e-11	5.6701556515351767e-11
246	Malignant	hsa-miR-339	-6.670365	-17.51841	2.5516840405816344e-11	4.8244955084221065e-11
247	Malignant	hsa-miR-498	-6.724933	-10.68957	1.7567292614306168e-11	3.395688963435717e-11
248	Malignant	hsa-miR-217	-6.839212	-22.341736	7.963002305523265e-12	1.5566094902322315e-11
249	Malignant	hsa-miR-34a	-6.842548	-5.485092	7.77969125388838e-12	1.529416576048511e-11
250	Malignant	hsa-miR-205	-6.971211	-31.994375	3.1422479506480252e-12	6.248378108759866e-12
251	Malignant	hsa-miR-518e	-7.231628	-12.205316	4.772389968997765e-13	9.600272844611783e-13
252	Malignant	hsa-miR-891a	-7.247787	-19.651052	4.2363583668630885e-13	8.571812835875022e-13
253	Malignant	hsa-let-7d	-7.3000603	-7.7002506	2.8763894075828454e-13	5.888939260495057e-13
254	Malignant	hsa-miR-1271	-7.433314	-19.066559	1.0591017203881185e-13	2.1812452098469584e-13
255	Malignant	hsa-miR-671	-7.472947	-21.202393	7.841831258626869e-14	1.6247147398113152e-13
256	Malignant	hsa-miR-320a	-7.475824	-21.636469	7.672154096781023e-14	1.599135733425442e-13
257	Malignant	hsa-let-7f	-7.5125194	-8.242836	5.800017731224052e-14	1.2236622774411719e-13
258	Malignant	hsa-miR-181a	-7.6029263	-2.9433856	2.895087247786286e-14	6.145399924748803e-14
259	Malignant	hsa-miR-708	-7.6356735	-7.092058	2.246431841315514e-14	4.797934673426962e-14
260	Malignant	hsa-miR-433	-7.677633	-11.431487	1.6205538645985864e-14	3.504447732194443e-14
261	Malignant	hsa-miR-345	-7.6840596	-7.3359537	1.5412479613312857e-14	3.353910657991351e-14
262	Malignant	hsa-miR-1291	-7.8204656	-18.509836	5.2628291143243396e-15	1.1672685086898855e-14
263	Malignant	hsa-miR-424	-7.848071	-34.85285	4.22484160588361e-15	9.43093674603696e-15
264	Malignant	hsa-miR-517a	-7.9747753	-14.809632	1.5265809041216084e-15	3.497993329974017e-15
265	Malignant	hsa-miR-1248	-8.056246	-13.97166	7.867343886677081e-16	1.81473398986018e-15
266	Malignant	hsa-let-7c	-8.11923	-7.1866336	4.691486744412339e-16	1.0894324923266237e-15
267	Malignant	hsa-miR-197	-8.123056	-14.932601	4.545889627459816e-16	1.062755277771011e-15
268	Malignant	hsa-miR-670	-8.19005	-7.089481	2.6111721109235995e-16	6.146024152241942e-16
269	Malignant	hsa-miR-518b	-8.355194	-14.472198	6.532517374881651e-17	1.5481171313075694e-16
270	Malignant	hsa-miR-517b	-8.460047	-18.211767	2.672709549740238e-17	6.512376790212129e-17
271	Malignant	hsa-miR-299	-8.6303625	-19.629612	6.115774726028155e-18	1.5114700394326725e-17
272	Malignant	hsa-miR-541	-8.639789	-6.2148514	5.631695018321866e-18	1.4018463858556588e-17
273	Malignant	hsa-miR-509-3	-8.699591	-20.121077	3.3308274061549174e-18	8.351204945866676e-18
274	Malignant	hsa-miR-521	-8.704121	-86.7453	3.200470681512032e-18	8.08294055330776e-18
275	Malignant	hsa-miR-193a	-8.872937	-32.276596	7.124166491711226e-19	1.812471769214768e-18
276	Malignant	hsa-miR-486	-8.95407	-19.530304	3.4260984362933285e-19	8.780963399685124e-19
277	Malignant	hsa-miR-223	-9.169314	-47.00288	4.7603585891213004e-20	1.266987747566131e-19
278	Malignant	hsa-miR-551b	-9.776883	-26.561224	1.415015445580903e-22	3.9543217168341393e-22
279	Malignant	hsa-miR-1254	-9.999411	-25.112316	1.533063528913172e-23	4.34786869675375e-23
280	Malignant	hsa-miR-1296	-10.035249	-27.598001	1.0668966872926997e-23	3.076218781693951e-23
281	Malignant	hsa-miR-93	-10.134378	-2.8394735	3.888386796989883e-24	1.1401540947105928e-23
282	Malignant	hsa-let-7e	-10.350908	-65.424835	4.145357058626667e-25	1.2472117758998494e-24
283	Malignant	hsa-miR-146b	-10.444069	-39.018818	1.5597792537608526e-25	4.7759612548783635e-25
284	Malignant	hsa-miR-125a	-10.594431	-28.434301	3.162583817774858e-26	9.858144152703611e-26
285	Malignant	hsa-miR-181c	-10.737937	-13.655483	6.75364346253647e-27	2.1438170991170812e-26
286	Malignant	hsa-miR-1976	-10.7667675	-36.62623	4.940453921223673e-27	1.5827750525401765e-26
287	Malignant	hsa-miR-409	-10.905958	-37.066887	1.079500065736133e-27	3.490719838735533e-27
288	Malignant	hsa-miR-10b	-11.0856695	-22.760275	1.4724396120274976e-28	4.8062651486935295e-28
289	Malignant	hsa-miR-598	-11.345169	-14.721358	7.837488119602749e-30	2.5826389422690966e-29
290	Malignant	hsa-miR-122	-11.3597975	-36.018642	6.629782683561949e-30	2.2056777004927251e-29
291	Malignant	hsa-miR-524	-11.372867	-15.932785	5.7081842075049346e-30	1.9175065396084537e-29
292	Malignant	hsa-miR-29c	-11.386546	-4.474869	4.879476545625279e-30	1.6551949850846534e-29
293	Malignant	hsa-miR-138	-11.522096	-15.81882	1.0209726680211952e-30	3.4975895359934014e-30
294	Malignant	hsa-miR-574	-11.532562	-15.924921	9.041191633116784e-31	3.159850813190311e-30
295	Malignant	hsa-miR-218	-11.608523	-54.71648	3.7299946144116604e-31	1.3304929243159119e-30
296	Malignant	hsa-miR-369	-11.619174	-65.53795	3.293034791134479e-31	1.1868646226380518e-30
297	Malignant	hsa-miR-543	-11.652534	-26.946898	2.2273650417262194e-31	8.112297941444967e-31
298	Malignant	hsa-miR-381	-11.654308	-45.23298	2.181435925069132e-31	8.029540745467232e-31
299	Malignant	hsa-miR-449c	-11.696635	-18.68026	1.32607962818501e-31	4.987212514695799e-31
300	Malignant	hsa-miR-154	-11.717967	-22.951368	1.0311709804534713e-31	3.920716035570341e-31
301	Malignant	hsa-miR-497	-11.839683	-32.53923	2.433726322425919e-32	9.568969404083727e-32
302	Malignant	hsa-miR-1287	-11.891864	-40.743275	1.3046235153594354e-32	5.188502716257065e-32
303	Malignant	hsa-miR-139	-11.988881	-70.638016	4.063561243548902e-33	1.6348746398464187e-32
304	Malignant	hsa-miR-148a	-12.046112	-42.243595	2.0331499001902998e-33	8.276116064304044e-33
305	Malignant	hsa-miR-127	-12.083726	-52.65885	1.2875065952735541e-33	5.30330097576964e-33
306	Malignant	hsa-miR-519c	-12.170796	-16.697935	4.44720499380288e-34	1.8538950938021647e-33
307	Malignant	hsa-miR-134	-12.485507	-13.640957	8.957127845142992e-36	3.873957793024344e-35
308	Malignant	hsa-miR-589	-12.560183	-30.336723	3.495251383860694e-36	1.5504576651484618e-35
309	Malignant	hsa-miR-126	-12.598438	-14.071497	2.153654086506343e-36	9.804793604357824e-36
310	Malignant	hsa-miR-212	-12.620597	-57.163467	1.625847634636327e-36	7.500577087788921e-36
311	Malignant	hsa-miR-361	-12.709443	-8.321726	5.240663705799309e-37	2.483931016721316e-36
312	Malignant	hsa-miR-523	-12.765725	-21.691662	2.5476742353323425e-37	1.224299007534709e-36
313	Malignant	hsa-miR-766	-12.833576	-47.458935	1.0634020814211154e-37	5.182212960164872e-37
314	Malignant	hsa-miR-431	-12.934755	-33.813343	2.865321638741475e-38	1.4579430691243388e-37
315	Malignant	hsa-miR-629	-13.471474	-18.30137	2.302248685995413e-41	1.2446531958662702e-40
316	Malignant	hsa-miR-410	-14.00308	-27.430485	1.4925836322840627e-44	8.607232279504761e-44
317	Malignant	hsa-miR-100	-14.169387	-37.632523	1.4173160663367183e-45	8.603357174605343e-45
318	Malignant	hsa-miR-130a	-14.590725	-60.113605	3.217611237194988e-48	2.0241699783081199e-47
319	Malignant	hsa-miR-22	-14.685141	-10.540634	8.026728809800963e-49	5.143052163316913e-48
320	Malignant	hsa-miR-92a	-14.781148	-0.96910095	1.938329848909634e-49	1.3413242554454666e-48
321	Malignant	hsa-miR-744	-14.785157	-69.07191	1.826293897589178e-49	1.2895871195221543e-48
322	Malignant	hsa-miR-675	-15.365947	-39.892017	2.769643267176292e-53	2.1295479343177714e-52
323	Malignant	hsa-miR-30a	-15.633555	-17.75752	4.301180178478837e-55	3.4609496319852973e-54
324	Malignant	hsa-let-7b	-15.726227	-5.1881003	9.999459663534672e-56	8.23765010376904e-55
325	Malignant	hsa-miR-346	-16.140219	-51.436028	1.3306755956611414e-58	1.1510343902468873e-57
326	Malignant	hsa-miR-128	-16.166355	-7.3075914	8.710023425169302e-59	7.727354115663022e-58
327	Malignant	hsa-miR-432	-16.253702	-72.9368	2.1027366801830798e-59	1.9145970824824886e-58
328	Malignant	hsa-miR-889	-16.25713	-80.88699	1.9883614836819996e-59	1.8593866847404644e-58
329	Malignant	hsa-miR-363	-16.574686	-35.604675	1.0621579694968772e-61	1.0208518262386653e-60
330	Malignant	hsa-miR-145	-16.843397	-71.63679	1.1730448660210811e-63	1.1937456577743942e-62
331	Malignant	hsa-miR-152	-16.870972	-95.23766	7.35754687104011e-64	7.714276416302661e-63
332	Malignant	hsa-miR-1180	-17.780611	-57.737907	9.988645996457562e-71	1.3292582749131985e-69
333	Malignant	hsa-miR-654	-19.055702	-21.869013	5.892122139382828e-81	9.70797266774504e-80
334	Malignant	hsa-miR-455	-19.17099	-39.81991	6.466605273308795e-82	1.1776028550341279e-80
335	Malignant	hsa-miR-625	-19.316608	-64.19997	3.8941112889359896e-83	7.925661799834426e-82
336	Malignant	hsa-miR-484	-19.841604	-10.817254	1.3023531030301841e-87	3.0040944909896248e-86
337	Malignant	hsa-miR-532	-20.493671	-30.979126	2.4518458456856786e-93	6.0595618757660344e-92
338	Malignant	hsa-miR-328	-20.66662	-43.79472	6.919529651313686e-95	1.8416594302727193e-93
339	Malignant	hsa-miR-370	-21.456562	-71.42643	3.9655760512145056e-102	1.1434077614335158e-100
340	Malignant	hsa-miR-1283	-22.047268	-282.68512	1.0146771285469611e-107	3.900869849747206e-106
341	Malignant	hsa-miR-520d	-22.139847	-28.476624	1.3067794974389507e-108	5.651821326423462e-107
342	Malignant	hsa-miR-195	-22.758097	-47.420815	1.193133184873382e-114	6.88040136610317e-113
343	Malignant	hsa-miR-125b	-22.777868	-60.49556	7.600109473003636e-115	5.259275755318517e-113
344	Malignant	hsa-miR-758	-23.178179	-98.51446	7.559242991317695e-119	6.538745187489807e-117
345	Malignant	hsa-miR-216a	-23.370287	-122.959206	8.57265792171795e-121	9.88713213638137e-119
346	Fibroblasts	hsa-miR-758	23.718111	104.2376	2.3451151268342044e-124	4.0570491694231736e-122
347	Fibroblasts	hsa-miR-216a	21.720982	119.02605	1.2997429650268541e-104	1.124277664748229e-102
348	Fibroblasts	hsa-miR-125b	21.378574	59.057064	2.1149567360143653e-101	1.2196250511016174e-99
349	Fibroblasts	hsa-miR-370	21.249285	73.79652	3.347290269425015e-100	1.6545177617443643e-98
350	Fibroblasts	hsa-miR-195	20.719572	44.956654	2.3072699362314082e-95	9.978942474200842e-94
351	Fibroblasts	hsa-miR-520d	20.684942	27.676918	4.7334732171229726e-95	1.8197574812494982e-93
352	Fibroblasts	hsa-miR-532	19.676281	31.572876	3.44365545746565e-86	9.929206569025958e-85
353	Fibroblasts	hsa-miR-1283	19.630533	270.84274	8.482064047297357e-86	2.2575339695114505e-84
354	Fibroblasts	hsa-miR-455	19.197588	41.02486	3.876828525799294e-82	9.581304785189683e-81
355	Fibroblasts	hsa-miR-625	19.162064	65.82559	7.676954868456567e-82	1.770817589657315e-80
356	Fibroblasts	hsa-miR-328	19.010698	42.258934	1.3908886499260227e-80	3.007796705465024e-79
357	Fibroblasts	hsa-miR-654	18.137493	21.871061	1.6122095659816203e-73	2.656307189664955e-72
358	Fibroblasts	hsa-miR-889	18.044207	93.330414	8.761238329725954e-73	1.3779038464023547e-71
359	Fibroblasts	hsa-miR-145	17.650078	78.04596	1.0161578485826953e-69	1.4649608983733859e-68
360	Fibroblasts	hsa-miR-484	17.347254	9.830822	2.0690460164652464e-67	2.753422775757597e-66
361	Fibroblasts	hsa-miR-152	16.60094	96.2773	6.860752060881401e-62	7.912734043549883e-61
362	Fibroblasts	hsa-miR-432	15.862455	74.0932	1.1529741026198142e-56	1.1397972557327305e-55
363	Fibroblasts	hsa-miR-1180	15.810349	53.55194	2.6399825948032173e-56	2.5373166050053145e-55
364	Fibroblasts	hsa-let-7b	15.173519	5.1656523	5.295951275252123e-52	4.69845933650573e-51
365	Fibroblasts	hsa-miR-30a	15.086304	17.870037	1.992978315229506e-51	1.7239262426735228e-50
366	Fibroblasts	hsa-miR-92a	14.935036	1.0189042	1.949709748058806e-50	1.6453648117764559e-49
367	Fibroblasts	hsa-miR-128	14.769678	6.9894466	2.298086439793904e-49	1.8491579259736996e-48
368	Fibroblasts	hsa-miR-675	14.563493	39.391388	4.7944565751084867e-48	3.5295361169947586e-47
369	Fibroblasts	hsa-miR-363	14.388231	32.10966	6.134462718610514e-47	4.421925209665079e-46
370	Fibroblasts	hsa-miR-22	14.238656	10.596544	5.273158396905921e-46	3.6490256106588966e-45
371	Fibroblasts	hsa-miR-100	14.190864	40.044228	1.0436610415804839e-45	7.08052392915387e-45
372	Fibroblasts	hsa-miR-744	13.813762	67.44017	2.1054416014765613e-43	1.4009284502132504e-42
373	Fibroblasts	hsa-miR-346	13.790185	44.940742	2.920114770016904e-43	1.9063390762751863e-42
374	Fibroblasts	hsa-miR-410	13.492087	27.470535	1.7409972211618405e-41	1.0568158570561347e-40
375	Fibroblasts	hsa-miR-134	13.344205	15.044658	1.2802848387922566e-40	7.382975903702012e-40
376	Fibroblasts	hsa-miR-130a	13.25715	57.42968	4.101906284522331e-40	2.2891283458785914e-39
377	Fibroblasts	hsa-miR-431	12.597637	34.285015	2.175644768010828e-36	1.09097549236485e-35
378	Fibroblasts	hsa-miR-369	12.59013	74.10716	2.3927967582035076e-36	1.1827252547691622e-35
379	Fibroblasts	hsa-miR-126	12.446145	14.467438	1.4676463152854937e-35	7.152191902658885e-35
380	Fibroblasts	hsa-miR-1287	12.307367	44.095703	8.267617912287781e-35	3.865669996826449e-34
381	Fibroblasts	hsa-miR-212	12.166481	57.872536	4.688614955747832e-34	2.1630143662516662e-33
382	Fibroblasts	hsa-miR-629	12.069523	17.081879	1.5301976337028517e-33	6.96642606922614e-33
383	Fibroblasts	hsa-miR-523	11.796312	20.894323	4.07794265167909e-32	1.7860356423809684e-31
384	Fibroblasts	hsa-miR-127	11.793373	52.968822	4.2228268652550633e-32	1.8263726192228148e-31
385	Fibroblasts	hsa-miR-361	11.764429	8.051541	5.952763176040869e-32	2.542785257913754e-31
386	Fibroblasts	hsa-miR-409	11.463329	39.906258	2.0161297688415122e-30	8.111405814176317e-30
387	Fibroblasts	hsa-miR-598	11.385346	15.544143	4.947108069509849e-30	1.945112945511827e-29
388	Fibroblasts	hsa-miR-154	11.372855	22.922266	5.708885497332094e-30	2.2194094180639376e-29
389	Fibroblasts	hsa-miR-589	11.253086	28.588478	2.2362727289990548e-29	8.597226269263033e-29
390	Fibroblasts	hsa-miR-497	11.168395	32.84498	5.822338603345046e-29	2.213768304128995e-28
391	Fibroblasts	hsa-miR-519c	11.133636	15.88428	8.605150055908495e-29	3.2362846949394997e-28
392	Fibroblasts	hsa-miR-10b	11.065941	23.301226	1.8352595624412812e-28	6.8279549312331535e-28
393	Fibroblasts	hsa-miR-543	10.97419	26.477762	5.085985628028461e-28	1.852369502418787e-27
394	Fibroblasts	hsa-miR-766	10.945565	42.434845	6.9781188606628045e-28	2.515030339363886e-27
395	Fibroblasts	hsa-miR-139	10.8329525	68.20575	2.402813284417521e-27	8.570859756788272e-27
396	Fibroblasts	hsa-miR-148a	10.828416	40.11673	2.524859144039576e-27	8.914298610588707e-27
397	Fibroblasts	hsa-miR-449c	10.803018	17.741346	3.3307269612528104e-27	1.1640722511045176e-26
398	Fibroblasts	hsa-miR-1296	10.801165	31.16214	3.3986379152366216e-27	1.175928718671871e-26
399	Fibroblasts	hsa-miR-218	10.780208	53.17413	4.26920396325271e-27	1.4625193775103343e-26
400	Fibroblasts	hsa-miR-381	10.743533	43.50938	6.356458255488339e-27	2.1562103494107503e-26
401	Fibroblasts	hsa-miR-138	10.736057	15.693245	6.892556575327855e-27	2.3153636651101338e-26
402	Fibroblasts	hsa-miR-122	10.710915	35.929646	9.046338094346317e-27	3.009647096772909e-26
403	Fibroblasts	hsa-miR-146b	10.703663	42.266525	9.783279842148818e-27	3.2238236432223726e-26
404	Fibroblasts	hsa-miR-574	10.700404	15.095518	1.0133509380135124e-26	3.307730420308257e-26
405	Fibroblasts	hsa-miR-125a	10.518754	29.403503	7.080369706052944e-26	2.289540110555438e-25
406	Fibroblasts	hsa-miR-181c	10.507253	14.030896	7.998948758438384e-26	2.562626176314519e-25
407	Fibroblasts	hsa-miR-524	10.426171	15.272611	1.8832355305706016e-25	5.9236317597948015e-25
408	Fibroblasts	hsa-let-7e	10.139735	67.01018	3.680949237362981e-24	1.1074855966326883e-23
409	Fibroblasts	hsa-miR-1254	9.935754	26.080793	2.9096545083655244e-23	8.604619315337362e-23
410	Fibroblasts	hsa-miR-93	9.78522	2.861689	1.3031121473539724e-22	3.7888806973485246e-22
411	Fibroblasts	hsa-miR-424	9.631108	44.801815	5.908871738893988e-22	1.703724684714433e-21
412	Fibroblasts	hsa-miR-521	9.589354	104.0697	8.863858869941307e-22	2.5346241066113156e-21
413	Fibroblasts	hsa-miR-299	9.454698	22.202173	3.2395814297478994e-21	9.187665366334206e-21
414	Fibroblasts	hsa-miR-29c	9.215638	3.6817012	3.09431827076726e-20	8.430189934531276e-20
415	Fibroblasts	hsa-miR-541	9.063347	6.896951	1.2650756842449976e-19	3.393148734486583e-19
416	Fibroblasts	hsa-miR-223	9.020602	48.250214	1.8705817563692587e-19	4.978625290028951e-19
417	Fibroblasts	hsa-miR-551b	9.002009	25.836948	2.216242364010593e-19	5.809241348088373e-19
418	Fibroblasts	hsa-miR-1976	8.98364	33.285355	2.619547973555052e-19	6.81476390112818e-19
419	Fibroblasts	hsa-miR-708	8.949553	9.091551	3.569273311046653e-19	9.216183325538374e-19
420	Fibroblasts	hsa-let-7f	8.941469	10.058427	3.84028675622905e-19	9.842512723372232e-19
421	Fibroblasts	hsa-let-7c	8.796079	8.078212	1.4167974638071679e-18	3.5781892151626284e-18
422	Fibroblasts	hsa-miR-518b	8.637143	15.525156	5.763619186821079e-18	1.424253027061552e-17
423	Fibroblasts	hsa-miR-486	8.555423	19.537323	1.1743751511119756e-17	2.8414951208723326e-17
424	Fibroblasts	hsa-miR-193a	8.539002	33.262405	1.3538596708021652e-17	3.2530239312329804e-17
425	Fibroblasts	hsa-miR-509-3	8.430766	20.312351	3.4341036242188174e-17	8.138355164244594e-17
426	Fibroblasts	hsa-miR-517b	8.232311	18.650034	1.836350970771272e-16	4.293090783019325e-16
427	Fibroblasts	hsa-let-7d	8.178737	9.166255	2.868358095223816e-16	6.66075101307007e-16
428	Fibroblasts	hsa-miR-345	8.063344	8.0207205	7.423521376868726e-16	1.7123589309310528e-15
429	Fibroblasts	hsa-miR-1248	7.888115	13.867944	3.067848098068269e-15	6.937747986481183e-15
430	Fibroblasts	hsa-miR-670	7.886358	6.77633	3.1113322766734055e-15	6.990395894344145e-15
431	Fibroblasts	hsa-miR-217	7.8732915	26.787058	3.454299914216489e-15	7.71088884076713e-15
432	Fibroblasts	hsa-miR-1291	7.85144	19.208149	4.112872971675529e-15	9.122141334613673e-15
433	Fibroblasts	hsa-miR-34a	7.5622883	6.374299	3.9603959328940555e-14	8.564356204883395e-14
434	Fibroblasts	hsa-miR-671	7.470217	22.129677	8.006259442586537e-14	1.709978868601816e-13
435	Fibroblasts	hsa-miR-320a	7.332494	22.236488	2.2590879448566871e-13	4.737238963154023e-13
436	Fibroblasts	hsa-miR-493	7.2442565	9.2817135	4.34818072861375e-13	8.955181738692605e-13
437	Fibroblasts	hsa-miR-205	7.062319	33.567955	1.6374701198223588e-12	3.2749402396447177e-12
438	Fibroblasts	hsa-miR-517a	6.889294	13.331601	5.606996814054789e-12	1.102284600944862e-11
439	Fibroblasts	hsa-miR-197	6.7877665	13.2252	1.138826998715159e-11	2.2261815907087287e-11
440	Fibroblasts	hsa-miR-142	6.7468104	12.948947	1.5113033851996525e-11	2.9377020858375266e-11
441	Fibroblasts	hsa-miR-181a	6.716557	2.726381	1.8606873219751876e-11	3.5966358290693566e-11
442	Fibroblasts	hsa-miR-372	6.6463695	56.327873	3.0041071113754354e-11	5.742657793016026e-11
443	Fibroblasts	hsa-miR-143	6.5156426	30.849434	7.23791538070726e-11	1.3684801758058534e-10
444	Fibroblasts	hsa-miR-339	6.4336987	17.473604	1.245356605134561e-10	2.329153434467882e-10
445	Fibroblasts	hsa-miR-615	6.3021092	19.787693	2.9362219779160555e-10	5.319019918109713e-10
446	Fibroblasts	hsa-miR-124	6.2255964	10.12293	4.797279962378173e-10	8.645098265535667e-10
447	Fibroblasts	hsa-miR-190b	6.1430774	19.338469	8.093786316128201e-10	1.4435309615362667e-09
448	Fibroblasts	hsa-miR-433	6.1103315	9.618661	9.942427853204336e-10	1.7641436088249745e-09
449	Fibroblasts	hsa-miR-891a	6.1091175	17.12862	1.001834185442693e-09	1.7685440212406722e-09
450	Fibroblasts	hsa-miR-337	6.065766	24.72882	1.31326452441695e-09	2.2833644494887673e-09
451	Fibroblasts	hsa-miR-149	6.0429873	27.003378	1.5128633646985897e-09	2.6042324586353836e-09
452	Fibroblasts	hsa-miR-199a	5.9195127	31.84734	3.2289706670040765e-09	5.503565767405963e-09
453	Fibroblasts	hsa-miR-199b	5.8912716	18.18503	3.832352568995809e-09	6.4999705336889694e-09
454	Fibroblasts	hsa-miR-518e	5.849453	10.6073475	4.9319228472692875e-09	8.324123439781334e-09
455	Fibroblasts	hsa-miR-1306	5.8430634	27.53709	5.124944330655089e-09	8.607916205857577e-09
456	Fibroblasts	hsa-miR-9	5.7715983	17.388653	7.852313814799999e-09	1.3062022018849997e-08
457	Fibroblasts	hsa-miR-498	5.7430377	9.297665	9.299300411226056e-09	1.539501407791491e-08
458	Fibroblasts	hsa-miR-1271	5.641734	15.441114	1.6834607877984893e-08	2.7737020598965586e-08
459	Fibroblasts	hsa-miR-2110	5.5072374	11.3893175	3.645086774608085e-08	5.866046623322778e-08
460	Fibroblasts	hsa-miR-767	5.5004644	14.864221	3.787918197778084e-08	6.067683779774153e-08
461	Fibroblasts	hsa-miR-511	5.4975257	25.6292	3.851576927696779e-08	6.141224041396707e-08
462	Fibroblasts	hsa-miR-487a	5.332743	9.412847	9.67401022068421e-08	1.5284052677428022e-07
463	Fibroblasts	hsa-miR-628	5.293672	19.200378	1.1988435057932457e-07	1.8854538772930138e-07
464	Fibroblasts	hsa-miR-377	5.236998	9.607182	1.6320931248496036e-07	2.5552227203527727e-07
465	Fibroblasts	hsa-miR-892a	5.2127185	11.003501	1.8609318455338092e-07	2.900371254750892e-07
466	Fibroblasts	hsa-miR-214	5.197863	9.963341	2.0159243083079365e-07	3.12784668463922e-07
467	Fibroblasts	hsa-miR-206	5.1831675	18.81626	2.1814887457826275e-07	3.3696210091106654e-07
468	Fibroblasts	hsa-miR-450b	5.0879335	25.844124	3.6198578956423183e-07	5.469304942760883e-07
469	Fibroblasts	hsa-miR-491	4.705465	11.126666	2.5328800788757595e-06	3.729261733153246e-06
470	Fibroblasts	hsa-miR-99b	4.675722	24.6463	2.9292068901599237e-06	4.2763948691786225e-06
471	Fibroblasts	hsa-miR-30e	4.6587586	6.009544	3.181220950075905e-06	4.624800204732198e-06
472	Fibroblasts	hsa-miR-326	4.4963083	9.366979	6.914344840767785e-06	9.845116522245487e-06
473	Fibroblasts	hsa-miR-1	4.34718	16.241127	1.3789903718250556e-05	1.9554535600470052e-05
474	Fibroblasts	hsa-miR-34c	4.313604	11.234939	1.6061469030448097e-05	2.268272769197976e-05
475	Fibroblasts	hsa-miR-582	4.108121	5.802586	3.9889102451594866e-05	5.455189505237875e-05
476	Fibroblasts	hsa-miR-92b	4.049818	7.018509	5.1257506208212684e-05	6.954940058055524e-05
477	Fibroblasts	hsa-miR-520b	3.8434725	4.1269784	0.00012130555089876505	0.00016395203363661214
478	Fibroblasts	hsa-let-7i	3.8092256	0.9442402	0.00013940279115981743	0.00018767846591944293
479	Fibroblasts	hsa-miR-105	3.6316643	9.600495	0.00028159920314528456	0.0003733077558937489
480	Fibroblasts	hsa-miR-516b	3.5779936	17.673248	0.00034624204145051785	0.000455512343505244
481	Fibroblasts	hsa-miR-29b	3.3762805	1.6683362	0.0007347296411451011	0.0009557009617902443
482	Fibroblasts	hsa-miR-1292	3.2485886	9.029588	0.0011597908202629062	0.0015029499019137285
483	Fibroblasts	hsa-miR-874	3.2366724	12.826213	0.0012093215618487112	0.0015612882850733361
484	Fibroblasts	hsa-miR-33a	3.1599998	17.254442	0.0015776928176038374	0.0020293000553566086
485	Fibroblasts	hsa-miR-296	3.0933905	8.605745	0.00197883654236959	0.0025264850319552698
486	Fibroblasts	hsa-miR-329	3.0479298	7.2927804	0.0023042369831991687	0.002931124985981295
487	Fibroblasts	hsa-miR-330	3.025056	4.633193	0.0024858721323485966	0.0031505925193868662
488	Fibroblasts	hsa-miR-380	2.925701	4.679115	0.003436812227865366	0.004324134657605151
489	Fibroblasts	hsa-miR-1247	2.8402748	6.5643363	0.00450746933815166	0.0056302685595685
490	Fibroblasts	hsa-miR-338	2.6362617	20.246744	0.008382508381322514	0.010358385356919964
491	Fibroblasts	hsa-miR-382	2.5382483	14.264998	0.011140888810584044	0.013621016001632789
492	Fibroblasts	hsa-miR-489	2.3628597	4.757478	0.018134535402113548	0.021862540937739677
493	Fibroblasts	hsa-miR-937	2.2911708	4.5996876	0.02195354143258768	0.026192845985087372
494	Fibroblasts	hsa-miR-483	2.232484	9.039242	0.025582978738856618	0.0304182496345168
495	Fibroblasts	hsa-miR-877	2.10377	6.4146852	0.03539851770262772	0.04180166254303477
496	Fibroblasts	hsa-miR-1307	2.079618	7.5524755	0.03756057725749402	0.04420394466358139
497	Fibroblasts	hsa-miR-423	1.7980378	0.8499537	0.07217102712179406	0.08323725128046915
498	Fibroblasts	hsa-miR-548b	1.6611131	1.7148639	0.09669072359132269	0.11004931040328175
499	Fibroblasts	hsa-miR-1301	1.5546659	7.4501376	0.12002564952530899	0.13483400888232763
500	Fibroblasts	hsa-miR-659	1.5112181	4.4884906	0.13073289137934332	0.1463869916415948
501	Fibroblasts	hsa-miR-150	1.4995894	2.6092925	0.13372079068390255	0.14924965669880735
502	Fibroblasts	hsa-miR-376c	1.406496	6.0795746	0.15957688243458035	0.17753569557030482
503	Fibroblasts	hsa-miR-551a	1.2916787	0.66605324	0.19646842841942047	0.21718235218249035
504	Fibroblasts	hsa-miR-1197	1.2872062	2.1553855	0.19802244338102637	0.21820307455361504
505	Fibroblasts	hsa-miR-144	1.2637252	3.2469919	0.20632869459671355	0.22663405819194568
506	Fibroblasts	hsa-miR-490	1.2567927	2.9914482	0.208828722967337	0.2286542346414513
507	Fibroblasts	hsa-miR-31	1.1742098	1.1969051	0.24031099296940317	0.26147045146985376
508	Fibroblasts	hsa-miR-508	1.1643702	4.25061	0.24427403344128396	0.26494926511186284
509	Fibroblasts	hsa-miR-496	1.131369	7.769276	0.25789982468416295	0.2788541854397512
510	Fibroblasts	hsa-miR-204	1.0453678	4.712325	0.29585300917626123	0.31691994171822413
511	Fibroblasts	hsa-miR-760	1.0108651	1.969406	0.3120809942432171	0.33327167903750965
512	Fibroblasts	hsa-miR-487b	0.9323715	3.5931423	0.35114458000504	0.37383392209767335
513	Fibroblasts	hsa-miR-342	0.85975605	1.3404952	0.38992351420289506	0.41384520219080273
514	Fibroblasts	hsa-miR-193b	0.67906415	0.69195557	0.49709719676610264	0.5196242600636601
515	Fibroblasts	hsa-miR-770	0.6157134	3.5551283	0.5380836939744751	0.559089964309815
516	Fibroblasts	hsa-miR-520c	0.5034199	2.104137	0.6146690844154148	0.6348522483812941
517	Fibroblasts	hsa-miR-518d	0.32882985	-0.9664991	0.7422842881013803	0.7621079041040878
518	Fibroblasts	hsa-miR-668	0.31563577	-0.6940319	0.7522789776082035	0.7700843971965633
519	Fibroblasts	hsa-miR-30c	0.13583839	0.06458316	0.8919490385417487	0.905027470191921
520	Fibroblasts	hsa-miR-624	0.064980075	-1.0912496	0.9481898619537048	0.9509382383651649
521	Fibroblasts	hsa-miR-660	-0.014791434	-1.2454859	0.9881985737134238	0.9881985737134238
522	Fibroblasts	hsa-miR-28	-0.09692702	-1.9690152	0.922784351429493	0.9281493767285017
523	Fibroblasts	hsa-miR-184	-0.109194644	0.37694263	0.9130481077240018	0.9210339512317919
524	Fibroblasts	hsa-miR-518f	-0.11306022	1.4036859	0.9099828088301902	0.9206258826176779
525	Fibroblasts	hsa-miR-539	-0.18024464	-7.1653543	0.8569605131145205	0.8720833456988945
526	Fibroblasts	hsa-miR-187	-0.22548151	-0.8401816	0.8216047074674815	0.8385699964122377
527	Fibroblasts	hsa-miR-1293	-0.4568732	-0.5104623	0.6477621842077532	0.6670408206425078
528	Fibroblasts	hsa-miR-133b	-0.52741206	-3.179814	0.5979074764487031	0.6193891821893751
529	Fibroblasts	hsa-miR-1228	-0.6282366	-0.34792322	0.5298489589173878	0.5521919873054705
530	Fibroblasts	hsa-miR-616	-0.6817797	-4.5864763	0.4953782806990936	0.5193966215814739
531	Fibroblasts	hsa-miR-27b	-0.6849424	-38.07821	0.4933802575323626	0.5188740702316033
532	Fibroblasts	hsa-miR-376b	-0.7404981	-3.2631612	0.4589977840731253	0.4841866868576261
533	Fibroblasts	hsa-miR-518c	-0.82780915	-3.0412858	0.40777859827439	0.4314721559722903
534	Fibroblasts	hsa-miR-769	-1.0544088	0.07617374	0.2916957985361509	0.3134371002903982
535	Fibroblasts	hsa-miR-1258	-1.1044377	-3.6508894	0.26940331359295977	0.29038488007216223
536	Fibroblasts	hsa-miR-375	-1.1773087	-34.81822	0.2390723256834858	0.26094329554096557
537	Fibroblasts	hsa-miR-512	-1.4039723	-4.107287	0.16032712135820826	0.17779866663442326
538	Fibroblasts	hsa-miR-515	-1.5735785	-4.281319	0.11558491938251994	0.1302683456232961
539	Fibroblasts	hsa-miR-153	-1.6080812	-3.9087167	0.1078173896479436	0.1219111660725114
540	Fibroblasts	hsa-miR-513a	-1.6101897	-3.6784148	0.10735644331249032	0.12178796520039885
541	Fibroblasts	hsa-miR-656	-1.6982994	-2.323264	0.08945126959619619	0.10214567419235605
542	Fibroblasts	hsa-miR-520g	-1.7042735	-1.785469	0.08833000911628065	0.1011992819676593
543	Fibroblasts	hsa-miR-302c	-1.7062541	-6.7891946	0.08796076520700635	0.10111104571968171
544	Fibroblasts	hsa-miR-324	-1.8136278	-0.85182035	0.06973503999035763	0.08069673523967806
545	Fibroblasts	hsa-miR-21	-1.8139154	-0.1682093	0.0696907558794025	0.08069673523967806
546	Fibroblasts	hsa-miR-101	-2.021794	-1.3216426	0.04319762578800898	0.05032450681027309
547	Fibroblasts	hsa-miR-373	-2.027864	-10.283723	0.042574126563612515	0.04976570199665517
548	Fibroblasts	hsa-miR-1262	-2.0294614	-3.3391342	0.04241131846030375	0.04974344470259355
549	Fibroblasts	hsa-miR-652	-2.1518502	-2.8938453	0.03140916132851078	0.037217704861865514
550	Fibroblasts	hsa-miR-25	-2.3189645	-5.2773757	0.020396957831549746	0.024419887230851943
551	Fibroblasts	hsa-miR-331	-2.3279417	-1.5826131	0.0199152020305978	0.02392590243953763
552	Fibroblasts	hsa-miR-132	-2.3799193	-25.05994	0.01731642857635702	0.020949245760208145
553	Fibroblasts	hsa-miR-520e	-2.4546113	-39.89216	0.014103700667647568	0.01712238747721424
554	Fibroblasts	hsa-miR-1251	-2.5170674	-5.446821	0.011833614045422837	0.014417008660972891
555	Fibroblasts	hsa-miR-501	-2.5723038	-2.3069553	0.010102419676783174	0.01239516740484744
556	Fibroblasts	hsa-miR-29a	-2.6280832	-2.0225224	0.008586751970518227	0.010573011323129204
557	Fibroblasts	hsa-miR-519d	-2.7982645	-3.5058677	0.005137801699351361	0.00637161070958986
558	Fibroblasts	hsa-miR-548f	-2.8278794	-10.231283	0.004685746441496964	0.005831900247330754
559	Fibroblasts	hsa-miR-526b	-2.891965	-10.501171	0.0038284071535802135	0.004799379982386789
560	Fibroblasts	hsa-miR-449b	-2.9811606	-8.944679	0.002871580057058424	0.003626155838475236
561	Fibroblasts	hsa-miR-885	-3.1469336	-4.385051	0.0016499251750765728	0.0021143485576907194
562	Fibroblasts	hsa-miR-522	-3.4044259	-7.3195987	0.0006630331506074583	0.000865696113623323
563	Fibroblasts	hsa-miR-503	-3.4383535	-6.6976447	0.000585263267340654	0.0007670495852267663
564	Fibroblasts	hsa-miR-935	-3.5865872	-12.052924	0.0003350340090407191	0.00044244949285530077
565	Fibroblasts	hsa-miR-98	-3.6430056	-11.293984	0.00026947303684202374	0.00035860642595130854
566	Fibroblasts	hsa-miR-873	-3.70658	-9.154582	0.00021007693739265478	0.00028064332176779363
567	Fibroblasts	hsa-miR-892b	-3.8001525	-7.2842913	0.0001446070448963093	0.00019393037803923648
568	Fibroblasts	hsa-miR-7	-4.0903587	-9.867163	4.30706815089965e-05	5.8671085835089715e-05
569	Fibroblasts	hsa-miR-653	-4.1126575	-19.117397	3.911304154809139e-05	5.370282688745882e-05
570	Fibroblasts	hsa-miR-129	-4.144988	-24.660522	3.398317649763929e-05	4.684533493300077e-05
571	Fibroblasts	hsa-miR-495	-4.16914	-15.366796	3.05751528869954e-05	4.231601159560163e-05
572	Fibroblasts	hsa-miR-136	-4.1993294	-6.544061	2.6770643532636735e-05	3.719936812165587e-05
573	Fibroblasts	hsa-miR-506	-4.2066135	-13.166934	2.5922594870831437e-05	3.61662009084987e-05
574	Fibroblasts	hsa-miR-320b	-4.231628	-7.6554112	2.3200597306689042e-05	3.2499622138115014e-05
575	Fibroblasts	hsa-miR-412	-4.306096	-11.872591	1.6616078148814427e-05	2.3370581461340616e-05
576	Fibroblasts	hsa-miR-34b	-4.534325	-20.36261	5.77879371116077e-06	8.262242248188538e-06
577	Fibroblasts	hsa-miR-1266	-4.543398	-6.592699	5.535456243777256e-06	7.94716954500801e-06
578	Fibroblasts	hsa-miR-450a	-4.561576	-13.240202	5.077110746204824e-06	7.319501325778622e-06
579	Fibroblasts	hsa-miR-221	-4.6455326	-11.298516	3.3920036693294153e-06	4.910599454343003e-06
580	Fibroblasts	hsa-miR-18b	-4.687351	-15.068753	2.7676400163486806e-06	4.057641718884083e-06
581	Fibroblasts	hsa-miR-140	-4.7366133	-8.3045635	2.1731934538817516e-06	3.2133544232610513e-06
582	Fibroblasts	hsa-miR-576	-4.9145894	-8.418191	8.896861294254207e-07	1.3211648102197235e-06
583	Fibroblasts	hsa-miR-106b	-4.9289017	-0.90542775	8.269309463156987e-07	1.2332677044191024e-06
584	Fibroblasts	hsa-miR-107	-4.9963098	-2.2653265	5.843772140814244e-07	8.753009353773717e-07
585	Fibroblasts	hsa-miR-1277	-5.0718646	-13.556668	3.9393699950158047e-07	5.926182688154211e-07
586	Fibroblasts	hsa-miR-542	-5.1121817	-6.1155276	3.184596801875527e-07	4.83276532214444e-07
587	Fibroblasts	hsa-miR-1179	-5.122692	-34.81346	3.01204115947034e-07	4.5910407100296813e-07
588	Fibroblasts	hsa-miR-505	-5.1417003	-16.655373	2.7226297451025997e-07	4.1682738575464584e-07
589	Fibroblasts	hsa-miR-320d	-5.1773214	-10.8886385	2.250943966716015e-07	3.461451611038849e-07
590	Fibroblasts	hsa-let-7g	-5.386957	-4.6298714	7.16605261155958e-08	1.1373643135778049e-07
591	Fibroblasts	hsa-miR-24	-5.5103045	-0.42182392	3.582139818709411e-08	5.79168400595073e-08
592	Fibroblasts	hsa-miR-888	-5.5547104	-14.86611	2.7807223697803103e-08	4.517041971568015e-08
593	Fibroblasts	hsa-miR-651	-5.5835266	-28.516542	2.3568965856534704e-08	3.84663310677406e-08
594	Fibroblasts	hsa-miR-224	-5.585603	-7.6458373	2.3289045338516064e-08	3.8189619370268046e-08
595	Fibroblasts	hsa-miR-137	-5.7955585	-26.276245	6.80941914617573e-09	1.1381927654960399e-08
596	Fibroblasts	hsa-miR-196b	-5.934592	-14.531035	2.9457787913921346e-09	5.04573991000831e-09
597	Fibroblasts	hsa-miR-30b	-6.0533066	-14.394559	1.4190258339977553e-09	2.4549146928161163e-09
598	Fibroblasts	hsa-miR-592	-6.0670757	-23.226522	1.3026030080477551e-09	2.2762658625480974e-09
599	Fibroblasts	hsa-miR-887	-6.077139	-15.503095	1.2234583876718595e-09	2.148815239261236e-09
600	Fibroblasts	hsa-miR-96	-6.150936	-41.78383	7.702687317001771e-10	1.3808962754832192e-09
601	Fibroblasts	hsa-miR-513b	-6.3253345	-15.85541	2.526844191448903e-10	4.6015162644280023e-10
602	Fibroblasts	hsa-miR-379	-6.355237	-7.900055	2.0810558582500176e-10	3.8097636346799264e-10
603	Fibroblasts	hsa-miR-133a	-6.3695173	-19.22495	1.8962411684414636e-10	3.4898906610678004e-10
604	Fibroblasts	hsa-miR-516a	-6.379165	-19.92373	1.780558772356562e-10	3.29450981409289e-10
605	Fibroblasts	hsa-miR-485	-6.3927746	-29.649052	1.6290230722339317e-10	3.0303332418975287e-10
606	Fibroblasts	hsa-miR-509	-6.4639525	-21.074514	1.0200297773934397e-10	1.918099472707229e-10
607	Fibroblasts	hsa-miR-27a	-6.548484	-4.231902	5.8124084626981605e-11	1.1049963341173426e-10
608	Fibroblasts	hsa-miR-584	-6.6520877	-8.092246	2.8896397725597424e-11	5.554529785031505e-11
609	Fibroblasts	hsa-miR-374a	-6.899549	-14.407573	5.216791756894651e-12	1.0314342559345994e-11
610	Fibroblasts	hsa-miR-301a	-7.0203404	-29.84974	2.213284854680279e-12	4.401129653559635e-12
611	Fibroblasts	hsa-miR-99a	-7.065737	-11.085338	1.5976584738657359e-12	3.2138943718461896e-12
612	Fibroblasts	hsa-miR-141	-7.068005	-40.692013	1.5717671436457092e-12	3.1803007701837156e-12
613	Fibroblasts	hsa-miR-519e	-7.088196	-23.486273	1.3587182661453192e-12	2.7653912946251792e-12
614	Fibroblasts	hsa-miR-202	-7.2103925	-17.603922	5.57907575579289e-13	1.1422249772215028e-12
615	Fibroblasts	hsa-miR-301b	-7.270293	-33.383564	3.587081083445361e-13	7.431916496240089e-13
616	Fibroblasts	hsa-miR-1250	-7.279366	-17.544687	3.3539233653751683e-13	6.990707737468725e-13
617	Fibroblasts	hsa-miR-891b	-7.4650736	-23.137878	8.325301149681909e-14	1.7564354864572808e-13
618	Fibroblasts	hsa-let-7a	-7.468396	-8.569193	8.117813467837071e-14	1.7231677667924089e-13
619	Fibroblasts	hsa-miR-449a	-7.4892573	-24.232273	6.926432180448929e-14	1.488537599028155e-13
620	Fibroblasts	hsa-miR-520a	-7.6203675	-26.611134	2.5295398283288583e-14	5.504533211331981e-14
621	Fibroblasts	hsa-miR-1537	-7.6554775	-30.888414	1.925953394511096e-14	4.217594142410375e-14
622	Fibroblasts	hsa-miR-15a	-7.7981524	-15.775897	6.282007076373735e-15	1.3844423238377785e-14
623	Fibroblasts	hsa-miR-1226	-7.953191	-19.20372	1.8176778246657856e-15	4.1376087324629066e-15
624	Fibroblasts	hsa-miR-934	-7.9791317	-17.613472	1.473660163329635e-15	3.376731235179164e-15
625	Fibroblasts	hsa-miR-18a	-8.36454	-15.880066	6.035000790857148e-17	1.4204831793446077e-16
626	Fibroblasts	hsa-miR-376a	-8.536063	-32.744755	1.388727348649238e-17	3.3137907767768026e-17
627	Fibroblasts	hsa-miR-23a	-8.564688	-7.3717237	1.0836944829956429e-17	2.6405513458907917e-17
628	Fibroblasts	hsa-miR-507	-8.636344	-16.704916	5.8040369021872495e-18	1.424253027061552e-17
629	Fibroblasts	hsa-miR-200a	-8.720461	-4.505741	2.77072147190167e-18	6.8969038077552355e-18
630	Fibroblasts	hsa-miR-1323	-8.747935	-25.196026	2.1729226106719538e-18	5.448052342699246e-18
631	Fibroblasts	hsa-miR-135a	-8.928786	-32.968235	4.3070646875392887e-19	1.0957679278592601e-18
632	Fibroblasts	hsa-miR-19a	-9.006322	-129.2697	2.130830476199366e-19	5.627994998205959e-19
633	Fibroblasts	hsa-miR-504	-9.093058	-45.70978	9.629197995786825e-20	2.602892583236126e-19
634	Fibroblasts	hsa-miR-320c	-9.259821	-64.18385	2.0477542610403387e-20	5.623198208888549e-20
635	Fibroblasts	hsa-miR-374b	-9.289308	-17.173481	1.5529479005379153e-20	4.298559788688949e-20
636	Fibroblasts	hsa-miR-577	-9.36975	-71.62308	7.2704313518955e-21	2.028684877222454e-20
637	Fibroblasts	hsa-miR-494	-9.393104	-87.72498	5.825783209577746e-21	1.6387975532633333e-20
638	Fibroblasts	hsa-miR-185	-9.8795595	-9.942573	5.105679926960389e-23	1.4970891989222835e-22
639	Fibroblasts	hsa-miR-335	-9.995942	-29.980743	1.5876992696645702e-23	4.735723683654666e-23
640	Fibroblasts	hsa-miR-148b	-10.191298	-10.015548	2.1684964403153636e-24	6.581576915343121e-24
641	Fibroblasts	hsa-miR-590	-10.227973	-83.80204	1.4859709365263364e-24	4.5499641065319685e-24
642	Fibroblasts	hsa-miR-519b	-10.241998	-54.824017	1.285542024725653e-24	3.9714066120988926e-24
643	Fibroblasts	hsa-miR-383	-10.318734	-32.632843	5.798250783312798e-25	1.8073826766002055e-24
644	Fibroblasts	hsa-miR-421	-10.430293	-29.333002	1.8033151501158836e-25	5.724284788441245e-25
645	Fibroblasts	hsa-miR-525	-10.983231	-27.876255	4.601673876732928e-28	1.693807618457014e-27
646	Fibroblasts	hsa-miR-33b	-11.456556	-62.522247	2.1801144619172494e-30	8.670340273831819e-30
647	Fibroblasts	hsa-miR-1911	-11.530034	-40.092625	9.31064813208435e-31	3.78998147494257e-30
648	Fibroblasts	hsa-miR-32	-11.548212	-41.45448	7.537195923862134e-31	3.1046068924479743e-30
649	Fibroblasts	hsa-miR-135b	-11.59741	-65.97813	4.2473604993366335e-31	1.770586425024669e-30
650	Fibroblasts	hsa-miR-222	-11.620795	-18.259674	3.231128464858709e-31	1.3633785961476991e-30
651	Fibroblasts	hsa-miR-367	-12.009846	-55.786823	3.1543368877790704e-33	1.3992314912455876e-32
652	Fibroblasts	hsa-miR-210	-12.0103245	-11.808257	3.136111473651073e-33	1.3992314912455876e-32
653	Fibroblasts	hsa-miR-183	-12.317846	-11.538211	7.260781125865284e-35	3.441411328149847e-34
654	Fibroblasts	hsa-miR-890	-12.36682	-87.72778	3.951551418054273e-35	1.8989399870094145e-34
655	Fibroblasts	hsa-miR-548d	-12.6571865	-35.19654	1.0209316433667478e-36	5.1947404206602164e-36
656	Fibroblasts	hsa-miR-26a	-12.687887	-0.58336645	6.902251217825904e-37	3.564446151295169e-36
657	Fibroblasts	hsa-miR-130b	-12.986303	-13.264365	1.463249580776131e-38	7.670975074977899e-38
658	Fibroblasts	hsa-miR-15b	-13.119427	-11.409723	2.548556171798009e-39	1.3566160545263249e-38
659	Fibroblasts	hsa-miR-302a	-13.13818	-50.914806	1.989557386287947e-39	1.0756044619619215e-38
660	Fibroblasts	hsa-miR-429	-13.241304	-49.68145	5.066131863679461e-40	2.7823517854493548e-39
661	Fibroblasts	hsa-miR-302b	-13.331427	-76.78279	1.5196364947401508e-40	8.61957749475561e-40
662	Fibroblasts	hsa-miR-188	-13.388771	-49.45108	7.03346269356648e-41	4.12470863046441e-40
663	Fibroblasts	hsa-miR-1275	-13.46324	-36.148533	2.573792226375223e-41	1.5354001902169435e-40
664	Fibroblasts	hsa-miR-454	-13.514259	-69.86623	1.288466082528221e-41	7.960879724192223e-41
665	Fibroblasts	hsa-miR-146a	-13.577705	-16.71012	5.430094689930094e-42	3.4160232049378405e-41
666	Fibroblasts	hsa-miR-186	-13.646871	-128.71136	2.107354262341881e-42	1.3502677310560942e-41
667	Fibroblasts	hsa-miR-26b	-14.34702	-6.014401	1.1121452514540199e-46	7.853107285777364e-46
668	Fibroblasts	hsa-miR-802	-14.603745	-42.811184	2.6583058851170617e-48	1.9995083396750074e-47
669	Fibroblasts	hsa-miR-944	-14.62269	-39.203728	2.0128746469468623e-48	1.5476769507635876e-47
670	Fibroblasts	hsa-miR-425	-14.763225	-9.082062	2.5289443766335417e-49	1.9886698961709215e-48
671	Fibroblasts	hsa-miR-19b	-14.896539	-38.823723	3.4709829119606854e-50	2.8594287798533265e-49
672	Fibroblasts	hsa-miR-520f	-15.268273	-52.808113	1.2442333321492544e-52	1.1329071919043211e-51
673	Fibroblasts	hsa-miR-30d	-15.634897	-11.987827	4.211560332618106e-55	3.938378040772607e-54
674	Fibroblasts	hsa-miR-23b	-15.9437275	-28.741539	3.1498875080181076e-57	3.2054737581596035e-56
675	Fibroblasts	hsa-miR-627	-16.365013	-45.28483	3.399591811988472e-60	3.564420505903065e-59
676	Fibroblasts	hsa-miR-16	-16.535097	-15.325579	2.050451124371666e-61	2.217050278226864e-60
677	Fibroblasts	hsa-miR-196a	-16.569313	-14.572207	1.161452012314874e-61	1.296330310519182e-60
678	Fibroblasts	hsa-miR-655	-16.956861	-75.147255	1.7125117411170278e-64	2.0432036635396263e-63
679	Fibroblasts	hsa-miR-200b	-17.123657	-121.59759	9.886593376042347e-66	1.2217004671823758e-64
680	Fibroblasts	hsa-miR-215	-17.330065	-29.82705	2.7901067159318036e-67	3.5754700878237186e-66
681	Fibroblasts	hsa-miR-452	-17.358467	-24.414171	1.702097848226451e-67	2.355703421945408e-66
682	Fibroblasts	hsa-miR-155	-17.87834	-26.64906	1.7394262229178889e-71	2.6167020570851723e-70
683	Fibroblasts	hsa-miR-95	-18.143913	-64.78583	1.4344281236649896e-73	2.481560653940432e-72
684	Fibroblasts	hsa-miR-191	-18.173178	-18.454998	8.417969749599621e-74	1.5329565965060362e-72
685	Fibroblasts	hsa-miR-200c	-18.301636	-89.66084	8.030117454325179e-75	1.5435670217758398e-73
686	Fibroblasts	hsa-miR-340	-18.902367	-33.207455	1.0905058621648388e-79	2.2195001665237304e-78
687	Fibroblasts	hsa-miR-10a	-20.28931	-26.391161	1.5982035585004955e-91	5.027076647647014e-90
688	Fibroblasts	hsa-miR-192	-20.4739	-149.13744	3.6796143023683124e-93	1.2731465486194362e-91
689	Fibroblasts	hsa-miR-194	-21.546167	-126.93816	5.751566589581254e-103	3.980084079990228e-101
690	Fibroblasts	hsa-miR-302d	-22.013454	-87.33526	2.140423853955478e-107	2.4686221782286515e-105
691	Fibroblasts	hsa-miR-362	-23.757566	-37.989388	9.176991478183059e-125	3.175239051451338e-122
692	Myofibroblasts	hsa-miR-1283	7.085549	256.08185	1.3849421854508165e-12	1.5447828371471521e-10
693	Myofibroblasts	hsa-miR-484	6.9822273	14.762424	2.9053674992122025e-12	2.0105143094548443e-10
694	Myofibroblasts	hsa-miR-1180	6.9204664	82.660225	4.50159244333191e-12	2.5959183089880687e-10
695	Myofibroblasts	hsa-miR-328	6.3808713	48.81095	1.7608300428289182e-10	6.318175110648451e-09
696	Myofibroblasts	hsa-miR-99b	6.3215485	130.54607	2.589549344194845e-10	8.145309755376513e-09
697	Myofibroblasts	hsa-miR-891a	6.2751117	67.48346	3.4938303858856056e-10	9.298963950126304e-09
698	Myofibroblasts	hsa-miR-766	5.8566008	80.60538	4.72436912211272e-09	8.60332482237369e-08
699	Myofibroblasts	hsa-miR-532	5.670622	32.71138	1.4228027795505935e-08	2.237680735111388e-07
700	Myofibroblasts	hsa-miR-363	5.580418	46.541363	2.399408084968472e-08	3.459146655829548e-07
701	Myofibroblasts	hsa-miR-616	5.5067	42.377655	3.6562252502434806e-08	5.060215746336977e-07
702	Myofibroblasts	hsa-miR-326	5.4947424	36.312527	3.91280811016635e-08	5.089470955675639e-07
703	Myofibroblasts	hsa-miR-324	5.4881253	14.910165	4.0622184989018424e-08	5.089470955675639e-07
704	Myofibroblasts	hsa-miR-125b	5.410228	54.08125	6.294466671694693e-08	7.259618228021213e-07
705	Myofibroblasts	hsa-miR-195	5.2946	42.049835	1.1927705557278502e-07	1.289683163380738e-06
706	Myofibroblasts	hsa-miR-197	5.272891	33.34383	1.3429128832717916e-07	1.3666113459177644e-06
707	Myofibroblasts	hsa-miR-346	5.2583795	67.00308	1.453303060476986e-07	1.4366938826429634e-06
708	Myofibroblasts	hsa-miR-501	5.2264543	14.58367	1.7279148097136883e-07	1.6607181226692671e-06
709	Myofibroblasts	hsa-miR-675	5.14786	50.43658	2.6347480127226997e-07	2.399007401058037e-06
710	Myofibroblasts	hsa-miR-887	5.031536	49.26582	4.865653771539534e-07	4.208790512381697e-06
711	Myofibroblasts	hsa-miR-130a	4.979411	72.30045	6.377810579501398e-07	5.25410109644639e-06
712	Myofibroblasts	hsa-miR-1226	4.9103365	50.44336	9.092034774008841e-07	6.9907645151267985e-06
713	Myofibroblasts	hsa-miR-432	4.808059	84.53733	1.52402519936328e-06	1.098568164541031e-05
714	Myofibroblasts	hsa-miR-520d	4.7548895	23.842724	1.9855518774055627e-06	1.4020427542496421e-05
715	Myofibroblasts	hsa-miR-433	4.6564436	27.290539	3.217186370999231e-06	2.2262929687314676e-05
716	Myofibroblasts	hsa-miR-132	4.6138377	112.69543	3.953011128899137e-06	2.681846765880591e-05
717	Myofibroblasts	hsa-miR-28	4.4900837	104.63168	7.119515001087387e-06	4.561763315511548e-05
718	Myofibroblasts	hsa-miR-1271	4.4753404	39.897713	7.62897537903351e-06	4.799319056628354e-05
719	Myofibroblasts	hsa-miR-193b	4.4001126	15.349981	1.0819469431288166e-05	6.684886470045903e-05
720	Myofibroblasts	hsa-miR-518c	4.3875747	48.117783	1.1462161288626126e-05	6.957732992744982e-05
721	Myofibroblasts	hsa-miR-1306	4.3746886	75.79213	1.2160597831115001e-05	7.254425602699639e-05
722	Myofibroblasts	hsa-miR-1292	4.355185	50.278915	1.3295451262236077e-05	7.769467010890962e-05
723	Myofibroblasts	hsa-miR-1250	4.3488	37.988815	1.3688443309589379e-05	7.769467010890962e-05
724	Myofibroblasts	hsa-miR-1976	4.3193126	47.588467	1.5651585210227343e-05	8.461638254279158e-05
725	Myofibroblasts	hsa-miR-377	4.2533727	35.441444	2.1057478291041614e-05	0.00010714540424559409
726	Myofibroblasts	hsa-miR-149	4.0757523	64.58042	4.5865866619333304e-05	0.00021159453133719097
727	Myofibroblasts	hsa-miR-152	4.048006	91.93371	5.1655794951060016e-05	0.00023246119379845978
728	Myofibroblasts	hsa-miR-589	4.047658	36.750896	5.173269341757631e-05	0.00023246119379845978
729	Myofibroblasts	hsa-miR-140	4.043827	24.09472	5.258576794022247e-05	0.00023326507317073046
730	Myofibroblasts	hsa-miR-216a	3.9939072	74.54489	6.499327376514724e-05	0.0002810959090342618
731	Myofibroblasts	hsa-miR-449c	3.9622142	27.703815	7.42578533648055e-05	0.0003172002131385519
732	Myofibroblasts	hsa-miR-381	3.9373705	58.705658	8.237932615509916e-05	0.00034760057133736966
733	Myofibroblasts	hsa-miR-2110	3.9228592	25.763128	8.750431953078725e-05	0.0003647770428632818
734	Myofibroblasts	hsa-miR-574	3.898828	22.155842	9.665935434168795e-05	0.0003981444833598099
735	Myofibroblasts	hsa-miR-139	3.8525076	75.201096	0.00011691440482009696	0.00047037655892736684
736	Myofibroblasts	hsa-miR-654	3.8457742	15.27784	0.00012017241550792719	0.0004779270777671587
737	Myofibroblasts	hsa-miR-877	3.79272	39.003166	0.00014900602832027956	0.0005792818629080531
738	Myofibroblasts	hsa-miR-296	3.712617	32.7941	0.0002051273289461422	0.0007631618904877979
739	Myofibroblasts	hsa-miR-516b	3.697757	57.85482	0.00021751290306604084	0.0008006326006473419
740	Myofibroblasts	hsa-miR-105	3.6871927	34.77232	0.00022674164791408136	0.00082581694924497
741	Myofibroblasts	hsa-miR-30e	3.65608	13.990316	0.00025610136451501757	0.000923032001272876
742	Myofibroblasts	hsa-miR-29c	3.6321652	5.375102	0.000281053116915584	0.0009922895760488986
743	Myofibroblasts	hsa-miR-423	3.6164927	5.611601	0.00029862164078254405	0.001043667552633942
744	Myofibroblasts	hsa-miR-483	3.5728424	38.095287	0.0003531275020633587	0.001221821157139221
745	Myofibroblasts	hsa-miR-769	3.5507848	21.354853	0.0003840843226225869	0.0013157740161130204
746	Myofibroblasts	hsa-miR-517a	3.5398722	26.257645	0.0004003208800522839	0.001357951220569512
747	Myofibroblasts	hsa-miR-92b	3.504348	15.23826	0.00045772666224794516	0.0015083183346456099
748	Myofibroblasts	hsa-miR-218	3.485193	59.78957	0.0004917823371278733	0.0016027144918273344
749	Myofibroblasts	hsa-miR-1228	3.4831033	45.26363	0.0004956371405361987	0.0016027144918273344
750	Myofibroblasts	hsa-miR-29b	3.456286	8.511646	0.0005476737828376102	0.0017545845264982697
751	Myofibroblasts	hsa-miR-504	3.4180918	68.0973	0.0006306182409894234	0.001983581012566732
752	Myofibroblasts	hsa-miR-892a	3.4075274	25.656775	0.0006555430665267325	0.002043404513677923
753	Myofibroblasts	hsa-miR-338	3.3598137	73.49344	0.0007799503695469522	0.0024094895344932634
754	Myofibroblasts	hsa-miR-223	3.2055278	62.977287	0.0013481507337181479	0.0040212082229868894
755	Myofibroblasts	hsa-miR-181c	3.185908	15.641679	0.0014430039020576467	0.004234577808343389
756	Myofibroblasts	hsa-miR-143	3.1655922	67.96535	0.0015476765595235733	0.0044255875173153415
757	Myofibroblasts	hsa-miR-330	3.1601357	14.089	0.0015769562697997657	0.00446375513467683
758	Myofibroblasts	hsa-miR-656	3.1570013	24.20713	0.0015940063191472499	0.00446375513467683
759	Myofibroblasts	hsa-miR-193a	3.1559565	67.42112	0.0015997272736992107	0.00446375513467683
760	Myofibroblasts	hsa-miR-128	3.1369174	5.124326	0.001707342085367361	0.004688415567754817
761	Myofibroblasts	hsa-miR-935	3.070397	37.955616	0.002137745503036229	0.005646259114889582
762	Myofibroblasts	hsa-miR-670	3.0346406	14.933455	0.0024082254414238653	0.006312469717671647
763	Myofibroblasts	hsa-miR-122	2.9049659	29.728304	0.0036729306965469794	0.0092089421811975
764	Myofibroblasts	hsa-miR-30c	2.902528	2.173056	0.0037016405739857517	0.009214155673374604
765	Myofibroblasts	hsa-miR-99a	2.898929	16.373466	0.003744394807981497	0.00925400431115427
766	Myofibroblasts	hsa-miR-525	2.8865073	26.609615	0.003895436659090181	0.00955901478046243
767	Myofibroblasts	hsa-miR-146b	2.794911	44.702717	0.0051914024253294135	0.01256101565848935
768	Myofibroblasts	hsa-miR-431	2.7612443	27.824583	0.005758159545748111	0.013835577797422545
769	Myofibroblasts	hsa-miR-138	2.7549753	9.505528	0.005869656838109824	0.01400621562748965
770	Myofibroblasts	hsa-miR-497	2.7279258	22.598719	0.006373392470357045	0.015104067087284505
771	Myofibroblasts	hsa-miR-937	2.7042432	32.2164	0.006846017172161774	0.01611375470454404
772	Myofibroblasts	hsa-miR-199b	2.6997156	42.383965	0.006939877796851923	0.016224308903451116
773	Myofibroblasts	hsa-miR-206	2.6849718	34.175095	0.007253590136280992	0.016843907296330358
774	Myofibroblasts	hsa-miR-127	2.6665132	70.59663	0.007664257095612396	0.017561807649548934
775	Myofibroblasts	hsa-miR-367	2.6605926	38.322395	0.007800326830343862	0.017756007126966948
776	Myofibroblasts	hsa-miR-212	2.5989478	43.04105	0.009350997389976454	0.02090916222116317
777	Myofibroblasts	hsa-miR-100	2.5983675	29.756445	0.009366821226243617	0.02090916222116317
778	Myofibroblasts	hsa-miR-412	2.5797927	26.690786	0.009885963623207475	0.021926560343780682
779	Myofibroblasts	hsa-miR-767	2.5454295	22.730824	0.010914339102583942	0.02405325687575824
780	Myofibroblasts	hsa-miR-744	2.4654422	38.618893	0.013684422955777695	0.029408759892540885
781	Myofibroblasts	hsa-miR-382	2.443849	48.317123	0.014531500031495587	0.030472115217560443
782	Myofibroblasts	hsa-miR-498	2.408325	17.683489	0.01602590411049476	0.03320337019300112
783	Myofibroblasts	hsa-miR-885	2.4039135	26.981642	0.016220607070481695	0.0334067264665873
784	Myofibroblasts	hsa-miR-522	2.3282218	28.552193	0.019900333908540024	0.03980066781708005
785	Myofibroblasts	hsa-miR-671	2.313362	26.389372	0.020702746909139425	0.04116753121012782
786	Myofibroblasts	hsa-miR-375	2.3014045	77.07267	0.021368777938036796	0.042249126666061315
787	Myofibroblasts	hsa-miR-1307	2.2892148	28.524223	0.022066871900407767	0.04313637105955417
788	Myofibroblasts	hsa-miR-199a	2.286777	73.87749	0.022208846913398562	0.043170005797954505
789	Myofibroblasts	hsa-miR-380	2.257754	16.89621	0.023961002512905033	0.045803905356161
790	Myofibroblasts	hsa-miR-524	2.212246	12.577912	0.026949674107645923	0.04996803244670501
791	Myofibroblasts	hsa-miR-1293	2.2013333	16.975937	0.027712434452077293	0.05100267191712098
792	Myofibroblasts	hsa-miR-625	2.1652288	32.528324	0.030370169559593846	0.05530567719799721
793	Myofibroblasts	hsa-miR-1266	2.1294725	9.383607	0.033215188330392886	0.06016992231579025
794	Myofibroblasts	hsa-miR-519c	2.121346	10.6442795	0.033892690536142384	0.06107745273700659
795	Myofibroblasts	hsa-miR-624	2.087331	16.06149	0.03685821018923801	0.06564197218255316
796	Myofibroblasts	hsa-miR-361	2.0858219	5.27088	0.036994753108664354	0.06564197218255316
797	Myofibroblasts	hsa-miR-551b	2.0679438	21.617996	0.0386453060777429	0.06787449696903068
798	Myofibroblasts	hsa-miR-10b	2.008969	18.65876	0.044540403373578015	0.07667154013561191
799	Myofibroblasts	hsa-miR-629	1.9552187	10.14278	0.050557268016474	0.08617150115123154
800	Myofibroblasts	hsa-miR-370	1.9308394	25.956831	0.05350292036482264	0.09074514924621878
801	Myofibroblasts	hsa-miR-320a	1.9201589	21.870577	0.054837829041507136	0.09255555535786084
802	Myofibroblasts	hsa-miR-154	1.8220613	15.507939	0.06844568204334944	0.11331199036841583
803	Myofibroblasts	hsa-miR-1254	1.8167211	18.18616	0.06925983002795962	0.11368969640241497
804	Myofibroblasts	hsa-miR-770	1.8040671	12.351047	0.07122079092584345	0.11623770594500864
805	Myofibroblasts	hsa-miR-519d	1.8015131	8.0549555	0.07162204997520358	0.1163437994902368
806	Myofibroblasts	hsa-miR-874	1.7914131	26.225307	0.07322703225322327	0.11747788724236825
807	Myofibroblasts	hsa-miR-145	1.7857245	24.740074	0.07414386423614416	0.11822017062537271
808	Myofibroblasts	hsa-miR-30a	1.7317419	7.5976286	0.08331953164992548	0.13102977746842004
809	Myofibroblasts	hsa-miR-1262	1.7296522	11.204091	0.08369243011711223	0.13102977746842004
810	Myofibroblasts	hsa-miR-409	1.7153729	39.603897	0.08627687618003604	0.13446756377609223
811	Myofibroblasts	hsa-miR-1296	1.6853051	20.818468	0.09192971459676727	0.14263534193041022
812	Myofibroblasts	hsa-miR-133a	1.6647569	26.117662	0.0959612688129682	0.14822588843431694
813	Myofibroblasts	hsa-miR-518e	1.6123995	9.946997	0.1068750404201208	0.16218756133930612
814	Myofibroblasts	hsa-miR-23a	1.5610869	4.2992043	0.11850325361568795	0.17666724686870433
815	Myofibroblasts	hsa-miR-543	1.5091938	12.860081	0.13124925672633397	0.19324358649919812
816	Myofibroblasts	hsa-miR-187	1.4943341	16.103857	0.13508832323265427	0.19721755206117458
817	Myofibroblasts	hsa-miR-129	1.4766881	32.90042	0.13975925923380306	0.20211539878110207
818	Myofibroblasts	hsa-miR-1251	1.4750628	13.826837	0.14019565233371242	0.20211539878110207
819	Myofibroblasts	hsa-miR-758	1.4548628	33.583477	0.14570723398028987	0.20918963882647426
820	Myofibroblasts	hsa-miR-1301	1.4043629	14.023515	0.16021081145820293	0.22885796827921842
821	Myofibroblasts	hsa-miR-598	1.396817	3.9406807	0.1624686284204112	0.22944549156515215
822	Myofibroblasts	hsa-miR-148a	1.3338952	12.367388	0.18223821757968894	0.25323061559266014
823	Myofibroblasts	hsa-miR-615	1.2856009	14.122421	0.19858236197228962	0.27374301690204067
824	Myofibroblasts	hsa-miR-652	1.2803768	7.834712	0.2004126400044175	0.27408210846453934
825	Myofibroblasts	hsa-miR-513a	1.2532114	10.020961	0.21012880504065068	0.28623845096088635
826	Myofibroblasts	hsa-miR-92a	1.2232597	0.2674607	0.2212316442417569	0.3001809761084231
827	Myofibroblasts	hsa-miR-523	1.1904056	6.646439	0.2338869912098991	0.31611288655712927
828	Myofibroblasts	hsa-miR-372	1.1594092	8.075477	0.24628945444631345	0.3302951598388545
829	Myofibroblasts	hsa-miR-1323	1.1058908	14.23201	0.26877378676131214	0.35630547976786975
830	Myofibroblasts	hsa-miR-181a	1.0791897	1.6001716	0.2805031793930193	0.36902699646382003
831	Myofibroblasts	hsa-miR-126	1.0334495	3.978575	0.301393592963208	0.39056997440176017
832	Myofibroblasts	hsa-miR-491	0.9824852	6.6252303	0.3258608791591755	0.4167740583964613
833	Myofibroblasts	hsa-miR-1275	0.970876	7.9629464	0.331610031061898	0.42182746598314963
834	Myofibroblasts	hsa-miR-22	0.9151519	2.6739364	0.36011188160360064	0.45473982129505774
835	Myofibroblasts	hsa-miR-519b	0.87602895	11.768599	0.38101428387320446	0.477648341377278
836	Myofibroblasts	hsa-miR-490	0.84096926	10.725297	0.40036516783589327	0.4982962160835218
837	Myofibroblasts	hsa-miR-1247	0.82610947	19.45999	0.40874198838237386	0.5068986665960622
838	Myofibroblasts	hsa-miR-302c	0.8199566	8.684535	0.41224083933035216	0.5094118943153637
839	Myofibroblasts	hsa-miR-21	0.8131072	-0.03627723	0.4161565996783124	0.5124205818103065
840	Myofibroblasts	hsa-miR-455	0.79662216	11.729035	0.4256705046018182	0.5222765765681883
841	Myofibroblasts	hsa-miR-551a	0.77816355	1.6605648	0.43647259814030903	0.53301026277311
842	Myofibroblasts	hsa-miR-202	0.76388425	7.3368764	0.44493621736292344	0.5401681796756895
843	Myofibroblasts	hsa-miR-517b	0.75993717	5.418999	0.44729216067647815	0.5411296769023127
844	Myofibroblasts	hsa-miR-342	0.74275553	3.105238	0.45762969275679655	0.5494049515146575
845	Myofibroblasts	hsa-let-7b	0.7406659	1.8036441	0.45889604331715617	0.5494049515146575
846	Myofibroblasts	hsa-miR-1287	0.726851	10.509148	0.4673172574601111	0.5575578313144774
847	Myofibroblasts	hsa-miR-485	0.6732165	14.197281	0.5008095403158128	0.5934250032509288
848	Myofibroblasts	hsa-miR-628	0.6188856	4.336084	0.5359917506983647	0.6256694278754071
849	Myofibroblasts	hsa-miR-518b	0.6172603	3.7338026	0.537063063812127	0.6256694278754071
850	Myofibroblasts	hsa-miR-329	0.58928216	4.3217893	0.5556720207674808	0.645176238877679
851	Myofibroblasts	hsa-miR-373	0.5832454	13.196518	0.5597281334029376	0.6472665231309501
852	Myofibroblasts	hsa-miR-487b	0.53762126	7.0117917	0.5908385367905458	0.6756025971702249
853	Myofibroblasts	hsa-miR-141	0.51498336	29.555742	0.6065646400820299	0.6858541355175894
854	Myofibroblasts	hsa-miR-9	0.41409957	4.8780575	0.6788011889172683	0.7456038456043645
855	Myofibroblasts	hsa-miR-320c	0.33388013	5.975732	0.7384700279912932	0.7984707177655859
856	Myofibroblasts	hsa-miR-511	0.3140284	16.01006	0.7534994626415082	0.8119357431286679
857	Myofibroblasts	hsa-miR-582	0.3112422	-1.0455892	0.7556165008307256	0.8119357431286679
858	Myofibroblasts	hsa-miR-320b	0.19422163	1.053175	0.8460023418606826	0.8951584412348507
859	Myofibroblasts	hsa-miR-520b	0.17495039	1.0320864	0.8611186134641586	0.90561410412948
860	Myofibroblasts	hsa-miR-125a	0.114582635	-0.34278455	0.9087759409909448	0.9405174645969718
861	Myofibroblasts	hsa-miR-506	0.10715276	4.86526	0.9146677901550799	0.9418900458144573
862	Myofibroblasts	hsa-miR-760	0.088926345	-4.942063	0.9291404469354094	0.9511319368037031
863	Myofibroblasts	hsa-miR-93	0.08126428	-0.017975204	0.9352317779641892	0.9517358681635573
864	Myofibroblasts	hsa-miR-503	0.07418268	2.2117758	0.9408650262027946	0.9546607010738033
865	Myofibroblasts	hsa-miR-205	0.031809162	1.9490453	0.9746242399203003	0.9860233538374968
866	Myofibroblasts	hsa-miR-520g	0.019387336	1.2031174	0.9845321128292904	0.9902561367410887
867	Myofibroblasts	hsa-miR-23b	-0.004063214	0.14904799	0.9967580330788502	0.9967580330788502
868	Myofibroblasts	hsa-miR-376a	-0.0154402135	0.5820182	0.987680981279168	0.9905438247031656
869	Myofibroblasts	hsa-miR-520c	-0.021244805	2.8678448	0.9830503727634229	0.9902561367410887
870	Myofibroblasts	hsa-miR-659	-0.08416658	0.91439605	0.9329239900214463	0.9517358681635573
871	Myofibroblasts	hsa-miR-548b	-0.09832978	-1.230708	0.9216704297057351	0.9462847735257696
872	Myofibroblasts	hsa-miR-345	-0.1122608	-0.6592858	0.9106166203467791	0.9405174645969718
873	Myofibroblasts	hsa-miR-339	-0.12375389	2.379814	0.9015101383614305	0.9367042278470118
874	Myofibroblasts	hsa-miR-518d	-0.1280493	-3.8256223	0.8981099648582124	0.9359820718100648
875	Myofibroblasts	hsa-miR-541	-0.1280493	-0.027332632	0.8981099648582124	0.9359820718100648
876	Myofibroblasts	hsa-let-7e	-0.16577914	-12.115477	0.8683307647575245	0.9104316503215256
877	Myofibroblasts	hsa-miR-515	-0.17715614	-2.169977	0.8593857481023836	0.90561410412948
878	Myofibroblasts	hsa-miR-576	-0.23496987	-0.12876783	0.8142321188240691	0.8641850095494721
879	Myofibroblasts	hsa-miR-519e	-0.2657342	-11.927297	0.7904439178175935	0.8415187555842688
880	Myofibroblasts	hsa-miR-512	-0.26886868	-2.4402242	0.7880307354409477	0.8415187555842688
881	Myofibroblasts	hsa-miR-31	-0.2915066	-3.2521014	0.7706639024792539	0.8255408986310274
882	Myofibroblasts	hsa-miR-521	-0.3495525	-50.093487	0.7266745571481008	0.7881799271888492
883	Myofibroblasts	hsa-miR-134	-0.3623226	-0.3744863	0.71711096342686	0.7802528092631873
884	Myofibroblasts	hsa-miR-133b	-0.36510882	-4.3780546	0.7150301811867936	0.7802528092631873
885	Myofibroblasts	hsa-miR-302d	-0.3951766	-29.096266	0.6927125610468061	0.7584764117790979
886	Myofibroblasts	hsa-miR-29a	-0.41967198	-1.0838962	0.6747250998020642	0.7434868934124655
887	Myofibroblasts	hsa-miR-509-3	-0.42861104	-2.8183055	0.6682063044920881	0.7386561704609025
888	Myofibroblasts	hsa-miR-489	-0.4591432	-4.4735036	0.646131336355348	0.716543084547918
889	Myofibroblasts	hsa-miR-331	-0.46158114	-0.9621636	0.6443817305791835	0.716543084547918
890	Myofibroblasts	hsa-miR-124	-0.46703744	-1.622189	0.6404730886450751	0.7148506086167612
891	Myofibroblasts	hsa-miR-520e	-0.47435123	-32.205406	0.6352494651243679	0.7113149350583536
892	Myofibroblasts	hsa-miR-376b	-0.49304202	-4.002846	0.6219829007446742	0.6987210508365496
893	Myofibroblasts	hsa-miR-320d	-0.506973	-4.7340665	0.6121737389514486	0.689941738362219
894	Myofibroblasts	hsa-miR-1258	-0.51707304	-5.5769577	0.6051051837600872	0.6858541355175894
895	Myofibroblasts	hsa-miR-26a	-0.53239715	-0.038410172	0.5944509613122891	0.6765790546514869
896	Myofibroblasts	hsa-miR-668	-0.53646034	-6.2622857	0.5916404246895322	0.6756025971702249
897	Myofibroblasts	hsa-miR-486	-0.5445868	-0.51385003	0.586037743106551	0.6736513591856035
898	Myofibroblasts	hsa-miR-191	-0.5810396	-1.936523	0.5612137483794365	0.6472665231309501
899	Myofibroblasts	hsa-miR-1248	-0.6179568	-5.787345	0.5366037978482006	0.6256694278754071
900	Myofibroblasts	hsa-miR-495	-0.6642775	-6.5394654	0.5065127391354147	0.5961000263294337
901	Myofibroblasts	hsa-miR-302b	-0.6653223	-16.24045	0.505844373555123	0.5961000263294337
902	Myofibroblasts	hsa-miR-135a	-0.6941131	-8.7567625	0.48761130294507227	0.5797715148419073
903	Myofibroblasts	hsa-miR-539	-0.7494889	-20.537573	0.45356260214439936	0.5468036945712967
904	Myofibroblasts	hsa-let-7a	-0.7764222	-0.2788823	0.4374997532588534	0.53301026277311
905	Myofibroblasts	hsa-miR-653	-0.85083705	-33.614594	0.39485988057622956	0.4932184789869149
906	Myofibroblasts	hsa-miR-27b	-0.9122496	-78.64243	0.36163732653676306	0.4550055090244364
907	Myofibroblasts	hsa-let-7i	-0.9509082	-0.90263045	0.3416509767027551	0.433008197579316
908	Myofibroblasts	hsa-miR-1911	-0.98132426	-13.865574	0.3264328607671706	0.4167740583964613
909	Myofibroblasts	hsa-miR-210	-0.9990863	-4.176027	0.31775287996128176	0.40870816530335874
910	Myofibroblasts	hsa-miR-520a	-1.0247426	-13.213461	0.30548465198588326	0.3943943641310284
911	Myofibroblasts	hsa-miR-410	-1.045523	-4.6134353	0.29578129394493846	0.38473807407875454
912	Myofibroblasts	hsa-miR-889	-1.055623	-16.336088	0.29114047145900934	0.380130577829499
913	Myofibroblasts	hsa-miR-518f	-1.0563196	-17.810898	0.29082222950545955	0.380130577829499
914	Myofibroblasts	hsa-miR-27a	-1.0838333	-2.7191238	0.27843869411202016	0.36770911512503424
915	Myofibroblasts	hsa-miR-1179	-1.1236528	-27.487494	0.2611603254214264	0.34754412536851365
916	Myofibroblasts	hsa-let-7d	-1.1267873	-5.7159944	0.2598324081440222	0.34711202014606823
917	Myofibroblasts	hsa-miR-33b	-1.1780999	-19.718506	0.23875677339375578	0.32143908013322764
918	Myofibroblasts	hsa-miR-487a	-1.2816539	-8.100745	0.19996410561013833	0.27408210846453934
919	Myofibroblasts	hsa-miR-34b	-1.307078	-30.182707	0.19118623985853556	0.2646017559642132
920	Myofibroblasts	hsa-miR-383	-1.3372618	-15.92161	0.18113718752500796	0.2527155922727934
921	Myofibroblasts	hsa-miR-520f	-1.353863	-16.06056	0.1757801036470107	0.24623447717354535
922	Myofibroblasts	hsa-miR-802	-1.3901997	-19.835732	0.16446824445792507	0.23132525440017102
923	Myofibroblasts	hsa-miR-1	-1.3983262	-24.270601	0.16201515505168562	0.22944549156515215
924	Myofibroblasts	hsa-miR-335	-1.4026215	-11.308571	0.16072972916719674	0.22885796827921842
925	Myofibroblasts	hsa-miR-33a	-1.4827249	-22.477743	0.13814751854737264	0.2008363084764325
926	Myofibroblasts	hsa-miR-24	-1.4951468	-0.43278098	0.13487615575609851	0.19721755206117458
927	Myofibroblasts	hsa-miR-299	-1.5490134	-9.79616	0.1213785162214764	0.17947421629329416
928	Myofibroblasts	hsa-miR-153	-1.5591133	-21.52934	0.1189695621977113	0.17666724686870433
929	Myofibroblasts	hsa-miR-204	-1.5684006	-24.65775	0.11678765626399894	0.17492869726122787
930	Myofibroblasts	hsa-miR-369	-1.5920835	-30.756624	0.11136596692789746	0.16753315024805446
931	Myofibroblasts	hsa-miR-507	-1.599165	-12.192331	0.10978394502728363	0.16587443222462941
932	Myofibroblasts	hsa-miR-1277	-1.6125156	-16.735483	0.10684979662035227	0.16218756133930612
933	Myofibroblasts	hsa-miR-425	-1.6172754	-3.2095287	0.10581886296969685	0.16200586985626156
934	Myofibroblasts	hsa-miR-934	-1.6266787	-11.349629	0.10380534121397211	0.159629546933486
935	Myofibroblasts	hsa-miR-1197	-1.7352246	-8.574448	0.08270102589638043	0.13066006831117638
936	Myofibroblasts	hsa-miR-873	-1.7440476	-12.96308	0.08115078875764221	0.12879895830341379
937	Myofibroblasts	hsa-miR-30b	-1.7907165	-19.28053	0.07333879665997556	0.11747788724236825
938	Myofibroblasts	hsa-miR-1537	-1.7961729	-47.495255	0.07246703276367873	0.11716632400108805
939	Myofibroblasts	hsa-miR-146a	-1.8162568	-7.0569105	0.06933099982921838	0.11368969640241497
940	Myofibroblasts	hsa-miR-1291	-1.8221774	-17.296068	0.06842807092018743	0.11331199036841583
941	Myofibroblasts	hsa-miR-888	-1.8282142	-15.132301	0.06751741275537233	0.1128551923350668
942	Myofibroblasts	hsa-miR-450a	-1.8518969	-17.734749	0.06404062629069272	0.10756338202223147
943	Myofibroblasts	hsa-miR-185	-1.9869118	-6.7150545	0.046932180402038726	0.08038878425299703
944	Myofibroblasts	hsa-miR-190b	-2.0117555	-24.413252	0.04424573022520525	0.07654511328960507
945	Myofibroblasts	hsa-miR-25	-2.032768	-16.659575	0.04207596793827535	0.07315721058614709
946	Myofibroblasts	hsa-miR-137	-2.0540128	-37.419437	0.03997445272009566	0.0698543466724904
947	Myofibroblasts	hsa-miR-548f	-2.0740967	-24.632978	0.03807033206607631	0.06720579027991021
948	Myofibroblasts	hsa-miR-107	-2.112407	-3.6807024	0.03465155567711604	0.062121441783845335
949	Myofibroblasts	hsa-miR-34a	-2.1985471	-7.3255925	0.027910139594578377	0.05109475290859322
950	Myofibroblasts	hsa-miR-494	-2.2114334	-70.69166	0.027005844125820338	0.04996803244670501
951	Myofibroblasts	hsa-miR-516a	-2.2151482	-23.126312	0.026749889481234707	0.04996803244670501
952	Myofibroblasts	hsa-miR-542	-2.2192116	-9.750284	0.026472340437898204	0.0497795097364825
953	Myofibroblasts	hsa-miR-144	-2.223623	-22.719694	0.02617382182177901	0.0494871166685002
954	Myofibroblasts	hsa-miR-891b	-2.249047	-23.951452	0.024509500835266245	0.04659498510440726
955	Myofibroblasts	hsa-miR-18b	-2.2744713	-25.85789	0.022937671251993245	0.04409130140660924
956	Myofibroblasts	hsa-let-7c	-2.2758644	-5.6726475	0.022854133132673822	0.04409130140660924
957	Myofibroblasts	hsa-miR-708	-2.289331	-13.180624	0.02206013092264017	0.04313637105955417
958	Myofibroblasts	hsa-miR-548d	-2.3604953	-27.224607	0.018250552504241842	0.036713320735277194
959	Myofibroblasts	hsa-miR-7	-2.365139	-18.38915	0.01802330914948746	0.03646821617381673
960	Myofibroblasts	hsa-miR-890	-2.3750067	-59.542908	0.017548630712429607	0.0357166248617685
961	Myofibroblasts	hsa-miR-584	-2.375355	-9.799255	0.01753207948194805	0.0357166248617685
962	Myofibroblasts	hsa-miR-526b	-2.4166837	-32.427456	0.01566262129244538	0.032646186549313866
963	Myofibroblasts	hsa-miR-592	-2.4452422	-29.037283	0.014475486385817438	0.030472115217560443
964	Myofibroblasts	hsa-miR-106b	-2.4548779	-1.7307799	0.014093244763203299	0.02991572201268921
965	Myofibroblasts	hsa-miR-184	-2.46254	-22.367277	0.013795679828837788	0.029464847041838733
966	Myofibroblasts	hsa-miR-660	-2.4785607	-13.710437	0.013191368769609198	0.02852633496427989
967	Myofibroblasts	hsa-miR-944	-2.5083961	-23.018358	0.0121280582853317	0.026391875262419925
968	Myofibroblasts	hsa-miR-496	-2.5260422	-48.12595	0.011535562562307233	0.025261421813660142
969	Myofibroblasts	hsa-let-7f	-2.6513052	-8.9124155	0.00801813313437513	0.01813251022544964
970	Myofibroblasts	hsa-miR-892b	-2.6688352	-27.30516	0.007611479808180676	0.017557146757536758
971	Myofibroblasts	hsa-miR-302a	-2.8578327	-39.91794	0.0042654527989387766	0.010393286397414202
972	Myofibroblasts	hsa-miR-148b	-2.9236567	-12.617114	0.0034594602589890383	0.008737031019052608
973	Myofibroblasts	hsa-miR-155	-2.9735763	-13.474711	0.0029435130019862987	0.007488643372700436
974	Myofibroblasts	hsa-miR-200c	-2.9930797	-26.399021	0.002761776722353093	0.007078331451364224
975	Myofibroblasts	hsa-miR-429	-2.9991164	3.1006453	0.002707638290019143	0.006991364539900176
976	Myofibroblasts	hsa-miR-379	-3.0067785	-15.653273	0.0026403209493168077	0.006868804875666282
977	Myofibroblasts	hsa-miR-150	-3.0904808	-21.524748	0.001998328003354079	0.005318626839696241
978	Myofibroblasts	hsa-miR-15b	-3.091874	-9.59052	0.0019889739555138384	0.005318626839696241
979	Myofibroblasts	hsa-miR-136	-3.1244955	-13.84906	0.001781101894586352	0.004814541058803733
980	Myofibroblasts	hsa-miR-513b	-3.1284428	-27.491879	0.0017573526262766378	0.004787748099934777
981	Myofibroblasts	hsa-miR-505	-3.150152	-28.862984	0.0016318559958883006	0.004516977396618816
982	Myofibroblasts	hsa-let-7g	-3.1707	-11.19654	0.0015207203219601854	0.004384743594985202
983	Myofibroblasts	hsa-miR-627	-3.1752276	-34.419334	0.0014971895380580906	0.00435317294258907
984	Myofibroblasts	hsa-miR-301b	-3.185676	-54.37303	0.0014441623739436993	0.004234577808343389
985	Myofibroblasts	hsa-miR-96	-3.212261	-102.08151	0.001316946640861908	0.003962291632506263
986	Myofibroblasts	hsa-miR-449a	-3.2441862	-36.223114	0.001177866908495896	0.0035749293889436842
987	Myofibroblasts	hsa-miR-214	-3.3175564	-23.471144	0.0009080860855581299	0.002780511377018699
988	Myofibroblasts	hsa-miR-186	-3.4367826	-112.8822	0.0005886678398231514	0.0018686153447597285
989	Myofibroblasts	hsa-miR-217	-3.5255928	-43.168285	0.0004225359865432688	0.0014057447244612596
990	Myofibroblasts	hsa-miR-101	-3.5273342	-8.493946	0.0004197664799034665	0.0014057447244612596
991	Myofibroblasts	hsa-miR-130b	-3.6376214	-13.485428	0.00027516740236330575	0.0009815249610072557
992	Myofibroblasts	hsa-miR-577	-3.7465158	-72.5605	0.00017930783267024894	0.0006743533706946319
993	Myofibroblasts	hsa-miR-362	-3.7513914	-22.489956	0.0001758558583683696	0.0006686387581918228
994	Myofibroblasts	hsa-miR-221	-3.781111	-31.048853	0.0001561300359432239	0.0006002332492928387
995	Myofibroblasts	hsa-miR-374b	-3.8251097	-25.267477	0.00013071381252203072	0.0005139429446888935
996	Myofibroblasts	hsa-miR-188	-3.8635361	-67.50082	0.00011175732143336439	0.00045491803783463626
997	Myofibroblasts	hsa-miR-337	-4.0001764	-70.86851	6.329531442556485e-05	0.0002772174530537397
998	Myofibroblasts	hsa-miR-509	-4.087129	-47.79268	4.3674416374627345e-05	0.0002042074062921765
999	Myofibroblasts	hsa-miR-183	-4.1318245	-13.25323	3.598952763776889e-05	0.00017058050085846623
1000	Myofibroblasts	hsa-miR-200a	-4.1521406	-15.307667	3.293799301111352e-05	0.00015828535530340666
1001	Myofibroblasts	hsa-miR-18a	-4.1635175	-29.976929	3.1338199582832395e-05	0.0001527185500797184
1002	Myofibroblasts	hsa-miR-196b	-4.1644464	-44.089493	3.1210916309018524e-05	0.0001527185500797184
1003	Myofibroblasts	hsa-miR-32	-4.2086773	-60.903603	2.5687001841533738e-05	0.00012880728459667643
1004	Myofibroblasts	hsa-miR-450b	-4.266491	-74.908936	1.9857154160527588e-05	0.00010254590059018725
1005	Myofibroblasts	hsa-miR-424	-4.3032923	-79.83812	1.6827877947831717e-05	8.82188753022693e-05
1006	Myofibroblasts	hsa-miR-196a	-4.3139725	-12.654888	1.603468903426515e-05	8.535388316701141e-05
1007	Myofibroblasts	hsa-miR-19a	-4.3254657	-156.46603	1.522100174049849e-05	8.359470797162662e-05
1008	Myofibroblasts	hsa-miR-200b	-4.345085	-111.263985	1.3922166320093631e-05	7.769467010890962e-05
1009	Myofibroblasts	hsa-miR-26b	-4.346362	-7.0232477	1.3841397983275213e-05	7.769467010890962e-05
1010	Myofibroblasts	hsa-miR-340	-4.521545	-27.748882	6.138998905461295e-06	4.0077238137539774e-05
1011	Myofibroblasts	hsa-miR-224	-4.5454597	-37.524845	5.4815503257675875e-06	3.647339255222279e-05
1012	Myofibroblasts	hsa-miR-421	-4.8181596	-54.165585	1.4488864054948578e-06	1.0666270134068528e-05
1013	Myofibroblasts	hsa-miR-452	-4.8693557	-26.602322	1.1196262752690915e-06	8.421536766154471e-06
1014	Myofibroblasts	hsa-miR-449b	-4.921597	-45.699074	8.58407636567143e-07	6.750205505732534e-06
1015	Myofibroblasts	hsa-miR-16	-4.960604	-17.695015	7.02743154718466e-07	5.654630965874168e-06
1016	Myofibroblasts	hsa-miR-34c	-4.9981017	-51.53763	5.78974532095321e-07	4.885980197682465e-06
1017	Myofibroblasts	hsa-miR-30d	-5.0461636	-15.41796	4.507692199135802e-07	3.999132053592276e-06
1018	Myofibroblasts	hsa-miR-10a	-5.179205	-24.491827	2.2283355372723336e-07	2.0837948537735877e-06
1019	Myofibroblasts	hsa-miR-655	-5.2777667	-83.39676	1.3076765124262796e-07	1.3666113459177644e-06
1020	Myofibroblasts	hsa-miR-15a	-5.3257127	-41.154995	1.0055788958916068e-07	1.122355799930632e-06
1021	Myofibroblasts	hsa-miR-454	-5.423114	-110.629295	5.856964922514762e-08	6.98796504548313e-07
1022	Myofibroblasts	hsa-miR-192	-5.4856873	-123.11111	4.1186470161536965e-08	5.089470955675639e-07
1023	Myofibroblasts	hsa-miR-374a	-5.6432242	-49.483948	1.6689497559501913e-08	2.510680937212027e-07
1024	Myofibroblasts	hsa-miR-95	-5.792286	-99.016525	6.943480486809797e-09	1.1440210706839e-07
1025	Myofibroblasts	hsa-miR-590	-5.8031983	-131.78816	6.5061671950625465e-09	1.1255669247458205e-07
1026	Myofibroblasts	hsa-miR-142	-6.031203	-51.60416	1.6274369101943833e-09	3.128295394040315e-08
1027	Myofibroblasts	hsa-miR-194	-6.078104	-136.30153	1.2161186896528345e-09	2.4751592154110628e-08
1028	Myofibroblasts	hsa-miR-651	-6.185373	-122.797806	6.195585130978226e-10	1.3397952845740415e-08
1029	Myofibroblasts	hsa-miR-301a	-6.2290235	-116.9098	4.693517149595049e-10	1.0826379558399246e-08
1030	Myofibroblasts	hsa-miR-215	-6.261529	-41.770435	3.812206459235375e-10	9.421595963538857e-09
1031	Myofibroblasts	hsa-miR-508	-6.3000717	-94.73617	2.975081946907238e-10	8.578152946915871e-09
1032	Myofibroblasts	hsa-miR-19b	-6.375299	-57.97901	1.8260621707076448e-10	6.318175110648451e-09
1033	Myofibroblasts	hsa-miR-222	-6.6843357	-37.976326	2.319747136058304e-11	1.0032906363452165e-09
1034	Myofibroblasts	hsa-miR-376c	-6.809715	-92.96972	9.779245897258547e-12	4.833741543502082e-10
1035	Myofibroblasts	hsa-miR-98	-7.050257	-118.99142	1.7858761123088464e-12	1.5447828371471521e-10
1036	Myofibroblasts	hsa-miR-493	-7.094836	-39.389347	1.2950470245715044e-12	1.5447828371471521e-10
1037	Myofibroblasts	hsa-miR-135b	-7.363589	-162.69414	1.7903050456668365e-13	6.194455458007254e-11
1038	Mono/Macro	hsa-miR-539	5.1944604	86.17579	2.0531450721565485e-07	3.71934705150915e-05
1039	Mono/Macro	hsa-miR-29c	5.110602	12.110725	3.2113404854214385e-07	3.71934705150915e-05
1040	Mono/Macro	hsa-miR-30c	4.5820394	4.605601	4.604630470789357e-06	0.00026553369048218627
1041	Mono/Macro	hsa-miR-148a	4.418452	73.83082	9.941040451488283e-06	0.00041000072252162835
1042	Mono/Macro	hsa-miR-331	4.405905	17.406832	1.0534318602775745e-05	0.00041000072252162835
1043	Mono/Macro	hsa-miR-1291	4.3803344	61.055504	1.1849731864786947e-05	0.00041000072252162835
1044	Mono/Macro	hsa-miR-887	4.341105	65.16032	1.417678526926417e-05	0.0004459243366514003
1045	Mono/Macro	hsa-miR-518e	4.3042583	33.85105	1.6754613201632374e-05	0.0004830913473137335
1046	Mono/Macro	hsa-miR-410	4.2326293	38.804638	2.309752035667819e-05	0.0006147493879546656
1047	Mono/Macro	hsa-miR-30b	4.202135	51.074986	2.6440918423579366e-05	0.0006378901517908362
1048	Mono/Macro	hsa-miR-195	4.1552825	44.132683	3.248859998536712e-05	0.0006756247363512793
1049	Mono/Macro	hsa-miR-484	4.1289177	11.488826	3.644746398409625e-05	0.0007006012521387391
1050	Mono/Macro	hsa-miR-92b	3.9937596	23.975645	6.503381175916661e-05	0.001095456490106263
1051	Mono/Macro	hsa-miR-1283	3.9885185	223.01695	6.648724361916625e-05	0.001095456490106263
1052	Mono/Macro	hsa-miR-216a	3.954689	113.49817	7.663422576564186e-05	0.00120524736885964
1053	Mono/Macro	hsa-miR-363	3.9199069	41.792408	8.858316864037519e-05	0.0013325989717204267
1054	Mono/Macro	hsa-miR-150	3.8495483	37.550507	0.00011833579447859477	0.0016377673955837513
1055	Mono/Macro	hsa-miR-128	3.828425	8.869297	0.00012896593310757865	0.0017162389559700851
1056	Mono/Macro	hsa-miR-124	3.7866545	31.908472	0.000152689135681493	0.0019086174690138356
1057	Mono/Macro	hsa-miR-96	3.7837958	140.5722	0.00015445459286817168	0.0019086174690138356
1058	Mono/Macro	hsa-miR-34b	3.7353547	104.467125	0.00018745073049655387	0.0022364811293726773
1059	Mono/Macro	hsa-miR-543	3.6923137	43.617863	0.0002222230469438051	0.002480295943308276
1060	Mono/Macro	hsa-miR-423	3.6629314	7.795035	0.0002493451818672785	0.0026745921760148376
1061	Mono/Macro	hsa-miR-1247	3.6494317	64.05428	0.00026282119648700716	0.0026745921760148376
1062	Mono/Macro	hsa-miR-516b	3.6117907	78.66767	0.0003040900782107642	0.003006147630312126
1063	Mono/Macro	hsa-miR-1258	3.566685	47.527485	0.0003615257492119853	0.0034746641452040807
1064	Mono/Macro	hsa-miR-346	3.4925146	58.126007	0.0004784953867894405	0.004074204886897377
1065	Mono/Macro	hsa-let-7b	3.4901323	5.4020257	0.0004827815039387065	0.004074204886897377
1066	Mono/Macro	hsa-miR-374b	3.4591618	28.517534	0.0005418592365498002	0.00446388799633883
1067	Mono/Macro	hsa-miR-29a	3.4462972	12.825698	0.0005683250033238307	0.004573033747675475
1068	Mono/Macro	hsa-miR-1248	3.395474	42.970303	0.0006850991482893263	0.005267651229069043
1069	Mono/Macro	hsa-miR-130b	3.3367095	15.246942	0.000847765372521826	0.006240996146650039
1070	Mono/Macro	hsa-let-7i	3.2933507	4.502128	0.000990008815611532	0.007136313545866461
1071	Mono/Macro	hsa-miR-629	3.267939	25.040121	0.0010833367055780056	0.007366210448775488
1072	Mono/Macro	hsa-miR-576	3.267939	34.778667	0.0010833367055780056	0.007366210448775488
1073	Mono/Macro	hsa-miR-509	3.2673037	53.78292	0.0010857709042992772	0.007366210448775488
1074	Mono/Macro	hsa-miR-340	3.2468157	28.55388	0.0011670394855635181	0.007765301192403409
1075	Mono/Macro	hsa-miR-616	3.235698	62.496525	0.0012134566482230604	0.007921811326135451
1076	Mono/Macro	hsa-miR-379	3.2069511	21.89151	0.0013414978248151006	0.0085955230997412
1077	Mono/Macro	hsa-miR-25	3.1666102	38.309586	0.0015422693750371049	0.009361845680049795
1078	Mono/Macro	hsa-miR-30a	3.1454866	16.989721	0.001658107421658037	0.009723816404977641
1079	Mono/Macro	hsa-miR-375	3.0601988	44.30309	0.00221190109451884	0.012475398551700337
1080	Mono/Macro	hsa-miR-93	3.0570223	4.1913233	0.0022354760410561295	0.012475398551700337
1081	Mono/Macro	hsa-miR-22	3.0201755	11.949914	0.0025262829553955144	0.013657717227607
1082	Mono/Macro	hsa-miR-101	2.9992108	10.550488	0.0027067992778726283	0.014066092327002507
1083	Mono/Macro	hsa-miR-7	2.9833286	32.997223	0.002851317362952326	0.014508173640904481
1084	Mono/Macro	hsa-miR-361	2.9725287	9.762369	0.0029535769731905727	0.014810690329332436
1085	Mono/Macro	hsa-miR-504	2.948864	76.763435	0.003189443093410512	0.01576496157600053
1086	Mono/Macro	hsa-miR-506	2.9166229	41.433826	0.003538432353727799	0.017004133255414146
1087	Mono/Macro	hsa-miR-196b	2.895976	38.538326	0.003779813342705511	0.01791527967912475
1088	Mono/Macro	hsa-miR-1976	2.8419762	30.998692	0.0044834837710965	0.020963316010802552
1089	Mono/Macro	hsa-miR-519c	2.8326056	21.655203	0.004617030500060331	0.021299900706944992
1090	Mono/Macro	hsa-miR-1	2.7774942	50.15168	0.005477983031517898	0.024615352323444063
1091	Mono/Macro	hsa-miR-767	2.7412825	37.0494	0.00611998612979713	0.026803989884934265
1092	Mono/Macro	hsa-miR-660	2.6847415	17.23591	0.007258590568451564	0.031393404208553015
1093	Mono/Macro	hsa-miR-370	2.633124	54.942528	0.008460341624239	0.035268412072128844
1094	Mono/Macro	hsa-miR-523	2.5921478	23.501455	0.00953787714268037	0.03856863869959212
1095	Mono/Macro	hsa-miR-326	2.5904007	22.792341	0.009586424647875498	0.03856863869959212
1096	Mono/Macro	hsa-miR-496	2.5737245	104.04464	0.010061038012657196	0.04001286382045276
1097	Mono/Macro	hsa-miR-324	2.5619714	6.764589	0.01040798564485046	0.04092230719452567
1098	Mono/Macro	hsa-miR-122	2.558001	45.88879	0.010527580863804715	0.04092744920085878
1099	Mono/Macro	hsa-miR-181a	2.552442	5.05291	0.01069706761359969	0.04112428215894992
1100	Mono/Macro	hsa-miR-505	2.5475187	37.965107	0.010849206055564286	0.04125082742005761
1101	Mono/Macro	hsa-miR-34c	2.536401	39.550972	0.011199839586632229	0.04212113583668208
1102	Mono/Macro	hsa-miR-1262	2.5284598	33.558243	0.01145641774825529	0.042622801515014304
1103	Mono/Macro	hsa-miR-766	2.4974895	47.730278	0.012507619448769925	0.04603868435398292
1104	Mono/Macro	hsa-miR-1271	2.483354	33.128674	0.013015160401089763	0.047402584197653246
1105	Mono/Macro	hsa-miR-136	2.4690602	13.358644	0.01354684503267055	0.0483861155315596
1106	Mono/Macro	hsa-miR-584	2.4685836	13.184215	0.013564893660581738	0.0483861155315596
1107	Mono/Macro	hsa-miR-1250	2.4312603	30.363174	0.015046400636043275	0.052060546200709726
1108	Mono/Macro	hsa-miR-455	2.4137897	25.928719	0.015787568116173087	0.05303396668151348
1109	Mono/Macro	hsa-miR-202	2.395684	26.94516	0.01658938653107422	0.055191612882227695
1110	Mono/Macro	hsa-miR-486	2.355184	17.823233	0.018513528509105835	0.059968608834575846
1111	Mono/Macro	hsa-miR-27a	2.354549	7.006594	0.018545205622253223	0.059968608834575846
1112	Mono/Macro	hsa-miR-328	2.3297725	25.322563	0.01981817882333962	0.06349157289699545
1113	Mono/Macro	hsa-miR-891b	2.2918139	33.893803	0.021916388379320525	0.06893700344768092
1114	Mono/Macro	hsa-miR-193b	2.2813315	13.679848	0.02252883692158488	0.07022502319701233
1115	Mono/Macro	hsa-miR-200a	2.275455	9.220538	0.022878644790464538	0.07067867051339938
1116	Mono/Macro	hsa-miR-654	2.2538552	13.378572	0.024205281010381916	0.07411528521762958
1117	Mono/Macro	hsa-miR-29b	2.230826	5.1161394	0.02569266686073656	0.07730141507665088
1118	Mono/Macro	hsa-miR-383	2.225426	31.489752	0.026052662181696815	0.07770880271437153
1119	Mono/Macro	hsa-miR-190b	2.2130377	38.20434	0.026895047215423393	0.07889385837694188
1120	Mono/Macro	hsa-miR-1537	2.212879	118.84476	0.026905997943581336	0.07889385837694188
1121	Mono/Macro	hsa-miR-1301	2.2062082	29.461956	0.02736941782002383	0.07923620724937681
1122	Mono/Macro	hsa-miR-744	2.2046201	61.35887	0.02748076552001508	0.07923620724937681
1123	Mono/Macro	hsa-miR-551b	2.1906438	20.704922	0.02847758847759798	0.08143178192767686
1124	Mono/Macro	hsa-miR-489	2.182385	20.913895	0.02908113930055847	0.08247601801633796
1125	Mono/Macro	hsa-miR-524	2.1574497	14.22258	0.030970643010190996	0.08712067058151288
1126	Mono/Macro	hsa-miR-154	2.1506202	21.451895	0.03150618104895796	0.08791240841080204
1127	Mono/Macro	hsa-miR-342	2.1363263	13.932187	0.03265283060854249	0.08895968024059607
1128	Mono/Macro	hsa-miR-520d	2.1055145	13.115994	0.035246536315673996	0.09527579347830628
1129	Mono/Macro	hsa-miR-520b	2.0967793	5.795924	0.03601311153820291	0.09659330691642022
1130	Mono/Macro	hsa-let-7c	2.0885205	8.0762205	0.03675090174050068	0.09781393847856334
1131	Mono/Macro	hsa-miR-520c	2.0816913	17.318136	0.03737068601851426	0.09870425467485446
1132	Mono/Macro	hsa-miR-206	2.0402384	43.282494	0.041326584570431056	0.10701743006473802
1133	Mono/Macro	hsa-miR-1266	2.0376973	12.933517	0.04158021869353211	0.10701743006473802
1134	Mono/Macro	hsa-miR-518f	2.0180032	49.573536	0.043590925699706795	0.11090044332425404
1135	Mono/Macro	hsa-miR-21	1.9908445	1.0342448	0.04649798382420685	0.11732836983310538
1136	Mono/Macro	hsa-miR-652	1.9881445	16.747683	0.04679570819933105	0.11732836983310538
1137	Mono/Macro	hsa-miR-1293	1.9732152	21.045828	0.04847105206159166	0.11780576050505716
1138	Mono/Macro	hsa-miR-509-3	1.9713093	23.643335	0.04868850795440224	0.11780576050505716
1139	Mono/Macro	hsa-miR-107	1.9066684	3.8030913	0.05656354151848999	0.1304732357693169
1140	Mono/Macro	hsa-miR-329	1.8830038	29.509668	0.0596998537892917	0.13679569146420484
1141	Mono/Macro	hsa-miR-507	1.8760155	22.588905	0.06065313941391797	0.13806569892905013
1142	Mono/Macro	hsa-miR-1226	1.8579098	23.07813	0.0631818269479864	0.1419539748311902
1143	Mono/Macro	hsa-miR-125b	1.8180453	30.157162	0.0690572176679557	0.15027545479945076
1144	Mono/Macro	hsa-let-7g	1.7867571	7.823237	0.07397674892888619	0.15898108776021502
1145	Mono/Macro	hsa-miR-188	1.7100457	37.659454	0.08725742211997276	0.1829761700212762
1146	Mono/Macro	hsa-miR-330	1.6884458	10.408189	0.09132568607799103	0.18803722178019788
1147	Mono/Macro	hsa-miR-148b	1.6874928	8.295142	0.09150862227459368	0.18803722178019788
1148	Mono/Macro	hsa-miR-137	1.6668459	43.996017	0.09554505351088631	0.19239180796989713
1149	Mono/Macro	hsa-miR-339	1.629999	19.662146	0.103101711991074	0.20561978436954562
1150	Mono/Macro	hsa-miR-628	1.5489993	29.280993	0.12138188220830404	0.23462643153113516
1151	Mono/Macro	hsa-miR-615	1.4884878	14.575882	0.13662229270967421	0.259732490535974
1152	Mono/Macro	hsa-miR-18b	1.4846761	27.343275	0.13762965414282172	0.2602178160295973
1153	Mono/Macro	hsa-miR-129	1.4635526	44.726894	0.1433162239640223	0.26659899726640707
1154	Mono/Macro	hsa-miR-892b	1.4543409	20.144287	0.14585181563763938	0.2685104140867506
1155	Mono/Macro	hsa-miR-222	1.4241645	10.780324	0.15439884135682475	0.28265607994424
1156	Mono/Macro	hsa-miR-582	1.3782648	14.062221	0.1681215610281649	0.3045552885641102
1157	Mono/Macro	hsa-miR-23b	1.3515825	9.124437	0.17650890717050038	0.31452983244177474
1158	Mono/Macro	hsa-miR-144	1.3468179	22.314802	0.17803891132374206	0.31452983244177474
1159	Mono/Macro	hsa-miR-376b	1.3415767	20.244831	0.1797332935450482	0.31452983244177474
1160	Mono/Macro	hsa-miR-1197	1.3407825	12.029209	0.17999106018344335	0.31452983244177474
1161	Mono/Macro	hsa-miR-9	1.3349061	21.438856	0.18190707642719328	0.31469924221904433
1162	Mono/Macro	hsa-miR-130a	1.3087003	32.75712	0.19063587559636685	0.3265347176056581
1163	Mono/Macro	hsa-miR-1180	1.3006004	26.402653	0.19339527794173184	0.32962938998935576
1164	Mono/Macro	hsa-miR-26b	1.2948828	2.414676	0.19536067861246043	0.3297307063410308
1165	Mono/Macro	hsa-miR-449b	1.2890064	15.750462	0.1973958934464226	0.33031607531396917
1166	Mono/Macro	hsa-miR-519d	1.2653418	8.713766	0.20574886337781273	0.34059246404188953
1167	Mono/Macro	hsa-miR-487b	1.2626417	19.35926	0.20671796950519306	0.34059246404188953
1168	Mono/Macro	hsa-miR-1277	1.2570829	15.474556	0.20872361336373613	0.34226715745901753
1169	Mono/Macro	hsa-miR-497	1.2108655	17.70041	0.22594697113140993	0.36281201682288916
1170	Mono/Macro	hsa-miR-517b	1.2102301	12.175725	0.2261905837859901	0.36281201682288916
1171	Mono/Macro	hsa-miR-675	1.1851362	15.85944	0.2359636161407206	0.3694271999307209
1172	Mono/Macro	hsa-miR-301b	1.1757656	23.658371	0.23968855180437354	0.3732947023860742
1173	Mono/Macro	hsa-miR-431	1.1654421	18.527195	0.2438400739508061	0.37331267958840225
1174	Mono/Macro	hsa-miR-23a	1.124307	3.9624534	0.260882807412784	0.39590110247729504
1175	Mono/Macro	hsa-miR-877	1.072372	13.515367	0.283553009985439	0.4247157638742939
1176	Mono/Macro	hsa-miR-516a	1.0363191	16.067802	0.30005327841909335	0.4436685227906252
1177	Mono/Macro	hsa-miR-155	1.0259956	8.993181	0.30489363118032153	0.44890721867400535
1178	Mono/Macro	hsa-miR-139	1.0123369	20.131023	0.31137700154544545	0.4565103497234073
1179	Mono/Macro	hsa-miR-1251	1.0077311	10.609275	0.3135836049034322	0.4578056004075423
1180	Mono/Macro	hsa-miR-760	0.99883693	8.170067	0.31787368402080207	0.4602967431235143
1181	Mono/Macro	hsa-miR-589	0.99454874	13.061554	0.3199557931737489	0.4603548765748864
1182	Mono/Macro	hsa-miR-1254	0.95786065	12.317381	0.3381330305046122	0.4762617385299656
1183	Mono/Macro	hsa-miR-34a	0.9572254	3.6861613	0.3384535195763684	0.4762617385299656
1184	Mono/Macro	hsa-miR-574	0.9569077	8.972448	0.338613837220727	0.4762617385299656
1185	Mono/Macro	hsa-miR-217	0.89115506	16.054152	0.3728459945294238	0.5160188564287225
1186	Mono/Macro	hsa-miR-197	0.87511396	8.371346	0.3815119114003994	0.5259088499782398
1187	Mono/Macro	hsa-miR-362	0.85287875	6.7527413	0.39372655104666987	0.5405928042148721
1188	Mono/Macro	hsa-miR-450a	0.8468435	15.337762	0.39708237265027413	0.5414331179824371
1189	Mono/Macro	hsa-miR-92a	0.8455729	0.3913872	0.39779105365371503	0.5414331179824371
1190	Mono/Macro	hsa-miR-498	0.8433494	3.3698192	0.39903307828185397	0.5414331179824371
1191	Mono/Macro	hsa-miR-625	0.82794356	18.22093	0.4077024674342824	0.5490123674870294
1192	Mono/Macro	hsa-miR-770	0.7999907	10.7326765	0.42371616729141737	0.5660455362271444
1193	Mono/Macro	hsa-miR-24	0.7788673	0.2743284	0.4360578933551824	0.5774703630283509
1194	Mono/Macro	hsa-miR-320d	0.7768026	9.369791	0.4372752459925663	0.5774703630283509
1195	Mono/Macro	hsa-miR-15a	0.7734673	7.6250806	0.43924586556579925	0.5778671843565267
1196	Mono/Macro	hsa-miR-526b	0.75726736	12.179171	0.4488896879046165	0.5851322876661853
1197	Mono/Macro	hsa-miR-494	0.73487335	-2.9502618	0.4624166240773353	0.5978751514452995
1198	Mono/Macro	hsa-miR-508	0.7282028	13.7099495	0.4664894521595273	0.6000198901382768
1199	Mono/Macro	hsa-miR-656	0.65339726	0.9948711	0.5135002214102817	0.6532024875292554
1200	Mono/Macro	hsa-miR-204	0.6440267	14.296853	0.5195581296457832	0.6560843534943102
1201	Mono/Macro	hsa-miR-106b	0.613215	0.65992063	0.5397341538558507	0.6790836990331793
1202	Mono/Macro	hsa-miR-885	0.58986807	4.5383143	0.5552790879801036	0.6961107407286806
1203	Mono/Macro	hsa-miR-518d	0.5660447	4.547812	0.5713634195186332	0.7136886034420473
1204	Mono/Macro	hsa-miR-337	0.5571506	10.062003	0.5774245500115598	0.7146040930724242
1205	Mono/Macro	hsa-miR-532	0.5550859	2.8740253	0.5788359164394868	0.7146040930724242
1206	Mono/Macro	hsa-miR-302a	0.55413294	7.48584	0.5794878624565867	0.7146040930724242
1207	Mono/Macro	hsa-miR-491	0.52205074	4.318781	0.6016350088713054	0.7320177720151808
1208	Mono/Macro	hsa-miR-205	0.5201449	12.398221	0.6029626156772443	0.7320177720151808
1209	Mono/Macro	hsa-miR-668	0.5126802	1.7753596	0.608175054222405	0.7357642264368957
1210	Mono/Macro	hsa-miR-769	0.47678623	3.3876226	0.6335143613282217	0.7610971146512663
1211	Mono/Macro	hsa-miR-449c	0.47345093	3.804379	0.6358914965898108	0.7613095426300157
1212	Mono/Macro	hsa-miR-653	0.41659236	5.4977393	0.6769766027273839	0.8049275070229376
1213	Mono/Macro	hsa-miR-483	0.38530424	5.68363	0.700012012093095	0.827886139844103
1214	Mono/Macro	hsa-miR-26a	0.38387483	0.12462448	0.7010712109084456	0.827886139844103
1215	Mono/Macro	hsa-miR-485	0.36862785	8.500671	0.7124051329699249	0.838408761930592
1216	Mono/Macro	hsa-miR-1179	0.33813387	5.464354	0.7352623130356681	0.8508386632452882
1217	Mono/Macro	hsa-miR-758	0.32653978	9.047364	0.7440159863394331	0.8580984375781462
1218	Mono/Macro	hsa-miR-141	0.305734	11.851463	0.7598071838272229	0.8733996199475718
1219	Mono/Macro	hsa-miR-296	0.28381646	2.5799296	0.7765510507289892	0.8834263654981318
1220	Mono/Macro	hsa-let-7e	0.28095764	9.842888	0.7787428944419948	0.8834263654981318
1221	Mono/Macro	hsa-miR-577	0.2674577	31.144531	0.7891167853088412	0.891286332593114
1222	Mono/Macro	hsa-miR-935	0.26237535	6.548339	0.7930320673290994	0.891286332593114
1223	Mono/Macro	hsa-miR-191	0.2495107	0.87439966	0.8029657585744212	0.8925795614936408
1224	Mono/Macro	hsa-miR-369	0.23950487	2.280554	0.810714121753124	0.8925795614936408
1225	Mono/Macro	hsa-miR-890	0.23505783	9.256081	0.8141638496475936	0.8925795614936408
1226	Mono/Macro	hsa-miR-888	0.23474018	1.1980499	0.8144103976048981	0.8925795614936408
1227	Mono/Macro	hsa-miR-125a	0.22743434	10.058043	0.8200860270602631	0.8925795614936408
1228	Mono/Macro	hsa-miR-196a	0.22489317	1.6915576	0.8220623861131524	0.8925795614936408
1229	Mono/Macro	hsa-miR-185	0.2237814	0.7112707	0.8229273991805532	0.8925795614936408
1230	Mono/Macro	hsa-miR-517a	0.20869324	-4.930925	0.8346877221294705	0.8996945540710181
1231	Mono/Macro	hsa-miR-433	0.19360507	-1.2134387	0.8464851336329346	0.9067611648204192
1232	Mono/Macro	hsa-miR-134	0.17772278	0.2869164	0.8589406964512256	0.9160237614987413
1233	Mono/Macro	hsa-miR-548d	0.17200516	-9.133226	0.8634334768747953	0.9160237614987413
1234	Mono/Macro	hsa-miR-183	0.14786407	-1.1107386	0.8824500365558421	0.9196617850853054
1235	Mono/Macro	hsa-miR-651	0.13976412	4.451776	0.8888463676001903	0.9235460756446422
1236	Mono/Macro	hsa-miR-454	0.12372301	12.963748	0.9015345956959265	0.9333456425037604
1237	Mono/Macro	hsa-miR-302c	0.11197011	-2.9515173	0.910847102880912	0.9379556476095106
1238	Mono/Macro	hsa-miR-224	0.033670444	5.498641	0.9731399465102916	0.9816513746138801
1239	Mono/Macro	hsa-miR-377	0.02668224	1.0563946	0.9787131785188043	0.9819311638733358
1240	Mono/Macro	hsa-miR-299	0.02620577	-0.830905	0.9790932125326613	0.9819311638733358
1241	Mono/Macro	hsa-miR-376c	-0.00778232	2.8307562	0.9937906697030215	0.9937906697030215
1242	Mono/Macro	hsa-miR-520e	-0.03446456	2.4041162	0.9725067025753411	0.9816513746138801
1243	Mono/Macro	hsa-miR-335	-0.039705716	9.646953	0.9683277459335267	0.9816513746138801
1244	Mono/Macro	hsa-miR-142	-0.04844097	2.6189816	0.9613648071401191	0.9783300684425918
1245	Mono/Macro	hsa-miR-598	-0.07750555	1.1904198	0.9382213728930384	0.9575946755781454
1246	Mono/Macro	hsa-miR-518c	-0.093070194	-2.1379008	0.92584779615605	0.9477613534615186
1247	Mono/Macro	hsa-let-7d	-0.09386431	-3.6042264	0.9252169462640271	0.9477613534615186
1248	Mono/Macro	hsa-miR-18a	-0.121023014	-3.4781854	0.9036728041582651	0.9333456425037604
1249	Mono/Macro	hsa-miR-372	-0.1556464	6.1371202	0.876311748717004	0.9160237614987413
1250	Mono/Macro	hsa-miR-542	-0.15723462	1.1177893	0.8750599380752959	0.9160237614987413
1251	Mono/Macro	hsa-miR-138	-0.15945815	-8.426302	0.8733079289819252	0.9160237614987413
1252	Mono/Macro	hsa-miR-873	-0.16009344	-4.804562	0.8728074686619298	0.9160237614987413
1253	Mono/Macro	hsa-miR-452	-0.16692282	0.91016763	0.8674307750597312	0.9160237614987413
1254	Mono/Macro	hsa-miR-380	-0.16708164	-4.72369	0.8673058076166258	0.9160237614987413
1255	Mono/Macro	hsa-miR-105	-0.20265797	0.23093036	0.8394023798674572	0.9019665324041621
1256	Mono/Macro	hsa-miR-95	-0.2175873	3.4244208	0.8277506694415571	0.8950054113336836
1257	Mono/Macro	hsa-miR-181c	-0.23061079	-3.5128267	0.8176171854619555	0.8925795614936408
1258	Mono/Macro	hsa-miR-132	-0.237599	4.0270033	0.8121921306446875	0.8925795614936408
1259	Mono/Macro	hsa-miR-520f	-0.24887542	-4.590727	0.8034571514080666	0.8925795614936408
1260	Mono/Macro	hsa-miR-1287	-0.25427538	-6.3660865	0.7992828077531681	0.8925795614936408
1261	Mono/Macro	hsa-miR-374a	-0.2618989	-1.625366	0.7933993943314425	0.891286332593114
1262	Mono/Macro	hsa-miR-1292	-0.29096347	-5.7196555	0.7710792547993539	0.8805063437642787
1263	Mono/Macro	hsa-miR-708	-0.29286936	-2.194273	0.7696220184083176	0.8805063437642787
1264	Mono/Macro	hsa-miR-449a	-0.34845734	-7.17452	0.7274967399343553	0.8446774228768018
1265	Mono/Macro	hsa-miR-520a	-0.3495691	-5.7047815	0.7266620977516092	0.8446774228768018
1266	Mono/Macro	hsa-miR-320b	-0.35322204	-6.4450274	0.7239219902653886	0.8446774228768018
1267	Mono/Macro	hsa-miR-152	-0.3551279	11.409144	0.7224937695627672	0.8446774228768018
1268	Mono/Macro	hsa-miR-513b	-0.45153338	-8.731698	0.6516051706915956	0.7774323760665245
1269	Mono/Macro	hsa-miR-218	-0.48869795	-8.551732	0.6250555685357202	0.7535513125901017
1270	Mono/Macro	hsa-miR-670	-0.5390448	-3.3388803	0.5898559583742815	0.7211666487544219
1271	Mono/Macro	hsa-miR-210	-0.5425389	-1.5258532	0.5874473309881483	0.720768711070565
1272	Mono/Macro	hsa-miR-126	-0.55286235	-2.8049364	0.5803576594027491	0.7146040930724242
1273	Mono/Macro	hsa-miR-590	-0.64974433	-46.456604	0.515857397909917	0.6537972881935212
1274	Mono/Macro	hsa-miR-301a	-0.657209	-12.570719	0.5110465504695757	0.6524800976475026
1275	Mono/Macro	hsa-miR-32	-0.69485	-11.215754	0.48714930995339	0.6242728194217516
1276	Mono/Macro	hsa-miR-432	-0.7337616	-10.942905	0.46309404794028974	0.5978751514452995
1277	Mono/Macro	hsa-miR-592	-0.75567913	-9.246036	0.44984158531562224	0.5851322876661853
1278	Mono/Macro	hsa-miR-212	-0.75853795	-20.469934	0.4481289937303117	0.5851322876661853
1279	Mono/Macro	hsa-miR-99b	-0.78760254	-23.380049	0.430929223542584	0.5734673513297465
1280	Mono/Macro	hsa-miR-627	-0.81825536	-13.409704	0.413211390141782	0.5541517092599092
1281	Mono/Macro	hsa-miR-381	-0.8277847	-15.784459	0.4077924232490363	0.5490123674870294
1282	Mono/Macro	hsa-miR-487a	-0.89385504	-9.960397	0.3713994559768061	0.5160188564287225
1283	Mono/Macro	hsa-miR-184	-0.9049726	-10.410475	0.3654798820541436	0.5099033838336036
1284	Mono/Macro	hsa-miR-338	-0.9361019	-115.75941	0.3492207146409171	0.4891917703067098
1285	Mono/Macro	hsa-miR-221	-0.9627842	-11.801337	0.3356558515164547	0.4762617385299656
1286	Mono/Macro	hsa-miR-33b	-0.97294885	-54.20872	0.3305787380643753	0.47264563376146224
1287	Mono/Macro	hsa-miR-100	-0.9931193	-18.964106	0.32065180709406826	0.4603548765748864
1288	Mono/Macro	hsa-miR-493	-0.99867815	-4.506732	0.3179506404812714	0.4602967431235143
1289	Mono/Macro	hsa-miR-892a	-1.0482309	-10.642404	0.2945322570178248	0.4373740812367699
1290	Mono/Macro	hsa-miR-525	-1.0498191	-13.479792	0.29380129863177495	0.4373740812367699
1291	Mono/Macro	hsa-miR-503	-1.0834895	-2.7626972	0.2785911950478962	0.41909805863726995
1292	Mono/Macro	hsa-miR-149	-1.0946071	-22.971085	0.2736887900064151	0.41352105389615557
1293	Mono/Macro	hsa-miR-1911	-1.1373305	-21.16411	0.25540015749285605	0.38928834578206256
1294	Mono/Macro	hsa-miR-16	-1.1681421	-5.4578505	0.24274944519325636	0.3732947023860742
1295	Mono/Macro	hsa-miR-345	-1.1706833	-5.4599433	0.24172610841781916	0.3732947023860742
1296	Mono/Macro	hsa-miR-541	-1.1721127	-5.042447	0.2411518174879267	0.3732947023860742
1297	Mono/Macro	hsa-miR-1275	-1.1900597	-17.446978	0.23402294073546293	0.3680542613385008
1298	Mono/Macro	hsa-miR-548b	-1.1903774	-5.7184963	0.23389812540655663	0.3680542613385008
1299	Mono/Macro	hsa-miR-655	-1.2000655	-27.949078	0.23011389979258723	0.36522664829465684
1300	Mono/Macro	hsa-miR-802	-1.2026067	-20.088528	0.2291285637315187	0.36522664829465684
1301	Mono/Macro	hsa-miR-551a	-1.209436	-21.07374	0.22649536310330654	0.36281201682288916
1302	Mono/Macro	hsa-miR-135a	-1.240883	-24.187807	0.2146489800724064	0.34867862490635027
1303	Mono/Macro	hsa-let-7a	-1.2532712	-13.492089	0.21010703838169442	0.34291054377389746
1304	Mono/Macro	hsa-miR-490	-1.2855122	-24.722878	0.1986133543137223	0.3303856759257111
1305	Mono/Macro	hsa-miR-133a	-1.288371	-16.723473	0.1976168427456405	0.33031607531396917
1306	Mono/Macro	hsa-miR-501	-1.2975827	-6.4759016	0.194430755410696	0.3297307063410308
1307	Mono/Macro	hsa-miR-31	-1.3141003	-20.22252	0.18881244653496965	0.32502043035372885
1308	Mono/Macro	hsa-miR-2110	-1.3364943	-10.97172	0.18138774838588967	0.31469924221904433
1309	Mono/Macro	hsa-miR-223	-1.3414179	-37.091255	0.17978482491102032	0.31452983244177474
1310	Mono/Macro	hsa-miR-19a	-1.3600001	-83.44281	0.17382988415931033	0.3116328493218724
1311	Mono/Macro	hsa-miR-199a	-1.3652413	-155.828	0.17217722798576074	0.31027771293267303
1312	Mono/Macro	hsa-let-7f	-1.4082823	-7.9515314	0.1590475023320982	0.2896338726679262
1313	Mono/Macro	hsa-miR-891a	-1.454182	-21.136196	0.1458958319315292	0.2685104140867506
1314	Mono/Macro	hsa-miR-127	-1.473082	-83.8131	0.1407289264194336	0.26320112724931904
1315	Mono/Macro	hsa-miR-200c	-1.4770526	-15.7751875	0.13966154573143533	0.262624428386286
1316	Mono/Macro	hsa-miR-186	-1.4889643	-81.88933	0.13649677362769164	0.259732490535974
1317	Mono/Macro	hsa-miR-518b	-1.506276	-10.185533	0.13199634241840608	0.25372630264871393
1318	Mono/Macro	hsa-miR-99a	-1.5567816	-9.220441	0.11952233639166342	0.23232993478379518
1319	Mono/Macro	hsa-miR-320c	-1.5580522	-53.73704	0.11922086775025696	0.23232993478379518
1320	Mono/Macro	hsa-miR-515	-1.5713934	-21.51139	0.11609131006197676	0.22822496182638616
1321	Mono/Macro	hsa-miR-937	-1.5791757	-25.782652	0.11429576929604134	0.225979063865316
1322	Mono/Macro	hsa-miR-187	-1.6285696	-23.576113	0.10340416901821081	0.20561978436954562
1323	Mono/Macro	hsa-miR-412	-1.6663694	-24.959023	0.0956398582971743	0.19239180796989713
1324	Mono/Macro	hsa-miR-1296	-1.6766928	-25.98551	0.09360254919287346	0.1905087177690248
1325	Mono/Macro	hsa-miR-521	-1.6857458	-106.01735	0.091844770175877	0.18803722178019788
1326	Mono/Macro	hsa-miR-33a	-1.6895576	-36.362694	0.09111263220910898	0.18803722178019788
1327	Mono/Macro	hsa-miR-511	-1.7429221	-63.126923	0.0813472346061623	0.17162282423007413
1328	Mono/Macro	hsa-miR-19b	-1.7548337	-22.750391	0.07928774911933881	0.1683040564128296
1329	Mono/Macro	hsa-miR-146a	-1.7672219	-8.826414	0.07719106820001688	0.16486487405682618
1330	Mono/Macro	hsa-miR-27b	-1.7989866	-119.982605	0.0720208158106177	0.15574501419046077
1331	Mono/Macro	hsa-miR-421	-1.8215394	-20.154428	0.06852491100912327	0.15006088107061172
1332	Mono/Macro	hsa-miR-659	-1.829004	-25.832682	0.06739900562770723	0.1485353881986414
1333	Mono/Macro	hsa-miR-495	-1.8331335	-32.42471	0.06678273265447637	0.14812067627210784
1334	Mono/Macro	hsa-miR-429	-1.8472687	-2.41004	0.06470821399250291	0.14444543252520003
1335	Mono/Macro	hsa-miR-373	-1.8610862	-45.481693	0.06273199907626316	0.1418645207868435
1336	Mono/Macro	hsa-miR-548f	-1.9106389	-30.861319	0.05605099255868244	0.1301586807067391
1337	Mono/Macro	hsa-miR-10b	-1.9139743	-17.872845	0.05562344586648483	0.1300385964175929
1338	Mono/Macro	hsa-miR-153	-1.9214389	-30.294987	0.05467639513624252	0.12869410011659804
1339	Mono/Macro	hsa-miR-424	-1.9298565	-31.63865	0.053624615985194135	0.1270829940471039
1340	Mono/Macro	hsa-miR-28	-1.9363682	-61.763878	0.05282261227146102	0.12604568169603803
1341	Mono/Macro	hsa-miR-15b	-1.9462153	-10.104467	0.05162888386801565	0.1240527348495376
1342	Mono/Macro	hsa-miR-624	-1.9775034	-22.179585	0.047984757244983606	0.117749829835208
1343	Mono/Macro	hsa-miR-425	-1.9781387	-5.6361756	0.04791306342868811	0.117749829835208
1344	Mono/Macro	hsa-miR-30d	-1.984174	-7.3842664	0.047236451058141136	0.1175813817706247
1345	Mono/Macro	hsa-miR-193a	-2.0359502	-145.28006	0.041755355661097206	0.10701743006473802
1346	Mono/Macro	hsa-miR-199b	-2.0472267	-49.074265	0.04063583806644599	0.10651515129538115
1347	Mono/Macro	hsa-miR-1228	-2.1422026	-34.76315	0.03217717459324981	0.08835954293067012
1348	Mono/Macro	hsa-miR-520g	-2.147285	-20.989424	0.031770597004312694	0.08794101250793754
1349	Mono/Macro	hsa-miR-302d	-2.2463906	-49.29605	0.024679006863792676	0.07490295065677426
1350	Mono/Macro	hsa-miR-450b	-2.3216724	-59.976025	0.02025057542009394	0.06428164307662847
1351	Mono/Macro	hsa-miR-1323	-2.3890135	-34.210693	0.016893685404287553	0.05566871571317613
1352	Mono/Macro	hsa-miR-133b	-2.4141073	-40.83195	0.01577381079146457	0.05303396668151348
1353	Mono/Macro	hsa-miR-889	-2.427131	-61.50867	0.015218763600469358	0.05213556639368711
1354	Mono/Macro	hsa-miR-367	-2.4574661	-58.402912	0.013992102810523651	0.04890169265092104
1355	Mono/Macro	hsa-miR-10a	-2.462072	-15.19205	0.013813695954414226	0.04877080408395226
1356	Mono/Macro	hsa-miR-145	-2.6164477	-46.3992	0.008884996201291127	0.03659772244817536
1357	Mono/Macro	hsa-miR-320a	-2.6728299	-39.974518	0.0075214386638906075	0.03173680216714817
1358	Mono/Macro	hsa-miR-215	-2.6733062	-23.011745	0.007510763029938437	0.03173680216714817
1359	Mono/Macro	hsa-miR-30e	-2.7643118	-17.75569	0.005704299749981655	0.02530368863453401
1360	Mono/Macro	hsa-miR-135b	-2.788294	-75.267624	0.005298642069072033	0.02412276520919636
1361	Mono/Macro	hsa-miR-874	-2.93997	-48.202763	0.0032824412349483113	0.01599612207453684
1362	Mono/Macro	hsa-miR-214	-2.997305	-23.022627	0.002723780884130543	0.014066092327002507
1363	Mono/Macro	hsa-miR-519e	-3.013346	-40.396343	0.002583840846333275	0.013753983582020204
1364	Mono/Macro	hsa-miR-522	-3.0479693	-45.267212	0.002303933476777293	0.012653348935951483
1365	Mono/Macro	hsa-miR-409	-3.0597224	-89.395645	0.00221542274978217	0.012475398551700337
1366	Mono/Macro	hsa-miR-671	-3.1573985	-51.311966	0.0015918369787483785	0.009496130942188603
1367	Mono/Macro	hsa-miR-140	-3.1732807	-24.561584	0.0015072672918196787	0.009312758624457301
1368	Mono/Macro	hsa-miR-143	-3.1748688	-152.81834	0.0014990420413185132	0.009312758624457301
1369	Mono/Macro	hsa-miR-98	-3.3425858	-50.876408	0.0008300167571838842	0.006240996146650039
1370	Mono/Macro	hsa-miR-1307	-3.4239032	-77.233665	0.0006172861517035844	0.0048541138293054596
1371	Mono/Macro	hsa-miR-944	-3.516497	-49.645264	0.00043728179894518326	0.003879474421411113
1372	Mono/Macro	hsa-miR-934	-3.5457203	-41.47275	0.00039154157809237586	0.003565089105788475
1373	Mono/Macro	hsa-miR-200b	-3.5555673	-127.63045	0.00037716437655253957	0.0035269966023561807
1374	Mono/Macro	hsa-miR-512	-3.6559434	-57.580956	0.0002562379429414404	0.0026745921760148376
1375	Mono/Macro	hsa-miR-192	-3.710896	-130.98643	0.0002065268993571001	0.0023819435725852215
1376	Mono/Macro	hsa-miR-302b	-3.8802013	-100.08373	0.0001043700823573798	0.0015046686873188924
1377	Mono/Macro	hsa-miR-146b	-4.100171	-101.41619	4.1284518525696515e-05	0.0007518128110468944
1378	Mono/Macro	hsa-miR-1306	-4.1503587	-116.602	3.3195435023039736e-05	0.0006756247363512793
1379	Mono/Macro	hsa-miR-513a	-4.1919703	-45.668453	2.7654197331972665e-05	0.0006378901517908362
1380	Mono/Macro	hsa-miR-382	-4.403205	-124.14518	1.0666334251418396e-05	0.00041000072252162835
1381	Mono/Macro	hsa-miR-376a	-4.630004	-89.861626	3.656587909941354e-06	0.0002530358833679417
1382	Mono/Macro	hsa-miR-194	-4.673045	-154.53804	2.9676682028833504e-06	0.0002530358833679417
1383	Mono/Macro	hsa-miR-519b	-5.109808	-113.37048	3.224867385701575e-07	3.71934705150915e-05
1384	Plasma	hsa-miR-105	2.5897443	79.75272	0.00960472377165214	0.6078887070179835
1385	Plasma	hsa-miR-346	2.5742843	125.53243	0.010044769959097878	0.6078887070179835
1386	Plasma	hsa-miR-93	2.4792616	10.258016	0.013165469257828279	0.6078887070179835
1387	Plasma	hsa-miR-193b	2.460785	29.098705	0.013863341027936812	0.6078887070179835
1388	Plasma	hsa-miR-629	2.4023385	36.40582	0.016290624253527123	0.6078887070179835
1389	Plasma	hsa-miR-1293	2.394797	54.26747	0.016629566567295334	0.6078887070179835
1390	Plasma	hsa-miR-148a	2.3815994	96.153534	0.017237634651117117	0.6078887070179835
1391	Plasma	hsa-miR-410	2.2707398	50.12594	0.023162739567969996	0.6078887070179835
1392	Plasma	hsa-miR-125b	2.2251139	74.91362	0.026073602589527754	0.6078887070179835
1393	Plasma	hsa-miR-181a	2.1828814	10.293765	0.029044540303389967	0.6078887070179835
1394	Plasma	hsa-miR-363	2.17534	67.456245	0.02960464824525653	0.6078887070179835
1395	Plasma	hsa-miR-653	2.1711922	113.14195	0.029916648922071	0.6078887070179835
1396	Plasma	hsa-miR-204	2.140649	107.19642	0.032302339956354995	0.6078887070179835
1397	Plasma	hsa-miR-516b	2.0776777	99.63379	0.03773904366204988	0.6078887070179835
1398	Plasma	hsa-miR-34a	2.0441182	19.384377	0.04094186878721091	0.6159081130597815
1399	Plasma	hsa-miR-505	2.0147064	68.94504	0.04393541543607368	0.6334022392033957
1400	Plasma	hsa-miR-744	1.9121423	99.06869	0.05585794152620856	0.6870654675109261
1401	Plasma	hsa-miR-374a	1.8416295	48.594868	0.06552936539844093	0.6870654675109261
1402	Plasma	hsa-miR-128	1.8265465	12.079259	0.06776798028289081	0.6896388581729477
1403	Plasma	hsa-miR-455	1.7997743	41.254543	0.0718962887077886	0.6961090868152235
1404	Plasma	hsa-miR-524	1.7812977	30.148335	0.0748638397105458	0.6961090868152235
1405	Plasma	hsa-miR-504	1.7624439	101.534515	0.07799432019840284	0.6961090868152235
1406	Plasma	hsa-miR-1180	1.757165	66.36452	0.07888970547386656	0.6961090868152235
1407	Plasma	hsa-miR-195	1.7379341	44.749134	0.08222242113120536	0.6961090868152235
1408	Plasma	hsa-miR-484	1.7330322	11.45645	0.08308995159805427	0.6961090868152235
1409	Plasma	hsa-miR-27a	1.70626	13.228334	0.08795969834571392	0.6961090868152235
1410	Plasma	hsa-miR-1292	1.7032434	51.007526	0.08852254283199373	0.6961090868152235
1411	Plasma	hsa-miR-370	1.686275	70.34164	0.09174284602080714	0.6967976229539122
1412	Plasma	hsa-miR-96	1.6466823	103.91959	0.09962338108977464	0.6967976229539122
1413	Plasma	hsa-miR-15a	1.5984167	33.979187	0.10995026062463943	0.6967976229539122
1414	Plasma	hsa-miR-125a	1.5965314	47.44416	0.11037020681963747	0.6967976229539122
1415	Plasma	hsa-miR-150	1.5863503	32.226177	0.11265985074801595	0.6967976229539122
1416	Plasma	hsa-miR-1250	1.5610864	46.118694	0.11850336254154746	0.6967976229539122
1417	Plasma	hsa-miR-30c	1.5456264	4.014866	0.12219482586826683	0.6967976229539122
1418	Plasma	hsa-miR-101	1.5377078	12.647082	0.12412006880871497	0.6967976229539122
1419	Plasma	hsa-miR-615	1.5346912	41.771194	0.12485968966226173	0.6967976229539122
1420	Plasma	hsa-miR-767	1.5139521	46.05772	0.13003797217653257	0.7141767995727027
1421	Plasma	hsa-miR-449b	1.4954755	49.509846	0.13479037929376692	0.7158613873493781
1422	Plasma	hsa-miR-1283	1.4340125	243.56032	0.15156870313494822	0.7183941271875628
1423	Plasma	hsa-miR-1271	1.4046007	39.807133	0.16014004804510829	0.7290586397843087
1424	Plasma	hsa-miR-320d	1.390649	39.821106	0.1643319012093497	0.7384264651744805
1425	Plasma	hsa-miR-769	1.3623685	25.544413	0.17308164751358746	0.7397558909982977
1426	Plasma	hsa-miR-23b	1.3487937	31.33588	0.17740322371673645	0.7397558909982977
1427	Plasma	hsa-miR-518e	1.2450984	25.289446	0.21309558466949752	0.7826984300251696
1428	Plasma	hsa-miR-598	1.2401965	27.578522	0.21490274812829802	0.7826984300251696
1429	Plasma	hsa-let-7b	1.2119159	5.5150876	0.2255445827147674	0.7973302590565101
1430	Plasma	hsa-miR-497	1.2111617	39.66831	0.22583342597554334	0.7973302590565101
1431	Plasma	hsa-miR-654	1.1843895	13.591095	0.23625892377573365	0.8144847427846764
1432	Plasma	hsa-miR-589	1.1806188	29.984648	0.23775421682442865	0.8144847427846764
1433	Plasma	hsa-miR-29c	1.161765	6.354391	0.24533091988085298	0.816197239813709
1434	Plasma	hsa-miR-33b	1.1285825	59.273354	0.2590739867128825	0.816197239813709
1435	Plasma	hsa-miR-138	1.1199098	10.394482	0.2627521928661041	0.816197239813709
1436	Plasma	hsa-miR-335	1.1033186	44.79795	0.26988884758659426	0.816197239813709
1437	Plasma	hsa-miR-140	1.0954	20.852116	0.2733414298083545	0.816197239813709
1438	Plasma	hsa-miR-30b	1.0886127	26.817976	0.2763247238090185	0.816197239813709
1439	Plasma	hsa-miR-523	1.0859731	28.163403	0.27749086726856464	0.816197239813709
1440	Plasma	hsa-miR-576	1.0765463	19.641884	0.2816830016533214	0.816197239813709
1441	Plasma	hsa-miR-206	1.0622175	47.386814	0.2881369585833392	0.816197239813709
1442	Plasma	hsa-miR-582	1.0512824	18.915638	0.2931289308254531	0.816197239813709
1443	Plasma	hsa-miR-890	1.0475116	68.25472	0.29486368028868926	0.816197239813709
1444	Plasma	hsa-miR-1275	1.0460033	34.15957	0.29555950231365247	0.816197239813709
1445	Plasma	hsa-miR-543	1.0316745	40.83861	0.30222462631517577	0.816197239813709
1446	Plasma	hsa-miR-29a	1.029035	9.444481	0.3034632360619517	0.816197239813709
1447	Plasma	hsa-miR-652	1.0252643	19.604502	0.3052385225664569	0.816197239813709
1448	Plasma	hsa-miR-106b	0.98340905	1.9591618	0.3254061688896973	0.8440406135179572
1449	Plasma	hsa-miR-548d	0.9796383	58.770134	0.3272646983929498	0.8440406135179572
1450	Plasma	hsa-miR-491	0.97021145	26.442331	0.33194111089778977	0.8440406135179572
1451	Plasma	hsa-miR-130a	0.9690802	57.562443	0.33250516823591103	0.8440406135179572
1452	Plasma	hsa-miR-520c	0.93702894	19.265696	0.3487436798975835	0.86717820995607
1453	Plasma	hsa-miR-509-3	0.9328811	24.11315	0.3508813566296237	0.86717820995607
1454	Plasma	hsa-miR-520f	0.89291126	34.260468	0.37190469425402684	0.8709924509007424
1455	Plasma	hsa-miR-34b	0.89064884	53.392056	0.37311759944111533	0.8709924509007424
1456	Plasma	hsa-let-7c	0.88989466	8.968119	0.37352244490467323	0.8709924509007424
1457	Plasma	hsa-miR-23a	0.88989466	6.915137	0.37352244490467323	0.8709924509007424
1458	Plasma	hsa-miR-935	0.8800908	35.34367	0.3788101507843409	0.8709924509007424
1459	Plasma	hsa-miR-124	0.855958	27.718437	0.39202100523265027	0.8709924509007424
1460	Plasma	hsa-let-7a	0.83672726	12.407177	0.4027459058890981	0.8709924509007424
1461	Plasma	hsa-miR-376b	0.8276775	23.423016	0.40785318738822895	0.8709924509007424
1462	Plasma	hsa-miR-21	0.8261692	0.97214055	0.40870813773004644	0.8709924509007424
1463	Plasma	hsa-miR-330	0.82202137	12.505535	0.4110647459866623	0.8709924509007424
1464	Plasma	hsa-miR-423	0.815234	4.4970345	0.4149383693624835	0.8709924509007424
1465	Plasma	hsa-miR-92b	0.79713446	8.782656	0.4253729419112855	0.8709924509007424
1466	Plasma	hsa-miR-885	0.79487205	13.973272	0.4266879511208749	0.8709924509007424
1467	Plasma	hsa-miR-216a	0.79298663	44.646965	0.42778560034265645	0.8709924509007424
1468	Plasma	hsa-miR-122	0.7892159	31.118114	0.42998582420876663	0.8709924509007424
1469	Plasma	hsa-miR-520a	0.7820515	33.4355	0.43418430548365894	0.8709924509007424
1470	Plasma	hsa-miR-199a	0.78167444	-23.655844	0.43440593237230263	0.8709924509007424
1471	Plasma	hsa-miR-1247	0.779412	28.259039	0.43573706528700484	0.8709924509007424
1472	Plasma	hsa-miR-513b	0.779412	25.496868	0.43573706528700484	0.8709924509007424
1473	Plasma	hsa-miR-660	0.7779037	12.783548	0.4366257925943784	0.8709924509007424
1474	Plasma	hsa-miR-766	0.77564126	37.31118	0.4379608396118635	0.8709924509007424
1475	Plasma	hsa-let-7g	0.7703622	11.463528	0.4410850634665696	0.8709924509007424
1476	Plasma	hsa-miR-224	0.7586729	23.622816	0.44804824262934473	0.8709924509007424
1477	Plasma	hsa-miR-92a	0.75829583	0.7008413	0.4482738961795951	0.8709924509007424
1478	Plasma	hsa-miR-217	0.74208164	26.391157	0.4580378615436542	0.8709924509007424
1479	Plasma	hsa-miR-155	0.7401963	13.618497	0.4591808990700008	0.8709924509007424
1480	Plasma	hsa-miR-892b	0.7371797	28.675514	0.4610130785912726	0.8709924509007424
1481	Plasma	hsa-miR-107	0.72737575	3.1599557	0.46699579192483265	0.8709924509007424
1482	Plasma	hsa-miR-521	0.7126699	79.58668	0.4760500552176504	0.8709924509007424
1483	Plasma	hsa-miR-326	0.708145	16.837975	0.47885521841994216	0.8709924509007424
1484	Plasma	hsa-miR-141	0.703243	44.18712	0.48190430386531	0.8709924509007424
1485	Plasma	hsa-miR-518d	0.69909525	3.362659	0.4844925246770947	0.8709924509007424
1486	Plasma	hsa-miR-506	0.6923079	-4.861973	0.48874399677871705	0.8709924509007424
1487	Plasma	hsa-miR-519c	0.66666687	15.2820425	0.5049849539721252	0.88220800462152
1488	Plasma	hsa-miR-449c	0.6628961	8.428787	0.5073970893632442	0.88220800462152
1489	Plasma	hsa-miR-1179	0.65422344	48.11397	0.5129678790480905	0.8859487325999688
1490	Plasma	hsa-miR-320a	0.6515839	28.431618	0.5146696394583633	0.8859487325999688
1491	Plasma	hsa-miR-7	0.6474361	15.85912	0.5173497501730051	0.8859516961557823
1492	Plasma	hsa-miR-551a	0.6289595	23.217047	0.5293756005509117	0.8892411469023804
1493	Plasma	hsa-miR-670	0.6282053	5.712891	0.5298694542906002	0.8892411469023804
1494	Plasma	hsa-let-7e	0.6134994	52.21449	0.5395461659525937	0.8932199685148203
1495	Plasma	hsa-miR-433	0.59992474	3.7773204	0.5485563830567475	0.9038119454173078
1496	Plasma	hsa-miR-519d	0.5803169	7.3650036	0.56170092799974	0.9210830383313272
1497	Plasma	hsa-miR-1197	0.5727754	17.742971	0.5667967592807648	0.9223719638579928
1498	Plasma	hsa-miR-1262	0.5712671	14.406445	0.5678185789067991	0.9223719638579928
1499	Plasma	hsa-miR-486	0.5644798	11.272076	0.5724276446644936	0.9255138553921252
1500	Plasma	hsa-miR-624	0.5558071	8.438405	0.5783427339013232	0.9297721468031315
1501	Plasma	hsa-miR-517b	0.54223245	14.461974	0.5876583960307334	0.9297721468031315
1502	Plasma	hsa-miR-339	0.54072416	14.149118	0.5886977400751798	0.9297721468031315
1503	Plasma	hsa-miR-26b	0.51659137	2.4868796	0.6054414212050713	0.9297721468031315
1504	Plasma	hsa-miR-487b	0.5154602	16.849771	0.6062314908353021	0.9297721468031315
1505	Plasma	hsa-miR-24	0.514706	0.41447994	0.6067584599812147	0.9297721468031315
1506	Plasma	hsa-miR-30a	0.5135748	7.4693494	0.6075492972382416	0.9297721468031315
1507	Plasma	hsa-miR-374b	0.50113136	16.698969	0.6162786746667518	0.9297721468031315
1508	Plasma	hsa-miR-190b	0.49585232	19.424482	0.6199986024539649	0.9297721468031315
1509	Plasma	hsa-miR-1291	0.49321282	12.532029	0.6218622275331638	0.9297721468031315
1510	Plasma	hsa-miR-381	0.49321282	20.435457	0.6218622275331638	0.9297721468031315
1511	Plasma	hsa-miR-331	0.48868793	5.3071218	0.6250626561091717	0.9297721468031315
1512	Plasma	hsa-miR-1251	0.4834089	11.147949	0.6288054403235052	0.9297721468031315
1513	Plasma	hsa-miR-29b	0.46342397	2.3703752	0.6430605056613814	0.9352750182639331
1514	Plasma	hsa-miR-212	0.4570137	25.403591	0.6476611950828	0.9352750182639331
1515	Plasma	hsa-miR-129	0.44871807	36.136154	0.6536350430838582	0.9372603851646985
1516	Plasma	hsa-miR-28	0.44607857	18.000479	0.6555405006065232	0.9372603851646985
1517	Plasma	hsa-miR-127	0.44193074	4.1673017	0.6585393224465736	0.9376732739362736
1518	Plasma	hsa-miR-520d	0.43816	5.768421	0.6612702996881399	0.9377029659512148
1519	Plasma	hsa-miR-517a	0.41892922	7.3294353	0.6752678546477984	0.9393080340289236
1520	Plasma	hsa-miR-9	0.41855216	12.121542	0.6755434622849713	0.9393080340289236
1521	Plasma	hsa-miR-526b	0.40987945	20.299355	0.6818943786559781	0.9393080340289236
1522	Plasma	hsa-miR-139	0.4049775	-0.36584568	0.6854940566739907	0.9393080340289236
1523	Plasma	hsa-miR-511	0.40233797	19.250088	0.6874353122799584	0.9393080340289236
1524	Plasma	hsa-miR-345	0.4019609	4.76416	0.6877128031547828	0.9393080340289236
1525	Plasma	hsa-miR-424	0.37933645	25.02722	0.7044380297443671	0.9393080340289236
1526	Plasma	hsa-miR-200a	0.3774511	4.583959	0.7058384070737576	0.9393080340289236
1527	Plasma	hsa-miR-133a	0.3570891	-3.0697646	0.7210251109729748	0.9436261684603333
1528	Plasma	hsa-miR-590	0.34728518	-0.19090757	0.7283770934561202	0.9474378734429233
1529	Plasma	hsa-miR-518f	0.3322022	21.019794	0.7397365780552068	0.9533143428600485
1530	Plasma	hsa-miR-27b	0.32466072	61.956947	0.7454378620112286	0.9552648157625374
1531	Plasma	hsa-miR-100	0.3061841	15.79996	0.7594644784550728	0.9564040052266941
1532	Plasma	hsa-miR-324	0.2812972	1.6878625	0.7784824468086315	0.9619818806992375
1533	Plasma	hsa-miR-487a	0.25829569	21.386003	0.796178705073068	0.9768717445222749
1534	Plasma	hsa-miR-651	0.2277527	23.204525	0.81983849688068	0.9815367471305027
1535	Plasma	hsa-miR-421	0.20776778	8.187249	0.8354102902290585	0.9819318696415992
1536	Plasma	hsa-miR-758	0.20625949	2.5992103	0.8365882239358293	0.9819318696415992
1537	Plasma	hsa-miR-132	0.19494727	6.5828633	0.845434231783767	0.9819318696415992
1538	Plasma	hsa-miR-760	0.18740578	-6.0614967	0.8513424873298214	0.9819318696415992
1539	Plasma	hsa-miR-30d	0.17647064	-2.92731	0.8599242138167119	0.9819318696415992
1540	Plasma	hsa-miR-1911	0.1508296	11.261006	0.8801101316239166	0.9819318696415992
1541	Plasma	hsa-miR-770	0.1493213	4.8137016	0.8813001012784432	0.9819318696415992
1542	Plasma	hsa-miR-154	0.14819008	-1.5724468	0.8821927545627302	0.9819318696415992
1543	Plasma	hsa-miR-1226	0.14592764	1.9426478	0.8839785089734895	0.9819318696415992
1544	Plasma	hsa-miR-383	0.13763201	2.351865	0.8905312519893491	0.9819318696415992
1545	Plasma	hsa-miR-498	0.13763201	3.663538	0.8905312519893491	0.9819318696415992
1546	Plasma	hsa-miR-507	0.13725494	5.1376276	0.8908292851559851	0.9819318696415992
1547	Plasma	hsa-miR-152	0.13235298	0.67216885	0.8947051048719452	0.9819318696415992
1548	Plasma	hsa-miR-1976	0.11990954	-1.166859	0.9045548100622458	0.9819318696415992
1549	Plasma	hsa-miR-299	0.11689294	0.8726944	0.9069448894938785	0.9819318696415992
1550	Plasma	hsa-miR-485	0.115384646	11.032897	0.9081402466510412	0.9819318696415992
1551	Plasma	hsa-miR-522	0.1131222	3.1445308	0.9099336716438696	0.9819318696415992
1552	Plasma	hsa-miR-494	0.112368055	37.308277	0.910531582434555	0.9819318696415992
1553	Plasma	hsa-miR-509	0.10897439	-3.368103	0.9132228031895513	0.9819318696415992
1554	Plasma	hsa-miR-338	0.108597316	-20.530186	0.9135218897261643	0.9819318696415992
1555	Plasma	hsa-miR-454	0.10822024	29.462555	0.9138209885103901	0.9819318696415992
1556	Plasma	hsa-miR-1266	0.09313728	3.2929742	0.9257944998807691	0.9820472900267139
1557	Plasma	hsa-miR-328	0.08182506	3.8637006	0.9347858271167839	0.9820472900267139
1558	Plasma	hsa-miR-501	0.07956262	-0.6360561	0.9365851283196946	0.9820472900267139
1559	Plasma	hsa-miR-205	0.073152356	13.91865	0.9416848770417398	0.9820472900267139
1560	Plasma	hsa-miR-877	0.07239821	4.1832714	0.9422850087676738	0.9820472900267139
1561	Plasma	hsa-miR-1254	0.06862747	-1.5112911	0.945286152117175	0.9820472900267139
1562	Plasma	hsa-miR-218	0.065233804	13.413253	0.9479878464419723	0.9820472900267139
1563	Plasma	hsa-miR-26a	0.0478884	0.06732577	0.9618051844498422	0.9852386785344508
1564	Plasma	hsa-miR-372	0.045625955	51.331997	0.9636083810863034	0.9852386785344508
1565	Plasma	hsa-miR-302d	0.04223229	-8.707708	0.9663135221870716	0.9852386785344508
1566	Plasma	hsa-miR-489	0.03582203	-0.6632768	0.971424265899913	0.9852386785344508
1567	Plasma	hsa-miR-520g	0.029411772	-4.2262797	0.9765361833157529	0.9852386785344508
1568	Plasma	hsa-miR-191	0.02828055	0.4166576	0.9774383924264579	0.9852386785344508
1569	Plasma	hsa-miR-541	0.025641033	-3.71308	0.9795436572712458	0.9852386785344508
1570	Plasma	hsa-miR-18b	0.017722478	2.8151608	0.9858602480978291	0.9861610633851233
1571	Plasma	hsa-miR-1228	-0.017345404	-10.988799	0.9861610633851233	0.9861610633851233
1572	Plasma	hsa-miR-342	-0.033182513	1.822514	0.9735290428827224	0.9852386785344508
1573	Plasma	hsa-miR-625	-0.05731525	-6.1173897	0.9542940725118639	0.9826956818128123
1574	Plasma	hsa-miR-10b	-0.057692323	8.870851	0.953993707996073	0.9826956818128123
1575	Plasma	hsa-miR-135a	-0.06862747	-5.6519165	0.945286152117175	0.9820472900267139
1576	Plasma	hsa-miR-495	-0.07051284	0.5130187	0.9437854806973549	0.9820472900267139
1577	Plasma	hsa-miR-302c	-0.08220214	1.6236217	0.9344859757171537	0.9820472900267139
1578	Plasma	hsa-miR-302b	-0.08371043	-15.897229	0.9332866634834134	0.9820472900267139
1579	Plasma	hsa-miR-508	-0.09539972	-6.0166736	0.9239973341284896	0.9820472900267139
1580	Plasma	hsa-miR-891a	-0.12368028	-2.191626	0.9015684288152482	0.9819318696415992
1581	Plasma	hsa-miR-320c	-0.12933639	-36.29113	0.8970914807901679	0.9819318696415992
1582	Plasma	hsa-miR-1	-0.13536957	-8.282885	0.8923196815352278	0.9819318696415992
1583	Plasma	hsa-miR-136	-0.13763201	3.5742543	0.8905312519893491	0.9819318696415992
1584	Plasma	hsa-miR-1258	-0.13989446	-5.937189	0.8887433792462037	0.9819318696415992
1585	Plasma	hsa-miR-296	-0.14027153	-1.596764	0.8884454552196123	0.9819318696415992
1586	Plasma	hsa-miR-655	-0.15950231	-9.364996	0.8732731402329446	0.9819318696415992
1587	Plasma	hsa-miR-361	-0.16779794	-0.6543847	0.8667422462299944	0.9819318696415992
1588	Plasma	hsa-miR-1287	-0.17383112	-11.090241	0.86199818623682	0.9819318696415992
1589	Plasma	hsa-miR-34c	-0.17496234	-6.3950405	0.8611092235474662	0.9819318696415992
1590	Plasma	hsa-miR-221	-0.18891408	-28.136364	0.8501601573521818	0.9819318696415992
1591	Plasma	hsa-miR-2110	-0.1960785	-1.0583394	0.844548734195702	0.9819318696415992
1592	Plasma	hsa-miR-302a	-0.23340881	-16.597527	0.8154439692125104	0.9796653241233632
1593	Plasma	hsa-miR-520e	-0.23567125	17.344461	0.813687774079333	0.9796653241233632
1594	Plasma	hsa-miR-518c	-0.23906493	-7.0826344	0.8110552392947938	0.9796653241233632
1595	Plasma	hsa-let-7i	-0.24434397	-1.29897	0.8069644391847679	0.9796653241233632
1596	Plasma	hsa-miR-452	-0.24736056	-2.946183	0.8046291998639659	0.9796653241233632
1597	Plasma	hsa-miR-19b	-0.24924593	-9.546286	0.8031705585670875	0.9796653241233632
1598	Plasma	hsa-miR-409	-0.27450988	-18.632725	0.7836928104754491	0.964974065567635
1599	Plasma	hsa-miR-887	-0.28695333	-18.615122	0.7741480595584944	0.9600545828216454
1600	Plasma	hsa-miR-196b	-0.2929865	-4.6552773	0.7695324639620642	0.9577634263700512
1601	Plasma	hsa-miR-373	-0.2960031	-6.8675914	0.7672277133879333	0.9577634263700512
1602	Plasma	hsa-miR-503	-0.3016592	-29.963778	0.7629118654409468	0.9564040052266941
1603	Plasma	hsa-miR-671	-0.30429873	-11.647539	0.7609003133338412	0.9564040052266941
1604	Plasma	hsa-miR-892a	-0.3122173	-5.6018305	0.7548753979593789	0.9564040052266941
1605	Plasma	hsa-miR-616	-0.3163651	6.347314	0.7517254056544032	0.9562389351339098
1606	Plasma	hsa-miR-1537	-0.31938168	16.349274	0.7494370939170809	0.9562389351339098
1607	Plasma	hsa-miR-210	-0.33031684	-3.0470808	0.7411605729172053	0.9533143428600485
1608	Plasma	hsa-miR-99a	-0.33295634	-18.319141	0.7391672295071409	0.9533143428600485
1609	Plasma	hsa-miR-197	-0.35482666	-4.077111	0.7227194642832032	0.9436261684603333
1610	Plasma	hsa-miR-891b	-0.36236814	-4.687398	0.7170769541535839	0.9433788066050951
1611	Plasma	hsa-miR-301b	-0.3642535	-17.955656	0.7156687217969482	0.9433788066050951
1612	Plasma	hsa-miR-425	-0.36764717	-3.1142251	0.7131363427415478	0.9433788066050951
1613	Plasma	hsa-miR-539	-0.37782815	11.266813	0.7055582517183008	0.9393080340289236
1614	Plasma	hsa-miR-149	-0.3785823	-14.721841	0.7049980607735058	0.9393080340289236
1615	Plasma	hsa-miR-188	-0.3831072	-1.9328485	0.7016402828713512	0.9393080340289236
1616	Plasma	hsa-miR-627	-0.38461548	-21.013624	0.7005223130586161	0.9393080340289236
1617	Plasma	hsa-miR-301a	-0.39291114	-15.761126	0.6943851264882033	0.9393080340289236
1618	Plasma	hsa-miR-1248	-0.40874824	3.8597083	0.6827244349080588	0.9393080340289236
1619	Plasma	hsa-miR-99b	-0.41025653	-28.750645	0.6816177787013271	0.9393080340289236
1620	Plasma	hsa-miR-25	-0.43325806	-3.5234423	0.6648273165357582	0.9388989858015198
1621	Plasma	hsa-miR-577	-0.4555054	-56.58595	0.6487456774085085	0.9352750182639331
1622	Plasma	hsa-miR-551b	-0.4570137	-8.34767	0.6476611950828	0.9352750182639331
1623	Plasma	hsa-miR-675	-0.4573908	-8.806247	0.6473901911890596	0.9352750182639331
1624	Plasma	hsa-miR-143	-0.47812986	-61.188236	0.6325577880477149	0.9313404028276995
1625	Plasma	hsa-miR-708	-0.48378596	-2.8057244	0.6285377804889433	0.9297721468031315
1626	Plasma	hsa-miR-1307	-0.48868793	-11.717587	0.6250626561091717	0.9297721468031315
1627	Plasma	hsa-miR-126	-0.49811476	-6.1602173	0.6184031492384905	0.9297721468031315
1628	Plasma	hsa-miR-518b	-0.5030167	-19.732258	0.6149525067927113	0.9297721468031315
1629	Plasma	hsa-miR-802	-0.5082958	-27.968685	0.6112459357501587	0.9297721468031315
1630	Plasma	hsa-miR-873	-0.5184768	-12.595544	0.6041256645550104	0.9297721468031315
1631	Plasma	hsa-miR-1277	-0.54826564	-19.92244	0.5835095332543584	0.9297721468031315
1632	Plasma	hsa-miR-148b	-0.6210409	-5.738841	0.5345727125887143	0.8892411469023804
1633	Plasma	hsa-miR-431	-0.62481165	-14.846874	0.5320946896985727	0.8892411469023804
1634	Plasma	hsa-miR-337	-0.63348436	-34.73701	0.5264174020954548	0.8892411469023804
1635	Plasma	hsa-miR-200c	-0.6436653	-6.912596	0.5197924691318607	0.8859516961557823
1636	Plasma	hsa-miR-532	-0.6659127	-9.035626	0.5054668971740671	0.88220800462152
1637	Plasma	hsa-miR-95	-0.6685522	-22.903101	0.5037811561151249	0.88220800462152
1638	Plasma	hsa-miR-137	-0.68891424	-41.989864	0.4908772483400138	0.8709924509007424
1639	Plasma	hsa-miR-429	-0.6949474	39.686455	0.487088261477981	0.8709924509007424
1640	Plasma	hsa-miR-144	-0.6983411	-18.49916	0.4849639184506732	0.8709924509007424
1641	Plasma	hsa-miR-376c	-0.70437425	-21.511219	0.48119973287399387	0.8709924509007424
1642	Plasma	hsa-miR-934	-0.7100304	-9.450107	0.47768530467098247	0.8709924509007424
1643	Plasma	hsa-miR-214	-0.71304697	-6.3337035	0.47581669889436196	0.8709924509007424
1644	Plasma	hsa-miR-496	-0.718326	-12.589375	0.47255630486757916	0.8709924509007424
1645	Plasma	hsa-miR-181c	-0.7266216	-8.1954155	0.4674577775397264	0.8709924509007424
1646	Plasma	hsa-miR-874	-0.74208164	-47.948105	0.4580378615436542	0.8709924509007424
1647	Plasma	hsa-miR-548b	-0.7631978	-10.304472	0.44534543839526497	0.8709924509007424
1648	Plasma	hsa-miR-592	-0.77300173	-14.832901	0.43952135791155833	0.8709924509007424
1649	Plasma	hsa-miR-186	-0.7865764	-78.17157	0.43152988330475583	0.8709924509007424
1650	Plasma	hsa-miR-22	-0.8144799	-5.133635	0.41537009979371065	0.8709924509007424
1651	Plasma	hsa-miR-490	-0.8159882	-32.691833	0.4145069042806119	0.8709924509007424
1652	Plasma	hsa-miR-432	-0.82730037	-46.256977	0.4080668250002003	0.8709924509007424
1653	Plasma	hsa-miR-146b	-0.85105604	-33.22354	0.39473821849670976	0.8709924509007424
1654	Plasma	hsa-miR-367	-0.8676473	-71.971245	0.38558744106202114	0.8709924509007424
1655	Plasma	hsa-miR-145	-0.86990976	-27.887568	0.38434972696112435	0.8709924509007424
1656	Plasma	hsa-miR-215	-0.87820536	-15.30037	0.37983227403281283	0.8709924509007424
1657	Plasma	hsa-miR-375	-0.8970591	-59.10132	0.36968739309787924	0.8709924509007424
1658	Plasma	hsa-miR-382	-0.91214204	-47.25144	0.3616939506975143	0.8709924509007424
1659	Plasma	hsa-miR-142	-0.9159128	-15.548079	0.35971264354983135	0.8709924509007424
1660	Plasma	hsa-let-7d	-0.94683284	-15.026531	0.343723960433176	0.8618006544194122
1661	Plasma	hsa-miR-16	-0.96568656	-8.940717	0.3342010521732952	0.8440406135179572
1662	Plasma	hsa-miR-130b	-0.967949	-7.319817	0.3330698442579989	0.8440406135179572
1663	Plasma	hsa-miR-18a	-0.988311	-15.807401	0.32300036474777216	0.8440406135179572
1664	Plasma	hsa-miR-659	-1.0222477	-37.505714	0.30666370282017963	0.816197239813709
1665	Plasma	hsa-miR-369	-1.0245101	-61.11202	0.3055944050113213	0.816197239813709
1666	Plasma	hsa-miR-193a	-1.0433638	-60.628216	0.2967798345785485	0.816197239813709
1667	Plasma	hsa-miR-1301	-1.0610863	-27.022495	0.28865069486891803	0.816197239813709
1668	Plasma	hsa-miR-135b	-1.0837107	-60.65326	0.27849308307155896	0.816197239813709
1669	Plasma	hsa-miR-1306	-1.0837107	-54.304676	0.27849308307155896	0.816197239813709
1670	Plasma	hsa-miR-668	-1.1014332	-27.347147	0.27070816518218865	0.816197239813709
1671	Plasma	hsa-miR-379	-1.1021874	-16.399723	0.2703802337984439	0.816197239813709
1672	Plasma	hsa-miR-520b	-1.1089747	-50.47854	0.2674411074959602	0.816197239813709
1673	Plasma	hsa-miR-19a	-1.1112372	-64.19739	0.2664662979576614	0.816197239813709
1674	Plasma	hsa-let-7f	-1.1248118	-15.329406	0.2606688003297194	0.816197239813709
1675	Plasma	hsa-miR-377	-1.1282054	-25.201977	0.25923316321235523	0.816197239813709
1676	Plasma	hsa-miR-449a	-1.156486	-40.61105	0.24748242274502819	0.816197239813709
1677	Plasma	hsa-miR-937	-1.167044	-54.90117	0.24319257177220155	0.816197239813709
1678	Plasma	hsa-miR-133b	-1.1885372	-48.517563	0.2346217969931954	0.8144847427846764
1679	Plasma	hsa-miR-450a	-1.222851	-30.735212	0.22138596867673266	0.7973302590565101
1680	Plasma	hsa-miR-15b	-1.253394	-9.711243	0.21006234612026498	0.7815222769635665
1681	Plasma	hsa-miR-223	-1.2594272	-77.67633	0.20787606792475577	0.7815222769635665
1682	Plasma	hsa-miR-32	-1.2745101	-36.616325	0.20248267202057624	0.7698791705397734
1683	Plasma	hsa-miR-380	-1.2767726	-33.358738	0.20168253797908287	0.7698791705397734
1684	Plasma	hsa-miR-185	-1.283937	-12.659604	0.19916399391670025	0.7698791705397734
1685	Plasma	hsa-miR-192	-1.304676	-124.03566	0.19200316732762612	0.7549215442654391
1686	Plasma	hsa-miR-376a	-1.3084469	-60.38704	0.1907217984397065	0.7549215442654391
1687	Plasma	hsa-miR-199b	-1.3227756	-95.96807	0.1859100004735178	0.7479634902771763
1688	Plasma	hsa-miR-1296	-1.335219	-41.169434	0.1818046530603028	0.7400518818689973
1689	Plasma	hsa-miR-483	-1.3420064	-55.63123	0.17959391573369077	0.7397558909982977
1690	Plasma	hsa-miR-519b	-1.344646	-89.71893	0.17873960249523058	0.7397558909982977
1691	Plasma	hsa-miR-542	-1.3570894	-22.507132	0.17475281394217002	0.7397558909982977
1692	Plasma	hsa-miR-548f	-1.3585976	-46.359325	0.17427411347970512	0.7397558909982977
1693	Plasma	hsa-miR-628	-1.3642538	-48.414307	0.17248770674099367	0.7397558909982977
1694	Plasma	hsa-miR-194	-1.4166671	-108.94743	0.1565802892508363	0.7223570677438581
1695	Plasma	hsa-miR-200b	-1.4189295	-128.14561	0.1559195668221776	0.7223570677438581
1696	Plasma	hsa-miR-450b	-1.4370291	-85.62876	0.15070973472889448	0.7183941271875628
1697	Plasma	hsa-miR-493	-1.4430623	-20.738695	0.14900293611367926	0.7183941271875628
1698	Plasma	hsa-miR-184	-1.4536203	-42.10238	0.14605159929481917	0.7183941271875628
1699	Plasma	hsa-miR-187	-1.4551287	-45.93777	0.1456336575508081	0.7183941271875628
1700	Plasma	hsa-miR-362	-1.4732282	-25.79448	0.14068952121317257	0.7158613873493781
1701	Plasma	hsa-miR-584	-1.4800155	-24.466293	0.13886910919825401	0.7158613873493781
1702	Plasma	hsa-miR-412	-1.4834092	-61.615055	0.13796573255849473	0.7158613873493781
1703	Plasma	hsa-miR-515	-1.4939673	-51.388798	0.13518418143324223	0.7158613873493781
1704	Plasma	hsa-miR-10a	-1.5354453	-23.381277	0.1246744630524897	0.6967976229539122
1705	Plasma	hsa-miR-1323	-1.5501512	-52.438065	0.12110521264655111	0.6967976229539122
1706	Plasma	hsa-miR-202	-1.5512825	-46.09329	0.12083400057171086	0.6967976229539122
1707	Plasma	hsa-miR-340	-1.5731528	-31.522432	0.11568344492012861	0.6967976229539122
1708	Plasma	hsa-miR-574	-1.5912523	-20.27304	0.11155279848130437	0.6967976229539122
1709	Plasma	hsa-miR-513a	-1.5927607	-47.636158	0.11121389941640648	0.6967976229539122
1710	Plasma	hsa-miR-516a	-1.615385	-51.022587	0.10622733036307909	0.6967976229539122
1711	Plasma	hsa-miR-183	-1.6640276	-16.312798	0.09610690944051994	0.6967976229539122
1712	Plasma	hsa-miR-146a	-1.6727003	-25.063877	0.09438630527143636	0.6967976229539122
1713	Plasma	hsa-miR-30e	-1.7160639	-28.650108	0.08615035924813044	0.6961090868152235
1714	Plasma	hsa-miR-329	-1.7277532	-51.302055	0.08403249354458714	0.6961090868152235
1715	Plasma	hsa-miR-525	-1.843892	-53.255047	0.06519889185347798	0.6870654675109261
1716	Plasma	hsa-miR-153	-1.8627456	-93.60042	0.062498063077598684	0.6870654675109261
1717	Plasma	hsa-miR-222	-1.8634998	-30.369184	0.06239198405881726	0.6870654675109261
1718	Plasma	hsa-miR-944	-1.8668934	-63.85459	0.061916469875147984	0.6870654675109261
1719	Plasma	hsa-miR-196a	-1.9038467	-25.816256	0.056930153049803	0.6870654675109261
1720	Plasma	hsa-miR-656	-1.9227004	-37.185963	0.05451768710079795	0.6870654675109261
1721	Plasma	hsa-miR-31	-1.9283565	-92.87018	0.05381079782601658	0.6870654675109261
1722	Plasma	hsa-miR-134	-2.067874	-25.089464	0.038651883105189695	0.6078887070179835
1723	Plasma	hsa-miR-98	-2.0972857	-82.694374	0.03596829513172118	0.6078887070179835
1724	Plasma	hsa-miR-33a	-2.1108603	-113.79616	0.03478431882686352	0.6078887070179835
1725	Plasma	hsa-miR-320b	-2.1572404	-59.936085	0.03098693561382947	0.6078887070179835
1726	Plasma	hsa-miR-519e	-2.267723	-46.983932	0.02334608787244616	0.6078887070179835
1727	Plasma	hsa-miR-888	-2.276773	-68.61748	0.022799790932957434	0.6078887070179835
1728	Plasma	hsa-miR-512	-2.3880098	-87.26781	0.0169398933423045	0.6078887070179835
1729	Plasma	hsa-miR-889	-2.5233793	-174.74757	0.011623295473724473	0.6078887070179835
1730	B	hsa-miR-216a	3.49606	213.31293	0.00047218249890883485	0.04482923698349823
1731	B	hsa-miR-486	3.3561008	71.69911	0.0007904977086455446	0.04482923698349823
1732	B	hsa-miR-342	3.3511336	43.066517	0.0008048149548493868	0.04482923698349823
1733	B	hsa-miR-410	3.227829	65.29252	0.0012473347966098847	0.047953093291891125
1734	B	hsa-miR-509	3.1679301	96.170555	0.001535284747913507	0.048153237858596765
1735	B	hsa-miR-495	3.115628	107.2817	0.001835537269208092	0.04885353039584614
1736	B	hsa-miR-29c	2.991447	13.008119	0.002776588064777857	0.059066548842896485
1737	B	hsa-miR-523	2.973039	57.574863	0.002948670665782185	0.059066548842896485
1738	B	hsa-miR-183	2.9628122	22.123032	0.003048424530530824	0.059066548842896485
1739	B	hsa-miR-340	2.9312556	41.399246	0.0033759482007115317	0.059066548842896485
1740	B	hsa-miR-548d	2.89181	95.91361	0.0038302958468232123	0.060240107409128704
1741	B	hsa-miR-155	2.8395078	34.731903	0.004518318651126403	0.06513909388707231
1742	B	hsa-miR-518c	2.7883744	78.577194	0.005297327079638183	0.07331500678219245
1743	B	hsa-miR-150	2.6925359	46.80107	0.0070910884287477246	0.08468387560428257
1744	B	hsa-miR-215	2.6700373	37.78314	0.007584282009356233	0.08468387560428257
1745	B	hsa-miR-1251	2.6267931	51.91719	0.008619372443459542	0.09037281410415157
1746	B	hsa-miR-508	2.5850098	96.121735	0.009737621459416722	0.09724673523841082
1747	B	hsa-miR-651	2.5815036	122.08872	0.009837097495214967	0.09724673523841082
1748	B	hsa-let-7e	2.5674784	174.44003	0.010244116560526317	0.09845734249839183
1749	B	hsa-miR-520d	2.4950151	37.76472	0.012595174827795971	0.11174180744660016
1750	B	hsa-miR-302c	2.4213831	73.414	0.015461571351107692	0.13374259218708154
1751	B	hsa-miR-487a	2.3813531	45.588837	0.017249172047422316	0.14210032210495527
1752	B	hsa-miR-324	2.353887	15.950606	0.01857825163932337	0.14949011784199734
1753	B	hsa-let-7a	2.289313	25.425322	0.022061172331109758	0.16962590281253281
1754	B	hsa-miR-1283	2.264769	248.75505	0.023526858505783604	0.17696289223915496
1755	B	hsa-miR-518e	2.2507439	33.595615	0.02440176531094668	0.17963852760824578
1756	B	hsa-miR-433	2.1689305	29.89408	0.030087960705474613	0.20412616478616108
1757	B	hsa-miR-624	2.1364973	46.89293	0.03263889682733189	0.21717419812032374
1758	B	hsa-miR-509-3	2.074553	45.523567	0.03802798644112428	0.22991457806196064
1759	B	hsa-miR-1262	2.0304322	37.062225	0.04231262871121659	0.22991457806196064
1760	B	hsa-miR-195	2.0289712	45.072018	0.0424612213391122	0.22991457806196064
1761	B	hsa-miR-520f	2.0286791	59.147556	0.04249099276696506	0.22991457806196064
1762	B	hsa-miR-363	2.0231273	38.117004	0.04306001292345411	0.22991457806196064
1763	B	hsa-miR-92b	2.0213742	30.277853	0.04324103617047171	0.22991457806196064
1764	B	hsa-miR-9	2.0041351	50.67521	0.0450555982080976	0.22991457806196064
1765	B	hsa-miR-424	1.994785	66.96328	0.04606634177979337	0.22991457806196064
1766	B	hsa-miR-218	1.9906943	81.358086	0.04651451001253539	0.22991457806196064
1767	B	hsa-miR-206	1.9629362	66.21306	0.049653592642220176	0.23206116199334972
1768	B	hsa-miR-449b	1.8887198	48.583626	0.05892938983138859	0.25486961102075567
1769	B	hsa-miR-23b	1.8793696	30.203213	0.06019403616822909	0.257125142150707
1770	B	hsa-miR-107	1.8390473	6.438626	0.06590822011345616	0.27286324361652536
1771	B	hsa-miR-93	1.8340801	4.5804477	0.06664210150266461	0.27286324361652536
1772	B	hsa-miR-1247	1.8311582	83.30267	0.06707693111034903	0.27286324361652536
1773	B	hsa-miR-142	1.7551887	29.440895	0.0792270407677957	0.3150868517891645
1774	B	hsa-miR-18a	1.7098992	31.397686	0.08728452615687946	0.335560511669781
1775	B	hsa-miR-136	1.6575971	16.971172	0.09739883017451102	0.35287331538670635
1776	B	hsa-miR-655	1.6494157	66.656975	0.09906250225346235	0.35287331538670635
1777	B	hsa-let-7b	1.6251639	5.0374465	0.10412764553247872	0.35287331538670635
1778	B	hsa-miR-373	1.6190279	70.69805	0.105441265989	0.35287331538670635
1779	B	hsa-miR-346	1.617567	52.778122	0.10575596279390781	0.35287331538670635
1780	B	hsa-miR-1248	1.6172748	11.860609	0.10581899146817897	0.35287331538670635
1781	B	hsa-miR-362	1.6161059	24.390263	0.1060714041661074	0.35287331538670635
1782	B	hsa-miR-653	1.6155216	48.66535	0.10619778943728583	0.35287331538670635
1783	B	hsa-miR-29b	1.6134763	8.442926	0.1066410784142136	0.35287331538670635
1784	B	hsa-miR-576	1.6114309	28.040152	0.10708583270405828	0.35287331538670635
1785	B	hsa-miR-513b	1.5865947	32.357777	0.11260446367182665	0.3675579663250191
1786	B	hsa-miR-137	1.570232	69.08297	0.11636113570401105	0.37278660142210945
1787	B	hsa-miR-629	1.5503631	20.14826	0.12105439174540947	0.37584097594749216
1788	B	hsa-miR-802	1.5433506	37.054054	0.12274575226030812	0.37584097594749216
1789	B	hsa-miR-345	1.524066	14.596609	0.12749223930622222	0.38071415103143696
1790	B	hsa-miR-520e	1.5234816	51.18037	0.1276382702879962	0.38071415103143696
1791	B	hsa-miR-331	1.5015672	9.454665	0.1332089015186262	0.3852487946714985
1792	B	hsa-miR-484	1.4963078	10.501491	0.13457345307824006	0.3852487946714985
1793	B	hsa-miR-379	1.4957235	17.507061	0.13472573455274947	0.3852487946714985
1794	B	hsa-miR-888	1.4700106	39.64077	0.14155885886321415	0.4014702062841975
1795	B	hsa-miR-302a	1.4624138	39.472202	0.1436278678152268	0.40402635987047536
1796	B	hsa-miR-126	1.4533558	18.889063	0.14612498410535302	0.40773584274558183
1797	B	hsa-miR-668	1.4340713	30.641687	0.15155193094699787	0.4168536870237381
1798	B	hsa-miR-1226	1.3993006	38.175957	0.16172286729951946	0.43715712566901355
1799	B	hsa-miR-383	1.3776785	41.958126	0.16830258036073042	0.44452437255582233
1800	B	hsa-miR-138	1.3516735	26.591026	0.17647978148299293	0.45664661256983147
1801	B	hsa-miR-329	1.3434922	31.144451	0.17911265691809597	0.45664661256983147
1802	B	hsa-miR-1197	1.3423234	20.358128	0.17949115407369098	0.45664661256983147
1803	B	hsa-miR-652	1.3116434	17.113914	0.18964047956583685	0.4737756600342947
1804	B	hsa-miR-769	1.3095981	18.914778	0.1903318403027947	0.4737756600342947
1805	B	hsa-miR-551a	1.2786258	42.314114	0.20102883366120516	0.4837700755932101
1806	B	hsa-miR-30d	1.2777493	8.055665	0.20133783492896606	0.4837700755932101
1807	B	hsa-miR-524	1.2733665	15.331468	0.20288803857386628	0.48413283687281194
1808	B	hsa-miR-589	1.2552506	23.936533	0.20938779093252746	0.4928447323990102
1809	B	hsa-miR-505	1.2508677	36.04155	0.21098272360662207	0.4932433943776435
1810	B	hsa-miR-101	1.2295378	6.7785964	0.21887021136860096	0.506377444292589
1811	B	hsa-miR-498	1.2114221	22.8422	0.22573369388424014	0.5127218393823022
1812	B	hsa-miR-29a	1.2087923	8.584362	0.22674263820210627	0.5127218393823022
1813	B	hsa-miR-374a	1.1827874	34.755547	0.236893426279851	0.5288072612440544
1814	B	hsa-miR-616	1.1664248	20.8063	0.24344277625155386	0.5398616210423999
1815	B	hsa-miR-1306	1.1588278	44.231895	0.2465264049846797	0.5398616210423999
1816	B	hsa-miR-656	1.1383744	22.722664	0.2549641756789234	0.5548277030497326
1817	B	hsa-miR-506	1.1284399	29.342607	0.25913417277144957	0.5603776486182597
1818	B	hsa-miR-15a	1.1202586	20.803358	0.26260358143212026	0.5627303339783317
1819	B	hsa-miR-525	1.1144148	21.28836	0.265101284504243	0.5627303339783317
1820	B	hsa-miR-1271	1.1103241	26.346619	0.2668593853272617	0.5630082153855643
1821	B	hsa-miR-887	1.1053569	37.453083	0.269004982348351	0.5640952963183603
1822	B	hsa-miR-22	1.0878254	7.6785374	0.2766721756742109	0.5698129332337915
1823	B	hsa-let-7i	1.0548079	3.614474	0.2915131867327866	0.5891089627440808
1824	B	hsa-miR-224	1.051886	19.97893	0.2928518543120864	0.5891089627440808
1825	B	hsa-miR-125a	1.0416594	23.293314	0.29756964925478113	0.590752415171605
1826	B	hsa-miR-1	1.0390296	35.844326	0.29879096143072514	0.590752415171605
1827	B	hsa-miR-34c	1.0261732	28.675634	0.3048099352665605	0.5939897558279831
1828	B	hsa-miR-1179	1.0229591	33.02159	0.30632716618256217	0.5939897558279831
1829	B	hsa-miR-185	1.0147778	8.241232	0.3102117571176265	0.5962959331261043
1830	B	hsa-miR-376b	1.0025058	18.911728	0.3160993670676674	0.6042562486486902
1831	B	hsa-miR-660	0.9785462	9.709642	0.32780426615300295	0.6227916123118645
1832	B	hsa-miR-190b	0.9618913	36.68782	0.3361042032297501	0.632022034334204
1833	B	hsa-miR-212	0.9493271	37.949745	0.3424542654244146	0.6388350145086538
1834	B	hsa-miR-320a	0.94523644	10.048088	0.34453817434180467	0.6388350145086538
1835	B	hsa-miR-519c	0.9315035	14.908139	0.35159317803731605	0.6388350145086538
1836	B	hsa-miR-132	0.92945814	44.939625	0.35265169876055746	0.6388350145086538
1837	B	hsa-miR-326	0.91806275	15.597996	0.35858602632597725	0.6428537052268816
1838	B	hsa-miR-1307	0.9043298	16.796501	0.3658205644079807	0.650747280467765
1839	B	hsa-miR-301a	0.89351875	46.765438	0.3715794508240283	0.6526217765741817
1840	B	hsa-miR-148a	0.88007796	34.84403	0.3788170799954581	0.6619732812041844
1841	B	hsa-miR-374b	0.87511075	10.448098	0.3815136665837141	0.662772311657112
1842	B	hsa-miR-539	0.8450151	-2.215256	0.39810241425607706	0.6799327094147862
1843	B	hsa-miR-181a	0.8426776	2.4962764	0.3994087978609172	0.6799327094147862
1844	B	hsa-miR-24	0.8382947	0.51115423	0.4018652081261451	0.6799327094147862
1845	B	hsa-miR-330	0.8380025	8.949613	0.4020292904504139	0.6799327094147862
1846	B	hsa-miR-146a	0.8254383	10.667226	0.40912278574915173	0.6852590012858443
1847	B	hsa-miR-199a	0.8204711	60.160603	0.4119476077094093	0.6852590012858443
1848	B	hsa-miR-1976	0.8023553	32.84779	0.42234748067964034	0.6962676108448684
1849	B	hsa-miR-744	0.7918364	55.010048	0.4284560703191834	0.6962676108448684
1850	B	hsa-miR-889	0.7889145	38.36795	0.4301619788437736	0.6962676108448684
1851	B	hsa-miR-516b	0.7839473	24.06544	0.43307105550888214	0.6962676108448684
1852	B	hsa-miR-516a	0.77751905	23.715225	0.4368525874033339	0.6962676108448684
1853	B	hsa-miR-1292	0.77459717	24.353977	0.43857773291018487	0.6962676108448684
1854	B	hsa-miR-30c	0.76758456	1.0306988	0.4427340192825515	0.6962676108448684
1855	B	hsa-miR-361	0.76290953	4.8377137	0.4455173445610655	0.6962676108448684
1856	B	hsa-miR-517a	0.7608642	17.74199	0.44673817805653404	0.6962676108448684
1857	B	hsa-miR-148b	0.7550204	2.2548103	0.45023674328184593	0.6985736016839403
1858	B	hsa-miR-339	0.73573583	17.821533	0.4618914853413859	0.7071436014518564
1859	B	hsa-miR-381	0.71323717	24.401705	0.4756990225294311	0.7218941306806279
1860	B	hsa-miR-193b	0.70038074	6.475783	0.48368954609946657	0.7238860904269514
1861	B	hsa-miR-671	0.6936604	20.52833	0.4878952175410056	0.7238860904269514
1862	B	hsa-miR-541	0.6834337	3.1257665	0.4943328239842606	0.7238860904269514
1863	B	hsa-miR-551b	0.6799274	9.761946	0.49655041554733736	0.7238860904269514
1864	B	hsa-miR-892a	0.6787587	11.257162	0.4972907897016412	0.7238860904269514
1865	B	hsa-miR-497	0.6676554	22.738682	0.5043535717991567	0.7240926798444325
1866	B	hsa-miR-493	0.6401895	8.539469	0.5220494022481493	0.74028316876172
1867	B	hsa-miR-548b	0.6127236	4.816466	0.5400591171227356	0.7626957327529246
1868	B	hsa-miR-504	0.6065876	31.556557	0.5441246345675184	0.7638439041208083
1869	B	hsa-miR-1180	0.6016204	22.762981	0.5474268759113918	0.7638439041208083
1870	B	hsa-miR-890	0.59519213	29.858122	0.5517150279110988	0.7638439041208083
1871	B	hsa-miR-518b	0.59489995	2.2232106	0.5519103353474049	0.7638439041208083
1872	B	hsa-miR-128	0.5867186	2.4522548	0.5573926885518865	0.7653090088847331
1873	B	hsa-miR-144	0.58233577	16.755095	0.560340530011969	0.7663155074471988
1874	B	hsa-miR-222	0.57035595	7.670583	0.5684362889708962	0.7743265983619294
1875	B	hsa-miR-302b	0.5648044	18.009933	0.5722068508897094	0.7745369229988861
1876	B	hsa-miR-450b	0.5630512	25.796564	0.573400018541977	0.7745369229988861
1877	B	hsa-miR-28	0.5560386	29.866512	0.5781844476782622	0.7745369229988861
1878	B	hsa-miR-188	0.53120244	21.674204	0.5952785080833662	0.7871419606082622
1879	B	hsa-let-7f	0.5268196	2.3894908	0.5983188891328699	0.7871419606082622
1880	B	hsa-miR-197	0.50665843	11.241253	0.6123945065953176	0.8026079518256815
1881	B	hsa-miR-134	0.49584737	7.750781	0.6200020977130722	0.8078102345200102
1882	B	hsa-miR-628	0.49088013	6.378695	0.6235112279728261	0.8079958235153476
1883	B	hsa-miR-372	0.48386756	35.952965	0.6284798631123028	0.811395644167376
1884	B	hsa-miR-1250	0.46545956	9.632605	0.6416023929762469	0.8252580965419384
1885	B	hsa-miR-1291	0.45640165	8.012515	0.6481011800170227	0.8279945292461244
1886	B	hsa-miR-490	0.4514344	8.140657	0.6516764878785474	0.8279945292461244
1887	B	hsa-miR-542	0.44471404	4.360666	0.6565264311478417	0.8279945292461244
1888	B	hsa-miR-369	0.4359483	19.7853	0.662874232951377	0.8279945292461244
1889	B	hsa-miR-338	0.42805916	44.305447	0.668608045584566	0.8300281547263253
1890	B	hsa-miR-592	0.41987783	17.91873	0.6745747045151155	0.8300281547263253
1891	B	hsa-miR-518f	0.4172481	22.192005	0.6764969353549819	0.8300281547263253
1892	B	hsa-miR-25	0.4114043	-4.682439	0.6807760988252187	0.8304404130825492
1893	B	hsa-miR-515	0.41023555	11.881749	0.681633171431919	0.8304404130825492
1894	B	hsa-miR-708	0.40117764	2.7811108	0.6882893463267946	0.8356074169441086
1895	B	hsa-miR-26b	0.38627592	1.6215065	0.6992923354724223	0.843049296423199
1896	B	hsa-miR-302d	0.3716664	7.2816873	0.7101412536836292	0.8515065115112966
1897	B	hsa-miR-507	0.31819552	8.610514	0.750336633861142	0.8890975182053258
1898	B	hsa-miR-133b	0.3129361	7.5280566	0.7543292208191286	0.8907778512062063
1899	B	hsa-miR-598	0.3030016	3.701755	0.7618886368730667	0.8936049774850207
1900	B	hsa-miR-98	0.28809988	5.895545	0.7732702778270248	0.8937641420937615
1901	B	hsa-let-7c	0.27699664	3.1932158	0.7817826803438642	0.8956847927118445
1902	B	hsa-miR-191	0.27319816	2.8260043	0.7847008863851493	0.8960610781823818
1903	B	hsa-miR-34b	0.26384807	-9.684254	0.7918969901652085	0.898348716712007
1904	B	hsa-miR-105	0.23229149	8.409256	0.81631161982151	0.9140576713858979
1905	B	hsa-miR-92a	0.21476007	0.21956424	0.829954394557389	0.916737772308276
1906	B	hsa-miR-205	0.21359129	17.205446	0.830865786942623	0.916737772308276
1907	B	hsa-miR-873	0.20979282	1.2709664	0.8338293775254784	0.916737772308276
1908	B	hsa-miR-193a	0.20540996	40.698055	0.8372518382931076	0.916737772308276
1909	B	hsa-miR-210	0.17443776	1.8650429	0.8615214392660149	0.9202650201448068
1910	B	hsa-miR-217	0.17414556	4.247996	0.8617510593263509	0.9202650201448068
1911	B	hsa-miR-30e	0.15719852	-3.714177	0.8750883951533941	0.9287747997640318
1912	B	hsa-miR-517b	0.1452187	1.2714022	0.8845381967835908	0.9342967996843036
1913	B	hsa-miR-140	0.14375776	2.9446669	0.8856917638625768	0.9342967996843036
1914	B	hsa-miR-30b	0.13440765	-3.708293	0.8930802279716055	0.9373501226916887
1915	B	hsa-miR-1228	0.1332389	0.6626155	0.8940044522782002	0.9373501226916887
1916	B	hsa-miR-590	0.11687622	-34.20658	0.9069581406195164	0.9480589627019718
1917	B	hsa-miR-455	0.09729946	9.775566	0.9224885885510649	0.9582763690441647
1918	B	hsa-miR-520a	0.09671508	-3.6383374	0.9229526684759125	0.9582763690441647
1919	B	hsa-miR-299	0.08765717	3.475108	0.9301491643474115	0.9592671984678834
1920	B	hsa-miR-450a	0.060775634	11.255092	0.9515378943002148	0.9718987161038705
1921	B	hsa-miR-485	0.059899066	15.281126	0.9522360253156419	0.9718987161038705
1922	B	hsa-miR-2110	0.05142554	-0.48097098	0.9589864353587645	0.9759097253945075
1923	B	hsa-miR-199b	0.03272534	17.858473	0.9738936144581787	0.9842920847328358
1924	B	hsa-miR-625	0.030387817	6.9831233	0.9757577602987361	0.9842920847328358
1925	B	hsa-miR-760	0.008473526	-6.355159	0.9932391852242466	0.9946379506835266
1926	B	hsa-miR-767	-0.0067203827	3.5008237	0.9946379506835266	0.9946379506835266
1927	B	hsa-miR-421	-0.0067203827	2.6044786	0.9946379506835266	0.9946379506835266
1928	B	hsa-miR-301b	-0.03623163	-3.4186642	0.9710976662416697	0.9842920847328358
1929	B	hsa-miR-1258	-0.071294494	-4.1108093	0.9431633758144143	0.9683517152278557
1930	B	hsa-miR-32	-0.085904025	13.27116	0.9315427129630313	0.9592671984678834
1931	B	hsa-miR-127	-0.09408536	6.386759	0.9250413504645983	0.9582763690441647
1932	B	hsa-miR-200a	-0.16450328	3.4310863	0.8693349622615647	0.9255073752076965
1933	B	hsa-miR-511	-0.17472996	17.048319	0.8612918309089006	0.9202650201448068
1934	B	hsa-miR-19b	-0.18291129	-11.287999	0.8548676254975891	0.9202650201448068
1935	B	hsa-miR-26a	-0.18612538	-0.028984658	0.8523464357875797	0.9202650201448068
1936	B	hsa-miR-187	-0.19021605	-4.151671	0.8491398328690843	0.9202650201448068
1937	B	hsa-miR-10b	-0.19080043	4.3485703	0.8486819491336992	0.9202650201448068
1938	B	hsa-miR-519b	-0.1919692	-16.744852	0.8477663349673698	0.9202650201448068
1939	B	hsa-miR-125b	-0.20570216	2.795603	0.837023577643079	0.916737772308276
1940	B	hsa-miR-96	-0.20803967	-30.23318	0.835197987894556	0.916737772308276
1941	B	hsa-miR-27b	-0.21125378	17.773916	0.8326892531624236	0.916737772308276
1942	B	hsa-miR-766	-0.24456349	-14.503008	0.8067944319506827	0.9063340047238189
1943	B	hsa-miR-574	-0.2542058	-0.14884603	0.7993365822584786	0.9008809689297511
1944	B	hsa-miR-106b	-0.25625113	-0.44839048	0.7977569394459523	0.9008809689297511
1945	B	hsa-miR-449c	-0.26472464	-3.8990903	0.7912215912871834	0.898348716712007
1946	B	hsa-miR-449a	-0.28254828	-11.15517	0.7775231409543996	0.8937641420937615
1947	B	hsa-miR-770	-0.2845936	0.7701638	0.775955513501887	0.8937641420937615
1948	B	hsa-miR-892b	-0.28897646	-6.1856093	0.7725993913434221	0.8937641420937615
1949	B	hsa-miR-146b	-0.2910218	-31.610495	0.7710346511635359	0.8937641420937615
1950	B	hsa-miR-526b	-0.29920313	-14.471735	0.7647850613610323	0.8937641420937615
1951	B	hsa-miR-23a	-0.30446255	0.27143154	0.7607755125232848	0.8936049774850207
1952	B	hsa-miR-7	-0.34332392	-6.1956344	0.7313547997839593	0.8695833701898623
1953	B	hsa-miR-577	-0.3436161	20.171251	0.7311350193535966	0.8695833701898623
1954	B	hsa-miR-376c	-0.37020543	-8.422332	0.7112294272449848	0.8515065115112966
1955	B	hsa-miR-380	-0.3897822	-9.004531	0.6966976054130911	0.8428579422130403
1956	B	hsa-miR-496	-0.41958565	-52.107006	0.6747881811653507	0.8300281547263253
1957	B	hsa-miR-513a	-0.42484507	-12.403909	0.6709496205497265	0.8300281547263253
1958	B	hsa-miR-16	-0.43770146	-3.9366832	0.6616027156341133	0.8279945292461244
1959	B	hsa-miR-139	-0.43887022	-25.516415	0.6607555790769755	0.8279945292461244
1960	B	hsa-miR-487b	-0.43887022	-10.793189	0.6607555790769755	0.8279945292461244
1961	B	hsa-miR-328	-0.4520188	-7.4076505	0.6512554454807458	0.8279945292461244
1962	B	hsa-miR-1275	-0.49438643	-9.851733	0.6210333016830136	0.8078102345200102
1963	B	hsa-let-7g	-0.53003365	-8.860044	0.5960885867723946	0.7871419606082622
1964	B	hsa-miR-382	-0.53938377	8.409692	0.5896220794039716	0.7846509210529776
1965	B	hsa-miR-143	-0.5537011	32.717796	0.5797834192390506	0.7745369229988861
1966	B	hsa-miR-423	-0.5601293	-2.0521357	0.5753912486524677	0.7745369229988861
1967	B	hsa-miR-494	-0.5905171	7.3680964	0.5548440150944056	0.7648447379389017
1968	B	hsa-miR-454	-0.60103595	-12.721432	0.5478160256562574	0.7638439041208083
1969	B	hsa-miR-124	-0.6434036	-5.9870753	0.5199622446120034	0.74028316876172
1970	B	hsa-miR-483	-0.6442802	-7.2998843	0.5193937675824858	0.74028316876172
1971	B	hsa-miR-135b	-0.6711617	-22.636364	0.5021175193712958	0.7238860904269514
1972	B	hsa-miR-582	-0.6726227	-10.556626	0.5011873812085257	0.7238860904269514
1973	B	hsa-miR-519e	-0.6770055	-20.758245	0.4984024524698357	0.7238860904269514
1974	B	hsa-miR-519d	-0.6837259	-12.190773	0.49414826406998646	0.7238860904269514
1975	B	hsa-miR-1293	-0.6857712	-13.433517	0.492857377425598	0.7238860904269514
1976	B	hsa-miR-1266	-0.6901541	-4.3170795	0.49009728818258014	0.7238860904269514
1977	B	hsa-miR-425	-0.7033027	-3.7911062	0.4818671474669325	0.7238860904269514
1978	B	hsa-miR-30a	-0.73076856	-5.2446976	0.4649205171148064	0.7086453696992204
1979	B	hsa-miR-129	-0.7395343	-42.66008	0.4595826207354553	0.7067359412198557
1980	B	hsa-miR-1911	-0.7494688	-25.251413	0.4535747105197889	0.7006109367850311
1981	B	hsa-miR-1287	-0.76875335	-29.021816	0.442039744807353	0.6962676108448684
1982	B	hsa-miR-202	-0.7737206	-18.954224	0.4390960390742782	0.6962676108448684
1983	B	hsa-miR-409	-0.7798566	-6.6016374	0.4354752893743131	0.6962676108448684
1984	B	hsa-miR-221	-0.7827785	-1.2728188	0.4337571946688207	0.6962676108448684
1985	B	hsa-miR-33a	-0.7892067	-33.324078	0.4299912107408911	0.6962676108448684
1986	B	hsa-miR-337	-0.8210555	-17.51458	0.4116146765207044	0.6852590012858443
1987	B	hsa-miR-654	-0.83654153	-7.0199537	0.40285030471107275	0.6799327094147862
1988	B	hsa-miR-19a	-0.8721888	-115.22099	0.3831053824607584	0.662772311657112
1989	B	hsa-miR-522	-0.89848596	-16.79988	0.36892652638906653	0.6512682557684542
1990	B	hsa-miR-758	-0.9025766	-34.016113	0.3667506349457057	0.650747280467765
1991	B	hsa-miR-223	-0.9212768	-44.20128	0.3569059176053496	0.6428537052268816
1992	B	hsa-miR-204	-0.92945814	-37.071815	0.35265169876055746	0.6388350145086538
1993	B	hsa-miR-99a	-0.9323801	-11.780412	0.351140143043579	0.6388350145086538
1994	B	hsa-miR-99b	-0.93647075	-51.128174	0.34903087418287826	0.6388350145086538
1995	B	hsa-miR-891a	-0.9753321	-24.645458	0.3293955637372	0.6227916123118645
1996	B	hsa-miR-152	-1.0209138	-53.771446	0.3072952783040722	0.5939897558279831
1997	B	hsa-miR-320c	-1.0252967	-70.71951	0.3052232300193257	0.5939897558279831
1998	B	hsa-miR-367	-1.0477953	-67.59299	0.2947329120284725	0.589465824056945
[truncated: 423 more rows]
