# Supplementary material for: STmiR: A Novel XGBoost-based framework for spatially resolved miRNA activity prediction in cancer transcriptomics
Source: PLoS One. 2025 Sep 9;20(9):e0322082. doi: 10.1371/journal.pone.0322082 (PMC12419590; doi:10.1371/journal.pone.0322082)
Supplement: S4 — (ZIP) [file pone.0322082.s005.zip › data_used_for_draw_figures/Top 30 miRNA Presence of Malignant Cell Across Different Cancers.xlsx]

## Sheet: Sheet1
	Breast	Lung	Ovarian	Prostate	Cervical	Colon	Glioma	Melanoma	Rectal
0	hsa-miR-26a	hsa-let-7a	hsa-miR-484	hsa-let-7f	hsa-miR-103a	hsa-miR-26a	hsa-miR-103a	hsa-miR-26a	hsa-miR-26a
1	hsa-miR-24	hsa-miR-152	hsa-let-7e	hsa-miR-92a	hsa-miR-21	hsa-miR-92a	hsa-miR-30a	hsa-miR-24	hsa-miR-92a
2	hsa-miR-92a	hsa-miR-30e	hsa-miR-518e	hsa-miR-21	hsa-miR-92a	hsa-miR-24	hsa-miR-30e	hsa-miR-92a	hsa-miR-24
3	hsa-miR-16	hsa-miR-374a	hsa-miR-523	hsa-miR-26a	hsa-miR-30e	hsa-let-7f	hsa-miR-92a	hsa-miR-21	hsa-miR-21
4	hsa-let-7a	hsa-miR-28	hsa-miR-100	hsa-miR-24	hsa-let-7f	hsa-miR-21	hsa-miR-125b	hsa-let-7f	hsa-miR-106b
5	hsa-miR-30c	hsa-miR-199b	hsa-let-7b	hsa-miR-30c	hsa-miR-182	hsa-let-7d	hsa-let-7f	hsa-miR-16	hsa-miR-30c
6	hsa-miR-21	hsa-miR-361	hsa-miR-517b	hsa-let-7a	hsa-miR-26a	hsa-miR-30c	hsa-miR-100	hsa-let-7a	hsa-let-7i
7	hsa-let-7f	hsa-miR-30a	hsa-miR-30e	hsa-miR-99b	hsa-miR-24	hsa-let-7b	hsa-miR-26a	hsa-miR-30c	hsa-let-7b
8	hsa-let-7d	hsa-miR-1307	hsa-miR-98	hsa-miR-16	hsa-miR-30a	hsa-let-7i	hsa-miR-181a-2	hsa-miR-106b	hsa-miR-200a
9	hsa-miR-106b	hsa-miR-186	hsa-miR-539	hsa-miR-148a	hsa-miR-203a	hsa-miR-16	hsa-miR-181a	hsa-miR-29a	hsa-let-7f
10	hsa-miR-181a	hsa-miR-29a	hsa-miR-524	hsa-let-7b	hsa-miR-28	hsa-miR-106b	hsa-miR-30c	hsa-miR-181a	hsa-miR-16
11	hsa-miR-99b	hsa-miR-143	hsa-miR-92a	hsa-let-7d	hsa-miR-320a	hsa-miR-532	hsa-miR-24	hsa-miR-30e	hsa-miR-93
12	hsa-let-7i	hsa-miR-24	hsa-miR-425	hsa-miR-125b	hsa-let-7a	hsa-miR-423	hsa-miR-197	hsa-miR-128	hsa-let-7g
13	hsa-let-7b	hsa-miR-140	hsa-miR-374b	hsa-miR-375	hsa-miR-16	hsa-miR-361	hsa-miR-21	hsa-miR-23a	hsa-miR-30e
14	hsa-miR-15a	hsa-miR-126	hsa-miR-19a	hsa-miR-30e	hsa-miR-197	hsa-miR-200a	hsa-miR-29b	hsa-miR-423	hsa-miR-423
15	hsa-miR-423	hsa-miR-16	hsa-miR-324	hsa-miR-106b	hsa-miR-17	hsa-miR-93	hsa-let-7d	hsa-miR-15b	hsa-miR-29a
16	hsa-miR-128	hsa-miR-328	hsa-miR-125b	hsa-miR-29c	hsa-miR-106b	hsa-miR-27a	hsa-let-7a	hsa-let-7i	hsa-miR-181a
17	hsa-miR-93	hsa-miR-197	hsa-miR-320a	hsa-miR-374a	hsa-miR-126	hsa-miR-29a	hsa-miR-151a	hsa-let-7d	hsa-let-7d
18	hsa-miR-186	hsa-miR-320a	hsa-let-7g	hsa-miR-100	hsa-miR-30c	hsa-miR-29b	hsa-let-7c	hsa-miR-27a	hsa-miR-15b
19	hsa-miR-374a	hsa-miR-487b	hsa-miR-517a	hsa-miR-101	hsa-miR-186	hsa-miR-128	hsa-miR-128	hsa-miR-186	hsa-miR-26b
20	hsa-miR-30e	hsa-miR-98	hsa-miR-32	hsa-let-7c	hsa-miR-151a	hsa-let-7g	hsa-miR-9	hsa-miR-15a	hsa-miR-361
21	hsa-miR-197	hsa-miR-21	hsa-miR-516b	hsa-miR-22	hsa-let-7d	hsa-miR-30e	hsa-miR-140	hsa-miR-140	hsa-let-7a
22	hsa-let-7g	hsa-miR-375	hsa-miR-200b	hsa-miR-29b	hsa-miR-181a	hsa-miR-22	hsa-miR-320a	hsa-miR-30a	hsa-miR-30a
23	hsa-miR-100	hsa-miR-101	hsa-miR-520d	hsa-miR-15a	hsa-miR-22	hsa-miR-26b	hsa-miR-126	hsa-miR-22	hsa-miR-10a
24	hsa-miR-375	hsa-miR-30b	hsa-miR-216a	hsa-miR-19b	hsa-let-7b	hsa-miR-181a	hsa-miR-16	hsa-miR-30b	hsa-miR-27a
25	hsa-miR-19b	hsa-miR-187	hsa-miR-320c	hsa-miR-197	hsa-miR-361	hsa-let-7a	hsa-miR-22	hsa-miR-29b	hsa-miR-107
26	hsa-miR-484	hsa-miR-29c	hsa-miR-221	hsa-miR-141	hsa-miR-1307	hsa-miR-484	hsa-miR-99b	hsa-miR-361	hsa-miR-22
27	hsa-miR-199a	hsa-miR-181c	hsa-miR-525	hsa-miR-30d	hsa-miR-19b	hsa-miR-29c	hsa-miR-1307	hsa-miR-484	hsa-miR-128
28	hsa-miR-107	hsa-miR-22	hsa-let-7a	hsa-miR-186	hsa-miR-199a	hsa-miR-425	hsa-miR-28	hsa-miR-30d	hsa-miR-425
29	hsa-miR-361	hsa-miR-199a	hsa-miR-891a	hsa-miR-26b	hsa-miR-99b	hsa-miR-221	hsa-miR-186	hsa-miR-107	hsa-miR-484
