# Supplementary material for: STmiR: A Novel XGBoost-based framework for spatially resolved miRNA activity prediction in cancer transcriptomics
Source: PLoS One. 2025 Sep 9;20(9):e0322082. doi: 10.1371/journal.pone.0322082 (PMC12419590; doi:10.1371/journal.pone.0322082)
Supplement: S4 — (ZIP) [file pone.0322082.s005.zip › data_used_for_draw_figures/Top 30 miRNA Presence of Mono-Macro Across Different Cancers.xlsx]

## Sheet: Sheet1
	Breast	Lung	Ovarian	Colon	Glioma	Melanoma	Rectal
0	hsa-miR-26a	hsa-miR-28	hsa-miR-484	hsa-miR-26a	hsa-miR-103a	hsa-miR-26a	hsa-miR-26a
1	hsa-miR-24	hsa-miR-30a	hsa-let-7e	hsa-miR-92a	hsa-miR-30a	hsa-miR-24	hsa-miR-92a
2	hsa-miR-92a	hsa-miR-199b	hsa-miR-100	hsa-miR-24	hsa-miR-30e	hsa-let-7f	hsa-miR-21
3	hsa-miR-30c	hsa-miR-30e	hsa-let-7b	hsa-miR-21	hsa-miR-92a	hsa-miR-92a	hsa-miR-24
4	hsa-let-7f	hsa-miR-199a	hsa-miR-518e	hsa-let-7f	hsa-let-7f	hsa-miR-21	hsa-miR-30c
5	hsa-miR-16	hsa-miR-143	hsa-miR-523	hsa-let-7d	hsa-miR-125b	hsa-let-7a	hsa-miR-106b
6	hsa-miR-21	hsa-miR-1307	hsa-miR-517b	hsa-miR-30c	hsa-miR-100	hsa-miR-16	hsa-let-7b
7	hsa-let-7a	hsa-miR-152	hsa-miR-92a	hsa-let-7b	hsa-miR-26a	hsa-miR-29a	hsa-let-7i
8	hsa-let-7d	hsa-miR-186	hsa-miR-320a	hsa-let-7i	hsa-miR-181a-2	hsa-miR-106b	hsa-miR-200a
9	hsa-miR-99b	hsa-miR-126	hsa-miR-30e	hsa-miR-532	hsa-miR-181a	hsa-miR-30c	hsa-miR-30a
10	hsa-miR-106b	hsa-miR-361	hsa-miR-425	hsa-miR-16	hsa-miR-30c	hsa-miR-181a	hsa-miR-29a
11	hsa-miR-181a	hsa-miR-21	hsa-miR-324	hsa-miR-423	hsa-miR-24	hsa-let-7i	hsa-miR-93
12	hsa-let-7i	hsa-miR-140	hsa-miR-98	hsa-miR-361	hsa-miR-197	hsa-let-7d	hsa-miR-423
13	hsa-let-7b	hsa-miR-374a	hsa-miR-524	hsa-miR-106b	hsa-miR-21	hsa-miR-23a	hsa-let-7g
14	hsa-miR-28	hsa-miR-320a	hsa-miR-125b	hsa-miR-320a	hsa-miR-151a	hsa-miR-128	hsa-miR-30b
15	hsa-miR-199a	hsa-let-7a	hsa-miR-539	hsa-miR-93	hsa-miR-29b	hsa-miR-22	hsa-miR-25
16	hsa-miR-15a	hsa-miR-127	hsa-let-7g	hsa-miR-28	hsa-miR-9	hsa-miR-15b	hsa-miR-361
17	hsa-miR-423	hsa-miR-142	hsa-miR-516b	hsa-miR-200a	hsa-let-7d	hsa-miR-30e	hsa-miR-181a
18	hsa-miR-375	hsa-miR-145	hsa-miR-517a	hsa-miR-27a	hsa-let-7a	hsa-miR-27a	hsa-let-7f
19	hsa-miR-128	hsa-miR-197	hsa-miR-374b	hsa-miR-199a	hsa-let-7c	hsa-miR-423	hsa-miR-22
20	hsa-miR-197	hsa-miR-181c	hsa-miR-99b	hsa-miR-143	hsa-miR-128	hsa-miR-140	hsa-miR-16
21	hsa-miR-93	hsa-miR-24	hsa-miR-519c	hsa-miR-30e	hsa-miR-140	hsa-miR-186	hsa-miR-26b
22	hsa-miR-30e	hsa-miR-22	hsa-miR-520d	hsa-miR-128	hsa-miR-16	hsa-miR-361	hsa-miR-484
23	hsa-miR-100	hsa-miR-29a	hsa-miR-891a	hsa-miR-484	hsa-miR-126	hsa-miR-29b	hsa-let-7d
24	hsa-miR-186	hsa-miR-29c	hsa-miR-944	hsa-miR-146b	hsa-miR-320a	hsa-miR-30a	hsa-miR-128
25	hsa-miR-374a	hsa-miR-146b	hsa-miR-1323	hsa-let-7a	hsa-miR-99b	hsa-miR-484	hsa-miR-27a
26	hsa-miR-30a	hsa-miR-328	hsa-let-7i	hsa-miR-574	hsa-miR-22	hsa-miR-107	hsa-miR-107
27	hsa-miR-143	hsa-miR-1283	hsa-miR-28	hsa-miR-22	hsa-miR-28	hsa-miR-126	hsa-miR-148a
28	hsa-miR-22	hsa-miR-34a	hsa-miR-320c	hsa-miR-29b	hsa-miR-186	hsa-miR-15a	hsa-miR-29b
29	hsa-miR-146b	hsa-miR-92a	hsa-miR-197	hsa-let-7g	hsa-miR-1307	hsa-miR-1307	hsa-miR-30e
