# Supplementary material for: STmiR: A Novel XGBoost-based framework for spatially resolved miRNA activity prediction in cancer transcriptomics
Source: PLoS One. 2025 Sep 9;20(9):e0322082. doi: 10.1371/journal.pone.0322082 (PMC12419590; doi:10.1371/journal.pone.0322082)
Supplement: S4 — (ZIP) [file pone.0322082.s005.zip › data_used_for_draw_figures/Top 40 miRNA Presence Across Different Cancers.xlsx]

## Sheet: Sheet1
	Breast	Lung	Ovarian	Prostate	Cervical	Colon	Glioma	Melanoma	Rectal
0	hsa-miR-200c	hsa-miR-200c	hsa-miR-520d	hsa-miR-19b	hsa-miR-199b	hsa-miR-199a	hsa-miR-28	hsa-miR-30b	hsa-miR-30b
1	hsa-miR-199b	hsa-miR-199b	hsa-miR-509	hsa-miR-148a	hsa-miR-199a	hsa-miR-146b	hsa-miR-181a	hsa-miR-19b	hsa-miR-425
2	hsa-miR-199a	hsa-miR-187	hsa-miR-539	hsa-miR-181a	hsa-miR-146b	hsa-miR-30b	hsa-miR-181a-2	hsa-miR-27a	hsa-miR-1283
3	hsa-miR-152	hsa-miR-1197	hsa-miR-32	hsa-miR-34a	hsa-miR-19b	hsa-miR-425	hsa-miR-103a	hsa-miR-93	hsa-miR-93
4	hsa-miR-146b	hsa-miR-199a	hsa-miR-199a	hsa-miR-92a	hsa-miR-320a	hsa-miR-28	hsa-miR-17	hsa-miR-181a	hsa-miR-27a
5	hsa-miR-19b	hsa-miR-152	hsa-miR-146b	hsa-miR-143	hsa-miR-142	hsa-miR-93	hsa-miR-92a	hsa-miR-34a	hsa-miR-148a
6	hsa-miR-28	hsa-miR-146b	hsa-miR-483	hsa-miR-374a	hsa-miR-28	hsa-miR-27a	hsa-miR-9	hsa-miR-23a	hsa-miR-181a
7	hsa-miR-93	hsa-miR-30b	hsa-miR-199b	hsa-miR-100	hsa-miR-148a	hsa-miR-1283	hsa-miR-374a	hsa-miR-423	hsa-miR-532
8	hsa-miR-27a	hsa-miR-337	hsa-miR-425	hsa-miR-128	hsa-miR-181a	hsa-miR-181a	hsa-miR-100	hsa-miR-15b	hsa-miR-23a
9	hsa-miR-148a	hsa-miR-218	hsa-miR-216a	hsa-miR-24	hsa-miR-181a-2	hsa-miR-23b	hsa-miR-128	hsa-miR-92a	hsa-miR-196a
10	hsa-miR-181a	hsa-miR-142	hsa-miR-30b	hsa-miR-15a	hsa-miR-127	hsa-miR-127	hsa-miR-24	hsa-miR-100	hsa-miR-191
11	hsa-miR-127	hsa-miR-28	hsa-miR-874	hsa-let-7e	hsa-miR-103a	hsa-miR-532	hsa-miR-15a	hsa-miR-128	hsa-miR-423
12	hsa-miR-423	hsa-miR-1283	hsa-miR-28	hsa-miR-29a	hsa-miR-17	hsa-miR-191	hsa-miR-151a	hsa-miR-24	hsa-miR-15b
13	hsa-miR-92a	hsa-miR-27a	hsa-miR-523	hsa-let-7i	hsa-miR-532	hsa-miR-423	hsa-let-7e	hsa-miR-15a	hsa-miR-92a
14	hsa-miR-143	hsa-miR-181a	hsa-miR-1180	hsa-miR-361	hsa-miR-203a	hsa-miR-15b	hsa-miR-361	hsa-let-7i	hsa-miR-374a
15	hsa-miR-374a	hsa-miR-517a	hsa-miR-525	hsa-miR-106b	hsa-miR-92a	hsa-miR-221	hsa-miR-106b	hsa-miR-29a	hsa-miR-100
16	hsa-miR-100	hsa-miR-217	hsa-miR-181a	hsa-let-7f	hsa-miR-143	hsa-miR-92a	hsa-let-7f	hsa-miR-361	hsa-miR-128
17	hsa-miR-10b	hsa-miR-127	hsa-miR-517a	hsa-miR-30e	hsa-miR-100	hsa-miR-143	hsa-miR-140	hsa-miR-106b	hsa-miR-25
18	hsa-miR-128	hsa-miR-34a	hsa-miR-127	hsa-miR-126	hsa-miR-24	hsa-miR-128	hsa-miR-30e	hsa-let-7f	hsa-miR-24
19	hsa-miR-24	hsa-miR-381	hsa-miR-517b	hsa-miR-186	hsa-miR-151a	hsa-miR-24	hsa-miR-126	hsa-miR-140	hsa-miR-15a
20	hsa-miR-15a	hsa-miR-92a	hsa-miR-532	hsa-let-7d	hsa-miR-361	hsa-let-7i	hsa-miR-186	hsa-miR-484	hsa-let-7i
21	hsa-let-7i	hsa-miR-143	hsa-miR-891a	hsa-miR-21	hsa-miR-106b	hsa-miR-29a	hsa-let-7d	hsa-miR-30e	hsa-miR-29a
22	hsa-miR-361	hsa-miR-374a	hsa-miR-423	hsa-miR-30d	hsa-let-7f	hsa-miR-361	hsa-miR-338	hsa-miR-126	hsa-miR-361
23	hsa-miR-106b	hsa-miR-24	hsa-miR-1301	hsa-let-7c	hsa-miR-140	hsa-miR-106b	hsa-miR-21	hsa-miR-186	hsa-miR-106b
24	hsa-let-7f	hsa-miR-98	hsa-miR-221	hsa-miR-30c	hsa-miR-30e	hsa-let-7f	hsa-let-7c	hsa-let-7d	hsa-let-7f
25	hsa-miR-484	hsa-miR-29a	hsa-miR-92a	hsa-let-7a	hsa-miR-126	hsa-miR-27b	hsa-miR-30c	hsa-miR-193b	hsa-miR-484
26	hsa-miR-30e	hsa-miR-361	hsa-miR-100	hsa-miR-22	hsa-miR-186	hsa-miR-484	hsa-let-7a	hsa-miR-21	hsa-miR-30e
27	hsa-miR-186	hsa-miR-140	hsa-miR-520f	hsa-miR-375	hsa-let-7d	hsa-miR-30e	hsa-miR-30a	hsa-miR-30d	hsa-miR-126
28	hsa-let-7d	hsa-miR-744	hsa-miR-340	hsa-miR-29b	hsa-miR-21	hsa-let-7d	hsa-miR-29b	hsa-let-7g	hsa-let-7d
29	hsa-miR-21	hsa-miR-30e	hsa-miR-98	hsa-miR-30a	hsa-miR-30c	hsa-miR-21	hsa-miR-22	hsa-miR-30c	hsa-miR-21
30	hsa-let-7g	hsa-miR-126	hsa-miR-15a	hsa-miR-99b	hsa-let-7a	hsa-let-7g	hsa-miR-129	hsa-let-7a	hsa-miR-30d
31	hsa-miR-30c	hsa-miR-186	hsa-let-7e	hsa-miR-16	hsa-miR-30a	hsa-miR-30c	hsa-miR-99b	hsa-miR-22	hsa-let-7g
32	hsa-let-7a	hsa-miR-338	hsa-let-7i	hsa-miR-141	hsa-miR-22	hsa-miR-22	hsa-miR-16	hsa-miR-30a	hsa-miR-96
33	hsa-miR-30a	hsa-miR-21	hsa-miR-29a	hsa-let-7b	hsa-miR-99b	hsa-miR-29b	hsa-let-7b	hsa-miR-29b	hsa-miR-30c
34	hsa-miR-375	hsa-miR-487b	hsa-miR-770	hsa-miR-26b	hsa-miR-16	hsa-let-7a	hsa-miR-1307	hsa-miR-125a	hsa-let-7a
35	hsa-miR-22	hsa-miR-202	hsa-let-7f	hsa-miR-125b	hsa-let-7b	hsa-miR-30a	hsa-miR-125b	hsa-miR-16	hsa-miR-30a
36	hsa-miR-99b	hsa-miR-486	hsa-miR-1323	hsa-miR-26a	hsa-miR-1307	hsa-miR-16	hsa-miR-26a	hsa-let-7b	hsa-miR-22
37	hsa-miR-16	hsa-miR-516b	hsa-miR-484	hsa-miR-29c	hsa-miR-125b	hsa-let-7b	hsa-miR-328	hsa-miR-1307	hsa-miR-29b
38	hsa-miR-141	hsa-miR-96	hsa-miR-30e	hsa-miR-320a	hsa-miR-26a	hsa-miR-26b	hsa-miR-181c	hsa-miR-125b	hsa-miR-16
39	hsa-let-7b	hsa-miR-376a	hsa-miR-214	hsa-miR-197	hsa-miR-152	hsa-miR-1307	hsa-miR-29c	hsa-miR-26a	hsa-miR-10a
40	hsa-miR-26b	hsa-miR-22	hsa-miR-186	hsa-miR-101	hsa-miR-197	hsa-miR-26a	hsa-miR-320a	hsa-miR-328	hsa-let-7b
41	hsa-miR-125b	hsa-let-7a	hsa-let-7d		hsa-miR-182	hsa-miR-200a	hsa-miR-197	hsa-miR-107	hsa-miR-26b
42	hsa-miR-26a	hsa-miR-30a	hsa-miR-524			hsa-miR-574	hsa-miR-182	hsa-miR-222	hsa-miR-26a
43	hsa-miR-107	hsa-miR-375	hsa-miR-19a			hsa-miR-107		hsa-miR-29c	hsa-miR-200a
44	hsa-miR-29c	hsa-miR-30c	hsa-miR-21			hsa-miR-222		hsa-miR-197	hsa-miR-574
45	hsa-miR-320a	hsa-miR-188	hsa-miR-324			hsa-miR-29c			hsa-miR-107
46	hsa-miR-197	hsa-miR-99b	hsa-miR-516b			hsa-miR-320a			hsa-miR-222
47		hsa-miR-16	hsa-miR-518e						hsa-miR-29c
48		hsa-miR-29b	hsa-let-7g						hsa-miR-197
49		hsa-miR-1307	hsa-miR-96
50		hsa-miR-328	hsa-let-7a
51		hsa-miR-455	hsa-miR-30a
52		hsa-miR-125b	hsa-miR-375
53		hsa-miR-26a	hsa-miR-125a
54		hsa-miR-181c	hsa-miR-320c
55		hsa-miR-574	hsa-miR-99b
56		hsa-miR-29c	hsa-miR-654
57		hsa-miR-145	hsa-let-7b
58		hsa-miR-320a	hsa-miR-1307
59		hsa-miR-197	hsa-miR-125b
60		hsa-miR-101	hsa-miR-328
61			hsa-miR-374b
62			hsa-miR-944
63			hsa-miR-574
64			hsa-miR-519c
65			hsa-miR-339
66			hsa-miR-200b
67			hsa-miR-675
68			hsa-miR-326
69			hsa-miR-320a
70			hsa-miR-197
71			hsa-miR-18a
