# Supplementary material for: STmiR: A Novel XGBoost-based framework for spatially resolved miRNA activity prediction in cancer transcriptomics
Source: PLoS One. 2025 Sep 9;20(9):e0322082. doi: 10.1371/journal.pone.0322082 (PMC12419590; doi:10.1371/journal.pone.0322082)
Supplement: S4 — (ZIP) [file pone.0322082.s005.zip › data_used_for_draw_figures/Top 40 miRNA Presence of Fibroblasts Across Different Cancers.xlsx]

## Sheet: Sheet1
	Breast	Lung	Ovarian	Prostate	Cervical	Colon	Melanoma	Rectal
0	hsa-miR-26a	hsa-miR-143	hsa-miR-92a	hsa-let-7f	hsa-miR-103a	hsa-miR-26a	hsa-miR-26a	hsa-miR-92a
1	hsa-miR-24	hsa-miR-28	hsa-miR-320a	hsa-miR-92a	hsa-miR-21	hsa-miR-92a	hsa-miR-24	hsa-miR-26a
2	hsa-miR-92a	hsa-miR-30e	hsa-let-7e	hsa-miR-21	hsa-miR-92a	hsa-miR-24	hsa-miR-92a	hsa-miR-21
3	hsa-miR-30c	hsa-miR-30a	hsa-miR-484	hsa-miR-26a	hsa-miR-30e	hsa-miR-21	hsa-let-7f	hsa-miR-24
4	hsa-miR-16	hsa-miR-199b	hsa-miR-100	hsa-miR-24	hsa-let-7f	hsa-let-7f	hsa-miR-21	hsa-miR-30c
5	hsa-let-7f	hsa-miR-199a	hsa-miR-197	hsa-miR-30c	hsa-miR-182	hsa-let-7d	hsa-let-7a	hsa-miR-106b
6	hsa-let-7a	hsa-miR-152	hsa-miR-30a	hsa-let-7a	hsa-miR-24	hsa-miR-30c	hsa-miR-29a	hsa-let-7b
7	hsa-miR-21	hsa-let-7a	hsa-miR-125b	hsa-miR-99b	hsa-miR-26a	hsa-let-7b	hsa-miR-16	hsa-let-7f
8	hsa-let-7d	hsa-miR-140	hsa-let-7b	hsa-miR-16	hsa-miR-30a	hsa-let-7i	hsa-miR-106b	hsa-let-7i
9	hsa-miR-99b	hsa-miR-361	hsa-miR-30e	hsa-miR-148a	hsa-miR-28	hsa-miR-532	hsa-miR-30c	hsa-miR-30a
10	hsa-miR-181a	hsa-miR-1307	hsa-miR-375	hsa-let-7b	hsa-miR-320a	hsa-miR-361	hsa-miR-181a	hsa-miR-93
11	hsa-miR-106b	hsa-miR-126	hsa-miR-28	hsa-miR-125b	hsa-let-7a	hsa-miR-16	hsa-let-7i	hsa-miR-30e
12	hsa-let-7i	hsa-miR-186	hsa-miR-517b	hsa-let-7d	hsa-miR-203a	hsa-miR-106b	hsa-miR-186	hsa-let-7d
13	hsa-let-7b	hsa-miR-320a	hsa-miR-328	hsa-miR-100	hsa-miR-197	hsa-miR-423	hsa-miR-22	hsa-miR-200a
14	hsa-miR-15a	hsa-miR-374a	hsa-miR-532	hsa-miR-29c	hsa-miR-106b	hsa-miR-93	hsa-miR-23a	hsa-miR-423
15	hsa-miR-423	hsa-miR-142	hsa-miR-146b	hsa-miR-375	hsa-miR-17	hsa-miR-200a	hsa-miR-15b	hsa-miR-361
16	hsa-miR-199a	hsa-miR-145	hsa-miR-324	hsa-miR-106b	hsa-miR-199a	hsa-miR-28	hsa-let-7d	hsa-miR-181a
17	hsa-miR-28	hsa-miR-21	hsa-miR-1180	hsa-miR-30e	hsa-miR-30c	hsa-miR-320a	hsa-miR-128	hsa-miR-29a
18	hsa-miR-128	hsa-miR-127	hsa-miR-425	hsa-miR-374a	hsa-miR-126	hsa-miR-143	hsa-miR-30e	hsa-let-7g
19	hsa-miR-100	hsa-miR-181c	hsa-miR-523	hsa-miR-22	hsa-let-7d	hsa-miR-27a	hsa-miR-27a	hsa-miR-22
20	hsa-miR-93	hsa-miR-197	hsa-miR-199a	hsa-miR-101	hsa-miR-16	hsa-miR-30e	hsa-miR-423	hsa-miR-484
21	hsa-miR-197	hsa-miR-22	hsa-miR-1301	hsa-let-7c	hsa-miR-186	hsa-miR-199a	hsa-miR-1307	hsa-miR-128
22	hsa-miR-186	hsa-miR-455	hsa-miR-518e	hsa-miR-29b	hsa-miR-22	hsa-miR-128	hsa-miR-484	hsa-miR-16
23	hsa-miR-375	hsa-miR-217	hsa-miR-99b	hsa-miR-15a	hsa-miR-151a	hsa-miR-484	hsa-miR-15a	hsa-miR-26b
24	hsa-miR-374a	hsa-miR-328	hsa-miR-874	hsa-miR-19b	hsa-miR-125b	hsa-miR-29b	hsa-miR-140	hsa-miR-15b
25	hsa-miR-22	hsa-miR-24	hsa-miR-125a	hsa-miR-197	hsa-miR-100	hsa-miR-574	hsa-miR-29b	hsa-miR-107
26	hsa-miR-30e	hsa-miR-1283	hsa-miR-127	hsa-miR-186	hsa-miR-99b	hsa-miR-22	hsa-miR-107	hsa-let-7a
27	hsa-miR-30a	hsa-miR-29a	hsa-miR-1307	hsa-miR-30d	hsa-miR-181a	hsa-let-7a	hsa-miR-30a	hsa-miR-29b
28	hsa-miR-127	hsa-miR-574	hsa-miR-770	hsa-miR-141	hsa-let-7b	hsa-miR-127	hsa-miR-126	hsa-miR-27a
29	hsa-let-7g	hsa-miR-381	hsa-let-7d	hsa-miR-361	hsa-miR-19b	hsa-miR-146b	hsa-miR-361	hsa-miR-1283
30	hsa-miR-125b	hsa-miR-99b	hsa-miR-214	hsa-miR-26b	hsa-miR-361	hsa-miR-181a	hsa-miR-34a	hsa-miR-532
31	hsa-miR-361	hsa-miR-517a	hsa-miR-423	hsa-miR-143	hsa-miR-143	hsa-let-7g	hsa-let-7b	hsa-miR-425
32	hsa-miR-143	hsa-miR-337	hsa-miR-326	hsa-miR-30a	hsa-miR-1307	hsa-miR-26b	hsa-miR-125b	hsa-miR-197
33	hsa-miR-484	hsa-miR-487b	hsa-miR-509	hsa-miR-128	hsa-miR-199b	hsa-miR-29a	hsa-miR-30d	hsa-miR-126
34	hsa-miR-199b	hsa-miR-125b	hsa-miR-574	hsa-miR-29a	hsa-miR-127	hsa-miR-1307	hsa-let-7g	hsa-miR-29c
35	hsa-miR-19b	hsa-miR-376a	hsa-miR-654	hsa-miR-126	hsa-miR-152	hsa-miR-30a	hsa-miR-30b	hsa-miR-25
36	hsa-miR-107	hsa-miR-218	hsa-miR-483	hsa-miR-34a	hsa-miR-181a-2	hsa-miR-221	hsa-miR-193b	hsa-miR-10a
37	hsa-miR-146b	hsa-miR-486	hsa-miR-339	hsa-let-7e	hsa-miR-146b	hsa-miR-27b	hsa-miR-29c	hsa-miR-23a
38	hsa-miR-26b	hsa-miR-101	hsa-miR-221	hsa-miR-320a	hsa-miR-140	hsa-miR-191	hsa-miR-125a	hsa-miR-574
39	hsa-miR-320a	hsa-miR-29c	hsa-miR-675	hsa-miR-181a	hsa-miR-142	hsa-miR-29c	hsa-miR-93	hsa-miR-100
