# Supplementary material for: STmiR: A Novel XGBoost-based framework for spatially resolved miRNA activity prediction in cancer transcriptomics
Source: PLoS One. 2025 Sep 9;20(9):e0322082. doi: 10.1371/journal.pone.0322082 (PMC12419590; doi:10.1371/journal.pone.0322082)
Supplement: S4 — (ZIP) [file pone.0322082.s005.zip › data_used_for_draw_figures/top40_mirna_ranking.xlsx]

## Sheet: Breast
	B	CD8T	Fibroblasts	Malignant	Mono/Macro
0	hsa-miR-26a	hsa-miR-26a	hsa-miR-26a	hsa-miR-26a	hsa-miR-26a
1	hsa-miR-24	hsa-miR-24	hsa-miR-24	hsa-miR-24	hsa-miR-24
2	hsa-miR-92a	hsa-miR-92a	hsa-miR-92a	hsa-miR-92a	hsa-miR-92a
3	hsa-miR-30c	hsa-miR-21	hsa-miR-30c	hsa-miR-16	hsa-miR-30c
4	hsa-miR-21	hsa-miR-30c	hsa-miR-16	hsa-let-7a	hsa-let-7f
5	hsa-let-7f	hsa-let-7f	hsa-let-7f	hsa-miR-30c	hsa-miR-16
6	hsa-let-7a	hsa-miR-16	hsa-let-7a	hsa-miR-21	hsa-miR-21
7	hsa-miR-16	hsa-let-7a	hsa-miR-21	hsa-let-7f	hsa-let-7a
8	hsa-let-7d	hsa-miR-99b	hsa-let-7d	hsa-let-7d	hsa-let-7d
9	hsa-miR-99b	hsa-let-7d	hsa-miR-99b	hsa-miR-106b	hsa-miR-99b
10	hsa-miR-106b	hsa-miR-106b	hsa-miR-181a	hsa-miR-181a	hsa-miR-106b
11	hsa-miR-181a	hsa-miR-181a	hsa-miR-106b	hsa-miR-99b	hsa-miR-181a
12	hsa-let-7i	hsa-let-7i	hsa-let-7i	hsa-let-7i	hsa-let-7i
13	hsa-let-7b	hsa-let-7b	hsa-let-7b	hsa-let-7b	hsa-let-7b
14	hsa-miR-28	hsa-miR-15a	hsa-miR-15a	hsa-miR-15a	hsa-miR-28
15	hsa-miR-15a	hsa-miR-423	hsa-miR-423	hsa-miR-423	hsa-miR-199a
16	hsa-miR-423	hsa-miR-28	hsa-miR-199a	hsa-miR-128	hsa-miR-15a
17	hsa-miR-199a	hsa-miR-128	hsa-miR-28	hsa-miR-93	hsa-miR-423
18	hsa-miR-128	hsa-miR-186	hsa-miR-128	hsa-miR-186	hsa-miR-375
19	hsa-miR-186	hsa-miR-93	hsa-miR-100	hsa-miR-374a	hsa-miR-128
20	hsa-miR-30a	hsa-miR-30e	hsa-miR-93	hsa-miR-30e	hsa-miR-197
21	hsa-miR-93	hsa-miR-30a	hsa-miR-197	hsa-miR-197	hsa-miR-93
22	hsa-miR-197	hsa-miR-22	hsa-miR-186	hsa-let-7g	hsa-miR-30e
23	hsa-miR-30e	hsa-miR-100	hsa-miR-375	hsa-miR-100	hsa-miR-100
24	hsa-miR-100	hsa-miR-374a	hsa-miR-374a	hsa-miR-375	hsa-miR-186
25	hsa-miR-375	hsa-miR-197	hsa-miR-22	hsa-miR-19b	hsa-miR-374a
26	hsa-miR-22	hsa-miR-199a	hsa-miR-30e	hsa-miR-484	hsa-miR-30a
27	hsa-miR-374a	hsa-miR-146b	hsa-miR-30a	hsa-miR-199a	hsa-miR-143
28	hsa-miR-146b	hsa-miR-375	hsa-miR-127	hsa-miR-107	hsa-miR-22
29	hsa-miR-143	hsa-let-7g	hsa-let-7g	hsa-miR-361	hsa-miR-146b
30	hsa-miR-361	hsa-miR-484	hsa-miR-125b	hsa-miR-22	hsa-let-7g
31	hsa-let-7g	hsa-miR-143	hsa-miR-361	hsa-miR-28	hsa-miR-361
32	hsa-miR-127	hsa-miR-361	hsa-miR-143	hsa-miR-30a	hsa-miR-484
33	hsa-miR-484	hsa-miR-107	hsa-miR-484	hsa-miR-26b	hsa-miR-125b
34	hsa-miR-125b	hsa-miR-19b	hsa-miR-199b	hsa-miR-141	hsa-miR-127
35	hsa-miR-19b	hsa-miR-127	hsa-miR-19b	hsa-miR-143	hsa-miR-320a
36	hsa-miR-107	hsa-miR-26b	hsa-miR-107	hsa-miR-200c	hsa-miR-107
37	hsa-miR-152	hsa-miR-10b	hsa-miR-146b	hsa-miR-27a	hsa-miR-19b
38	hsa-miR-320a	hsa-miR-125b	hsa-miR-26b	hsa-miR-29c	hsa-miR-10b
39	hsa-miR-199b	hsa-miR-148a	hsa-miR-320a	hsa-miR-148a	hsa-miR-26b

## Sheet: Lung
	B	CD8T	Fibroblasts	Malignant	Mono/Macro
0	hsa-miR-28	hsa-miR-28	hsa-miR-143	hsa-let-7a	hsa-miR-28
1	hsa-miR-30e	hsa-miR-30a	hsa-miR-28	hsa-miR-152	hsa-miR-30a
2	hsa-miR-199b	hsa-miR-199b	hsa-miR-30e	hsa-miR-30e	hsa-miR-199b
3	hsa-miR-152	hsa-miR-143	hsa-miR-30a	hsa-miR-374a	hsa-miR-30e
4	hsa-miR-143	hsa-let-7a	hsa-miR-199b	hsa-miR-28	hsa-miR-199a
5	hsa-miR-30a	hsa-miR-1307	hsa-miR-199a	hsa-miR-199b	hsa-miR-143
6	hsa-miR-1307	hsa-miR-21	hsa-miR-152	hsa-miR-361	hsa-miR-1307
7	hsa-miR-199a	hsa-miR-199a	hsa-let-7a	hsa-miR-30a	hsa-miR-152
8	hsa-let-7a	hsa-miR-152	hsa-miR-140	hsa-miR-1307	hsa-miR-186
9	hsa-miR-140	hsa-miR-30e	hsa-miR-361	hsa-miR-186	hsa-miR-126
10	hsa-miR-186	hsa-miR-126	hsa-miR-1307	hsa-miR-29a	hsa-miR-361
11	hsa-miR-320a	hsa-miR-140	hsa-miR-126	hsa-miR-143	hsa-miR-21
12	hsa-miR-374a	hsa-miR-361	hsa-miR-186	hsa-miR-24	hsa-miR-140
13	hsa-miR-361	hsa-miR-186	hsa-miR-320a	hsa-miR-140	hsa-miR-374a
14	hsa-miR-126	hsa-miR-142	hsa-miR-374a	hsa-miR-126	hsa-miR-320a
15	hsa-miR-21	hsa-miR-320a	hsa-miR-142	hsa-miR-16	hsa-let-7a
16	hsa-miR-142	hsa-miR-374a	hsa-miR-145	hsa-miR-328	hsa-miR-127
17	hsa-miR-145	hsa-miR-181c	hsa-miR-21	hsa-miR-197	hsa-miR-142
18	hsa-miR-197	hsa-miR-145	hsa-miR-127	hsa-miR-320a	hsa-miR-145
19	hsa-miR-1283	hsa-miR-127	hsa-miR-181c	hsa-miR-487b	hsa-miR-197
20	hsa-miR-181c	hsa-miR-197	hsa-miR-197	hsa-miR-98	hsa-miR-181c
21	hsa-miR-146b	hsa-miR-217	hsa-miR-22	hsa-miR-21	hsa-miR-24
22	hsa-miR-29a	hsa-miR-29c	hsa-miR-455	hsa-miR-375	hsa-miR-22
23	hsa-miR-29c	hsa-miR-30c	hsa-miR-217	hsa-miR-101	hsa-miR-29a
24	hsa-miR-127	hsa-miR-328	hsa-miR-328	hsa-miR-30b	hsa-miR-29c
25	hsa-miR-22	hsa-miR-24	hsa-miR-24	hsa-miR-187	hsa-miR-146b
26	hsa-miR-328	hsa-miR-29a	hsa-miR-1283	hsa-miR-29c	hsa-miR-328
27	hsa-miR-24	hsa-miR-486	hsa-miR-29a	hsa-miR-181c	hsa-miR-1283
28	hsa-miR-455	hsa-miR-181a	hsa-miR-574	hsa-miR-22	hsa-miR-34a
29	hsa-miR-34a	hsa-miR-1197	hsa-miR-381	hsa-miR-199a	hsa-miR-92a
30	hsa-miR-217	hsa-miR-375	hsa-miR-99b	hsa-miR-145	hsa-miR-375
31	hsa-miR-101	hsa-miR-516b	hsa-miR-517a	hsa-miR-744	hsa-miR-101
32	hsa-miR-375	hsa-miR-92a	hsa-miR-337	hsa-miR-188	hsa-miR-217
33	hsa-miR-517a	hsa-miR-455	hsa-miR-487b	hsa-miR-27a	hsa-miR-455
34	hsa-miR-187	hsa-miR-98	hsa-miR-125b	hsa-miR-96	hsa-miR-181a
35	hsa-miR-181a	hsa-miR-187	hsa-miR-376a	hsa-miR-200c	hsa-miR-486
36	hsa-miR-486	hsa-miR-22	hsa-miR-218	hsa-miR-99b	hsa-miR-99b
37	hsa-miR-98	hsa-miR-26a	hsa-miR-486	hsa-miR-574	hsa-miR-574
38	hsa-miR-202	hsa-miR-1283	hsa-miR-101	hsa-miR-92a	hsa-miR-29b
39	hsa-miR-338	hsa-miR-16	hsa-miR-29c	hsa-miR-127	hsa-miR-30c

## Sheet: Ovarian
	CD8T	Fibroblasts	Malignant	Mono/Macro
0	hsa-miR-92a	hsa-miR-92a	hsa-miR-484	hsa-miR-484
1	hsa-miR-484	hsa-miR-320a	hsa-let-7e	hsa-let-7e
2	hsa-let-7e	hsa-let-7e	hsa-miR-518e	hsa-miR-100
3	hsa-miR-100	hsa-miR-484	hsa-miR-523	hsa-let-7b
4	hsa-let-7b	hsa-miR-100	hsa-miR-100	hsa-miR-518e
5	hsa-miR-320a	hsa-miR-197	hsa-let-7b	hsa-miR-523
6	hsa-miR-30e	hsa-miR-30a	hsa-miR-517b	hsa-miR-517b
7	hsa-miR-125b	hsa-miR-125b	hsa-miR-30e	hsa-miR-92a
8	hsa-miR-517b	hsa-let-7b	hsa-miR-98	hsa-miR-320a
9	hsa-miR-324	hsa-miR-30e	hsa-miR-539	hsa-miR-30e
10	hsa-miR-518e	hsa-miR-375	hsa-miR-524	hsa-miR-425
11	hsa-miR-30a	hsa-miR-28	hsa-miR-92a	hsa-miR-324
12	hsa-miR-425	hsa-miR-517b	hsa-miR-425	hsa-miR-98
13	hsa-miR-99b	hsa-miR-328	hsa-miR-374b	hsa-miR-524
14	hsa-miR-28	hsa-miR-532	hsa-miR-19a	hsa-miR-125b
15	hsa-miR-197	hsa-miR-146b	hsa-miR-324	hsa-miR-539
16	hsa-miR-523	hsa-miR-324	hsa-miR-125b	hsa-let-7g
17	hsa-miR-146b	hsa-miR-1180	hsa-miR-320a	hsa-miR-516b
18	hsa-miR-328	hsa-miR-425	hsa-let-7g	hsa-miR-517a
19	hsa-miR-532	hsa-miR-523	hsa-miR-517a	hsa-miR-374b
20	hsa-miR-375	hsa-miR-199a	hsa-miR-32	hsa-miR-99b
21	hsa-miR-1301	hsa-miR-1301	hsa-miR-516b	hsa-miR-519c
22	hsa-let-7d	hsa-miR-518e	hsa-miR-200b	hsa-miR-520d
23	hsa-miR-524	hsa-miR-99b	hsa-miR-520d	hsa-miR-891a
24	hsa-miR-944	hsa-miR-874	hsa-miR-216a	hsa-miR-944
25	hsa-miR-326	hsa-miR-125a	hsa-miR-320c	hsa-miR-1323
26	hsa-miR-181a	hsa-miR-127	hsa-miR-221	hsa-let-7i
27	hsa-miR-125a	hsa-miR-1307	hsa-miR-525	hsa-miR-28
28	hsa-miR-874	hsa-miR-770	hsa-let-7a	hsa-miR-320c
29	hsa-miR-423	hsa-let-7d	hsa-miR-891a	hsa-miR-197
30	hsa-miR-520d	hsa-miR-214	hsa-miR-1323	hsa-miR-216a
31	hsa-miR-517a	hsa-miR-423	hsa-miR-96	hsa-miR-326
32	hsa-miR-539	hsa-miR-326	hsa-miR-520f	hsa-miR-221
33	hsa-miR-1323	hsa-miR-509	hsa-miR-29a	hsa-miR-15a
34	hsa-miR-98	hsa-miR-574	hsa-miR-18a	hsa-miR-125a
35	hsa-miR-186	hsa-miR-654	hsa-let-7f	hsa-miR-32
36	hsa-miR-339	hsa-miR-483	hsa-miR-15a	hsa-miR-181a
37	hsa-miR-516b	hsa-miR-339	hsa-miR-519c	hsa-miR-21
38	hsa-miR-483	hsa-miR-221	hsa-miR-340	hsa-miR-186
39	hsa-miR-199b	hsa-miR-675	hsa-miR-30b	hsa-miR-525

## Sheet: Prostate
	Fibroblasts	Malignant
0	hsa-let-7f	hsa-let-7f
1	hsa-miR-92a	hsa-miR-92a
2	hsa-miR-21	hsa-miR-21
3	hsa-miR-26a	hsa-miR-26a
4	hsa-miR-24	hsa-miR-24
5	hsa-miR-30c	hsa-miR-30c
6	hsa-let-7a	hsa-let-7a
7	hsa-miR-99b	hsa-miR-99b
8	hsa-miR-16	hsa-miR-16
9	hsa-miR-148a	hsa-miR-148a
10	hsa-let-7b	hsa-let-7b
11	hsa-miR-125b	hsa-let-7d
12	hsa-let-7d	hsa-miR-125b
13	hsa-miR-100	hsa-miR-375
14	hsa-miR-29c	hsa-miR-30e
15	hsa-miR-375	hsa-miR-106b
16	hsa-miR-106b	hsa-miR-29c
17	hsa-miR-30e	hsa-miR-374a
18	hsa-miR-374a	hsa-miR-100
19	hsa-miR-22	hsa-miR-101
20	hsa-miR-101	hsa-let-7c
21	hsa-let-7c	hsa-miR-22
22	hsa-miR-29b	hsa-miR-29b
23	hsa-miR-15a	hsa-miR-15a
24	hsa-miR-19b	hsa-miR-19b
25	hsa-miR-197	hsa-miR-197
26	hsa-miR-186	hsa-miR-141
27	hsa-miR-30d	hsa-miR-30d
28	hsa-miR-141	hsa-miR-186
29	hsa-miR-361	hsa-miR-26b
30	hsa-miR-26b	hsa-miR-30a
31	hsa-miR-143	hsa-miR-128
32	hsa-miR-30a	hsa-miR-361
33	hsa-miR-128	hsa-miR-29a
34	hsa-miR-29a	hsa-miR-34a
35	hsa-miR-126	hsa-let-7e
36	hsa-miR-34a	hsa-miR-126
37	hsa-let-7e	hsa-let-7i
38	hsa-miR-320a	hsa-miR-181a
39	hsa-miR-181a	hsa-miR-320a

## Sheet: Cervical
	CD8T	Fibroblasts	Malignant
0	hsa-miR-103a	hsa-miR-103a	hsa-miR-103a
1	hsa-miR-21	hsa-miR-21	hsa-miR-21
2	hsa-miR-92a	hsa-miR-92a	hsa-miR-92a
3	hsa-miR-30e	hsa-miR-30e	hsa-miR-30e
4	hsa-let-7f	hsa-let-7f	hsa-let-7f
5	hsa-miR-26a	hsa-miR-182	hsa-miR-182
6	hsa-miR-24	hsa-miR-24	hsa-miR-26a
7	hsa-miR-182	hsa-miR-26a	hsa-miR-24
8	hsa-miR-30a	hsa-miR-30a	hsa-miR-30a
9	hsa-miR-203a	hsa-miR-28	hsa-miR-203a
10	hsa-miR-28	hsa-miR-320a	hsa-miR-28
11	hsa-miR-320a	hsa-let-7a	hsa-miR-320a
12	hsa-let-7a	hsa-miR-203a	hsa-let-7a
13	hsa-miR-197	hsa-miR-197	hsa-miR-16
14	hsa-miR-186	hsa-miR-106b	hsa-miR-197
15	hsa-miR-16	hsa-miR-17	hsa-miR-17
16	hsa-miR-126	hsa-miR-199a	hsa-miR-106b
17	hsa-miR-30c	hsa-miR-30c	hsa-miR-126
18	hsa-miR-17	hsa-miR-126	hsa-miR-30c
19	hsa-miR-151a	hsa-let-7d	hsa-miR-186
20	hsa-miR-106b	hsa-miR-16	hsa-miR-151a
21	hsa-let-7d	hsa-miR-186	hsa-let-7d
22	hsa-miR-181a	hsa-miR-22	hsa-miR-181a
23	hsa-let-7b	hsa-miR-151a	hsa-miR-22
24	hsa-miR-361	hsa-miR-125b	hsa-let-7b
25	hsa-miR-199a	hsa-miR-100	hsa-miR-361
26	hsa-miR-22	hsa-miR-99b	hsa-miR-1307
27	hsa-miR-19b	hsa-miR-181a	hsa-miR-19b
28	hsa-miR-1307	hsa-let-7b	hsa-miR-199a
29	hsa-miR-125b	hsa-miR-19b	hsa-miR-99b
30	hsa-miR-148a	hsa-miR-361	hsa-miR-152
31	hsa-miR-100	hsa-miR-143	hsa-miR-143
32	hsa-miR-99b	hsa-miR-1307	hsa-miR-125b
33	hsa-miR-143	hsa-miR-199b	hsa-miR-181a-2
34	hsa-miR-142	hsa-miR-127	hsa-miR-146b
35	hsa-miR-181a-2	hsa-miR-152	hsa-miR-142
36	hsa-miR-146b	hsa-miR-181a-2	hsa-miR-148a
37	hsa-miR-199b	hsa-miR-146b	hsa-miR-100
38	hsa-miR-152	hsa-miR-140	hsa-miR-199b
39	hsa-miR-140	hsa-miR-142	hsa-miR-532

## Sheet: Colon
	B	CD8T	Fibroblasts	Malignant	Mono/Macro
0	hsa-miR-26a	hsa-miR-26a	hsa-miR-26a	hsa-miR-26a	hsa-miR-26a
1	hsa-miR-92a	hsa-miR-92a	hsa-miR-92a	hsa-miR-92a	hsa-miR-92a
2	hsa-miR-24	hsa-miR-24	hsa-miR-24	hsa-miR-24	hsa-miR-24
3	hsa-miR-21	hsa-miR-21	hsa-miR-21	hsa-let-7f	hsa-miR-21
4	hsa-let-7d	hsa-let-7d	hsa-let-7f	hsa-miR-21	hsa-let-7f
5	hsa-let-7f	hsa-let-7f	hsa-let-7d	hsa-let-7d	hsa-let-7d
6	hsa-let-7b	hsa-let-7b	hsa-miR-30c	hsa-miR-30c	hsa-miR-30c
7	hsa-miR-30c	hsa-miR-30c	hsa-let-7b	hsa-let-7b	hsa-let-7b
8	hsa-let-7i	hsa-miR-143	hsa-let-7i	hsa-let-7i	hsa-let-7i
9	hsa-miR-199a	hsa-let-7i	hsa-miR-532	hsa-miR-16	hsa-miR-532
10	hsa-miR-143	hsa-miR-199a	hsa-miR-361	hsa-miR-106b	hsa-miR-16
11	hsa-miR-28	hsa-miR-28	hsa-miR-16	hsa-miR-532	hsa-miR-423
12	hsa-miR-532	hsa-miR-532	hsa-miR-106b	hsa-miR-423	hsa-miR-361
13	hsa-miR-423	hsa-miR-423	hsa-miR-423	hsa-miR-361	hsa-miR-106b
14	hsa-miR-16	hsa-miR-16	hsa-miR-93	hsa-miR-200a	hsa-miR-320a
15	hsa-miR-361	hsa-miR-361	hsa-miR-200a	hsa-miR-93	hsa-miR-93
16	hsa-miR-320a	hsa-miR-320a	hsa-miR-28	hsa-miR-27a	hsa-miR-28
17	hsa-miR-93	hsa-miR-93	hsa-miR-320a	hsa-miR-29a	hsa-miR-200a
18	hsa-miR-200a	hsa-miR-106b	hsa-miR-143	hsa-miR-29b	hsa-miR-27a
19	hsa-miR-106b	hsa-miR-200a	hsa-miR-27a	hsa-miR-128	hsa-miR-199a
20	hsa-miR-27a	hsa-miR-1283	hsa-miR-30e	hsa-let-7g	hsa-miR-143
21	hsa-miR-127	hsa-miR-27a	hsa-miR-199a	hsa-miR-30e	hsa-miR-30e
22	hsa-miR-30e	hsa-miR-146b	hsa-miR-128	hsa-miR-22	hsa-miR-128
23	hsa-miR-484	hsa-miR-30e	hsa-miR-484	hsa-miR-26b	hsa-miR-484
24	hsa-miR-146b	hsa-miR-127	hsa-miR-29b	hsa-miR-181a	hsa-miR-146b
25	hsa-miR-128	hsa-miR-128	hsa-miR-574	hsa-let-7a	hsa-let-7a
26	hsa-miR-191	hsa-miR-484	hsa-miR-22	hsa-miR-484	hsa-miR-574
27	hsa-let-7a	hsa-miR-191	hsa-let-7a	hsa-miR-29c	hsa-miR-22
28	hsa-miR-574	hsa-let-7a	hsa-miR-127	hsa-miR-425	hsa-miR-29b
29	hsa-miR-1283	hsa-miR-574	hsa-miR-146b	hsa-miR-221	hsa-let-7g
30	hsa-miR-22	hsa-miR-29a	hsa-miR-181a	hsa-miR-191	hsa-miR-29a
31	hsa-miR-26b	hsa-miR-29b	hsa-let-7g	hsa-miR-30a	hsa-miR-26b
32	hsa-let-7g	hsa-miR-26b	hsa-miR-26b	hsa-miR-574	hsa-miR-181a
33	hsa-miR-29a	hsa-let-7g	hsa-miR-29a	hsa-miR-27b	hsa-miR-127
34	hsa-miR-29b	hsa-miR-1307	hsa-miR-1307	hsa-miR-107	hsa-miR-191
35	hsa-miR-1307	hsa-miR-22	hsa-miR-30a	hsa-miR-15b	hsa-miR-1307
36	hsa-miR-181a	hsa-miR-221	hsa-miR-221	hsa-miR-30b	hsa-miR-1283
37	hsa-miR-23b	hsa-miR-181a	hsa-miR-27b	hsa-miR-23b	hsa-miR-30a
38	hsa-miR-221	hsa-miR-23b	hsa-miR-191	hsa-miR-320a	hsa-miR-221
39	hsa-miR-27b	hsa-miR-30a	hsa-miR-29c	hsa-miR-222	hsa-miR-23b

## Sheet: Glioma
	AC-like Malignant	Mono/Macro	NB-like Malignant	OC-like Malignant
0	hsa-miR-103a	hsa-miR-103a	hsa-miR-103a	hsa-miR-103a
1	hsa-miR-30a	hsa-miR-30a	hsa-miR-30a	hsa-miR-30a
2	hsa-miR-30e	hsa-miR-30e	hsa-miR-30e	hsa-miR-30e
3	hsa-miR-92a	hsa-miR-92a	hsa-miR-92a	hsa-miR-92a
4	hsa-miR-125b	hsa-let-7f	hsa-miR-125b	hsa-miR-125b
5	hsa-let-7f	hsa-miR-125b	hsa-let-7f	hsa-let-7f
6	hsa-miR-100	hsa-miR-100	hsa-miR-100	hsa-miR-100
7	hsa-miR-26a	hsa-miR-26a	hsa-miR-26a	hsa-miR-26a
8	hsa-miR-181a-2	hsa-miR-181a-2	hsa-miR-181a-2	hsa-miR-181a-2
9	hsa-miR-181a	hsa-miR-181a	hsa-miR-181a	hsa-miR-181a
10	hsa-miR-30c	hsa-miR-30c	hsa-miR-30c	hsa-miR-30c
11	hsa-miR-24	hsa-miR-24	hsa-miR-128	hsa-miR-24
12	hsa-miR-197	hsa-miR-197	hsa-miR-24	hsa-miR-197
13	hsa-miR-21	hsa-miR-21	hsa-miR-197	hsa-miR-151a
14	hsa-miR-29b	hsa-miR-151a	hsa-miR-29b	hsa-miR-29b
15	hsa-let-7d	hsa-miR-29b	hsa-miR-151a	hsa-miR-21
16	hsa-let-7a	hsa-miR-9	hsa-let-7d	hsa-let-7a
17	hsa-miR-151a	hsa-let-7d	hsa-let-7a	hsa-miR-9
18	hsa-let-7c	hsa-let-7a	hsa-let-7c	hsa-let-7d
19	hsa-miR-128	hsa-let-7c	hsa-miR-9	hsa-let-7c
20	hsa-miR-9	hsa-miR-128	hsa-miR-140	hsa-miR-128
21	hsa-miR-140	hsa-miR-140	hsa-miR-126	hsa-miR-140
22	hsa-miR-320a	hsa-miR-16	hsa-miR-320a	hsa-miR-320a
23	hsa-miR-126	hsa-miR-126	hsa-miR-22	hsa-miR-16
24	hsa-miR-16	hsa-miR-320a	hsa-miR-361	hsa-miR-99b
25	hsa-miR-22	hsa-miR-99b	hsa-miR-16	hsa-miR-126
26	hsa-miR-99b	hsa-miR-22	hsa-miR-21	hsa-miR-22
27	hsa-miR-1307	hsa-miR-28	hsa-miR-1307	hsa-miR-186
28	hsa-miR-28	hsa-miR-186	hsa-miR-29c	hsa-miR-28
29	hsa-miR-186	hsa-miR-1307	hsa-miR-328	hsa-miR-1307
30	hsa-miR-361	hsa-miR-361	hsa-miR-28	hsa-miR-361
31	hsa-miR-182	hsa-let-7b	hsa-let-7b	hsa-miR-182
32	hsa-let-7b	hsa-miR-182	hsa-miR-99b	hsa-let-7b
33	hsa-miR-15a	hsa-miR-29c	hsa-miR-186	hsa-miR-15a
34	hsa-miR-17	hsa-miR-15a	hsa-miR-182	hsa-miR-29c
35	hsa-miR-328	hsa-miR-17	hsa-let-7e	hsa-miR-328
36	hsa-let-7e	hsa-miR-181c	hsa-miR-17	hsa-miR-17
37	hsa-miR-29c	hsa-miR-328	hsa-miR-181c	hsa-let-7e
38	hsa-miR-374a	hsa-let-7e	hsa-miR-15a	hsa-miR-181c
39	hsa-miR-106b	hsa-miR-338	hsa-miR-129	hsa-miR-374a

## Sheet: Melanoma
	B	Fibroblasts	Malignant	Mono/Macro
0	hsa-miR-26a	hsa-miR-26a	hsa-miR-26a	hsa-miR-26a
1	hsa-miR-24	hsa-miR-24	hsa-miR-24	hsa-miR-24
2	hsa-let-7f	hsa-miR-92a	hsa-miR-92a	hsa-let-7f
3	hsa-miR-92a	hsa-let-7f	hsa-miR-21	hsa-miR-92a
4	hsa-miR-21	hsa-miR-21	hsa-let-7f	hsa-miR-21
5	hsa-let-7a	hsa-let-7a	hsa-miR-16	hsa-let-7a
6	hsa-miR-16	hsa-miR-29a	hsa-let-7a	hsa-miR-16
7	hsa-miR-29a	hsa-miR-16	hsa-miR-30c	hsa-miR-29a
8	hsa-miR-106b	hsa-miR-106b	hsa-miR-106b	hsa-miR-106b
9	hsa-miR-30c	hsa-miR-30c	hsa-miR-29a	hsa-miR-30c
10	hsa-miR-181a	hsa-miR-181a	hsa-miR-181a	hsa-miR-181a
11	hsa-let-7i	hsa-let-7i	hsa-miR-30e	hsa-let-7i
12	hsa-miR-23a	hsa-miR-186	hsa-miR-128	hsa-let-7d
13	hsa-let-7d	hsa-miR-22	hsa-miR-23a	hsa-miR-23a
14	hsa-miR-128	hsa-miR-23a	hsa-miR-423	hsa-miR-128
15	hsa-miR-30e	hsa-miR-15b	hsa-miR-15b	hsa-miR-22
16	hsa-miR-15b	hsa-let-7d	hsa-let-7i	hsa-miR-15b
17	hsa-miR-22	hsa-miR-128	hsa-let-7d	hsa-miR-30e
18	hsa-miR-27a	hsa-miR-30e	hsa-miR-27a	hsa-miR-27a
19	hsa-miR-423	hsa-miR-27a	hsa-miR-186	hsa-miR-423
20	hsa-miR-186	hsa-miR-423	hsa-miR-15a	hsa-miR-140
21	hsa-miR-30a	hsa-miR-1307	hsa-miR-140	hsa-miR-186
22	hsa-miR-361	hsa-miR-484	hsa-miR-30a	hsa-miR-361
23	hsa-miR-140	hsa-miR-15a	hsa-miR-22	hsa-miR-29b
24	hsa-miR-15a	hsa-miR-140	hsa-miR-30b	hsa-miR-30a
25	hsa-miR-1307	hsa-miR-29b	hsa-miR-29b	hsa-miR-484
26	hsa-miR-29b	hsa-miR-107	hsa-miR-361	hsa-miR-107
27	hsa-miR-107	hsa-miR-30a	hsa-miR-484	hsa-miR-126
28	hsa-miR-484	hsa-miR-126	hsa-miR-30d	hsa-miR-15a
29	hsa-miR-126	hsa-miR-361	hsa-miR-107	hsa-miR-1307
30	hsa-let-7g	hsa-miR-34a	hsa-miR-19b	hsa-let-7b
31	hsa-let-7b	hsa-let-7b	hsa-miR-93	hsa-let-7g
32	hsa-miR-125b	hsa-miR-125b	hsa-miR-126	hsa-miR-125b
33	hsa-miR-30b	hsa-miR-30d	hsa-let-7b	hsa-miR-30b
34	hsa-miR-193b	hsa-let-7g	hsa-let-7g	hsa-miR-30d
35	hsa-miR-30d	hsa-miR-30b	hsa-miR-197	hsa-miR-34a
36	hsa-miR-29c	hsa-miR-193b	hsa-miR-222	hsa-miR-29c
37	hsa-miR-93	hsa-miR-29c	hsa-miR-34a	hsa-miR-93
38	hsa-miR-34a	hsa-miR-125a	hsa-miR-125b	hsa-miR-328
39	hsa-miR-197	hsa-miR-93	hsa-miR-29c	hsa-miR-100

## Sheet: Rectal
	B	Fibroblasts	Malignant	Mono/Macro
0	hsa-miR-26a	hsa-miR-92a	hsa-miR-26a	hsa-miR-26a
1	hsa-miR-92a	hsa-miR-26a	hsa-miR-92a	hsa-miR-92a
2	hsa-miR-24	hsa-miR-21	hsa-miR-24	hsa-miR-21
3	hsa-miR-21	hsa-miR-24	hsa-miR-21	hsa-miR-24
4	hsa-miR-30c	hsa-miR-30c	hsa-miR-106b	hsa-miR-30c
5	hsa-miR-106b	hsa-miR-106b	hsa-miR-30c	hsa-miR-106b
6	hsa-let-7b	hsa-let-7b	hsa-let-7i	hsa-let-7b
7	hsa-let-7i	hsa-let-7f	hsa-let-7b	hsa-let-7i
8	hsa-let-7a	hsa-let-7i	hsa-miR-200a	hsa-miR-200a
9	hsa-let-7f	hsa-miR-30a	hsa-let-7f	hsa-miR-30a
10	hsa-miR-200a	hsa-miR-93	hsa-miR-16	hsa-miR-29a
11	hsa-miR-1283	hsa-miR-30e	hsa-miR-93	hsa-miR-93
12	hsa-miR-93	hsa-let-7d	hsa-let-7g	hsa-miR-423
13	hsa-miR-29a	hsa-miR-200a	hsa-miR-30e	hsa-let-7g
14	hsa-miR-181a	hsa-miR-423	hsa-miR-423	hsa-miR-30b
15	hsa-miR-423	hsa-miR-361	hsa-miR-29a	hsa-miR-25
16	hsa-miR-361	hsa-miR-181a	hsa-miR-181a	hsa-miR-361
17	hsa-miR-16	hsa-miR-29a	hsa-let-7d	hsa-miR-181a
18	hsa-miR-30e	hsa-let-7g	hsa-miR-15b	hsa-let-7f
19	hsa-miR-26b	hsa-miR-22	hsa-miR-26b	hsa-miR-22
20	hsa-miR-22	hsa-miR-484	hsa-miR-361	hsa-miR-16
21	hsa-miR-484	hsa-miR-128	hsa-let-7a	hsa-miR-26b
22	hsa-miR-107	hsa-miR-16	hsa-miR-30a	hsa-miR-484
23	hsa-let-7g	hsa-miR-26b	hsa-miR-10a	hsa-let-7d
24	hsa-miR-30a	hsa-miR-15b	hsa-miR-27a	hsa-miR-128
25	hsa-miR-29b	hsa-miR-107	hsa-miR-107	hsa-miR-27a
26	hsa-miR-128	hsa-let-7a	hsa-miR-22	hsa-miR-107
27	hsa-let-7d	hsa-miR-29b	hsa-miR-128	hsa-miR-148a
28	hsa-miR-15b	hsa-miR-27a	hsa-miR-425	hsa-miR-29b
29	hsa-miR-374a	hsa-miR-1283	hsa-miR-484	hsa-miR-30e
30	hsa-miR-15a	hsa-miR-532	hsa-miR-29b	hsa-miR-1283
31	hsa-miR-425	hsa-miR-425	hsa-miR-222	hsa-miR-15b
32	hsa-miR-222	hsa-miR-197	hsa-miR-25	hsa-miR-222
33	hsa-miR-126	hsa-miR-126	hsa-miR-23a	hsa-let-7a
34	hsa-miR-29c	hsa-miR-29c	hsa-miR-196a	hsa-miR-96
35	hsa-miR-27a	hsa-miR-25	hsa-miR-191	hsa-miR-425
36	hsa-miR-10a	hsa-miR-10a	hsa-miR-15a	hsa-miR-29c
37	hsa-miR-197	hsa-miR-23a	hsa-miR-30d	hsa-miR-23a
38	hsa-miR-23a	hsa-miR-574	hsa-miR-29c	hsa-miR-10a
39	hsa-miR-191	hsa-miR-100	hsa-miR-30b	hsa-miR-196a
